# Supplementary material for: Acute and chronic blood serum proteome changes in patients with methanol poisoning
Source: Sci Rep. 2022 Dec 9;12:21379. doi: 10.1038/s41598-022-25492-9 (PMC9734099; doi:10.1038/s41598-022-25492-9)
Supplement: Supplementary file 5 — Supplementary Information 5. [file 41598_2022_25492_MOESM5_ESM.zip]

Archive with 3 entries (3 files):
- methanol_study_peptides.txt
- methanol_study_proteinGroups.txt
- methanol_study_proteinGroups_processed.xlsx
