# Supplementary material for: Acute and chronic blood serum proteome changes in patients with methanol poisoning
Source: Sci Rep. 2022 Dec 9;12:21379. doi: 10.1038/s41598-022-25492-9 (PMC9734099; doi:10.1038/s41598-022-25492-9)
Supplement: Supplementary file 5 — Supplementary Information 5. [file 41598_2022_25492_MOESM5_ESM.zip › methanol_study_peptides.txt]

Sequence	N-term cleavage window	C-term cleavage window	Amino acid before	First amino acid	Second amino acid	Second last amino acid	Last amino acid	Amino acid after	A Count	R Count	N Count	D Count	C Count	Q Count	E Count	G Count	H Count	I Count	L Count	K Count	M Count	F Count	P Count	S Count	T Count	W Count	Y Count	V Count	U Count	O Count	Length	Missed cleavages	Mass	Proteins	Leading razor protein	Start position	End position	Unique (Groups)	Unique (Proteins)	Charges	PEP	Score	Identification type c01	Identification type c02	Identification type c03	Identification type c04	Identification type c05	Identification type c06	Identification type c07
AAAAKPNNLSLVVHGPGDLR	______________________________	PNNLSLVVHGPGDLRLENYPIPEPGPNEVL	M	A	A	L	R	L	4	1	2	1	0	0	0	2	1	0	3	1	0	0	2	1	0	0	0	2	0	0	20	1	1999.0963	UNIPROT_sp_Q00796;UNIPROT_sp_Q00796-2;UNIPROT_tr_H0YKB3;UNIPROT_tr_A0A6I8PIS1;UNIPROT_tr_A0A6I8PRA7	UNIPROT_sp_Q00796	2	21	yes	no	3	4.7289E-07	133.93				By MS/MS		By matching
AAAITSDILEALGR	IQDFIEAEDDLSSFRAAAITSDILEALGRD	RAAAITSDILEALGRDGHFTLFAPTNEAFE	R	A	A	G	R	D	4	1	0	1	0	0	1	1	0	2	2	0	0	0	0	1	1	0	0	0	0	0	14	0	1399.7671	UNIPROT_sp_Q15063-3;UNIPROT_sp_Q15063-5;UNIPROT_tr_B1ALD9;UNIPROT_sp_Q15063	UNIPROT_sp_Q15063-3	252	265	no	no	2	2.5396E-06	160.91	By matching	By matching				By matching
AAALAHLDR	SDNCVFSVELQLPPKAAALAHLDRGSPPPA	LQLPPKAAALAHLDRGSPPPAREALAIVFF	K	A	A	D	R	G	4	1	0	1	0	0	0	0	1	0	2	0	0	0	0	0	0	0	0	0	0	0	9	0	936.51411	UNIPROT_sp_Q16853-2;UNIPROT_sp_Q16853;UNIPROT_sp_O75106-2;UNIPROT_sp_O75106	UNIPROT_sp_Q16853-2	107	115	yes	no	2	0.078134	81.548	By matching	By MS/MS	By matching	By matching	By matching	By MS/MS	By matching
AAATGPSFWLGNETLK	______________________________	AATGPSFWLGNETLKVPLALFALNRQRLCE	M	A	A	L	K	V	3	0	1	0	0	0	1	2	0	0	2	1	0	1	1	1	2	1	0	0	0	0	16	0	1661.8413	UNIPROT_sp_P12955;UNIPROT_sp_P12955-2;UNIPROT_sp_P12955-3	UNIPROT_sp_P12955	2	17	yes	no	2	0	313.05	By MS/MS	By MS/MS	By MS/MS	By MS/MS	By MS/MS	By MS/MS	By MS/MS
AAAVSEAEADFYEQNSR	SDSRFLLGSWLEQARAAAVSEAEADFYEQN	AVSEAEADFYEQNSRYQLTLWGPEGNILDY	R	A	A	S	R	Y	5	1	1	1	0	1	3	0	0	0	0	0	0	1	0	2	0	0	1	1	0	0	17	0	1856.8177	UNIPROT_sp_P54802	UNIPROT_sp_P54802	627	643	yes	yes	2	0.030424	77.185
AADDTWEPFASGK	RGSPAINVAVHVFRKAADDTWEPFASGKTS	RKAADDTWEPFASGKTSESGELHGLTTEEE	K	A	A	G	K	T	3	0	0	2	0	0	1	1	0	0	0	1	0	1	1	1	1	1	0	0	0	0	13	0	1393.615	UNIPROT_tr_A0A087WT59;UNIPROT_sp_P02766	UNIPROT_tr_A0A087WT59	24	36	yes	no	2	4.2506E-27	192.12	By MS/MS	By MS/MS	By MS/MS			By MS/MS	By MS/MS
AADIEQQAVFAVFDENK	LICKSRSLDRRGIQRAADIEQQAVFAVFDE	DIEQQAVFAVFDENKSWYLEDNINKFCENP	R	A	A	N	K	S	4	0	1	2	0	2	2	0	0	1	0	1	0	2	0	0	0	0	0	2	0	0	17	0	1893.9109	UNIPROT_sp_P12259;UNIPROT_tr_A0A0A0MRJ7;CON__Q28107	UNIPROT_sp_P12259	539	555	no	no	2;3	0	355.26	By MS/MS	By MS/MS	By MS/MS	By MS/MS	By MS/MS	By MS/MS	By MS/MS
AADIEQQAVFAVFDENKSWYLEDNINK	LICKSRSLDRRGIQRAADIEQQAVFAVFDE	FDENKSWYLEDNINKFCENPDEVKRDDPKF	R	A	A	N	K	F	4	0	3	3	0	2	3	0	0	2	1	2	0	2	0	1	0	1	1	2	0	0	27	1	3156.504	UNIPROT_sp_P12259;UNIPROT_tr_A0A0A0MRJ7	UNIPROT_sp_P12259	539	565	yes	no	3	5.356E-05	75.524	By matching	By MS/MS	By MS/MS			By matching	By MS/MS
AADTDGDGQVNYEEFVR	LGEKLSDEEVDEMIRAADTDGDGQVNYEEF	DTDGDGQVNYEEFVRVLVSK__________	R	A	A	V	R	V	2	1	1	3	0	1	2	2	0	0	0	0	0	1	0	0	1	0	1	2	0	0	17	0	1884.8126	UNIPROT_sp_P27482	UNIPROT_sp_P27482	128	144	yes	yes	2	1.0753E-140	250.8
AAEILYYFALR	PFYKRMDRIMESHLRAAEILYYFALRQAHK	SHLRAAEILYYFALRQAHKYKINKFLSSSL	R	A	A	L	R	Q	3	1	0	0	0	0	1	0	0	1	2	0	0	1	0	0	0	0	2	0	0	0	11	0	1328.7129	UNIPROT_sp_Q16706	UNIPROT_sp_Q16706	527	537	yes	yes	2	0.055569	78.334
AAFDDAIAELDTLSEESYK	YEILNSPDRACRLAKAAFDDAIAELDTLSE	DAIAELDTLSEESYKDSTLIMQLLRDNLTL	K	A	A	Y	K	D	4	0	0	3	0	0	3	0	0	1	2	1	0	1	0	2	1	0	1	0	0	0	19	0	2086.9583	UNIPROT_sp_P62258;UNIPROT_sp_P62258-2;UNIPROT_tr_K7EM20	UNIPROT_sp_P62258	197	215	yes	no	3	0.00043231	91.518
AAFDMFDADGGGDISVK	EARSYLSEEMIAEFKAAFDMFDADGGGDIS	FDMFDADGGGDISVKELGTVMRMLGQTPTK	K	A	A	V	K	E	3	0	0	4	0	0	0	3	0	1	0	1	1	2	0	1	0	0	0	1	0	0	17	0	1714.7509	UNIPROT_sp_P02585;UNIPROT_tr_C9J7T9	UNIPROT_sp_P02585	22	38	yes	no	2	0.00015769	114.56
AAFRLFETKITQVLHFTK	VEYGFQVKVLREDSRAAFRLFETKITQVLH	RLFETKITQVLHFTKDVKAAANQMRNFLVR	R	A	A	T	K	D	2	1	0	0	0	1	1	0	1	1	2	2	0	3	0	0	3	0	0	1	0	0	18	2	2149.2048	UNIPROT_sp_P0C0L4;UNIPROT_sp_P0C0L4-2;UNIPROT_sp_P0C0L5;UNIPROT_tr_F5GXS0;UNIPROT_tr_A0A3B3ISA6;UNIPROT_tr_A0A0G2JPR0;UNIPROT_tr_A0A140TA49;UNIPROT_tr_A0A140TA29	UNIPROT_sp_P0C0L4	1638	1655	no	no	4	0.0019564	87.419
AAGIDEQENWHEGKENIR	HQDFPSVVLVGLGKKAAGIDEQENWHEGKE	IDEQENWHEGKENIRAAVAAGCRQIQDLEL	K	A	A	I	R	A	2	1	2	1	0	1	4	2	1	2	0	1	0	0	0	0	0	1	0	0	0	0	18	1	2094.9719	UNIPROT_sp_P28838-2;UNIPROT_sp_P28838	UNIPROT_sp_P28838-2	74	91	yes	no	3	0.013931	72.797				By MS/MS
AAGTEGPFQEVDGVATTR	SGNSEPVTYYGIQYRAAGTEGPFQEVDGVA	TEGPFQEVDGVATTRYSIGGLSPFSEYAFR	R	A	A	T	R	Y	3	1	0	1	0	1	2	3	0	0	0	0	0	1	1	0	3	0	0	2	0	0	18	0	1804.8592	UNIPROT_sp_P10586-2;UNIPROT_sp_P10586;UNIPROT_tr_H0Y6Z7;UNIPROT_tr_H0Y4H1	UNIPROT_sp_P10586-2	356	373	yes	no	2	7.4599E-08	147.73
AAGVPSATITWR	RTQVHAGRTVRLYCRAAGVPSATITWRKEG	YCRAAGVPSATITWRKEGGSLPPQARSERT	R	A	A	W	R	K	3	1	0	0	0	0	0	1	0	1	0	0	0	0	1	1	2	1	0	1	0	0	12	0	1228.6564	UNIPROT_sp_P98160	UNIPROT_sp_P98160	1979	1990	yes	yes	2	0.00025103	131.5		By MS/MS	By MS/MS	By MS/MS	By MS/MS	By MS/MS	By MS/MS
AAHFVFRTSAQPTAIPATLGGNSASYTFVSLLFSAVTLLLLC	YEVYVVAENQQGKSKAAHFVFRTSAQPTAI	FVSLLFSAVTLLLLC_______________	K	A	A	L	C	-	7	1	1	0	1	1	0	2	1	1	7	0	0	4	2	5	5	0	1	3	0	0	42	1	4412.3243	UNIPROT_tr_H7BYX6;UNIPROT_sp_P13591-4;UNIPROT_tr_A0A087WTE4;UNIPROT_sp_P13591-3;UNIPROT_tr_A0A087WVU1	UNIPROT_tr_H7BYX6	684	725	yes	no	4	0.073234	23.069	By MS/MS
AAISGENAGLVR	GDIKDKVTAWKQYRKAAISGENAGLVRASG	YRKAAISGENAGLVRASGRTMEQFTIHLTV	K	A	A	V	R	A	3	1	1	0	0	0	1	2	0	1	1	0	0	0	0	1	0	0	0	1	0	0	12	0	1156.62	UNIPROT_sp_P19827;UNIPROT_tr_F8WAS2;CON__Q0VCM5	UNIPROT_sp_P19827	126	137	yes	no	2	4.6553E-42	204.07	By MS/MS	By MS/MS	By MS/MS	By MS/MS	By MS/MS	By MS/MS	By MS/MS
AALAAFNAQNNGSNFQLEEISR	LLAPLNDTRVVHAAKAALAAFNAQNNGSNF	AQNNGSNFQLEEISRAQLVPLPPSTYVEFT	K	A	A	S	R	A	5	1	4	0	0	2	2	1	0	1	2	0	0	2	0	2	0	0	0	0	0	0	22	0	2364.1458	UNIPROT_sp_P02765;UNIPROT_tr_C9JV77	UNIPROT_sp_P02765	166	187	yes	no	2;3	5.3573E-50	192.78
AALGKLPQQANDYLNSFNWER	NLKHINIDQFVRKYRAALGKLPQQANDYLN	PQQANDYLNSFNWERQVSHAKEKLTALTKK	R	A	A	E	R	Q	3	1	3	1	0	2	1	1	0	0	3	1	0	1	1	1	0	1	1	0	0	0	21	1	2434.203	UNIPROT_sp_P04114	UNIPROT_sp_P04114	2113	2133	yes	yes	2;3	1.8311E-38	178.23	By MS/MS	By MS/MS	By MS/MS	By MS/MS	By matching	By MS/MS	By MS/MS
AALPAQELEEYNK	TTIKRIIKKVQDLERAALPAQELEEYNKIL	ERAALPAQELEEYNKILLDMETTYSVATVC	R	A	A	N	K	I	3	0	1	0	0	1	3	0	0	0	2	1	0	0	1	0	0	0	1	0	0	0	13	0	1474.7304	UNIPROT_sp_P12821-2;UNIPROT_tr_A0A0A0MSN4;UNIPROT_sp_P12821;UNIPROT_sp_P12821-4;UNIPROT_sp_P12821-3;UNIPROT_tr_F6X3S4;UNIPROT_tr_J3KSQ5	UNIPROT_sp_P12821-2	730	742	yes	no	2	6.3129E-06	140.78	By MS/MS	By MS/MS	By MS/MS	By MS/MS		By MS/MS
AALSGANVLTLIEK	MFWTNWNEQHPSIMRAALSGANVLTLIEKD	RAALSGANVLTLIEKDIRTPNGLAIDHRAE	R	A	A	E	K	D	3	0	1	0	0	0	1	1	0	1	3	1	0	0	0	1	1	0	0	1	0	0	14	0	1398.8082	UNIPROT_sp_Q07954;UNIPROT_tr_H0YJI8	UNIPROT_sp_Q07954	2361	2374	yes	no	2	3.4685E-13	146.16	By matching			By matching	By MS/MS	By matching	By MS/MS
AALTELSLGSAYQAMILGVDSK	GRFREHNAKFSLDGKAALTELSLGSAYQAM	LGSAYQAMILGVDSKNIFNFKVSQEGLKLS	K	A	A	S	K	N	4	0	0	1	0	1	1	2	0	1	4	1	1	0	0	3	1	0	1	1	0	0	22	0	2237.1613	UNIPROT_sp_P04114	UNIPROT_sp_P04114	1703	1724	yes	yes	2;3	0	287.54	By MS/MS	By MS/MS	By MS/MS	By MS/MS	By MS/MS	By MS/MS	By MS/MS
AALTELSLGSAYQAMILGVDSKNIFNFK	GRFREHNAKFSLDGKAALTELSLGSAYQAM	AMILGVDSKNIFNFKVSQEGLKLSNDMMGS	K	A	A	F	K	V	4	0	2	1	0	1	1	2	0	2	4	2	1	2	0	3	1	0	1	1	0	0	28	1	3000.563	UNIPROT_sp_P04114	UNIPROT_sp_P04114	1703	1730	yes	yes	3	1.2793E-35	139.79		By matching	By MS/MS	By matching	By MS/MS	By MS/MS	By matching
AALTTLFK	______________________________	______________________________	M	A	A	F	K	Y	2	0	0	0	0	0	0	0	0	0	2	1	0	1	0	0	2	0	0	0	0	0	8	0	863.51165	UNIPROT_sp_Q96KP4;UNIPROT_sp_Q96KP4-2;UNIPROT_tr_J3QKT2;UNIPROT_tr_J3KSS4;UNIPROT_tr_J3QQN6;UNIPROT_tr_J3QR27;UNIPROT_tr_J3QLU1;UNIPROT_tr_J3QKQ0;UNIPROT_tr_J3QRD0;UNIPROT_tr_J3QRA8;UNIPROT_tr_J3QL02;UNIPROT_tr_J3KSV5;UNIPROT_tr_A0A087WYZ1;UNIPROT_tr_J3QRP4	UNIPROT_sp_Q96KP4	2	9	yes	no	2	0.058596	138.24
AAMVGMLANFLGFR	LVLVAAKLDTEDKLRAAMVGMLANFLGFRI	RAAMVGMLANFLGFRIYGMHSELWGVVHGA	R	A	A	F	R	I	3	1	1	0	0	0	0	2	0	0	2	0	2	2	0	0	0	0	0	1	0	0	14	0	1496.7632	UNIPROT_sp_P01019	UNIPROT_sp_P01019	103	116	yes	yes	2;3	1.5147E-76	219.54	By MS/MS	By MS/MS	By MS/MS	By MS/MS	By MS/MS	By MS/MS	By MS/MS
AANSLEAFIFETQDK	QDLTLRDLEKQEREKAANSLEAFIFETQDK	AANSLEAFIFETQDKLYQPEYQEVSTEEQR	K	A	A	D	K	L	3	0	1	1	0	1	2	0	0	1	1	1	0	2	0	1	1	0	0	0	0	0	15	0	1682.8152	UNIPROT_sp_Q9Y4L1;UNIPROT_tr_A0A494C039;UNIPROT_tr_A0A087X054	UNIPROT_sp_Q9Y4L1	739	753	yes	no	2;3	1.9281E-08	164.22	By MS/MS		By matching		By MS/MS		By MS/MS
AAPFSLEYR	______________________________	FSTEERAAPFSLEYRVFLKNEKGQYISPFH	R	A	A	Y	R	V	2	1	0	0	0	0	1	0	0	0	1	0	0	1	1	1	0	0	1	0	0	0	9	0	1052.5291	UNIPROT_sp_Q15181;UNIPROT_tr_Q5SQT6	UNIPROT_sp_Q15181	10	18	yes	no	2	0.058089	84.743
AAPGQEPPEHMAELQR	GPEASRPPKLHPGLRAAPGQEPPEHMAELQ	APGQEPPEHMAELQRNEQEQPLGQWHLSKR	R	A	A	Q	R	N	3	1	0	0	0	2	3	1	1	0	1	0	1	0	3	0	0	0	0	0	0	0	16	0	1759.8312	UNIPROT_sp_O00391	UNIPROT_sp_O00391	615	630	yes	yes	2;3	4.483E-05	147.51	By MS/MS	By MS/MS	By MS/MS	By MS/MS	By MS/MS	By MS/MS	By MS/MS
AAPLQGMLPGLLAPLR	IAFDSSLVFIPAEFRAAPLQGMLPGLLAPL	APLQGMLPGLLAPLRTLSGTPEVHSNKRDI	R	A	A	L	R	T	3	1	0	0	0	1	0	2	0	0	5	0	1	0	3	0	0	0	0	0	0	0	16	0	1616.9436	UNIPROT_sp_P12111;UNIPROT_sp_P12111-2;UNIPROT_tr_E7ENL6;UNIPROT_sp_P12111-4;UNIPROT_sp_P12111-5;UNIPROT_sp_P12111-3;UNIPROT_tr_C9JNG9	UNIPROT_sp_P12111	610	625	yes	no	2;3	8.7833E-05	112.83	By MS/MS	By matching	By MS/MS	By MS/MS	By MS/MS	By matching
AAPMTPAARPEDYEAALNAALADVPELAR	______________________________	AALNAALADVPELARLLEIDPYLKPYAVDF	M	A	A	A	R	L	10	2	1	2	0	0	3	0	0	0	3	0	1	0	4	0	1	0	1	1	0	0	29	1	2993.4917	UNIPROT_sp_Q04446	UNIPROT_sp_Q04446	2	30	yes	yes	3	0.00049638	75.717
AAPPPPVLMHHGESSQVLHPGNK	MVAKEFGQRMPKEWKAAPPPPVLMHHGESS	MHHGESSQVLHPGNKVTLTCVAPLSGVDFQ	K	A	A	N	K	V	2	0	1	0	0	1	1	2	3	0	2	1	1	0	5	2	0	0	0	2	0	0	23	0	2399.2168	UNIPROT_tr_M0R009	UNIPROT_tr_M0R009	188	210	yes	yes	3;4	0.034004	45.707	By MS/MS	By matching	By matching	By MS/MS	By MS/MS	By matching	By MS/MS
AAPSVTLFPPSSEELQANK	______________________________	VTLFPPSSEELQANKATLVCLISDFYPGAV	K	A	A	N	K	A	3	0	1	0	0	1	2	0	0	0	2	1	0	1	3	3	1	0	0	1	0	0	19	0	1985.0106	UNIPROT_sp_P0DOY2;UNIPROT_sp_P0DOY3;UNIPROT_tr_A0A5H1ZRQ7;UNIPROT_sp_P0CF74;UNIPROT_sp_A0M8Q6	UNIPROT_sp_P0DOY2	5	23	yes	no	2;3	3.0449E-53	198.48	By MS/MS	By MS/MS	By MS/MS	By MS/MS	By MS/MS	By MS/MS	By MS/MS
AAQSQLSQGDLVVAIDGVNTDTMTHLEAQNK	FNMPLTISRITPGSKAAQSQLSQGDLVVAI	GVNTDTMTHLEAQNKIKSASYNLSLTLQKS	K	A	A	N	K	I	4	0	2	3	0	4	1	2	1	1	3	1	1	0	0	2	3	0	0	3	0	0	31	0	3253.5885	UNIPROT_tr_A0A0C4DGG7;UNIPROT_sp_O75112-6;UNIPROT_sp_O75112-5;UNIPROT_sp_O75112-4;UNIPROT_sp_O75112-3;UNIPROT_sp_O75112-2;UNIPROT_sp_O75112;UNIPROT_sp_O75112-7	UNIPROT_tr_A0A0C4DGG7	38	68	yes	no	3	0.00023772	60.912
AAQVTIQSSGTFSSK	ALSKYGAATFTRTGKAAQVTIQSSGTFSSK	AAQVTIQSSGTFSSKFQVDNNNRLLLQQVS	K	A	A	S	K	F	2	0	0	0	0	2	0	1	0	1	0	1	0	1	0	4	2	0	0	1	0	0	15	0	1510.7627	UNIPROT_sp_P01023	UNIPROT_sp_P01023	1275	1289	yes	yes	2	8.0215E-51	206.36	By MS/MS	By matching	By MS/MS	By MS/MS	By MS/MS	By MS/MS	By MS/MS
AASFQAWGPPSPELLAPTR	LGLLPGAVAAPAQPRAASFQAWGPPSPELL	QAWGPPSPELLAPTRFALEMFNRGRAAGTR	R	A	A	T	R	F	4	1	0	0	0	1	1	1	0	0	2	0	0	1	4	2	1	1	0	0	0	0	19	0	1995.0214	UNIPROT_tr_A0A7I2YQH8;UNIPROT_tr_A0A7I2V5B9;UNIPROT_tr_A0A7I2V313;UNIPROT_tr_A0A7I2V411;UNIPROT_tr_A0A7I2V3X1;UNIPROT_sp_Q9UBX1;UNIPROT_tr_A0A7I2V2K3;UNIPROT_tr_H0YD65;UNIPROT_tr_A0A7I2V5Q1;UNIPROT_tr_A0A7I2V3M3;UNIPROT_tr_A0A7I2V4A8;UNIPROT_tr_A0A7I2V5F8;UNIPROT_tr_A0A7I2V3E7;UNIPROT_tr_A0A7I2V3L9;UNIPROT_tr_A0A7I2YQW3;UNIPROT_tr_H0YE42;UNIPROT_tr_A0A7I2YQB3;UNIPROT_tr_A0A7I2V3V9;UNIPROT_tr_A0A7…	UNIPROT_tr_A0A7I2YQH8	26	44	yes	no	2	9.1822E-07	125.33
AASGTQNNVLR	KFSSHGCKELENALKAASGTQNNVLRGEPF	NALKAASGTQNNVLRGEPFIRGGGAGFISG	K	A	A	L	R	G	2	1	2	0	0	1	0	1	0	0	1	0	0	0	0	1	1	0	0	1	0	0	11	0	1129.584	UNIPROT_sp_P10643	UNIPROT_sp_P10643	362	372	yes	yes	2	0.0019296	115.71	By matching		By MS/MS	By MS/MS	By MS/MS	By matching	By MS/MS
AASGTQNNVLRGEPFIR	KFSSHGCKELENALKAASGTQNNVLRGEPF	SGTQNNVLRGEPFIRGGGAGFISGLSYLEL	K	A	A	I	R	G	2	2	2	0	0	1	1	2	0	1	1	0	0	1	1	1	1	0	0	1	0	0	17	1	1828.9544	UNIPROT_sp_P10643	UNIPROT_sp_P10643	362	378	yes	yes	3	0.06722	60.401						By MS/MS
AASGTQNNVLRGEPFIRGGGAGFISGLSYLELDNPAGNK	KFSSHGCKELENALKAASGTQNNVLRGEPF	SGLSYLELDNPAGNKRRYSAWAESVTNLPQ	K	A	A	N	K	R	4	2	4	1	0	1	2	8	0	2	4	1	0	2	2	3	1	0	1	1	0	0	39	2	3946.9926	UNIPROT_sp_P10643	UNIPROT_sp_P10643	362	400	yes	yes	4	7.8401E-08	75.755	By matching	By matching			By matching		By matching
AASGTTGTYQEWK	GAIRQIDDIDVRFQKAASGTTGTYQEWKDK	QKAASGTTGTYQEWKDKAQNLYQELLTQEG	K	A	A	W	K	D	2	0	0	0	0	1	1	2	0	0	0	1	0	0	0	1	3	1	1	0	0	0	13	0	1398.6416	UNIPROT_sp_P04114	UNIPROT_sp_P04114	4133	4145	yes	yes	2	2.8954E-83	229.82	By MS/MS	By MS/MS	By MS/MS	By MS/MS	By MS/MS	By MS/MS	By MS/MS
AASGTTGTYQEWKDK	GAIRQIDDIDVRFQKAASGTTGTYQEWKDK	AASGTTGTYQEWKDKAQNLYQELLTQEGQA	K	A	A	D	K	A	2	0	0	1	0	1	1	2	0	0	0	2	0	0	0	1	3	1	1	0	0	0	15	1	1641.7635	UNIPROT_sp_P04114	UNIPROT_sp_P04114	4133	4147	yes	yes	2;3	1.2269E-13	175.21	By MS/MS	By MS/MS	By MS/MS	By MS/MS	By MS/MS	By MS/MS	By MS/MS
AASGTTGTYQEWKDKAQNLYQELLTQEGQASFQGLK	GAIRQIDDIDVRFQKAASGTTGTYQEWKDK	ELLTQEGQASFQGLKDNVFDGLVRVTQEFH	K	A	A	L	K	D	4	0	1	1	0	6	3	4	0	0	4	3	0	1	0	2	4	1	2	0	0	0	36	2	3988.9443	UNIPROT_sp_P04114	UNIPROT_sp_P04114	4133	4168	yes	yes	3;4;5	2.0244E-54	129.88	By MS/MS	By MS/MS	By MS/MS	By MS/MS	By MS/MS	By MS/MS	By MS/MS
AATHYTITIR	TVPGGLRSTDLPGLKAATHYTITIRGVTQD	LPGLKAATHYTITIRGVTQDFSTTPLSVEV	K	A	A	I	R	G	2	1	0	0	0	0	0	0	1	2	0	0	0	0	0	0	3	0	1	0	0	0	10	0	1145.6193	UNIPROT_sp_P24821-4;UNIPROT_sp_P24821;UNIPROT_tr_J3QSU6;UNIPROT_tr_E9PC84	UNIPROT_sp_P24821-4	1227	1236	yes	no	2;3	0.010768	96.668	By MS/MS	By matching	By MS/MS			By MS/MS	By MS/MS
AATQELALLISR	PAKGSPKGSPSRHSRAATQELALLISRMQA	HSRAATQELALLISRMQANADQVERDILET	R	A	A	S	R	M	3	1	0	0	0	1	1	0	0	1	3	0	0	0	0	1	1	0	0	0	0	0	12	0	1284.7402	UNIPROT_tr_K7EKI0;UNIPROT_sp_Q92817	UNIPROT_tr_K7EKI0	34	45	yes	no	2	0.00038073	126.71
AATVGSLAGQPLQER	IRERLGPLVEQGRVRAATVGSLAGQPLQER	AATVGSLAGQPLQERAQAWGERLRARMEEM	R	A	A	E	R	A	3	1	0	0	0	2	1	2	0	0	2	0	0	0	1	1	1	0	0	1	0	0	15	0	1496.7947	UNIPROT_sp_P02649;UNIPROT_tr_H0Y7L5	UNIPROT_sp_P02649	210	224	yes	no	2;3	1.8745E-271	294.49	By MS/MS	By MS/MS	By MS/MS	By MS/MS	By MS/MS	By MS/MS	By MS/MS
AAVAASGLNTMLEGNGQYTLLAPTNEAFEK	IQQIIEIEDTFETLRAAVAASGLNTMLEGN	GQYTLLAPTNEAFEKIPSETLNRILGDPEA	R	A	A	E	K	I	6	0	3	0	0	1	3	3	0	0	4	1	1	1	1	1	3	0	1	1	0	0	30	0	3080.5125	UNIPROT_sp_Q15582;UNIPROT_tr_S4R3C6;UNIPROT_tr_H0Y9D7	UNIPROT_sp_Q15582	258	287	yes	no	3	2.4306E-20	103.42
AAVATFLQSVQVPEFTPK	NLFAQTYGLTGSQDRAAVATFLQSVQVPEF	ATFLQSVQVPEFTPKSGVKIHVSDQELQSA	R	A	A	P	K	S	3	0	0	0	0	2	1	0	0	0	1	1	0	2	2	1	2	0	0	3	0	0	18	0	1932.0357	UNIPROT_sp_P22314;UNIPROT_sp_P22314-2;UNIPROT_tr_Q5JRR6	UNIPROT_sp_P22314	785	802	yes	no	2	0.00022343	106.55
AAVEQLTEEQK	______________________________	DIYKAAVEQLTEEQKNEFKAAFDIFVLGAE	K	A	A	Q	K	N	2	0	0	0	0	2	3	0	0	0	1	1	0	0	0	0	1	0	0	1	0	0	11	0	1244.6248	UNIPROT_sp_P63316	UNIPROT_sp_P63316	7	17	yes	yes	2	0.047564	80.755
AAVEQLTEEQKNEFK	______________________________	AAVEQLTEEQKNEFKAAFDIFVLGAEDGCI	K	A	A	F	K	A	2	0	1	0	0	2	4	0	0	0	1	2	0	1	0	0	1	0	0	1	0	0	15	1	1762.8737	UNIPROT_sp_P63316	UNIPROT_sp_P63316	7	21	yes	yes	2;3	2.3654E-133	251.75					By MS/MS	By MS/MS
AAVGRPLDKHEGALETLLR	AQYCRAAEELSKLRRAAVGRPLDKHEGALE	RPLDKHEGALETLLRYYDQICSIEPKFPFS	R	A	A	L	R	Y	3	2	0	1	0	0	2	2	1	0	4	1	0	0	1	0	1	0	0	1	0	0	19	2	2045.1382	UNIPROT_sp_Q8WUM4;UNIPROT_sp_Q8WUM4-2;UNIPROT_tr_F8WEQ7;UNIPROT_tr_F8WBR8;UNIPROT_tr_C9IZF9;UNIPROT_sp_Q8WUM4-3;UNIPROT_tr_A0A3B3IT07	UNIPROT_sp_Q8WUM4	52	70	yes	no	4	0.010364	71.263
AAVLWEVK	______________________________	GKVIKCKAAVLWEVKKPFSIEDVEVAPPKA	K	A	A	V	K	K	2	0	0	0	0	0	1	0	0	0	1	1	0	0	0	0	0	1	0	2	0	0	8	0	914.52255	UNIPROT_sp_P00325;UNIPROT_tr_V9HW50	UNIPROT_sp_P00325	12	19	yes	no	2	0.055321	91.9
AAVPIVNLKDELLFPSWEALFSGSEGPLKPGAR	SRLQDLYSIVRRADRAAVPIVNLKDELLFP	ALFSGSEGPLKPGARIFSFDGKDVLRHPTW	R	A	A	A	R	I	4	1	1	1	0	0	3	3	0	1	5	2	0	2	4	3	0	1	0	2	0	0	33	2	3507.8766	UNIPROT_sp_P39060-2;UNIPROT_sp_P39060-1;UNIPROT_sp_P39060;UNIPROT_tr_H7BXV5;UNIPROT_tr_H7C457	UNIPROT_sp_P39060-2	1223	1255	yes	no	3;4	9.0287E-50	135.13			By matching	By MS/MS	By MS/MS		By MS/MS
AAVPSGASTGIYEALELR	PTVEVDLFTSKGLFRAAVPSGASTGIYEAL	PSGASTGIYEALELRDNDKTRYMGKGVSRP	R	A	A	L	R	D	4	1	0	0	0	0	2	2	0	1	2	0	0	0	1	2	1	0	1	1	0	0	18	0	1803.9367	UNIPROT_tr_A0A2R8Y6G6;UNIPROT_sp_P06733;UNIPROT_tr_K7EM90;UNIPROT_tr_A0A2R8YEM5;UNIPROT_tr_A0A2R8Y879;UNIPROT_tr_A0A2R8Y798;UNIPROT_tr_K7ERS8;UNIPROT_tr_A0A2R8YEG5;UNIPROT_tr_F5H1C3;UNIPROT_sp_P13929;UNIPROT_tr_E5RGZ4;UNIPROT_sp_P13929-3;UNIPROT_sp_P13929-2;UNIPROT_tr_K7EPM1;UNIPROT_tr_K7EKN2;UNIPROT_tr_E5RI09;UNIPROT_tr_E5RG95	UNIPROT_tr_A0A2R8Y6G6	33	50	no	no	2;3	2.5646E-05	139.48					By MS/MS
AAVPSGASTGIYEALELRDNDK	PTVEVDLFTSKGLFRAAVPSGASTGIYEAL	STGIYEALELRDNDKTRYMGKGVSRPIKYI	R	A	A	D	K	T	4	1	1	2	0	0	2	2	0	1	2	1	0	0	1	2	1	0	1	1	0	0	22	1	2276.1285	UNIPROT_tr_A0A2R8Y6G6;UNIPROT_sp_P06733;UNIPROT_tr_K7EM90;UNIPROT_tr_A0A2R8YEM5;UNIPROT_tr_A0A2R8Y879;UNIPROT_tr_A0A2R8Y798;UNIPROT_tr_K7ERS8;UNIPROT_tr_A0A2R8YEG5	UNIPROT_tr_A0A2R8Y6G6	33	54	yes	no	3	0.015422	58.796
AAVYHHFISDGVR	VIVPLKTGLQEVEVKAAVYHHFISDGVRKS	VKAAVYHHFISDGVRKSLKVVPEGIRMNKT	K	A	A	V	R	K	2	1	0	1	0	0	0	1	2	1	0	0	0	1	0	1	0	0	1	2	0	0	13	0	1470.7368	UNIPROT_sp_P01024	UNIPROT_sp_P01024	914	926	yes	yes	2;3;4	9.3927E-27	188.99	By MS/MS	By MS/MS	By MS/MS	By MS/MS	By MS/MS	By MS/MS	By MS/MS
AAVYHHFISDGVRK	VIVPLKTGLQEVEVKAAVYHHFISDGVRKS	KAAVYHHFISDGVRKSLKVVPEGIRMNKTV	K	A	A	R	K	S	2	1	0	1	0	0	0	1	2	1	0	1	0	1	0	1	0	0	1	2	0	0	14	1	1598.8318	UNIPROT_sp_P01024	UNIPROT_sp_P01024	914	927	yes	yes	2;3;4	8.5572E-05	130.56	By MS/MS	By MS/MS	By MS/MS	By MS/MS	By MS/MS	By MS/MS	By MS/MS
AAYEAELGDAR	TESEEVVSREVSGIKAAYEAELGDARKTLD	SGIKAAYEAELGDARKTLDSVAKERARLQL	K	A	A	A	R	K	4	1	0	1	0	0	2	1	0	0	1	0	0	0	0	0	0	0	1	0	0	0	11	0	1164.5411	UNIPROT_sp_P02545;UNIPROT_tr_A0A6Q8PFJ0;UNIPROT_sp_P02545-2;UNIPROT_sp_P02545-6;UNIPROT_sp_P02545-3;UNIPROT_tr_Q3BDU5;UNIPROT_tr_A0A6Q8PHQ9;UNIPROT_tr_A0A6Q8PF80;UNIPROT_tr_A0A6Q8PGH0;UNIPROT_tr_A0A6Q8PFM1;UNIPROT_tr_A0A6Q8PF59	UNIPROT_sp_P02545	79	89	yes	no	2	0.0017125	116.52				By matching
AAYQVAALPK	NEIYKQYFKSNFPARAAYQVAALPKGSRIE	NFPARAAYQVAALPKGSRIEIEAVAIQGPL	R	A	A	P	K	G	4	0	0	0	0	1	0	0	0	0	1	1	0	0	1	0	0	0	1	1	0	0	10	0	1030.5811	UNIPROT_sp_P52758;UNIPROT_tr_H0YBX3;UNIPROT_tr_H0YB34	UNIPROT_sp_P52758	108	117	yes	no	2	0.0005218	131.03
ADAAPDEKVLDSGFREIENK	EERKAAGSRDVSLAKADAAPDEKVLDSGFR	DEKVLDSGFREIENKAIQDPRLFAEEKAVA	K	A	D	N	K	A	3	1	1	3	0	0	3	1	0	1	1	2	0	1	1	1	0	0	0	1	0	0	20	2	2203.0757	UNIPROT_sp_P01833	UNIPROT_sp_P01833	578	597	yes	yes	3	9.6611E-07	123.59
ADAVTLDGGFIYEAGLAPYK	RDSPIQCIQAIAENRADAVTLDGGFIYEAG	LDGGFIYEAGLAPYKLRPVAAEVYGTERQP	R	A	D	Y	K	L	4	0	0	2	0	0	1	3	0	1	2	1	0	1	1	0	1	0	2	1	0	0	20	0	2070.031	UNIPROT_sp_P02788-2;UNIPROT_tr_E7EQB2;UNIPROT_tr_E7ER44;UNIPROT_sp_P02788;UNIPROT_tr_C9JCF5	UNIPROT_sp_P02788-2	29	48	yes	no	2	3.9655E-06	118.67
ADEPQWSLYPSDSQVSEEVK	DTEKWAEGGGHSRERADEPQWSLYPSDSQV	WSLYPSDSQVSEEVKTRHSEKSQREDEEEE	R	A	D	V	K	T	1	0	0	2	0	2	3	0	0	0	1	1	0	0	2	4	0	1	1	2	0	0	20	0	2293.0386	UNIPROT_tr_A0A0A0MT66;UNIPROT_sp_P05060	UNIPROT_tr_A0A0A0MT66	114	133	yes	no	2	0.0084269	73.802
ADEYQPPDGGSLVEVYLLDTSIQSDHR	SIPWNLERITPPRYRADEYQPPDGGSLVEV	VEVYLLDTSIQSDHREIEGRVMVTDFENVP	R	A	D	H	R	E	1	1	0	4	0	2	2	2	1	1	3	0	0	0	2	3	1	0	2	2	0	0	27	0	3003.4098	UNIPROT_sp_Q8NBP7;UNIPROT_tr_A0A669KBG0	UNIPROT_sp_Q8NBP7	168	194	yes	no	3	1.1635E-08	94.594
ADFDNTVAIHPTSSEELVTLR	MLQGFAVAVKMGATKADFDNTVAIHPTSSE	VAIHPTSSEELVTLR_______________	K	A	D	L	R	-	2	1	1	2	0	0	2	0	1	1	2	0	0	1	1	2	3	0	0	2	0	0	21	0	2314.1441	UNIPROT_sp_P00390-5;UNIPROT_sp_P00390-4;UNIPROT_sp_P00390-2;UNIPROT_sp_P00390-3;UNIPROT_sp_P00390	UNIPROT_sp_P00390-5	420	440	yes	no	3	0.0029513	69.986				By matching
ADFLEQPVLGFVR	KIPPDSEATLVLVGRADFLEQPVLGFVRLQ	GRADFLEQPVLGFVRLQEAAELEAVELPVP	R	A	D	V	R	L	1	1	0	1	0	1	1	1	0	0	2	0	0	2	1	0	0	0	0	2	0	0	13	0	1489.7929	UNIPROT_sp_P02730;UNIPROT_sp_P02730-2;UNIPROT_tr_A0A0A0MS98	UNIPROT_sp_P02730	234	246	yes	no	2	0.003382	111.61
ADGLAVIGVLMK	WNSAKYSSLAEAASKADGLAVIGVLMKVGE	ASKADGLAVIGVLMKVGEANPKLQKVLDAL	K	A	D	M	K	V	2	0	0	1	0	0	0	2	0	1	2	1	1	0	0	0	0	0	0	2	0	0	12	0	1185.6791	UNIPROT_sp_P00915;UNIPROT_tr_E5RHP7;UNIPROT_tr_E5RH81;UNIPROT_tr_E5RFE7;UNIPROT_tr_E5RG81;UNIPROT_tr_H0YBE2;UNIPROT_tr_E5RJI8;UNIPROT_tr_E5RJF6	UNIPROT_sp_P00915	139	150	yes	no	1;2	6.3894E-07	145.46	By MS/MS	By MS/MS	By MS/MS	By MS/MS	By MS/MS	By MS/MS	By MS/MS
ADGSYAAWLSR	DLIQKGYMRIQQFRKADGSYAAWLSRDSST	QFRKADGSYAAWLSRDSSTWLTAFVLKVLS	K	A	D	S	R	D	3	1	0	1	0	0	0	1	0	0	1	0	0	0	0	2	0	1	1	0	0	0	11	0	1195.5622	UNIPROT_sp_P0C0L4;UNIPROT_sp_P0C0L4-2;UNIPROT_sp_P0C0L5;UNIPROT_tr_F5GXS0;UNIPROT_tr_A0A3B3ISA6;UNIPROT_tr_A0A0G2JPR0;UNIPROT_tr_A0A140TA49;UNIPROT_tr_A0A140TA29	UNIPROT_sp_P0C0L4	1062	1072	no	no	1;2	4.089E-66	232.72	By MS/MS	By MS/MS	By MS/MS	By MS/MS	By MS/MS	By MS/MS	By MS/MS
ADGSYAAWLSRDSSTWLTAFVLK	DLIQKGYMRIQQFRKADGSYAAWLSRDSST	LSRDSSTWLTAFVLKVLSLAQEQVGGSPEK	K	A	D	L	K	V	4	1	0	2	0	0	0	1	0	0	3	1	0	1	0	4	2	2	1	1	0	0	23	1	2544.2649	UNIPROT_sp_P0C0L4;UNIPROT_sp_P0C0L4-2;UNIPROT_tr_A0A0G2JPR0;UNIPROT_tr_A0A140TA49	UNIPROT_sp_P0C0L4	1062	1084	no	no	3	0.0034864	66.045
ADHDALLFHLK	TSLGAKLEKQQQDLKADHDALLFHLKHFPV	QDLKADHDALLFHLKHFPVDLRFVACQMEL	K	A	D	L	K	H	2	0	0	2	0	0	0	0	2	0	3	1	0	1	0	0	0	0	0	0	0	0	11	0	1278.6721	UNIPROT_sp_P07307;UNIPROT_sp_P07307-3;UNIPROT_sp_P07307-2	UNIPROT_sp_P07307	141	151	yes	no	3	0.00035554	119.34	By matching	By MS/MS	By matching	By matching	By matching		By matching
ADHHATNGVVHLIDK	YPNGIVTVNCARLLKADHHATNGVVHLIDK	ADHHATNGVVHLIDKVISTITNNIQQIIEI	K	A	D	D	K	V	2	0	1	2	0	0	0	1	3	1	1	1	0	0	0	0	1	0	0	2	0	0	15	0	1625.8274	UNIPROT_sp_Q15582	UNIPROT_sp_Q15582	220	234	yes	yes	3;4	0.0018024	95.755				By matching	By MS/MS
ADKPLSIHPQGIR	YAEVGDIIKVHFKNKADKPLSIHPQGIRYS	NKADKPLSIHPQGIRYSKLSEGASYLDHTF	K	A	D	I	R	Y	1	1	0	1	0	1	0	1	1	2	1	1	0	0	2	1	0	0	0	0	0	0	13	1	1430.7994	UNIPROT_sp_P12259;UNIPROT_tr_A0A0A0MRJ7	UNIPROT_sp_P12259	106	118	yes	no	2;3;4	1.4225E-07	160.86	By MS/MS	By MS/MS	By MS/MS	By MS/MS	By MS/MS	By MS/MS	By MS/MS
ADLEAQQESLKEEQLSLK	KCGTQKLLDDATLAKADLEAQQESLKEEQL	EAQQESLKEEQLSLKSNHEQEVKILRSQLG	K	A	D	L	K	S	2	0	0	1	0	3	4	0	0	0	4	2	0	0	0	2	0	0	0	0	0	0	18	1	2058.0481	UNIPROT_sp_O76015;CON__O76015;UNIPROT_sp_O76014;CON__O76014	UNIPROT_sp_O76015	222	239	yes	no	3	1.6777E-05	122.16					By MS/MS
ADLEKLTSLSDR	AIADVTLLSGFHALRADLEKLTSLSDRYVS	ALRADLEKLTSLSDRYVSHFETEGPHVLLY	R	A	D	D	R	Y	1	1	0	2	0	0	1	0	0	0	3	1	0	0	0	2	1	0	0	0	0	0	12	1	1346.7042	UNIPROT_sp_P0C0L4;UNIPROT_sp_P0C0L5;UNIPROT_tr_A0A3B3ISA6;UNIPROT_tr_A0A0G2JPR0;CON__P01030	UNIPROT_sp_P0C0L4	1499	1510	no	no	2;3	7.287E-14	171.49	By MS/MS	By MS/MS	By MS/MS		By matching	By MS/MS	By MS/MS
ADLEKLTSLSDRYVSHFETEGPHVLLYFDSVPTSR	AIADVTLLSGFHALRADLEKLTSLSDRYVS	GPHVLLYFDSVPTSRECVGFEAVQEVPVGL	R	A	D	S	R	E	1	2	0	3	0	0	3	1	2	0	5	1	0	2	2	5	3	0	2	3	0	0	35	2	4007.9905	UNIPROT_sp_P0C0L4;UNIPROT_sp_P0C0L5;UNIPROT_tr_A0A0G2JPR0	UNIPROT_sp_P0C0L4	1499	1533	no	no	4;5	0.00036312	53.563	By MS/MS	By MS/MS	By MS/MS			By MS/MS	By MS/MS
ADLEMQIENLK	INGLRRVLDELTLARADLEMQIENLKEELA	TLARADLEMQIENLKEELAYLKKNHEEEMN	R	A	D	L	K	E	1	0	1	1	0	1	2	0	0	1	2	1	1	0	0	0	0	0	0	0	0	0	11	0	1302.649	UNIPROT_sp_Q04695;CON__Q04695;UNIPROT_tr_F5GWP8;UNIPROT_tr_K7EPJ9	UNIPROT_sp_Q04695	202	212	no	no	2	0.010807	104.42
ADLEMQIENLKEELAYLK	INGLRRVLDELTLARADLEMQIENLKEELA	EMQIENLKEELAYLKKNHEEEMNALRGQVG	R	A	D	L	K	K	2	0	1	1	0	1	4	0	0	1	4	2	1	0	0	0	0	0	1	0	0	0	18	1	2149.0977	UNIPROT_sp_Q04695;CON__Q04695;UNIPROT_tr_F5GWP8;UNIPROT_tr_K7EPJ9	UNIPROT_sp_Q04695	202	219	no	no	2;3	2.0519E-88	225.21				By MS/MS
ADLEMQIENLKEELAYLKK	INGLRRVLDELTLARADLEMQIENLKEELA	MQIENLKEELAYLKKNHEEEMNALRGQVGG	R	A	D	K	K	N	2	0	1	1	0	1	4	0	0	1	4	3	1	0	0	0	0	0	1	0	0	0	19	2	2277.1926	UNIPROT_sp_Q04695;CON__Q04695;UNIPROT_tr_F5GWP8;UNIPROT_tr_K7EPJ9	UNIPROT_sp_Q04695	202	220	no	no	3;4	9.9277E-42	194.32		By MS/MS
ADLEMQIESLK	INGLRRVLDELTLARADLEMQIESLKEELA	TLARADLEMQIESLKEELAYLKKNHEEEMN	R	A	D	L	K	E	1	0	0	1	0	1	2	0	0	1	2	1	1	0	0	1	0	0	0	0	0	0	11	0	1275.6381	UNIPROT_sp_P02533;CON__P02533	UNIPROT_sp_P02533	233	243	no	no	2	0.04216	82.75
ADLEMQIESLKEELAYLK	INGLRRVLDELTLARADLEMQIESLKEELA	EMQIESLKEELAYLKKNHEEEMNALRGQVG	R	A	D	L	K	K	2	0	0	1	0	1	4	0	0	1	4	2	1	0	0	1	0	0	1	0	0	0	18	1	2122.0868	UNIPROT_sp_P02533;CON__P02533	UNIPROT_sp_P02533	233	250	yes	no	2;3	9.5436E-89	219.84	By MS/MS	By MS/MS	By MS/MS	By MS/MS	By MS/MS	By MS/MS	By MS/MS
ADLEMQIESLKEELAYLKK	INGLRRVLDELTLARADLEMQIESLKEELA	MQIESLKEELAYLKKNHEEEMNALRGQVGG	R	A	D	K	K	N	2	0	0	1	0	1	4	0	0	1	4	3	1	0	0	1	0	0	1	0	0	0	19	2	2250.1817	UNIPROT_sp_P02533;CON__P02533	UNIPROT_sp_P02533	233	251	yes	no	2;3;4	0	295.44	By MS/MS	By MS/MS	By matching	By matching		By matching	By matching
ADLEMQIESLTEELAYLK	INGLRRVLDELTLTKADLEMQIESLTEELA	EMQIESLTEELAYLKKNHEEEMKDLRNVST	K	A	D	L	K	K	2	0	0	1	0	1	4	0	0	1	4	1	1	0	0	1	1	0	1	0	0	0	18	0	2095.0395	UNIPROT_sp_P13645;CON__P13645	UNIPROT_sp_P13645	267	284	yes	no	2;3	2.754E-170	257.76	By MS/MS	By MS/MS	By MS/MS	By MS/MS	By MS/MS	By MS/MS	By MS/MS
ADLEMQIESLTEELAYLKK	INGLRRVLDELTLTKADLEMQIESLTEELA	MQIESLTEELAYLKKNHEEEMKDLRNVSTG	K	A	D	K	K	N	2	0	0	1	0	1	4	0	0	1	4	2	1	0	0	1	1	0	1	0	0	0	19	1	2223.1345	UNIPROT_sp_P13645;CON__P13645	UNIPROT_sp_P13645	267	285	yes	no	2;3	4.332E-82	216.71	By MS/MS	By MS/MS	By MS/MS	By MS/MS		By MS/MS	By MS/MS
ADLFYDVEALDLESPK	RHHFPRHPNVFGFCRADLFYDVEALDLESP	DLFYDVEALDLESPKNLVINCEVFDPQEHE	R	A	D	P	K	N	2	0	0	3	0	0	2	0	0	0	3	1	0	1	1	1	0	0	1	1	0	0	16	0	1823.8829	UNIPROT_sp_P04196	UNIPROT_sp_P04196	220	235	yes	yes	2;3	1.1077E-88	227.48	By MS/MS	By MS/MS	By MS/MS	By MS/MS	By MS/MS	By MS/MS	By MS/MS
ADLHAVQGWAAR	GRALAAVLEELRQTRADLHAVQGWAARSWL	QTRADLHAVQGWAARSWLPAGCETAILFPM	R	A	D	A	R	S	4	1	0	1	0	1	0	1	1	0	1	0	0	0	0	0	0	1	0	1	0	0	12	0	1293.6578	UNIPROT_sp_P26022	UNIPROT_sp_P26022	161	172	yes	yes	3	0.019269	79.036	By matching		By matching
ADLIAYLK	GTKMIFVGIKKKEERADLIAYLKK______	IKKKEERADLIAYLKK______________	R	A	D	L	K	K	2	0	0	1	0	0	0	0	0	1	2	1	0	0	0	0	0	0	1	0	0	0	8	0	905.52222	UNIPROT_tr_C9JFR7;UNIPROT_sp_P99999	UNIPROT_tr_C9JFR7	93	100	yes	no	2	0.031246	100.19				By MS/MS	By MS/MS	By MS/MS
ADLINNLGTIAK	DRTLTIVDTGIGMTKADLINNLGTIAKSGT	MTKADLINNLGTIAKSGTKAFMEALQAGAD	K	A	D	A	K	S	2	0	2	1	0	0	0	1	0	2	2	1	0	0	0	0	1	0	0	0	0	0	12	0	1241.698	UNIPROT_sp_P08238;UNIPROT_sp_Q58FF8;UNIPROT_sp_P07900;UNIPROT_sp_P07900-2;UNIPROT_sp_Q14568	UNIPROT_sp_P07900	101	112	no	no	2	0.0027364	112.85
ADLLLSTQPGREEGSPLELER	LQASDLPASASLPAKADLLLSTQPGREEGS	TQPGREEGSPLELERLKLEPHEGLLLRFPY	K	A	D	E	R	L	1	2	0	1	0	1	4	2	0	0	5	0	0	0	2	2	1	0	0	0	0	0	21	1	2309.1863	UNIPROT_sp_P08195-2;UNIPROT_sp_P08195-3;UNIPROT_tr_F5GZS6;UNIPROT_sp_P08195;UNIPROT_tr_J3KPF3;UNIPROT_sp_P08195-4;UNIPROT_tr_F5GZI0	UNIPROT_sp_P08195-2	492	512	yes	no	3	9.1467E-10	120.9	By MS/MS	By MS/MS	By MS/MS	By MS/MS	By MS/MS	By MS/MS	By MS/MS
ADLSGITGAR	DILLQLGIEEAFTSKADLSGITGARNLAVS	AFTSKADLSGITGARNLAVSQVVHKAVLDV	K	A	D	A	R	N	2	1	0	1	0	0	0	2	0	1	1	0	0	0	0	1	1	0	0	0	0	0	10	0	959.50361	UNIPROT_sp_P01011;UNIPROT_tr_G3V3A0	UNIPROT_sp_P01011	341	350	no	no	2	2.4926E-61	224.36	By MS/MS	By MS/MS	By MS/MS	By MS/MS	By MS/MS	By MS/MS	By MS/MS
ADLSGITGARNLAVSQVVHKAVLDVFEEGTEASAATAVK	DILLQLGIEEAFTSKADLSGITGARNLAVS	VFEEGTEASAATAVKITLLSALVETRTIVR	K	A	D	V	K	I	8	1	1	2	0	1	3	3	1	1	3	2	0	1	0	3	3	0	0	6	0	0	39	2	3924.0593	UNIPROT_sp_P01011;UNIPROT_tr_G3V3A0	UNIPROT_sp_P01011	341	379	no	no	4;5	1.1167E-82	152.13	By MS/MS				By matching
ADLTGISPSPNLYLSK	ILQDMGITDIFDETRADLTGISPSPNLYLS	DLTGISPSPNLYLSKIIHKTFVEVDENGTQ	R	A	D	S	K	I	1	0	1	1	0	0	0	1	0	1	3	1	0	0	2	3	1	0	1	0	0	0	16	0	1674.8829	UNIPROT_sp_Q96P63;UNIPROT_sp_Q96P63-2	UNIPROT_sp_Q96P63	328	343	yes	no	2	0.0003501	126.5
ADNFEYSDPVDGSISR	GKQFSANDKVYTVEKADNFEYSDPVDGSIS	DNFEYSDPVDGSISRNQGLRLIFTDGSRIV	K	A	D	S	R	N	1	1	1	3	0	0	1	1	0	1	0	0	0	1	1	3	0	0	1	1	0	0	16	0	1770.7697	UNIPROT_sp_P36871;UNIPROT_sp_P36871-2;UNIPROT_sp_P36871-3;UNIPROT_tr_A0A3B3ITK7	UNIPROT_sp_P36871	471	486	yes	no	2	9.3719E-05	148.89
ADNFLLENTLPAQSTFTLAISAYALSLGDKTHPQFR	FDICPLVKIDTALIKADNFLLENTLPAQST	AYALSLGDKTHPQFRSIVSALKREALVKGN	K	A	D	F	R	S	5	1	2	2	0	2	1	1	1	1	6	1	0	3	2	3	4	0	1	0	0	0	36	1	3950.0214	UNIPROT_sp_P01031	UNIPROT_sp_P01031	1171	1206	yes	yes	3;4;5	1.3291E-117	183.37	By MS/MS	By MS/MS	By MS/MS	By MS/MS	By MS/MS	By MS/MS	By MS/MS
ADQLTEEQIAEFK	______________________________	______________________________	M	A	D	F	K	E	2	0	0	1	0	2	3	0	0	1	1	1	0	1	0	0	1	0	0	0	0	0	13	0	1520.7359	UNIPROT_sp_P0DP25;UNIPROT_sp_P0DP24;UNIPROT_sp_P0DP23;UNIPROT_tr_M0QZ52;UNIPROT_tr_F8WBR5;UNIPROT_tr_G3V479	UNIPROT_sp_P0DP25	2	14	yes	no	2;3	1.5257E-11	175.74			By matching	By matching			By matching
ADQLTEEQVTEFK	______________________________	______________________________	M	A	D	F	K	E	1	0	0	1	0	2	3	0	0	0	1	1	0	1	0	0	2	0	0	1	0	0	13	0	1536.7308	UNIPROT_sp_P27482	UNIPROT_sp_P27482	2	14	yes	yes	2	6.1116E-25	186.87
ADSQAQLLLSTVVGVFTAPGLHLK	SALQAVQGLLVAQGRADSQAQLLLSTVVGV	STVVGVFTAPGLHLKQPFVQGLALYTPVVL	R	A	D	L	K	Q	3	0	0	1	0	2	0	2	1	0	5	1	0	1	1	2	2	0	0	3	0	0	24	0	2464.369	UNIPROT_sp_P01019	UNIPROT_sp_P01019	197	220	yes	yes	2;3;4	5.257E-232	268.08	By MS/MS	By MS/MS	By MS/MS	By MS/MS	By MS/MS	By MS/MS	By MS/MS
ADSQAQLLLSTVVGVFTAPGLHLKQPFVQGLALYTPVVLPR	SALQAVQGLLVAQGRADSQAQLLLSTVVGV	FVQGLALYTPVVLPRSLDFTELDVAAEKID	R	A	D	P	R	S	4	1	0	1	0	4	0	3	1	0	8	1	0	2	4	2	3	0	1	6	0	0	41	1	4343.4409	UNIPROT_sp_P01019	UNIPROT_sp_P01019	197	237	yes	yes	4	2.5766E-11	81.986	By MS/MS	By matching	By matching		By MS/MS		By MS/MS
ADSVVDLLSYNVQGSGETTYDHK	TSTDHFSLRARYHMKADSVVDLLSYNVQGS	SYNVQGSGETTYDHKNTFTLSYDGSLRHKF	K	A	D	H	K	N	1	0	1	3	0	1	1	2	1	0	2	1	0	0	0	3	2	0	2	3	0	0	23	0	2497.1609	UNIPROT_sp_P04114	UNIPROT_sp_P04114	1393	1415	yes	yes	2;3;4	0	309.29	By MS/MS	By MS/MS	By MS/MS	By MS/MS	By MS/MS	By MS/MS	By MS/MS
ADTLTDEINFLR	DVDAAYMNKVELQAKADTLTDEINFLRALY	QAKADTLTDEINFLRALYDAELSQMQTHIS	K	A	D	L	R	A	1	1	1	2	0	0	1	0	0	1	2	0	0	1	0	0	2	0	0	0	0	0	12	0	1406.7042	UNIPROT_sp_P02538;CON__P02538;CON__P04259;UNIPROT_sp_P04259	UNIPROT_sp_P02538	288	299	no	no	2	0	329.27		By MS/MS				By matching
ADVLTTGAGNPVGDK	SDQMQHWKEQRAAQKADVLTTGAGNPVGDK	ADVLTTGAGNPVGDKLNVITVGPRGPLLVQ	K	A	D	D	K	L	2	0	1	2	0	0	0	3	0	0	1	1	0	0	1	0	2	0	0	2	0	0	15	0	1413.71	UNIPROT_sp_P04040	UNIPROT_sp_P04040	24	38	yes	yes	2	0.00091556	113.22		By matching		By MS/MS	By matching
ADVQAHGEGQEFSITCLVDEEEMKK	VVAGRIADNKQSSFKADVQAHGEGQEFSIT	EFSITCLVDEEEMKKLLRERGHMLENHVER	K	A	D	K	K	L	2	0	0	2	1	2	5	2	1	1	1	2	1	1	0	1	1	0	0	2	0	0	25	1	2849.2848	UNIPROT_sp_P19827;UNIPROT_sp_P19827-2;UNIPROT_sp_P19827-3;UNIPROT_tr_H7C0N0	UNIPROT_sp_P19827	525	549	yes	no	3	2.1739E-18	122.44
AEAESLYQSK	AEVKAQYEDIAQKSKAEAESLYQSKYEELQ	AQKSKAEAESLYQSKYEELQITAGRHGDSV	K	A	E	S	K	Y	2	0	0	0	0	1	2	0	0	0	1	1	0	0	0	2	0	0	1	0	0	0	10	0	1124.535	UNIPROT_sp_P04264;CON__P04264	UNIPROT_sp_P04264	367	376	yes	no	2	7.8644E-05	138.06		By MS/MS	By MS/MS	By MS/MS	By MS/MS	By MS/MS	By MS/MS
AEAESLYQSKYEELQITAGR	AEVKAQYEDIAQKSKAEAESLYQSKYEELQ	LYQSKYEELQITAGRHGDSVRNSKIEISEL	K	A	E	G	R	H	3	1	0	0	0	2	4	1	0	1	2	1	0	0	0	2	1	0	2	0	0	0	20	1	2285.1176	UNIPROT_sp_P04264;CON__P04264	UNIPROT_sp_P04264	367	386	yes	no	2;3	2.6399E-16	166.52	By matching	By matching
AEAESWYQTK	AEVKAQYEEIAQRSRAEAESWYQTKYEELQ	AQRSRAEAESWYQTKYEELQVTAGRHGDDL	R	A	E	T	K	Y	2	0	0	0	0	1	2	0	0	0	0	1	0	0	0	1	1	1	1	0	0	0	10	0	1211.5459	CON__O95678;UNIPROT_sp_O95678;UNIPROT_sp_P02538;CON__P02538;CON__Q8VED5;CON__P04259;CON__Q8BGZ7;UNIPROT_sp_P04259	UNIPROT_sp_P02538	350	359	no	no	2	1.8679E-07	155.58		By matching
AEAESWYQTKYEELQVTAGR	AEVKAQYEEIAQRSRAEAESWYQTKYEELQ	WYQTKYEELQVTAGRHGDDLRNTKQEIAEI	R	A	E	G	R	H	3	1	0	0	0	2	4	1	0	0	1	1	0	0	0	1	2	1	2	1	0	0	20	1	2358.1128	CON__O95678;UNIPROT_sp_O95678;UNIPROT_sp_P02538;CON__P02538;CON__P04259;CON__Q8BGZ7	UNIPROT_sp_P02538	350	369	no	no	2	0.00011221	113.59
AEAESWYR	AEIKAQYDDVASRSRAEAESWYRSKCEEMK	DVASRSRAEAESWYRSKCEEMKATVIRHGE	R	A	E	Y	R	S	2	1	0	0	0	0	2	0	0	0	0	0	0	0	0	1	0	1	1	0	0	0	8	0	1010.4458	UNIPROT_sp_O43790;CON__O43790;UNIPROT_tr_A0A087X106;UNIPROT_sp_Q14533;CON__Q61726;CON__P78386;UNIPROT_sp_P78386;UNIPROT_tr_F5GYI5;CON__P78385;UNIPROT_sp_P78385;CON__Q6NT21	CON__P78386	308	315	no	no	2	0.0084914	154.31					By MS/MS
AEALKLFLEETK	QRLNGEIQALELPQKAEALKLFLEETKATV	PQKAEALKLFLEETKATVAVYLESLQDTKI	K	A	E	T	K	A	2	0	0	0	0	0	3	0	0	0	3	2	0	1	0	0	1	0	0	0	0	0	12	1	1390.7708	UNIPROT_sp_P04114	UNIPROT_sp_P04114	2463	2474	yes	yes	3	0.018668	91.093
AEAQAQYSAAVAK	MIIDGMTYPGIIKEKAEAQAQYSAAVAKGK	EKAEAQAQYSAAVAKGKSAGLVKATGRNME	K	A	E	A	K	G	6	0	0	0	0	2	1	0	0	0	0	1	0	0	0	1	0	0	1	1	0	0	13	0	1306.6517	UNIPROT_sp_Q14624;UNIPROT_sp_Q14624-2;UNIPROT_sp_Q14624-3;UNIPROT_sp_Q14624-4;UNIPROT_tr_B7ZKJ8	UNIPROT_tr_B7ZKJ8	99	111	no	no	2	1.1249E-83	233.54	By MS/MS	By MS/MS	By MS/MS	By MS/MS	By MS/MS	By MS/MS	By MS/MS
AEATTLHVAPQGTAMAVSTFR	AVGSACRFLQEQGHRAEATTLHVAPQGTAM	HVAPQGTAMAVSTFRKLDGICWQVRQLYGD	R	A	E	F	R	K	5	1	0	0	0	1	1	1	1	0	1	0	1	1	1	1	4	0	0	2	0	0	21	0	2158.0841	UNIPROT_sp_P07360;UNIPROT_tr_A0A3B3ITK5	UNIPROT_sp_P07360	70	90	yes	no	2;3;4	2.4592E-168	250.64	By MS/MS	By MS/MS	By MS/MS	By MS/MS	By MS/MS	By MS/MS	By MS/MS
AEDGSVIDYELIDQDAR	GDFRKLMVALAKGRRAEDGSVIDYELIDQD	DGSVIDYELIDQDARDLYDAGVKRKGTDVP	R	A	E	A	R	D	2	1	0	4	0	1	2	1	0	2	1	0	0	0	0	1	0	0	1	1	0	0	17	0	1907.8749	UNIPROT_tr_H0YMW4;UNIPROT_sp_P07355-2;UNIPROT_sp_P07355;UNIPROT_tr_H0YN42;UNIPROT_tr_H0YMU9;UNIPROT_tr_H0YMD0;UNIPROT_tr_H0YM50;UNIPROT_tr_H0YNP5;UNIPROT_tr_H0YL33;UNIPROT_tr_H0YN28;UNIPROT_tr_H0YNA0	UNIPROT_tr_H0YMW4	208	224	yes	no	2	3.0945E-23	184.98
AEDHFSVIDFNQNIR	KQTVEAMKTILDDLRAEDHFSVIDFNQNIR	AEDHFSVIDFNQNIRTWRNDLISATKTQVA	R	A	E	I	R	T	1	1	2	2	0	1	1	0	1	2	0	0	0	2	0	1	0	0	0	1	0	0	15	0	1803.854	UNIPROT_sp_P19823;UNIPROT_tr_Q5T985	UNIPROT_sp_P19823	342	356	yes	no	2;3;4	0	340.88	By MS/MS	By MS/MS	By MS/MS	By MS/MS	By MS/MS	By MS/MS	By MS/MS
AEDLFVEFAHK	VHRQKLLEKQLPLQKAEDLFVEFAHKASAL	PLQKAEDLFVEFAHKASALNNWCEKMEENL	K	A	E	H	K	A	2	0	0	1	0	0	2	0	1	0	1	1	0	2	0	0	0	0	0	1	0	0	11	0	1304.6401	UNIPROT_sp_P02549-2;UNIPROT_sp_P02549	UNIPROT_sp_P02549-2	2038	2048	yes	no	3	0.029291	72.652
AEDLVGKSLYVSATVILHSGSDMVQAER	VLSRKVLLDGVQNPRAEDLVGKSLYVSATV	TVILHSGSDMVQAERSGIPIVTSPYQIHFT	R	A	E	E	R	S	3	1	0	2	0	1	2	2	1	1	3	1	1	0	0	4	1	0	1	4	0	0	28	1	2974.507	UNIPROT_sp_P01024	UNIPROT_sp_P01024	316	343	yes	yes	3;4	0.0013883	57.21			By MS/MS	By matching		By matching
AEEEHLGILGPQLHADVGDK	RQYTDSTFRVPVERKAEEEHLGILGPQLHA	LGILGPQLHADVGDKVKIIFKNMATRPYSI	K	A	E	D	K	V	2	0	0	2	0	1	3	3	2	1	3	1	0	0	1	0	0	0	0	1	0	0	20	0	2127.0596	UNIPROT_sp_P00450;UNIPROT_tr_E9PFZ2	UNIPROT_sp_P00450	800	819	no	no	2;3;4	4.0289E-157	247.36	By MS/MS	By MS/MS	By MS/MS	By MS/MS	By MS/MS	By MS/MS	By MS/MS
AEEEHLGILGPQLHADVGDKVK	RQYTDSTFRVPVERKAEEEHLGILGPQLHA	ILGPQLHADVGDKVKIIFKNMATRPYSIHA	K	A	E	V	K	I	2	0	0	2	0	1	3	3	2	1	3	2	0	0	1	0	0	0	0	2	0	0	22	1	2354.223	UNIPROT_sp_P00450;UNIPROT_tr_E9PFZ2	UNIPROT_sp_P00450	800	821	no	no	2;3;4;5	5.0556E-91	211.96	By MS/MS	By MS/MS	By MS/MS	By MS/MS		By MS/MS	By MS/MS
AEEKEVIENTEAVHQQFQK	EVFHSEKETKSSRIKAEEKEVIENTEAVHQ	EVIENTEAVHQQFQKFLTEISKLTNDYELN	K	A	E	Q	K	F	2	0	1	0	0	3	5	0	1	1	0	2	0	1	0	0	1	0	0	2	0	0	19	1	2256.1022	UNIPROT_sp_Q9UIV8;UNIPROT_sp_Q9UIV8-2;UNIPROT_tr_C9JL93	UNIPROT_sp_Q9UIV8	70	88	yes	no	3	0.00028828	95.9
AEELGLPILGVLR	VSDGAAAILLARRSKAEELGLPILGVLRSY	SKAEELGLPILGVLRSYAVVGVPPDIMGIG	K	A	E	L	R	S	1	1	0	0	0	0	2	2	0	1	4	0	0	0	1	0	0	0	0	1	0	0	13	0	1378.8184	UNIPROT_tr_H7C131;UNIPROT_sp_P09110;UNIPROT_tr_C9JDE9	UNIPROT_tr_H7C131	183	195	yes	no	2	0.012022	96.665
AEEYEFLTPVEEAPK	AVDKTDYMVGSYGPRAEEYEFLTPVEEAPK	AEEYEFLTPVEEAPKGMLARGSYSIKSRFT	R	A	E	P	K	G	2	0	0	0	0	0	5	0	0	0	1	1	0	1	2	0	1	0	1	1	0	0	15	0	1750.8301	UNIPROT_tr_J3KRE2;UNIPROT_tr_J3KTF8;UNIPROT_sp_P52565;UNIPROT_tr_J3QQX2	UNIPROT_tr_J3KRE2	78	92	yes	no	2	0.0013782	107.09
AEFAEVSK	FKAWAVARLSQRFPKAEFAEVSKLVTDLTK	LSQRFPKAEFAEVSKLVTDLTKVHTECCHG	K	A	E	S	K	L	2	0	0	0	0	0	2	0	0	0	0	1	0	1	0	1	0	0	0	1	0	0	8	0	879.4338	UNIPROT_sp_P02768;CON__P02768-1;UNIPROT_tr_A0A0C4DGB6;UNIPROT_tr_H0YA55;UNIPROT_tr_B7WNR0;UNIPROT_tr_D6RHD5;UNIPROT_tr_C9JKR2;UNIPROT_sp_P02768-2	UNIPROT_sp_P02768	250	257	yes	no	2	0.0086218	127.56	By matching	By matching	By matching			By matching	By matching
AEFAEVSKLVTDLTK	FKAWAVARLSQRFPKAEFAEVSKLVTDLTK	AEFAEVSKLVTDLTKVHTECCHGDLLECAD	K	A	E	T	K	V	2	0	0	1	0	0	2	0	0	0	2	2	0	1	0	1	2	0	0	2	0	0	15	1	1649.8876	UNIPROT_sp_P02768;CON__P02768-1;UNIPROT_tr_A0A0C4DGB6;UNIPROT_tr_H0YA55;UNIPROT_tr_B7WNR0;UNIPROT_tr_D6RHD5;UNIPROT_tr_C9JKR2;UNIPROT_sp_P02768-2	UNIPROT_sp_P02768	250	264	yes	no	2;3	2.914E-28	187.63
AEFQDALEK	QTKLVNGQSHISLSKAEFQDALEKLNMGIT	HISLSKAEFQDALEKLNMGITDLQGLRLYV	K	A	E	E	K	L	2	0	0	1	0	1	2	0	0	0	1	1	0	1	0	0	0	0	0	0	0	0	9	0	1049.5029	UNIPROT_sp_P0C0L4;UNIPROT_sp_P0C0L4-2;UNIPROT_sp_P0C0L5;UNIPROT_tr_F5GXS0;UNIPROT_tr_A0A0G2JPR0;UNIPROT_tr_A0A140TA49;UNIPROT_tr_A0A140TA29	UNIPROT_sp_P0C0L4	317	325	no	no	2	1.9233E-15	204.27	By MS/MS	By MS/MS	By MS/MS	By MS/MS	By MS/MS	By MS/MS	By MS/MS
AEFQDALEKLNMGITDLQGLR	QTKLVNGQSHISLSKAEFQDALEKLNMGIT	LEKLNMGITDLQGLRLYVAAAIIESPGGEM	K	A	E	L	R	L	2	1	1	2	0	2	2	2	0	1	4	1	1	1	0	0	1	0	0	0	0	0	21	1	2361.1998	UNIPROT_sp_P0C0L4;UNIPROT_sp_P0C0L4-2;UNIPROT_sp_P0C0L5;UNIPROT_tr_F5GXS0;UNIPROT_tr_A0A0G2JPR0;UNIPROT_tr_A0A140TA49;UNIPROT_tr_A0A140TA29	UNIPROT_sp_P0C0L4	317	337	no	no	2;3;4	1.0206E-74	203.53	By MS/MS	By MS/MS	By MS/MS	By MS/MS	By matching	By MS/MS	By MS/MS
AEGIPVEMVVIGDDSAFTVLK	TGDRLNFGLAREQARAEGIPVEMVVIGDDS	EMVVIGDDSAFTVLKKAGRRGLCGTVLIHK	R	A	E	L	K	K	2	0	0	2	0	0	2	2	0	2	1	1	1	1	1	1	1	0	0	4	0	0	21	0	2189.129	UNIPROT_sp_Q3LXA3;UNIPROT_tr_H0YCY6;UNIPROT_sp_Q3LXA3-2;UNIPROT_tr_E9PJG8	UNIPROT_sp_Q3LXA3	127	147	yes	no	2;3	3.6928E-08	108.36			By matching
AEGSEYQVLYIADDNEIR	CSCARNFMKTHNTCKAEGSEYQVLYIADDN	SEYQVLYIADDNEIRSLFPGHPHSAYEQAF	K	A	E	I	R	S	2	1	1	2	0	1	3	1	0	2	1	0	0	0	0	1	0	0	2	1	0	0	18	0	2083.9698	UNIPROT_sp_Q07954	UNIPROT_sp_Q07954	3862	3879	yes	yes	2	0.05819	67.93
AEIEYLEK	FCRDNYTDLVAIQNKAEIEYLEKTLPFSRS	LVAIQNKAEIEYLEKTLPFSRSYYWIGIRK	K	A	E	E	K	T	1	0	0	0	0	0	3	0	0	1	1	1	0	0	0	0	0	0	1	0	0	0	8	0	993.50188	UNIPROT_sp_P14151;UNIPROT_sp_P14151-2	UNIPROT_sp_P14151	71	78	yes	no	1;2	0.0064772	155		By matching	By matching	By matching	By matching		By matching
AEIIDQDLYER	FSGLRDTVTPGELLKAEIIDQDLYERLEHG	ELLKAEIIDQDLYERLEHGQATAKDVGSLA	K	A	E	E	R	L	1	1	0	2	0	1	2	0	0	2	1	0	0	0	0	0	0	0	1	0	0	0	11	0	1363.662	UNIPROT_tr_A0A075B730;UNIPROT_sp_P58107	UNIPROT_tr_A0A075B730	550	560	yes	no	2	0.00033978	130.66
AEKDEPGAWEETFK	ETPRDGDKPEETQGKAEKDEPGAWEETFKT	KAEKDEPGAWEETFKTHSDSKPYGPMSVGL	K	A	E	F	K	T	2	0	0	1	0	0	4	1	0	0	0	2	0	1	1	0	1	1	0	0	0	0	14	1	1635.7417	UNIPROT_sp_Q14697;UNIPROT_sp_Q14697-2;UNIPROT_tr_F5H6X6;UNIPROT_tr_E9PKU7	UNIPROT_sp_Q14697	218	231	yes	no	2;3	0.0013872	142.89				By matching
AEKGFLLLASLR	PVPDDKFQDLVDAVRAEKGFLLLASLRQMK	AVRAEKGFLLLASLRQMKKTRGTLLALERK	R	A	E	L	R	Q	2	1	0	0	0	0	1	1	0	0	4	1	0	1	0	1	0	0	0	0	0	0	12	1	1316.7816	UNIPROT_sp_P07996	UNIPROT_sp_P07996	84	95	no	no	3	0.0049269	102.87	By MS/MS	By matching	By MS/MS			By MS/MS
AELIVQPELK	TIQELLQNCSDCLMRAELIVQPELKYGDGI	DCLMRAELIVQPELKYGDGIQLTRSRELDE	R	A	E	L	K	Y	1	0	0	0	0	1	2	0	0	1	2	1	0	0	1	0	0	0	0	1	0	0	10	0	1138.6598	UNIPROT_sp_P15924;UNIPROT_sp_P15924-3;UNIPROT_sp_P15924-2	UNIPROT_sp_P15924	85	94	yes	no	2	5.8577E-08	169.65		By matching	By matching
AELLVTEAPSKPITVTVEEQR	YICTCRNLHQSNTSRAELLVTEAPSKPITV	EAPSKPITVTVEEQRSQSVRPGADVTFICT	R	A	E	Q	R	S	2	1	0	0	0	1	4	0	0	1	2	1	0	0	2	1	3	0	0	3	0	0	21	1	2309.2478	UNIPROT_sp_P98160	UNIPROT_sp_P98160	1759	1779	yes	yes	2;3	1.9791E-62	201.52	By MS/MS	By MS/MS	By MS/MS		By MS/MS	By MS/MS	By MS/MS
AELNEFLTR	QISKKRKFVADGIFKAELNEFLTRELAEDG	ADGIFKAELNEFLTRELAEDGYSGVEVRVT	K	A	E	T	R	E	1	1	1	0	0	0	2	0	0	0	2	0	0	1	0	0	1	0	0	0	0	0	9	0	1091.5611	UNIPROT_tr_E9PQ96;UNIPROT_tr_E9PJH4;UNIPROT_tr_F2Z2S8;UNIPROT_tr_H0YF32;UNIPROT_tr_E9PK82;UNIPROT_tr_H0YCJ7;UNIPROT_tr_E9PPU1;UNIPROT_tr_H0YEU2;UNIPROT_tr_E9PL09;UNIPROT_sp_P23396;UNIPROT_sp_P23396-2;UNIPROT_tr_H0YES8;UNIPROT_tr_E9PQX2	UNIPROT_tr_E9PQ96	19	27	yes	no	2	0.0011911	128.12
AEMADQAAAWLTR	TTAYALLHLLLHEGKAEMADQAAAWLTRQG	GKAEMADQAAAWLTRQGSFQGGFRSTQDTV	K	A	E	T	R	Q	5	1	0	1	0	1	1	0	0	0	1	0	1	0	0	0	1	1	0	0	0	0	13	0	1432.6769	UNIPROT_sp_P0C0L5;UNIPROT_tr_F5GXS0;UNIPROT_tr_A0A3B3ISA6;UNIPROT_tr_A0A3B3ISD7;UNIPROT_tr_A0A0G2JPR0;UNIPROT_tr_A0A140TA49;UNIPROT_tr_A0A140TA29	UNIPROT_sp_P0C0L5	1279	1291	no	no	2;3	3.8849E-189	280.38	By matching	By matching	By MS/MS	By MS/MS	By MS/MS	By matching	By MS/MS
AEMADQASAWLTR	TTAYALLHLLLHEGKAEMADQASAWLTRQG	GKAEMADQASAWLTRQGSFQGGFRSTQDTV	K	A	E	T	R	Q	4	1	0	1	0	1	1	0	0	0	1	0	1	0	0	1	1	1	0	0	0	0	13	0	1448.6718	UNIPROT_sp_P0C0L4;UNIPROT_sp_P0C0L4-2	UNIPROT_sp_P0C0L4	1279	1291	yes	no	2;3	8.2709E-59	218.75			By MS/MS	By MS/MS	By MS/MS	By MS/MS	By matching
AEMDMVAWGVDLASVEQHINSHR	KHVTSECLGWMRQQRAEMDMVAWGVDLASV	GVDLASVEQHINSHRGIHNSIGDYRWQLDK	R	A	E	H	R	G	3	1	1	2	0	1	2	1	2	1	1	0	2	0	0	2	0	1	0	3	0	0	23	0	2594.2006	UNIPROT_sp_P15924;UNIPROT_sp_P15924-3;UNIPROT_sp_P15924-2	UNIPROT_sp_P15924	200	222	yes	no	3;4	1.3219E-09	114.1
AEMLDHAVLLQVIK	AGGNQAASQLEEAGRAEMLDHAVLLQVIKE	RAEMLDHAVLLQVIKEQQVQQKRLLDQQEK	R	A	E	I	K	E	2	0	0	1	0	1	1	0	1	1	3	1	1	0	0	0	0	0	0	2	0	0	14	0	1578.8803	UNIPROT_sp_Q9HBR0;UNIPROT_tr_I3L0Q8;UNIPROT_tr_H0YF92;UNIPROT_sp_Q9HBR0-3	UNIPROT_sp_Q9HBR0	693	706	yes	no	3	0.00049995	107.53
AEPEDHYFLLTEPPLNTPENR	LMERFMEQVIFKYLRAEPEDHYFLLTEPPL	YFLLTEPPLNTPENREYTAEIMFESFN___	R	A	E	N	R	E	1	1	2	1	0	0	4	0	1	0	3	0	0	1	4	0	2	0	1	0	0	0	21	0	2481.1812	UNIPROT_tr_F8WDR7;UNIPROT_tr_B4DXW1;UNIPROT_sp_P61158	UNIPROT_tr_F8WDR7	52	72	yes	no	3	0.0005547	83.229
AEPLAFTFSHDYK	WGEHTGQLYSKFLLKAEPLAFTFSHDYKGS	LKAEPLAFTFSHDYKGSTSHHLVSRKSISA	K	A	E	Y	K	G	2	0	0	1	0	0	1	0	1	0	1	1	0	2	1	1	1	0	1	0	0	0	13	0	1524.7249	UNIPROT_sp_P04114	UNIPROT_sp_P04114	1935	1947	yes	yes	2;3	4.5949E-98	242.49	By MS/MS	By MS/MS	By MS/MS	By MS/MS	By MS/MS	By MS/MS	By MS/MS
AEPLAFTFSHDYKGSTSHHLVSR	WGEHTGQLYSKFLLKAEPLAFTFSHDYKGS	SHDYKGSTSHHLVSRKSISAALEHKVSALL	K	A	E	S	R	K	2	1	0	1	0	0	1	1	3	0	2	1	0	2	1	4	2	0	1	1	0	0	23	1	2586.2615	UNIPROT_sp_P04114	UNIPROT_sp_P04114	1935	1957	yes	yes	3;4;5;6	3.6318E-88	211.13	By MS/MS	By MS/MS	By MS/MS	By MS/MS	By MS/MS	By MS/MS	By MS/MS
AEPLAFTFSHDYKGSTSHHLVSRK	WGEHTGQLYSKFLLKAEPLAFTFSHDYKGS	HDYKGSTSHHLVSRKSISAALEHKVSALLT	K	A	E	R	K	S	2	1	0	1	0	0	1	1	3	0	2	2	0	2	1	4	2	0	1	1	0	0	24	2	2714.3565	UNIPROT_sp_P04114	UNIPROT_sp_P04114	1935	1958	yes	yes	5;6	3.712E-10	116.69	By MS/MS	By MS/MS	By MS/MS	By MS/MS	By MS/MS	By MS/MS	By MS/MS
AEQEPTAEQLAQIAAENEEDEHSVNYKPPAQK	______________________________	EEDEHSVNYKPPAQKSIQEIQELDKDDESL	M	A	E	Q	K	S	6	0	2	1	0	4	7	0	1	1	1	2	0	0	3	1	1	0	1	1	0	0	32	1	3563.6652	UNIPROT_tr_J3KRE2;UNIPROT_tr_J3KTF8;UNIPROT_sp_P52565;UNIPROT_tr_J3QQX2;UNIPROT_tr_J3KS60;UNIPROT_sp_P52565-2;UNIPROT_tr_J3KRY1	UNIPROT_tr_J3KRE2	2	33	yes	no	3	8.0363E-11	96.181
AESEEAKMLALVEAELK				A	E	L	K		4	0	0	0	0	0	5	0	0	0	3	2	1	0	0	1	0	0	0	1	0	0	17	1	1859.955		REV__UNIPROT_tr_A0A5K1VW66			yes	no	3	0.0045862	91.789	By MS/MS	By MS/MS	By MS/MS	By matching		By MS/MS	By MS/MS
AESGALDILSK				A	E	S	K		2	0	0	1	0	0	1	1	0	1	2	1	0	0	0	2	0	0	0	0	0	0	11	0	1102.587		REV__UNIPROT_sp_Q86Y91-6			yes	no	2	1.0274E-07	146.79	By MS/MS	By MS/MS	By matching	By matching	By MS/MS	By MS/MS
AESPEVCFNEESPK	SLFTNFANVVDKCCKAESPEVCFNEESPKI	KAESPEVCFNEESPKIGN____________	K	A	E	P	K	I	1	0	1	0	1	0	4	0	0	0	0	1	0	1	2	2	0	0	0	1	0	0	14	0	1621.693	UNIPROT_sp_P43652	UNIPROT_sp_P43652	583	596	yes	yes	2	0.001178	115.18							By MS/MS
AETECQNTEYQQLLDIK	QAQISALEEQLQQIRAETECQNTEYQQLLD	TECQNTEYQQLLDIKIRLENEIQTYRSLLE	R	A	E	I	K	I	1	0	1	1	1	3	3	0	0	1	2	1	0	0	0	0	2	0	1	0	0	0	17	0	2081.9575	UNIPROT_sp_P13645;CON__P13645	UNIPROT_sp_P13645	423	439	yes	no	2	0.069342	68.83
AETGDKVYVHLK	IEKPVWLGFLGPIIKAETGDKVYVHLKNLA	IIKAETGDKVYVHLKNLASRPYTFHSHGIT	K	A	E	L	K	N	1	0	0	1	0	0	1	1	1	0	1	2	0	0	0	0	1	0	1	2	0	0	12	1	1358.7194	CON__ENSEMBL:ENSBTAP00000031900;UNIPROT_sp_P00450;UNIPROT_tr_E9PFZ2;UNIPROT_tr_D6RE86	UNIPROT_sp_P00450	99	110	no	no	2;3	1.4173E-18	178.46	By MS/MS	By MS/MS	By MS/MS	By MS/MS	By MS/MS	By MS/MS	By MS/MS
AEVDDVIQVR	GEYEEHLGILGPIIRAEVDDVIQVRFKNLA	GPIIRAEVDDVIQVRFKNLASRPYSLHAHG	R	A	E	V	R	F	1	1	0	2	0	1	1	0	0	1	0	0	0	0	0	0	0	0	0	3	0	0	10	0	1142.5932	UNIPROT_sp_P12259;UNIPROT_tr_A0A0A0MRJ7;CON__Q28107	UNIPROT_sp_P12259	1650	1659	no	no	2	0.00014399	136.27	By matching	By matching	By matching			By matching	By matching
AEVIVAPELVMLTAMNREMGGDK				A	E	D	K		3	1	1	1	0	0	3	2	0	1	2	1	3	0	1	0	1	0	0	3	0	0	23	1	2473.2379		REV__UNIPROT_sp_Q8WZ42-5			yes	no	4	0.066841	41.912	By MS/MS	By MS/MS	By MS/MS		By MS/MS
AEVSADQVATVMWDYFSQLSNNAK	AVVLTLALVAVAGARAEVSADQVATVMWDY	TVMWDYFSQLSNNAKEAVEHLQKSELTQQL	R	A	E	A	K	E	4	0	2	2	0	2	1	0	0	0	1	1	1	1	0	3	1	1	1	3	0	0	24	0	2673.2381	UNIPROT_sp_P06727	UNIPROT_sp_P06727	20	43	yes	yes	2;3	1.7012E-48	183.46	By MS/MS			By MS/MS	By MS/MS
AEYEALAEQNRR	AAPGVDLTVLLNNMRAEYEALAEQNRRDAE	NMRAEYEALAEQNRRDAEAWFNEKSASLQQ	R	A	E	R	R	D	3	2	1	0	0	1	3	0	0	0	1	0	0	0	0	0	0	0	1	0	0	0	12	1	1448.7008	UNIPROT_sp_Q7Z3Y8;CON__Q7Z3Y8;UNIPROT_sp_Q7Z3Z0;CON__Q7Z3Z0	UNIPROT_sp_Q7Z3Y8	262	273	yes	no	3	0.059064	67.726
AFAGPSQKPETIELR	YLDCIQVDSVHNLPRAFAGPSQKPETIELR	AFAGPSQKPETIELRTFQRKPQDFLEELKL	R	A	F	L	R	T	2	1	0	0	0	1	2	1	0	1	1	1	0	1	2	1	1	0	0	0	0	0	15	1	1642.8679	UNIPROT_tr_E7ES19;UNIPROT_sp_P35443	UNIPROT_tr_E7ES19	68	82	yes	no	2	0.00010207	155.88	By matching		By MS/MS	By MS/MS	By MS/MS	By matching	By MS/MS
AFAHLQVPER	GTYVCTATNRQGKVKAFAHLQVPERVVPYF	QGKVKAFAHLQVPERVVPYFTQTPYSFLPL	K	A	F	E	R	V	2	1	0	0	0	1	1	0	1	0	1	0	0	1	1	0	0	0	0	1	0	0	10	0	1166.6196	UNIPROT_sp_P98160;UNIPROT_tr_A0A0U1RQT3	UNIPROT_sp_P98160	3652	3661	yes	no	3	0.010768	92.239				By matching	By matching	By matching
AFAISGPFNVQFLVK	GAIEKVKDATRKIAKAFAISGPFNVQFLVK	AFAISGPFNVQFLVKGNDVLVIECNLRASR	K	A	F	V	K	G	2	0	1	0	0	1	0	1	0	1	1	1	0	3	1	1	0	0	0	2	0	0	15	0	1636.8977	UNIPROT_sp_P31327;UNIPROT_sp_P31327-3;UNIPROT_sp_P31327-2	UNIPROT_sp_P31327	1233	1247	yes	no	2	0.01896	82.494
AFALWSAVTPLTFTR	SEDLPRAVIDDAFARAFALWSAVTPLTFTR	AFALWSAVTPLTFTRVYSRDADIVIQFGVA	R	A	F	T	R	V	3	1	0	0	0	0	0	0	0	0	2	0	0	2	1	1	3	1	0	1	0	0	15	0	1679.9035	UNIPROT_sp_P14780	UNIPROT_sp_P14780	144	158	yes	yes	2	0.0002462	138.76	By matching				By matching	By matching
AFDQDGDGHITVDELR	KKARAGLEDLQVAFRAFDQDGDGHITVDEL	FDQDGDGHITVDELRRAMAGLGQPLPQEEL	R	A	F	L	R	R	1	1	0	4	0	1	1	2	1	1	1	0	0	1	0	0	1	0	0	1	0	0	16	0	1786.8122	UNIPROT_sp_Q9NZT1	UNIPROT_sp_Q9NZT1	89	104	yes	yes	2;3	9.6044E-09	155.42
AFDQDGDGHITVDELRR	KKARAGLEDLQVAFRAFDQDGDGHITVDEL	DQDGDGHITVDELRRAMAGLGQPLPQEELD	R	A	F	R	R	A	1	2	0	4	0	1	1	2	1	1	1	0	0	1	0	0	1	0	0	1	0	0	17	1	1942.9133	UNIPROT_sp_Q9NZT1	UNIPROT_sp_Q9NZT1	89	105	yes	yes	3;4	0.046444	58.824
AFENVTDLQWLILDHNLLENSK	YLYLRNNQIDHIDEKAFENVTDLQWLILDH	LQWLILDHNLLENSKIKGRVFSKLKQLKKL	K	A	F	S	K	I	1	0	3	2	0	1	2	0	1	1	5	1	0	1	0	1	1	1	0	1	0	0	22	0	2611.3282	UNIPROT_sp_P51884;CON__Q05443	UNIPROT_sp_P51884	85	106	yes	no	3	5.9476E-06	101.48					By matching		By matching
AFHFYLTR	AGQSREDYIYGFQFKAFHFYLTRALQLLRK	IYGFQFKAFHFYLTRALQLLRKPCEASSKT	K	A	F	T	R	A	1	1	0	0	0	0	0	0	1	0	1	0	0	2	0	0	1	0	1	0	0	0	8	0	1053.5396	UNIPROT_tr_E7ESB3;UNIPROT_sp_Q13508-2;UNIPROT_sp_Q13508-3;UNIPROT_sp_Q13508;UNIPROT_tr_E7ER42	UNIPROT_tr_E7ESB3	137	144	yes	no	3	0.028419	87.181
AFIPQLLSR	ELKEALDDVTLPRLKAFIPQLLSRLHIEAL	TLPRLKAFIPQLLSRLHIEALLHGNITKQA	K	A	F	S	R	L	1	1	0	0	0	1	0	0	0	1	2	0	0	1	1	1	0	0	0	0	0	0	9	0	1043.6128	UNIPROT_tr_A0A7I2V610;UNIPROT_tr_A0A7I2V3E3;UNIPROT_tr_A0A7I2V2P6;UNIPROT_tr_A0A3B3ISG5;UNIPROT_sp_P14735;UNIPROT_tr_A0A7I2YQV5;UNIPROT_tr_A0A7I2V3K9;UNIPROT_tr_B3KSB8;UNIPROT_sp_P14735-2;UNIPROT_tr_A0A7I2V2S1;UNIPROT_tr_A0A7I2V4Q3	UNIPROT_tr_A0A7I2V610	714	722	yes	no	2	1.2129E-06	185.55
AFIQLWAFDAVK	TVAACNLPIVRGPCRAFIQLWAFDAVKGKC	PCRAFIQLWAFDAVKGKCVLFPYGGCQGNG	R	A	F	V	K	G	3	0	0	1	0	1	0	0	0	1	1	1	0	2	0	0	0	1	0	1	0	0	12	0	1407.7551	UNIPROT_sp_P02760;UNIPROT_tr_S4R471	UNIPROT_sp_P02760	298	309	yes	no	2;3	9.539E-43	209.73	By MS/MS	By MS/MS	By MS/MS	By MS/MS	By MS/MS	By MS/MS	By MS/MS
AFIQLWAFDAVKGK	TVAACNLPIVRGPCRAFIQLWAFDAVKGKC	RAFIQLWAFDAVKGKCVLFPYGGCQGNGNK	R	A	F	G	K	C	3	0	0	1	0	1	0	1	0	1	1	2	0	2	0	0	0	1	0	1	0	0	14	1	1592.8715	UNIPROT_sp_P02760;UNIPROT_tr_S4R471	UNIPROT_sp_P02760	298	311	yes	no	3	0.026787	75.911	By MS/MS				By matching
AFITNFSMIIDGMTYPGIIK	NTVQEATFQMELPKKAFITNFSMIIDGMTY	FSMIIDGMTYPGIIKEKAEAQAQYSAAVAK	K	A	F	I	K	E	1	0	1	1	0	0	0	2	0	5	0	1	2	2	1	1	2	0	1	0	0	0	20	0	2231.137	UNIPROT_sp_Q14624;UNIPROT_sp_Q14624-2;UNIPROT_sp_Q14624-3;UNIPROT_sp_Q14624-4;UNIPROT_tr_B7ZKJ8	UNIPROT_tr_B7ZKJ8	77	96	no	no	2;3	1.0866E-68	210.91					By MS/MS
AFKAWAVAR	KQRLKCASLQKFGERAFKAWAVARLSQRFP	QKFGERAFKAWAVARLSQRFPKAEFAEVSK	R	A	F	A	R	L	4	1	0	0	0	0	0	0	0	0	0	1	0	1	0	0	0	1	0	1	0	0	9	1	1018.5712	UNIPROT_sp_P02768;CON__P02768-1;UNIPROT_tr_A0A0C4DGB6;UNIPROT_tr_H0YA55;UNIPROT_tr_B7WNR0;UNIPROT_tr_D6RHD5	UNIPROT_sp_P02768	234	242	yes	no	2	0.0022273	151.29
AFLEVNEEGSEAAASTAVVIAGR	AEGRDDLYVSDAFHKAFLEVNEEGSEAAAS	GSEAAASTAVVIAGRSLNPNRVTFKANRPF	K	A	F	G	R	S	6	1	1	0	0	0	4	2	0	1	1	0	0	1	0	2	1	0	0	3	0	0	23	0	2290.1441	UNIPROT_sp_P01008	UNIPROT_sp_P01008	403	425	yes	yes	2;3	0	318.62	By MS/MS	By MS/MS	By MS/MS	By MS/MS	By MS/MS	By MS/MS	By MS/MS
AFLEVNEEGSEAAASTAVVIAGRSLNPNRVTFK	AEGRDDLYVSDAFHKAFLEVNEEGSEAAAS	VIAGRSLNPNRVTFKANRPFLVFIREVPLN	K	A	F	F	K	A	6	2	3	0	0	0	4	2	0	1	2	1	0	2	1	3	2	0	0	4	0	0	33	2	3446.7794	UNIPROT_sp_P01008	UNIPROT_sp_P01008	403	435	yes	yes	4	6.2416E-08	91.767		By matching	By MS/MS	By MS/MS	By matching	By MS/MS
AFLLTPR	CVEEFKSLTSCLDSKAFLLTPRNQEACELS	LTSCLDSKAFLLTPRNQEACELSNN_____	K	A	F	P	R	N	1	1	0	0	0	0	0	0	0	0	2	0	0	1	1	0	1	0	0	0	0	0	7	0	816.48577	UNIPROT_sp_O95445;UNIPROT_sp_O95445-2;UNIPROT_tr_Q5SRP5	UNIPROT_sp_O95445	172	178	no	no	2	0.0046202	177.57	By MS/MS	By MS/MS	By MS/MS	By MS/MS	By MS/MS	By MS/MS	By MS/MS
AFLTLAEDILR	RFFETSAKANINIEKAFLTLAEDILRKTPV	NIEKAFLTLAEDILRKTPVKEPNSENVDIS	K	A	F	L	R	K	2	1	0	1	0	0	1	0	0	1	3	0	0	1	0	0	1	0	0	0	0	0	11	0	1260.7078	UNIPROT_sp_P61026	UNIPROT_sp_P61026	162	172	yes	yes	2	0.00051374	125.16
AFPALTSLDLSDNPGLGER	IAQAHSPAFSCEQVRAFPALTSLDLSDNPG	LTSLDLSDNPGLGERGLMAALCPHKFPAIQ	R	A	F	E	R	G	2	1	1	2	0	0	1	2	0	0	4	0	0	1	2	2	1	0	0	0	0	0	19	0	1971.9902	UNIPROT_sp_P08571;UNIPROT_tr_D6RFL4	UNIPROT_sp_P08571	192	210	yes	no	2;3	3.1066E-292	288.29	By MS/MS	By MS/MS	By MS/MS	By MS/MS	By MS/MS	By MS/MS	By MS/MS
AFQPFFVELTMPYSVIR	SEDAGLGISSTASLRAFQPFFVELTMPYSV	QPFFVELTMPYSVIRGEAFTLKATVLNYLP	R	A	F	I	R	G	1	1	0	0	0	1	1	0	0	1	1	0	1	3	2	1	1	0	1	2	0	0	17	0	2044.0492	UNIPROT_sp_P01023;UNIPROT_sp_P20742;UNIPROT_sp_P20742-2	UNIPROT_sp_P01023	788	804	no	no	2;3	1.7276E-42	195.71	By MS/MS		By matching	By MS/MS	By MS/MS	By MS/MS	By MS/MS
AFQPFFVELTMPYSVIRGEAFTLKATVLNYLPK	SEDAGLGISSTASLRAFQPFFVELTMPYSV	EAFTLKATVLNYLPKCIRVSVQLEASPAFL	R	A	F	P	K	C	3	1	1	0	0	1	2	1	0	1	4	2	1	4	3	1	3	0	2	3	0	0	33	2	3790.0208	UNIPROT_sp_P01023	UNIPROT_sp_P01023	788	820	yes	yes	3;4	0.0037931	49.888	By MS/MS			By MS/MS	By MS/MS	By matching	By MS/MS
AFQTVVLDPEGDAQIDPNWVVLNQGR	DVCPENAEVTLTDFRAFQTVVLDPEGDAQI	DAQIDPNWVVLNQGREIVQTMNSDPGLAVG	R	A	F	G	R	E	2	1	2	3	0	3	1	2	0	1	2	0	0	1	2	0	1	1	0	4	0	0	26	0	2880.4406	UNIPROT_sp_P49747-2;UNIPROT_tr_G3XAP6;UNIPROT_sp_P49747	UNIPROT_sp_P49747-2	480	505	yes	no	3	9.8424E-35	154.7	By MS/MS	By MS/MS	By MS/MS	By MS/MS	By MS/MS	By MS/MS	By MS/MS
AFQVWSDVTPLR	TPDLDPETVDDAFARAFQVWSDVTPLRFSR	FARAFQVWSDVTPLRFSRIHDGEADIMINF	R	A	F	L	R	F	1	1	0	1	0	1	0	0	0	0	1	0	0	1	1	1	1	1	0	2	0	0	12	0	1417.7354	UNIPROT_sp_P08253-2;UNIPROT_sp_P08253-3;UNIPROT_sp_P08253;UNIPROT_tr_H3BR66;UNIPROT_tr_H3BV48	UNIPROT_sp_P08253-2	71	82	yes	no	2	3.3737E-08	160.75	By MS/MS	By MS/MS	By MS/MS	By matching	By MS/MS	By MS/MS	By MS/MS
AFQYHSK	ECAAKCEEDEEFTCRAFQYHSKEQQCVIMA	EDEEFTCRAFQYHSKEQQCVIMAENRKSSI	R	A	F	S	K	E	1	0	0	0	0	1	0	0	1	0	0	1	0	1	0	1	0	0	1	0	0	0	7	0	879.4239	UNIPROT_sp_P00747;UNIPROT_tr_Q5TEH5;UNIPROT_tr_A6PVI2;UNIPROT_sp_Q15195;CON__P06868;UNIPROT_sp_Q02325	UNIPROT_sp_P00747	63	69	yes	no	2	0.013089	128.48		By matching	By matching	By matching	By matching	By matching	By matching
AFSAVDTDGNGTINAQELGAALK	MAGELTPEEEAQYKKAFSAVDTDGNGTINA	GNGTINAQELGAALKATGKNLSEAQLRKLI	K	A	F	L	K	A	5	0	2	2	0	1	1	3	0	1	2	1	0	1	0	1	2	0	0	1	0	0	23	0	2262.1128	UNIPROT_sp_Q9NZT1	UNIPROT_sp_Q9NZT1	16	38	yes	yes	2;3	1.87E-101	217.19
AFSSYQK	NCLQTRAIPVTQYLKAFSSYQKHVCGALLK	IPVTQYLKAFSSYQKHVCGALLKFGTKVVH	K	A	F	Q	K	H	1	0	0	0	0	1	0	0	0	0	0	1	0	1	0	2	0	0	1	0	0	0	7	0	829.39702	UNIPROT_sp_P43652	UNIPROT_sp_P43652	215	221	yes	yes	2	0.015309	119.22				By MS/MS	By MS/MS		By MS/MS
AFSVNIFK	NSYKCNAEEHVRVTKAFSVNIFKVWVQAFK	EHVRVTKAFSVNIFKVWVQAFKVEGGQFGS	K	A	F	F	K	V	1	0	1	0	0	0	0	0	0	1	0	1	0	2	0	1	0	0	0	1	0	0	8	0	924.5069	UNIPROT_sp_P11279;UNIPROT_sp_P11279-2	UNIPROT_sp_P11279	349	356	yes	no	2	0.004988	138.37					By matching
AFTPFSGPK	RTVEEIEACMAGCDKAFTPFSGPK______	MAGCDKAFTPFSGPK_______________	K	A	F	P	K	-	1	0	0	0	0	0	0	1	0	0	0	1	0	2	2	1	1	0	0	0	0	0	9	0	950.48617	UNIPROT_sp_P12955;UNIPROT_sp_P12955-2;UNIPROT_tr_A0A494C165;UNIPROT_tr_K7ES25;UNIPROT_sp_P12955-3	UNIPROT_sp_P12955	485	493	yes	no	2	0.005681	114.5	By matching	By matching	By matching	By MS/MS		By matching	By matching
AFVLSSVDELEQQR	LKQIRLIEKQAPENKAFVLSSVDELEQQRD	KAFVLSSVDELEQQRDEIVSYLCDLAPEAP	K	A	F	Q	R	D	1	1	0	1	0	2	2	0	0	0	2	0	0	1	0	2	0	0	0	2	0	0	14	0	1619.8155	UNIPROT_sp_P04275	UNIPROT_sp_P04275	1437	1450	yes	yes	2;3	1.4144E-157	261.65	By MS/MS				By MS/MS
AFVVDMMER	DGSSRLSEAEFEVLKAFVVDMMERLRISQK	EFEVLKAFVVDMMERLRISQKWVRVAVVEY	K	A	F	E	R	L	1	1	0	1	0	0	1	0	0	0	0	0	2	1	0	0	0	0	0	2	0	0	9	0	1096.5045	UNIPROT_sp_P04275	UNIPROT_sp_P04275	1298	1306	yes	yes	2	0.00022546	163.9		By MS/MS	By MS/MS	By MS/MS	By MS/MS	By MS/MS	By MS/MS
AFWLDVSHNR	RLAELPADALGPLQRAFWLDVSHNRLEALP	GPLQRAFWLDVSHNRLEALPNSLLAPLGRL	R	A	F	N	R	L	1	1	1	1	0	0	0	0	1	0	1	0	0	1	0	1	0	1	0	1	0	0	10	0	1243.6098	UNIPROT_sp_P35858;UNIPROT_sp_P35858-2	UNIPROT_sp_P35858	484	493	yes	no	2;3	4.8357E-44	225.24	By MS/MS	By MS/MS	By MS/MS	By MS/MS	By MS/MS	By MS/MS	By MS/MS
AFWLDVSHNRLEALPNSLLAPLGR	RLAELPADALGPLQRAFWLDVSHNRLEALP	RLEALPNSLLAPLGRLRYLSLRNNSLRTFT	R	A	F	G	R	L	3	2	2	1	0	0	1	1	1	0	6	0	0	1	2	2	0	1	0	1	0	0	24	1	2688.45	UNIPROT_sp_P35858;UNIPROT_sp_P35858-2	UNIPROT_sp_P35858	484	507	yes	no	3;4	4.3044E-22	145.88	By MS/MS	By MS/MS	By MS/MS			By MS/MS	By MS/MS
AFYAELYHIISSNLEK	EAAYGELRAMVLDLRAFYAELYHIISSNLE	FYAELYHIISSNLEKIVNPKGEEKPSMY__	R	A	F	E	K	I	2	0	1	0	0	0	2	0	1	2	2	1	0	1	0	2	0	0	2	0	0	0	16	0	1896.9622	UNIPROT_tr_H0YM70;UNIPROT_sp_Q9UL46;UNIPROT_tr_A0A087X1Z3	UNIPROT_tr_H0YM70	200	215	yes	no	3	0.0046645	83.633
AFYVNVLNEEQR	RRFNTANDDNVTQVRAFYVNVLNEEQRKRL	QVRAFYVNVLNEEQRKRLCENIAGHLKDAQ	R	A	F	Q	R	K	1	1	2	0	0	1	2	0	0	0	1	0	0	1	0	0	0	0	1	2	0	0	12	0	1480.731	UNIPROT_sp_P04040	UNIPROT_sp_P04040	445	456	yes	yes	2	2.9815E-124	259.82	By MS/MS	By matching	By MS/MS	By MS/MS	By MS/MS	By MS/MS	By matching
AFYYPEEAGLAFGGPGSSR	NYCRHVLAAWALGAKAFYYPEEAGLAFGGP	PEEAGLAFGGPGSSRYLRLEVHYHNPLVIE	K	A	F	S	R	Y	3	1	0	0	0	0	2	4	0	0	1	0	0	2	2	2	0	0	2	0	0	0	19	0	1974.9112	UNIPROT_sp_P09172	UNIPROT_sp_P09172	308	326	yes	yes	2;3	2.7999E-81	211.77	By MS/MS	By MS/MS		By matching	By MS/MS	By MS/MS	By MS/MS
AGAAPYVQAFDSLLAGPVAEYLK	HTSDMHRGYADSPSKAGAAPYVQAFDSLLA	AFDSLLAGPVAEYLKISKEIGGDVQKHAEM	K	A	G	L	K	I	6	0	0	1	0	1	1	2	0	0	3	1	0	1	2	1	0	0	2	2	0	0	23	0	2350.2209	UNIPROT_sp_Q01518;UNIPROT_tr_Q5T0R7;UNIPROT_tr_Q5T0R6;UNIPROT_tr_Q5T0R5;UNIPROT_tr_Q5T0R4;UNIPROT_tr_Q5T0R3;UNIPROT_tr_Q5T0R2;UNIPROT_tr_Q5T0R1	UNIPROT_sp_Q01518	38	60	yes	no	2;3	3.0465E-09	114.59
AGALNSNDAFVLK	ANSAGATRAVEVLPKAGALNSNDAFVLKTP	PKAGALNSNDAFVLKTPSAAYLWVGTGASE	K	A	G	L	K	T	3	0	2	1	0	0	0	1	0	0	2	1	0	1	0	1	0	0	0	1	0	0	13	0	1318.6881	CON__Q3SX14;UNIPROT_sp_P06396;UNIPROT_sp_P06396-4;UNIPROT_sp_P06396-3;UNIPROT_tr_A0A0A0MS51;UNIPROT_tr_A0A0A0MT01;UNIPROT_sp_P06396-2	UNIPROT_sp_P06396	585	597	no	no	2	3.7724E-09	167.67	By MS/MS	By MS/MS	By MS/MS	By MS/MS	By MS/MS	By MS/MS	By MS/MS
AGALNSNDAFVLKTPSAAYLWVGTGASEAEKTGAQELLR	ANSAGATRAVEVLPKAGALNSNDAFVLKTP	GASEAEKTGAQELLRVLRAQPVQVAEGSEP	K	A	G	L	R	V	8	1	2	1	0	1	3	4	0	0	5	2	0	1	1	3	3	1	1	2	0	0	39	2	4006.0436	UNIPROT_sp_P06396;UNIPROT_sp_P06396-4;UNIPROT_sp_P06396-3;UNIPROT_tr_A0A0A0MS51;UNIPROT_tr_A0A0A0MT01;UNIPROT_sp_P06396-2	UNIPROT_sp_P06396	585	623	no	no	4	1.2699E-07	73.239			By MS/MS		By matching	By MS/MS
AGALQLLLVGDK	FSEFFFDSAMESYFRAGALQLLLVGDKVPH	YFRAGALQLLLVGDKVPHDLDMLLRATYFG	R	A	G	D	K	V	2	0	0	1	0	1	0	2	0	0	4	1	0	0	0	0	0	0	0	1	0	0	12	0	1196.7129	UNIPROT_sp_P55058;UNIPROT_sp_P55058-3;UNIPROT_sp_P55058-4;UNIPROT_sp_P55058-2	UNIPROT_sp_P55058	283	294	yes	no	2	0.00021958	132.32
AGALQLLLVGDKVPHDLDMLLR	FSEFFFDSAMESYFRAGALQLLLVGDKVPH	LVGDKVPHDLDMLLRATYFGSIVLLSPAVI	R	A	G	L	R	A	2	1	0	3	0	1	0	2	1	0	7	1	1	0	1	0	0	0	0	2	0	0	22	1	2386.3406	UNIPROT_sp_P55058;UNIPROT_sp_P55058-3;UNIPROT_sp_P55058-4;UNIPROT_sp_P55058-2	UNIPROT_sp_P55058	283	304	yes	no	3;4	2.9224E-15	145.88				By MS/MS
AGDFLEANYMNLQR	ICEEQVNSLPGSITKAGDFLEANYMNLQRS	KAGDFLEANYMNLQRSYTVAIAGYALAQMG	K	A	G	Q	R	S	2	1	2	1	0	1	1	1	0	0	2	0	1	1	0	0	0	0	1	0	0	0	14	0	1640.7617	UNIPROT_sp_P01024;UNIPROT_tr_M0R0Q9	UNIPROT_sp_P01024	1172	1185	yes	no	2;3	6.0654E-158	265.77	By MS/MS	By MS/MS	By MS/MS	By MS/MS	By MS/MS	By MS/MS	By MS/MS
AGDFLEANYMNLQRSYTVAIAGYALAQMGR	ICEEQVNSLPGSITKAGDFLEANYMNLQRS	YTVAIAGYALAQMGRLKGPLLNKFLTTAKD	K	A	G	G	R	L	6	2	2	1	0	2	1	3	0	1	3	0	2	1	0	1	1	0	3	1	0	0	30	1	3293.5962	UNIPROT_sp_P01024;UNIPROT_tr_M0R0Q9	UNIPROT_sp_P01024	1172	1201	yes	no	3;4	4.6087E-52	147.45	By MS/MS	By MS/MS	By matching	By MS/MS	By matching
AGDFLEANYMNLQRSYTVAIAGYALAQMGRLK	ICEEQVNSLPGSITKAGDFLEANYMNLQRS	VAIAGYALAQMGRLKGPLLNKFLTTAKDKN	K	A	G	L	K	G	6	2	2	1	0	2	1	3	0	1	4	1	2	1	0	1	1	0	3	1	0	0	32	2	3534.7752	UNIPROT_sp_P01024;UNIPROT_tr_M0R0Q9	UNIPROT_sp_P01024	1172	1203	yes	no	3;4	2.075E-53	153.27
AGELEVFNGYFVHFFAPDNLDPIPK	DGELVVLYDVKREEKAGELEVFNGYFVHFF	FVHFFAPDNLDPIPKNILFVIDVSGSMWGV	K	A	G	P	K	N	2	0	2	2	0	0	2	2	1	1	2	1	0	4	3	0	0	0	1	2	0	0	25	0	2835.3908	UNIPROT_sp_P19823;UNIPROT_tr_Q5T985	UNIPROT_sp_P19823	285	309	yes	no	3;4	1.6152E-18	123.29	By MS/MS	By MS/MS	By MS/MS	By MS/MS	By MS/MS	By MS/MS	By MS/MS
AGELTPEEEAQYK	______________________________	______________________________	M	A	G	Y	K	K	2	0	0	0	0	1	4	1	0	0	1	1	0	0	1	0	1	0	1	0	0	0	13	0	1463.678	UNIPROT_sp_Q9NZT1	UNIPROT_sp_Q9NZT1	2	14	yes	yes	2	0.00029986	140.78		By matching		By matching
AGELTPEEEAQYKK	______________________________	MAGELTPEEEAQYKKAFSAVDTDGNGTINA	M	A	G	K	K	A	2	0	0	0	0	1	4	1	0	0	1	2	0	0	1	0	1	0	1	0	0	0	14	1	1591.773	UNIPROT_sp_Q9NZT1	UNIPROT_sp_Q9NZT1	2	15	yes	yes	2	0.00023468	152.64				By matching
AGEQDATIHLK	DKNDEAEYICIAENKAGEQDATIHLKVFAK	AENKAGEQDATIHLKVFAKPKITYVENQTA	K	A	G	L	K	V	2	0	0	1	0	1	1	1	1	1	1	1	0	0	0	0	1	0	0	0	0	0	11	0	1181.6041	UNIPROT_tr_H7BYX6;UNIPROT_sp_P13591-4;UNIPROT_tr_A0A087WTE4;UNIPROT_sp_P13591-3;UNIPROT_sp_P13591-1;UNIPROT_sp_P13591;UNIPROT_tr_A0A087WWD4;UNIPROT_sp_P13591-5;UNIPROT_sp_P13591-6;UNIPROT_tr_A0A087WTF6;UNIPROT_tr_A0A087WX77;UNIPROT_tr_A0A087WV75	UNIPROT_tr_A0A087WTF6	293	303	no	no	2;3	0.04174	78.516		By matching		By MS/MS
AGEQVTYTCATYYK	FENAIPMGEKKDVYKAGEQVTYTCATYYKM	KAGEQVTYTCATYYKMDGASNVTCINSRWT	K	A	G	Y	K	M	2	0	0	0	1	1	1	1	0	0	0	1	0	0	0	0	3	0	3	1	0	0	14	0	1653.7345	UNIPROT_sp_P08603	UNIPROT_sp_P08603	1010	1023	yes	yes	2	0.00017048	138.63
AGEVQEPELR	AYDFYPGKIDVHWTRAGEVQEPELRGDVLH	VHWTRAGEVQEPELRGDVLHNGNGTYQSWV	R	A	G	L	R	G	1	1	0	0	0	1	3	1	0	0	1	0	0	0	1	0	0	0	0	1	0	0	10	0	1126.5619	UNIPROT_sp_P25311	UNIPROT_sp_P25311	242	251	yes	yes	2	1.822E-68	239.13	By MS/MS	By MS/MS	By MS/MS	By MS/MS	By MS/MS	By MS/MS
AGFALDEGIANPTDAFTVFYSER	GMELFVQRPEFHALRAGFALDEGIANPTDA	IANPTDAFTVFYSERSPWWVRVTSTGRPGH	R	A	G	E	R	S	4	1	1	2	0	0	2	2	0	1	1	0	0	3	1	1	2	0	1	1	0	0	23	0	2490.1703	UNIPROT_sp_Q03154;UNIPROT_sp_Q03154-3;UNIPROT_tr_A0A1B0GW23;UNIPROT_sp_Q03154-4;UNIPROT_tr_A0A1B0GU86;UNIPROT_tr_C9JMV9;UNIPROT_tr_A0A1B0GVA5;UNIPROT_tr_A0A1B0GV31;UNIPROT_tr_F8WC59;UNIPROT_tr_C9JYZ0	UNIPROT_sp_Q03154	169	191	yes	no	2	1.78E-07	110.38				By matching
AGFEWNEDGAGTTPSPGLQPAHLTFPLDYHLNQPFIFVLR	KITGKPIKLTQVEHRAGFEWNEDGAGTTPS	PLDYHLNQPFIFVLRDTDTGALLFIGKILD	R	A	G	L	R	D	3	1	2	2	0	2	2	4	2	1	5	0	0	4	5	1	3	1	1	1	0	0	40	0	4452.1968	UNIPROT_sp_P36955	UNIPROT_sp_P36955	360	399	yes	yes	4;5	3.4065E-11	81.732	By MS/MS	By MS/MS	By MS/MS	By MS/MS	By MS/MS	By MS/MS	By MS/MS
AGFGNQESEFWLGNENLHQLTLQGNWELR	QDGSVDFFRSWSSYRAGFGNQESEFWLGNE	ENLHQLTLQGNWELRVELEDFNGNRTFAHY	R	A	G	L	R	V	1	1	4	0	0	3	4	4	1	0	5	0	0	2	0	1	1	2	0	0	0	0	29	0	3386.6069	UNIPROT_sp_O75636;UNIPROT_sp_O75636-2	UNIPROT_sp_O75636	152	180	yes	no	3	8.061E-53	167.72					By MS/MS
AGFLDLKDFLPK	QCQIQFGPHNEQKHKAGFLDLKDFLPKEYV	KHKAGFLDLKDFLPKEYVKQKGERKIFQAH	K	A	G	P	K	E	1	0	0	2	0	0	0	1	0	0	3	2	0	2	1	0	0	0	0	0	0	0	12	1	1362.7547	UNIPROT_sp_Q9Y490	UNIPROT_sp_Q9Y490	257	268	yes	yes	3	0.019537	89.356
AGFSWIEVTFK	PEQGVEVTGQYEREKAGFSWIEVTFKNPLV	EREKAGFSWIEVTFKNPLVWVHASPEHVVV	K	A	G	F	K	N	1	0	0	0	0	0	1	1	0	1	0	1	0	2	0	1	1	1	0	1	0	0	11	0	1283.655	UNIPROT_sp_Q14624;UNIPROT_sp_Q14624-2;UNIPROT_sp_Q14624-3;UNIPROT_sp_Q14624-4;UNIPROT_tr_H7C0L5;UNIPROT_tr_B7ZKJ8	UNIPROT_tr_B7ZKJ8	783	793	no	no	1;2	1.8293E-13	177.06	By matching	By matching	By matching	By MS/MS	By MS/MS	By matching	By MS/MS
AGFSWIEVTFKNPLVWVHASPEHVVVTR	PEQGVEVTGQYEREKAGFSWIEVTFKNPLV	LVWVHASPEHVVVTRNRRSSAYKWKETLFS	K	A	G	T	R	N	2	1	1	0	0	0	2	1	2	1	1	1	0	2	2	2	2	2	0	6	0	0	28	1	3204.6873	UNIPROT_sp_Q14624;UNIPROT_sp_Q14624-2;UNIPROT_sp_Q14624-3;UNIPROT_sp_Q14624-4;UNIPROT_tr_H7C0L5;UNIPROT_tr_B7ZKJ8	UNIPROT_tr_B7ZKJ8	783	810	no	no	3;4;5	2.0358E-127	214.17	By MS/MS	By MS/MS	By MS/MS	By MS/MS	By MS/MS	By MS/MS	By MS/MS
AGGSWDLAVQER	RDHLGFQVTWPDESKAGGSWDLAVQERAAR	ESKAGGSWDLAVQERAARSQCTYSNPEGTV	K	A	G	E	R	A	2	1	0	1	0	1	1	2	0	0	1	0	0	0	0	1	0	1	0	1	0	0	12	0	1287.6208	UNIPROT_sp_P22792	UNIPROT_sp_P22792	464	475	yes	yes	2	1.6719E-161	270.06	By MS/MS	By MS/MS	By MS/MS	By MS/MS	By MS/MS	By MS/MS	By MS/MS
AGGVLAYELLPALDEVLASDSR	ARSAYLSKELASLLRAGGVLAYELLPALDE	ELLPALDEVLASDSRFLLGSWLEQARAAAV	R	A	G	S	R	F	4	1	0	2	0	0	2	2	0	0	5	0	0	0	1	2	0	0	1	2	0	0	22	0	2258.1794	UNIPROT_sp_P54802	UNIPROT_sp_P54802	594	615	yes	yes	2;3	1.026E-05	106.55				By matching
AGHIAWTSSGK	SSQADLRNEIKTLLKAGHIAWTSSGKGSWK	TLLKAGHIAWTSSGKGSWKWACPRFSDEGT	K	A	G	G	K	G	2	0	0	0	0	0	0	2	1	1	0	1	0	0	0	2	1	1	0	0	0	0	11	0	1113.5567	UNIPROT_sp_P04114	UNIPROT_sp_P04114	2916	2926	yes	yes	2;3	1.5503E-12	169.44	By MS/MS	By MS/MS	By MS/MS	By MS/MS	By MS/MS	By MS/MS	By MS/MS
AGIAHLYGIAGSTNVTGDQVK	SLCTAVKAISSAVRKAGIAHLYGIAGSTNV	YGIAGSTNVTGDQVKKLDVLSNDLVMNMLK	K	A	G	V	K	K	3	0	1	1	0	1	0	4	1	2	1	1	0	0	0	1	2	0	1	2	0	0	21	0	2071.0698	UNIPROT_sp_P09467	UNIPROT_sp_P09467	52	72	yes	yes	2;3	4.7143E-10	122.49
AGITTIEAVK	______________________________	______________________________	M	A	G	V	K	R	2	0	0	0	0	0	1	1	0	2	0	1	0	0	0	0	2	0	0	1	0	0	10	0	1001.5757	UNIPROT_tr_A0A087WWU8;UNIPROT_sp_P06753-5;UNIPROT_sp_P06753-2;UNIPROT_sp_P06753-4;UNIPROT_sp_P06753-3;UNIPROT_sp_P06753-6;UNIPROT_tr_D6R904;UNIPROT_tr_Q5VU61	UNIPROT_tr_A0A087WWU8	2	11	yes	no	2	2.0813E-05	149.82							By matching
AGKEPGLQIWR	ARPNSMVVEHPEFLKAGKEPGLQIWRVEKF	EFLKAGKEPGLQIWRVEKFDLVPVPTNLYG	K	A	G	W	R	V	1	1	0	0	0	1	1	2	0	1	1	1	0	0	1	0	0	1	0	0	0	0	11	1	1253.6881	CON__Q3SX14;UNIPROT_sp_P06396;UNIPROT_sp_P06396-4;UNIPROT_sp_P06396-3;UNIPROT_tr_A0A0A0MS51;UNIPROT_tr_A0A0A0MT01;UNIPROT_sp_P06396-2;UNIPROT_tr_Q5T0I0;UNIPROT_tr_A0A0U1RQL8	UNIPROT_sp_P06396	62	72	no	no	2;3	4.8277E-34	208.6	By MS/MS	By MS/MS	By MS/MS	By MS/MS	By MS/MS	By MS/MS	By MS/MS
AGKLKFIIPSPK	NFFHESGLEAHVALKAGKLKFIIPSPKRPV	ALKAGKLKFIIPSPKRPVKLLSGGNTLHLV	K	A	G	P	K	R	1	0	0	0	0	0	0	1	0	2	1	3	0	1	2	1	0	0	0	0	0	0	12	2	1297.8122	UNIPROT_sp_P04114	UNIPROT_sp_P04114	919	930	yes	yes	3	0.035552	99.531
AGLAASLAGPHSIVGR	FGNFAVRDGSLWRYRAGLAASLAGPHSIVG	GLAASLAGPHSIVGRAVVVHAGEDDLGRGG	R	A	G	G	R	A	4	1	0	0	0	0	0	3	1	1	2	0	0	0	1	2	0	0	0	1	0	0	16	0	1475.8209	UNIPROT_sp_P08294	UNIPROT_sp_P08294	161	176	yes	yes	2;3	1.2283E-05	152.11	By MS/MS	By matching	By matching	By matching		By matching	By MS/MS
AGLEDLQVAFR	EISFQEFLTAAKKARAGLEDLQVAFRAFDQ	KKARAGLEDLQVAFRAFDQDGDGHITVDEL	R	A	G	F	R	A	2	1	0	1	0	1	1	1	0	0	2	0	0	1	0	0	0	0	0	1	0	0	11	0	1217.6404	UNIPROT_sp_Q9NZT1	UNIPROT_sp_Q9NZT1	78	88	yes	yes	2	9.6925E-06	143.7
AGLLRPDYALLGHR	ALRTVRDTLPSCAVRAGLLRPDYALLGHRQ	RAGLLRPDYALLGHRQLVRTDCPGDALFDL	R	A	G	H	R	Q	2	2	0	1	0	0	0	2	1	0	4	0	0	0	1	0	0	0	1	0	0	0	14	1	1550.8681	UNIPROT_sp_Q96PD5;UNIPROT_sp_Q96PD5-2	UNIPROT_sp_Q96PD5	510	523	no	no	2;3;4	3.5868E-90	227.94	By MS/MS	By MS/MS	By MS/MS	By MS/MS	By MS/MS	By MS/MS	By MS/MS
AGLNSLEAVK	______________________________	______________________________	M	A	G	V	K	R	2	0	1	0	0	0	1	1	0	0	2	1	0	0	0	1	0	0	0	1	0	0	10	0	1000.5553	UNIPROT_tr_A0A2R8Y5V9;UNIPROT_sp_P67936;UNIPROT_tr_A0A2R8YGX3;UNIPROT_tr_A0A590UJB9;UNIPROT_tr_A0A590UK79	UNIPROT_tr_A0A2R8Y5V9	2	11	yes	no	2	4.1374E-06	168.27						By matching
AGLNSLEAVKR	______________________________	______________________________	M	A	G	K	R	K	2	1	1	0	0	0	1	1	0	0	2	1	0	0	0	1	0	0	0	1	0	0	11	1	1156.6564	UNIPROT_tr_A0A2R8Y5V9;UNIPROT_sp_P67936;UNIPROT_tr_A0A2R8YGX3;UNIPROT_tr_A0A590UJB9;UNIPROT_tr_A0A590UK79	UNIPROT_tr_A0A2R8Y5V9	2	12	yes	no	2	2.4078E-12	172.59						By MS/MS	By matching
AGLPAPTIQSLNLAWNR	LSHNLIHRLVPHPTRAGLPAPTIQSLNLAW	LPAPTIQSLNLAWNRLHAVPNLRDLPLRYL	R	A	G	N	R	L	3	1	2	0	0	1	0	1	0	1	3	0	0	0	2	1	1	1	0	0	0	0	17	0	1820.9897	UNIPROT_sp_Q8WUA8	UNIPROT_sp_Q8WUA8	179	195	yes	yes	2	0.0068353	85.522
AGLQFPVGR	QGGKARAKAKTRSSRAGLQFPVGRVHRLLR	KTRSSRAGLQFPVGRVHRLLRKGNYSERVG	R	A	G	G	R	V	1	1	0	0	0	1	0	2	0	0	1	0	0	1	1	0	0	0	0	1	0	0	9	0	943.52395	UNIPROT_tr_A0A0U1RRH7;UNIPROT_sp_Q96KK5;UNIPROT_tr_A0A0U1RR32;UNIPROT_sp_P04908;UNIPROT_sp_Q93077;UNIPROT_sp_Q7L7L0;UNIPROT_sp_P0C0S8;UNIPROT_sp_P20671;UNIPROT_sp_Q6FI13;UNIPROT_sp_Q9BTM1;UNIPROT_sp_Q16777;UNIPROT_sp_Q99878;UNIPROT_sp_Q71UI9;UNIPROT_sp_P0C0S5;UNIPROT_tr_A0A494C189;UNIPROT_tr_C9J0D1;UNIPROT_sp_Q71UI9-2;UNIPROT_sp_Q96QV6;UNIPROT_tr_A0A3B3IS11;UNIPROT_sp_P16104;UNIPROT_sp_Q9BTM1-2;U…	UNIPROT_tr_A0A0U1RRH7	22	30	yes	no	2	0.00056727	138.62		By MS/MS	By MS/MS	By MS/MS	By MS/MS	By MS/MS	By MS/MS
AGMQTPFLIMDR	PGWWLLNTEVGENQRAGMQTPFLIMDRDCR	NQRAGMQTPFLIMDRDCRMPMGLSTGIISD	R	A	G	D	R	D	1	1	0	1	0	1	0	1	0	1	1	0	2	1	1	0	1	0	0	0	0	0	12	0	1378.6737	UNIPROT_sp_P12259;UNIPROT_tr_A0A0A0MRJ7	UNIPROT_sp_P12259	1894	1905	yes	no	2	2.873E-07	153.1	By MS/MS	By MS/MS	By MS/MS			By MS/MS	By MS/MS
AGNNMLLVGVHGPR	AYVGQKSSFTVDCSKAGNNMLLVGVHGPRT	KAGNNMLLVGVHGPRTPCEEILVKHVGSRL	K	A	G	P	R	T	1	1	2	0	0	0	0	3	1	0	2	0	1	0	1	0	0	0	0	2	0	0	14	0	1433.7562	UNIPROT_tr_Q60FE5;UNIPROT_sp_P21333-2;UNIPROT_sp_P21333	UNIPROT_tr_Q60FE5	2558	2571	yes	no	2;3	0.0001211	123.86			By matching	By MS/MS	By MS/MS	By MS/MS	By MS/MS
AGPWTPEAAVEHPEAVR	DGGFVFALEKRGYVKAGPWTPEAAVEHPEA	PWTPEAAVEHPEAVRQLHREFLRAGSNVMQ	K	A	G	V	R	Q	4	1	0	0	0	0	3	1	1	0	0	0	0	0	3	0	1	1	0	2	0	0	17	0	1815.8904	UNIPROT_sp_Q93088	UNIPROT_sp_Q93088	41	57	yes	yes	3	0.00015344	102.39
AGQAVDDFIEK	VSKLKKPRRIILLVKAGQAVDDFIEKLVPL	LLVKAGQAVDDFIEKLVPLLDTGDIIIDGG	K	A	G	E	K	L	2	0	0	2	0	1	1	1	0	1	0	1	0	1	0	0	0	0	0	1	0	0	11	0	1191.5772	UNIPROT_sp_P52209-2;UNIPROT_sp_P52209;UNIPROT_tr_K7EMN2;UNIPROT_tr_K7EM49;UNIPROT_tr_K7EPF6	UNIPROT_sp_P52209-2	64	74	yes	no	2	0.019757	93.111				By matching
AGQLLSELFTNR	KNATSYPPMCTQDPKAGQLLSELFTNRKEN	DPKAGQLLSELFTNRKENIPLKLSEDCLYL	K	A	G	N	R	K	1	1	1	0	0	1	1	1	0	0	3	0	0	1	0	1	1	0	0	0	0	0	12	0	1347.7147	UNIPROT_sp_P23141-3;UNIPROT_sp_P23141;UNIPROT_sp_P23141-2	UNIPROT_sp_P23141-3	93	104	yes	no	2	2.0128E-42	208.11				By MS/MS
AGSNVMQTFTFYASEDKLENR	EHPEAVRQLHREFLRAGSNVMQTFTFYASE	QTFTFYASEDKLENRGNYVLEKISGQEVNE	R	A	G	N	R	G	2	1	2	1	0	1	2	1	0	0	1	1	1	2	0	2	2	0	1	1	0	0	21	1	2407.1114	UNIPROT_sp_Q93088	UNIPROT_sp_Q93088	66	86	yes	yes	3	3.9908E-11	134.52
AGSPTAPVHDESLVGPVDPSSGQQSR	GTEGGLDASNTERSRAGSPTAPVHDESLVG	SLVGPVDPSSGQQSRDTEVLLVGLEPGTRY	R	A	G	S	R	D	2	1	0	2	0	2	1	3	1	0	1	0	0	0	4	5	1	0	0	3	0	0	26	0	2574.231	UNIPROT_sp_Q12913-2;UNIPROT_sp_Q12913;UNIPROT_tr_A0A087WTK0;UNIPROT_tr_A0A087WVC6;UNIPROT_sp_Q12913-3	UNIPROT_sp_Q12913-2	301	326	yes	no	3	1.4523E-06	85.376
AGTELVNFLSYFVELGTQPATQ	YFEKSKEQLTPLIKKAGTELVNFLSYFVEL	FLSYFVELGTQPATQ_______________	K	A	G	T	Q	-	2	0	1	0	0	2	2	2	0	0	3	0	0	2	1	1	3	0	1	2	0	0	22	0	2384.19	UNIPROT_sp_P02652;UNIPROT_tr_V9GYM3;UNIPROT_tr_V9GYE3	UNIPROT_sp_P02652	79	100	yes	no	3	0.00032047	81.788				By matching
AGTFFWSVVIPHER	GGQPLWITATKQGVKAGTFFWSVVIPHERR	KAGTFFWSVVIPHERRILTILQWLTLPDHE	K	A	G	E	R	R	1	1	0	0	0	0	1	1	1	1	0	0	0	2	1	1	1	1	0	2	0	0	14	0	1644.8413	UNIPROT_sp_Q13822;UNIPROT_tr_E7EUF1;UNIPROT_sp_Q13822-3;UNIPROT_sp_Q13822-2	UNIPROT_sp_Q13822	271	284	yes	no	2;3	0.00043658	115.24		By MS/MS	By matching	By matching	By MS/MS	By matching	By matching
AGTLDLSLTVQGK	KDHSGQVFSVVSNGKAGTLDLSLTVQGKQH	GKAGTLDLSLTVQGKQHVVSVEEALLATGQ	K	A	G	G	K	Q	1	0	0	1	0	1	0	2	0	0	3	1	0	0	0	1	2	0	0	1	0	0	13	0	1301.7191	UNIPROT_sp_P07996;UNIPROT_sp_P07996-2	UNIPROT_sp_P07996	125	137	no	no	2	6.4571E-05	145.99
AGTPYTVTLHGEVR	TVPGSLRSMEIPGLRAGTPYTVTLHGEVRG	RAGTPYTVTLHGEVRGHSTRPLAVEVVTED	R	A	G	V	R	G	1	1	0	0	0	0	1	2	1	0	1	0	0	0	1	0	3	0	1	2	0	0	14	0	1499.7732	UNIPROT_sp_P24821-4;UNIPROT_sp_P24821;UNIPROT_tr_E9PC84	UNIPROT_sp_P24821-4	1318	1331	yes	no	2;3	0.0029909	100.72			By MS/MS
AGVETTKPSK	GAVTVAWKADGSPVKAGVETTKPSKQSNNK	GSPVKAGVETTKPSKQSNNKYAASSYLSLT	K	A	G	S	K	Q	1	0	0	0	0	0	1	1	0	0	0	2	0	0	1	1	2	0	0	1	0	0	10	1	1016.5502	UNIPROT_sp_B9A064;UNIPROT_tr_A0A0B4J231;UNIPROT_tr_A0A5H1ZRQ4;UNIPROT_sp_P0CG04	UNIPROT_sp_B9A064	159	168	yes	no	2	0.0098308	123.35
AGVETTTPSK	GAVTVAWKADSSPVKAGVETTTPSKQSNNK	SSPVKAGVETTTPSKQSNNKYAASSYLSLT	K	A	G	S	K	Q	1	0	0	0	0	0	1	1	0	0	0	1	0	0	1	1	3	0	0	1	0	0	10	0	989.50294	UNIPROT_sp_P0DOY2;UNIPROT_sp_P0DOY3	UNIPROT_sp_P0DOY2	51	60	yes	no	2	0.003832	113.71
AGVLAHLEEER	DSNLYRIGQSKVFFRAGVLAHLEEERDLKI	VFFRAGVLAHLEEERDLKITDVIIGFQACC	R	A	G	E	R	D	2	1	0	0	0	0	3	1	1	0	2	0	0	0	0	0	0	0	0	1	0	0	11	0	1222.6306	UNIPROT_sp_P35579;UNIPROT_sp_P35579-2	UNIPROT_sp_P35579	765	775	no	no	3	0.016346	82.171
AGVLFGMSDR	TQEAIHFQLLVRRLKAGVLFGMSDRGELEN	VRRLKAGVLFGMSDRGELENADLVVLWTDG	K	A	G	D	R	G	1	1	0	1	0	0	0	2	0	0	1	0	1	1	0	1	0	0	0	1	0	0	10	0	1051.5121	UNIPROT_sp_P09172;UNIPROT_tr_Q5T382	UNIPROT_sp_P09172	83	92	yes	no	2	1.2309E-07	166.52					By MS/MS		By MS/MS
AHEHIFGMVLMNDWSAR	VGPGNRLGEPIPISKAHEHIFGMVLMNDWS	EHIFGMVLMNDWSARDIQKWEYVPLGPFLG	K	A	H	A	R	D	2	1	1	1	0	0	1	1	2	1	1	0	2	1	0	1	0	1	0	1	0	0	17	0	2012.9349	UNIPROT_sp_P16930;UNIPROT_sp_P16930-2	UNIPROT_sp_P16930	221	237	yes	no	3	0.0031185	84.14
AHFSISNSAEDPFIAIHAESK	GNCTGIKIYVSDDGKAHFSISNSAEDPFIA	NSAEDPFIAIHAESKL______________	K	A	H	S	K	L	4	0	1	1	0	0	2	0	2	3	0	1	0	2	1	4	0	0	0	0	0	0	21	0	2270.0968	UNIPROT_sp_P04746;UNIPROT_sp_P0DUB6;UNIPROT_sp_P0DTE8;UNIPROT_sp_P0DTE7;UNIPROT_sp_P19961	UNIPROT_sp_P0DUB6	490	510	no	no	2;3;4	3.1356E-45	166.91				By MS/MS
AHFSPSNIILDFPAAGSAAR	DVPVWDVEATLNFLKAHFSPSNIILDFPAA	SNIILDFPAAGSAARRDVQNVAAAPELAMG	K	A	H	A	R	R	5	1	1	1	0	0	0	1	1	2	1	0	0	2	2	3	0	0	0	0	0	0	20	0	2041.0381	UNIPROT_sp_O00391;UNIPROT_sp_O00391-2	UNIPROT_sp_O00391	533	552	yes	no	2;3	2.2719E-115	229.23	By MS/MS	By MS/MS	By MS/MS	By MS/MS	By MS/MS	By MS/MS	By MS/MS
AHLDIAGSLEGHLR	GSFQSQVELSNDQEKAHLDIAGSLEGHLRF	KAHLDIAGSLEGHLRFLKNIILPVYDKSLW	K	A	H	L	R	F	2	1	0	1	0	0	1	2	2	1	3	0	0	0	0	1	0	0	0	0	0	0	14	0	1487.7845	UNIPROT_sp_P04114	UNIPROT_sp_P04114	3657	3670	yes	yes	2;3;4	3.4373E-281	308.21	By MS/MS	By MS/MS	By MS/MS	By MS/MS	By MS/MS	By MS/MS	By MS/MS
AHLDIAGSLEGHLRFLKNIILPVYDK	GSFQSQVELSNDQEKAHLDIAGSLEGHLRF	HLRFLKNIILPVYDKSLWDFLKLDVTTSIG	K	A	H	D	K	S	2	1	1	2	0	0	1	2	2	3	5	2	0	1	1	1	0	0	1	1	0	0	26	2	2931.6334	UNIPROT_sp_P04114	UNIPROT_sp_P04114	3657	3682	yes	yes	5	0.0070864	53.266			By MS/MS
AHLLSLVDVMQR	SITTIDVPWNVVPEKAHLLSLVDVMQREGG	PEKAHLLSLVDVMQREGGPSQIGDALGFAV	K	A	H	Q	R	E	1	1	0	1	0	1	0	0	1	0	3	0	1	0	0	1	0	0	0	2	0	0	12	0	1380.7548	UNIPROT_sp_P04275	UNIPROT_sp_P04275	1752	1763	yes	yes	2;3	6.9208E-78	229.48	By MS/MS	By MS/MS	By MS/MS	By MS/MS	By MS/MS	By MS/MS	By MS/MS
AHNAFGGEGVYAIAR	RGERMEAQGGKLVCRAHNAFGGEGVYAIAR	AHNAFGGEGVYAIARCCLLPQANCSVHTAP	R	A	H	A	R	C	4	1	1	0	0	0	1	3	1	1	0	0	0	1	0	0	0	0	1	1	0	0	15	0	1531.7532	UNIPROT_sp_Q8NBP7;UNIPROT_tr_A0A669KBG0;UNIPROT_tr_A0A669KB81	UNIPROT_sp_Q8NBP7	511	525	yes	no	2;3	2.1754E-20	185.3	By MS/MS	By MS/MS	By MS/MS	By MS/MS	By MS/MS	By MS/MS	By MS/MS
AHSSMVGVNLPQK	LGDVYVNDAFGTAHRAHSSMVGVNLPQKAG	HRAHSSMVGVNLPQKAGGFLMKKELNYFAK	R	A	H	Q	K	A	1	0	1	0	0	1	0	1	1	0	1	1	1	0	1	2	0	0	0	2	0	0	13	0	1366.7027	UNIPROT_sp_P00558;UNIPROT_sp_P00558-2	UNIPROT_sp_P00558	172	184	yes	no	2;3	0.00027264	123.79					By matching
AHTDVGPGPESSPVLVR	LVGLEKWTEYRVWVRAHTDVGPGPESSPVL	TDVGPGPESSPVLVRTDEDVPSGPPRKVEV	R	A	H	V	R	T	1	1	0	1	0	0	1	2	1	0	1	0	0	0	3	2	1	0	0	3	0	0	17	0	1716.8795	UNIPROT_sp_P10586-2;UNIPROT_sp_P10586;UNIPROT_tr_H0Y6Z7	UNIPROT_sp_P10586-2	686	702	yes	no	2;3	3.3104E-06	144.28		By matching	By matching	By matching		By matching	By matching
AHTSFQISLSVSYTGSR	ALGVQTLPQTCDEPKAHTSFQISLSVSYTG	TSFQISLSVSYTGSRSASNMAIVDVKMVSG	K	A	H	S	R	S	1	1	0	0	0	1	0	1	1	1	1	0	0	1	0	5	2	0	1	1	0	0	17	0	1839.9115	UNIPROT_sp_P01023	UNIPROT_sp_P01023	1357	1373	yes	yes	3	1.3005E-11	169.15				By MS/MS
AHVSFKPTVAQQR	GHFDGVPVISKGQQKAHVSFKPTVAQQRIC	QKAHVSFKPTVAQQRICPNCRETAVDGELV	K	A	H	Q	R	I	2	1	0	0	0	2	0	0	1	0	0	1	0	1	1	1	1	0	0	2	0	0	13	1	1467.7946	UNIPROT_sp_P19823;UNIPROT_tr_Q5T985;UNIPROT_tr_Q5T987	UNIPROT_sp_P19823	247	259	yes	no	2;3;4	2.2779E-82	229.82	By MS/MS	By MS/MS	By MS/MS	By MS/MS	By MS/MS	By MS/MS	By MS/MS
AHYDLRHTFMGVVSLGSPSGEVSHPR	SHVLLAAPPGHQLHRAHYDLRHTFMGVVSL	VVSLGSPSGEVSHPRKTRTVVQPSVGAAAG	R	A	H	P	R	K	1	2	0	1	0	0	1	3	3	0	2	0	1	1	2	4	1	0	1	3	0	0	26	1	2835.3875	UNIPROT_sp_P02765;UNIPROT_tr_C9JV77	UNIPROT_sp_P02765	312	337	yes	no	4	5.8657E-08	93.407
AHYGGFTVQNEANK	ELLIEMEDWKGDKVKAHYGGFTVQNEANKY	KAHYGGFTVQNEANKYQISVNKYRGTAGNA	K	A	H	N	K	Y	2	0	2	0	0	1	1	2	1	0	0	1	0	1	0	0	1	0	1	1	0	0	14	0	1534.7165	UNIPROT_sp_P02675;UNIPROT_tr_D6REL8	UNIPROT_sp_P02675	354	367	yes	no	2;3	3.0056E-122	247.96	By matching	By matching	By MS/MS	By MS/MS	By MS/MS		By MS/MS
AHYGGFTVQNEANKYQISVNK	ELLIEMEDWKGDKVKAHYGGFTVQNEANKY	TVQNEANKYQISVNKYRGTAGNALMDGASQ	K	A	H	N	K	Y	2	0	3	0	0	2	1	2	1	1	0	2	0	1	0	1	1	0	2	2	0	0	21	1	2367.1608	UNIPROT_sp_P02675;UNIPROT_tr_D6REL8	UNIPROT_sp_P02675	354	374	yes	no	3;4	3.7562E-49	187.04
AHYGGFTVQNEANKYQISVNKYR	ELLIEMEDWKGDKVKAHYGGFTVQNEANKY	QNEANKYQISVNKYRGTAGNALMDGASQLM	K	A	H	Y	R	G	2	1	3	0	0	2	1	2	1	1	0	2	0	1	0	1	1	0	3	2	0	0	23	2	2686.3252	UNIPROT_sp_P02675;UNIPROT_tr_D6REL8	UNIPROT_sp_P02675	354	376	yes	no	5	0.0073975	59.574
AIAANEADAVTLDAGLVYDAYLAPNNLKPVVAEFYGSK	SVACVKKASYLDCIRAIAANEADAVTLDAG	PNNLKPVVAEFYGSKEDPQTFYYAVAVVKK	R	A	I	S	K	E	9	0	3	3	0	0	2	2	0	1	4	2	0	1	2	1	1	0	3	4	0	0	38	1	3953.0098	UNIPROT_sp_P02787;UNIPROT_tr_C9JB55;UNIPROT_tr_F8WCI6	UNIPROT_sp_P02787	70	107	yes	no	3;4;5	1.0539E-81	152.34	By MS/MS	By MS/MS		By MS/MS	By MS/MS	By MS/MS	By MS/MS
AIAEELAPER	RYIGGCCGFEPYHIRAIAEELAPERGFLPP	PYHIRAIAEELAPERGFLPPASEKHGSWGS	R	A	I	E	R	G	3	1	0	0	0	0	3	0	0	1	1	0	0	0	1	0	0	0	0	0	0	0	10	0	1097.5717	UNIPROT_sp_Q93088;UNIPROT_tr_E5RJH0	UNIPROT_sp_Q93088	309	318	no	no	2	2.1651E-07	160.88
AIALATLQIINDR	RQARWFWEAYFQSIKAIALATLQIINDRIY	IKAIALATLQIINDRIYPYAAISYEEWNDP	K	A	I	D	R	I	3	1	1	1	0	1	0	0	0	3	2	0	0	0	0	0	1	0	0	0	0	0	13	0	1410.8195	UNIPROT_sp_Q93063;UNIPROT_sp_Q93063-3	UNIPROT_sp_Q93063	405	417	yes	no	2	0.0085396	102.52
AIAYSSLSQSYLYIDWTDNHK	APDLPEENQAREGYRAIAYSSLSQSYLYID	LSQSYLYIDWTDNHKALLVGEHLNIIVTPK	R	A	I	H	K	A	2	0	1	2	0	1	0	0	1	2	2	1	0	0	0	4	1	1	3	0	0	0	21	0	2474.1754	UNIPROT_sp_P01031	UNIPROT_sp_P01031	454	474	yes	yes	3	0.00027086	87.356	By matching		By matching	By matching	By matching	By matching	By matching
AIDLFTDAIK	KVAAIEALNDGELQKAIDLFTDAIKLNPRL	GELQKAIDLFTDAIKLNPRLAILYAKRASV	K	A	I	I	K	L	2	0	0	2	0	0	0	0	0	2	1	1	0	1	0	0	1	0	0	0	0	0	10	0	1105.6019	UNIPROT_tr_H7C3I1;UNIPROT_tr_F6VDH7;UNIPROT_tr_Q3KNR6;UNIPROT_sp_Q8IZP2;UNIPROT_sp_P50502;UNIPROT_sp_Q8NFI4	UNIPROT_tr_H7C3I1	46	55	yes	no	2	0.047023	85.731
AIEDYINEFSVR	VKMKNAHLKKQNLERAIEDYINEFSVRKCH	LERAIEDYINEFSVRKCHTCQNGGTVILMD	R	A	I	V	R	K	1	1	1	1	0	0	2	0	0	2	0	0	0	1	0	1	0	0	1	1	0	0	12	0	1454.7042	UNIPROT_sp_P02748;CON__Q3MHN2	UNIPROT_sp_P02748	497	508	yes	no	2;3	1.1171E-141	266.17	By MS/MS	By MS/MS	By MS/MS	By MS/MS	By MS/MS	By MS/MS	By MS/MS
AIEDYINEFSVRK	VKMKNAHLKKQNLERAIEDYINEFSVRKCH	ERAIEDYINEFSVRKCHTCQNGGTVILMDG	R	A	I	R	K	C	1	1	1	1	0	0	2	0	0	2	0	1	0	1	0	1	0	0	1	1	0	0	13	1	1582.7991	UNIPROT_sp_P02748;CON__Q3MHN2	UNIPROT_sp_P02748	497	509	yes	no	3	2.5938E-07	159.44	By MS/MS	By MS/MS	By MS/MS	By matching		By MS/MS
AIEINPDSAQPYK	VKLQKPNAAIRDCDRAIEINPDSAQPYKWR	DRAIEINPDSAQPYKWRGKAHRLLGHWEEA	R	A	I	Y	K	W	2	0	1	1	0	1	1	0	0	2	0	1	0	0	2	1	0	0	1	0	0	0	13	0	1444.7198	UNIPROT_tr_H7C3I1;UNIPROT_tr_F6VDH7;UNIPROT_tr_Q3KNR6;UNIPROT_sp_Q8IZP2;UNIPROT_sp_P50502;UNIPROT_sp_Q8NFI4	UNIPROT_tr_H7C3I1	87	99	yes	no	2	0.016921	90.827
AIETLIK	SANAEDAQEFSDVERAIETLIKNFHQYSVE	QEFSDVERAIETLIKNFHQYSVEGGKETLT	R	A	I	I	K	N	1	0	0	0	0	0	1	0	0	2	1	1	0	0	0	0	1	0	0	0	0	0	7	0	786.48511	UNIPROT_sp_Q9HCY8	UNIPROT_sp_Q9HCY8	21	27	yes	yes	2	0.025563	113.08
AIFILNEANNLGLLDPNSVSLIILVSDGDPTVGELK	IQPSGGTNINEALLRAIFILNEANNLGLLD	IILVSDGDPTVGELKLSKIQKNVKENIQDN	R	A	I	L	K	L	2	0	4	3	0	0	2	3	0	4	7	1	0	1	2	3	1	0	0	3	0	0	36	0	3763.0295	UNIPROT_sp_P19823;UNIPROT_tr_Q5T985	UNIPROT_sp_P19823	395	430	yes	no	3;4	0.0004668	50.733		By MS/MS			By MS/MS
AIFSVGPVSPSR	PQCLNSHSHARGSSRAIFSVGPVSPSRRWS	SSRAIFSVGPVSPSRRWSYRCYGYDSRAPY	R	A	I	S	R	R	1	1	0	0	0	0	0	1	0	1	0	0	0	1	2	3	0	0	0	2	0	0	12	0	1215.6612	UNIPROT_sp_Q8N6C8-3;UNIPROT_sp_Q8N6C8;UNIPROT_tr_A0A0G2JMY9;UNIPROT_tr_A0A0G2JM99;UNIPROT_sp_O75019-2;UNIPROT_tr_A0A0G2JP96;UNIPROT_sp_O75019;UNIPROT_sp_Q8NHL6-5;UNIPROT_tr_A0A0G2JNK9;UNIPROT_tr_A0A0G2JLS4;UNIPROT_tr_A0A0G2JQ15;UNIPROT_tr_A0A0G2JP64;UNIPROT_tr_A0A0G2JNM2;UNIPROT_tr_A0A0G2JNQ6;UNIPROT_tr_A0A0G2JP80;UNIPROT_sp_Q8NHL6-3;UNIPROT_sp_Q8NHL6-4;UNIPROT_tr_A0A0G2JQ44;UNIPROT_tr_D9IDM6;UNI…	UNIPROT_sp_Q8N6C8-3	197	208	no	no	2	6.8246E-20	183.43	By MS/MS	By MS/MS	By MS/MS	By MS/MS	By MS/MS	By MS/MS	By MS/MS
AIFSVGPVSPSRR	PQCLNSHSHARGSSRAIFSVGPVSPSRRWS	SRAIFSVGPVSPSRRWSYRCYGYDSRAPYV	R	A	I	R	R	W	1	2	0	0	0	0	0	1	0	1	0	0	0	1	2	3	0	0	0	2	0	0	13	1	1371.7623	UNIPROT_sp_Q8N6C8-3;UNIPROT_sp_Q8N6C8;UNIPROT_tr_A0A0G2JMY9;UNIPROT_tr_A0A0G2JM99;UNIPROT_sp_O75019-2;UNIPROT_tr_A0A0G2JP96;UNIPROT_sp_O75019;UNIPROT_sp_Q8NHL6-5;UNIPROT_tr_A0A0G2JNK9;UNIPROT_tr_A0A0G2JLS4;UNIPROT_tr_A0A0G2JQ15;UNIPROT_tr_A0A0G2JP64;UNIPROT_tr_A0A0G2JNM2;UNIPROT_tr_A0A0G2JNQ6;UNIPROT_tr_A0A0G2JP80;UNIPROT_sp_Q8NHL6-3;UNIPROT_sp_Q8NHL6-4;UNIPROT_tr_A0A0G2JQ44;UNIPROT_tr_D9IDM6;UNI…	UNIPROT_sp_Q8N6C8-3	197	209	no	no	3	0.0009012	115.33	By matching					By MS/MS
AIFYMNNPSR	VNDAQEYRRVYGQCKAIFYMNNPSRVLYLA	YGQCKAIFYMNNPSRVLYLAAYNCTLRPVS	K	A	I	S	R	V	1	1	2	0	0	0	0	0	0	1	0	0	1	1	1	1	0	0	1	0	0	0	10	0	1211.5757	UNIPROT_sp_Q9UGM5-2;UNIPROT_sp_Q9UGM5	UNIPROT_sp_Q9UGM5-2	82	91	yes	no	2	8.7103E-08	168.27		By MS/MS	By matching	By MS/MS	By MS/MS	By MS/MS	By MS/MS
AIGEMDNQVSQLTSELK	NGEPGLPCECSQLRKAIGEMDNQVSQLTSE	GEMDNQVSQLTSELKFIKNAVAGVRETESK	K	A	I	L	K	F	1	0	1	1	0	2	2	1	0	1	2	1	1	0	0	2	1	0	0	1	0	0	17	0	1861.9091	UNIPROT_sp_Q9BWP8-8;UNIPROT_sp_Q9BWP8-7;UNIPROT_sp_Q9BWP8-6;UNIPROT_sp_Q9BWP8-5;UNIPROT_sp_Q9BWP8-4;UNIPROT_sp_Q9BWP8-3;UNIPROT_sp_Q9BWP8-2;UNIPROT_sp_Q9BWP8-9;UNIPROT_sp_Q9BWP8;UNIPROT_sp_Q9BWP8-10	UNIPROT_sp_Q9BWP8-8	47	63	yes	no	2	1.0095E-240	283.47	By MS/MS	By MS/MS		By MS/MS		By matching
AIGESFIMK	VPHSQGDALCRHMCRAIGESFIMKRGDSFL	CRHMCRAIGESFIMKRGDSFLDGTRCMPSG	R	A	I	M	K	R	1	0	0	0	0	0	1	1	0	2	0	1	1	1	0	1	0	0	0	0	0	0	9	0	994.51575	UNIPROT_sp_Q76LX8-2;UNIPROT_sp_Q76LX8;UNIPROT_sp_Q76LX8-3;UNIPROT_tr_E7EV88;UNIPROT_sp_Q76LX8-4	UNIPROT_sp_Q76LX8-2	489	497	yes	no	2	0.023615	95.531			By matching	By MS/MS	By matching	By MS/MS
AIGGGLSSVGGGSSTIK	SGLGVGGGFSSSSGRAIGGGLSSVGGGSST	GGGLSSVGGGSSTIKYTTTSSSSRKSYKH_	R	A	I	I	K	Y	1	0	0	0	0	0	0	6	0	2	1	1	0	0	0	4	1	0	0	1	0	0	17	0	1446.7678	UNIPROT_sp_P02538;CON__P02538	UNIPROT_sp_P02538	534	550	no	no	2	8.4632E-43	199.4	By MS/MS	By MS/MS	By MS/MS	By MS/MS	By MS/MS	By MS/MS	By MS/MS
AIGLPEELIQK	KYQLQSQENFEAFMKAIGLPEELIQKGKDI	AFMKAIGLPEELIQKGKDIKGVSEIVQNGK	K	A	I	Q	K	G	1	0	0	0	0	1	2	1	0	2	2	1	0	0	1	0	0	0	0	0	0	0	11	0	1209.6969	UNIPROT_sp_P07148;UNIPROT_tr_A8MW49	UNIPROT_sp_P07148	21	31	yes	no	2	1.222E-10	159.58				By matching
AIGPSQTHTIR	VYGETTQVRRRRFERAIGPSQTHTIRIQYS	RFERAIGPSQTHTIRIQYSPARLAYQDKGV	R	A	I	I	R	I	1	1	0	0	0	1	0	1	1	2	0	0	0	0	1	1	2	0	0	0	0	0	11	0	1179.636	UNIPROT_sp_Q92954-5;UNIPROT_sp_Q92954-2;UNIPROT_sp_Q92954;UNIPROT_sp_Q92954-4;UNIPROT_sp_Q92954-3;UNIPROT_sp_Q92954-6	UNIPROT_sp_Q92954-5	836	846	yes	no	2;3	0.0013218	110.84	By MS/MS	By MS/MS	By MS/MS	By matching	By MS/MS	By MS/MS	By MS/MS
AIGSASEGAQSSLQEVYHK	FHMDPSGTFVQCDARAIGSASEGAQSSLQE	ASEGAQSSLQEVYHKSMTLKEAIKSSLIIL	R	A	I	H	K	S	3	0	0	0	0	2	2	2	1	1	1	1	0	0	0	4	0	0	1	1	0	0	19	0	1960.949	UNIPROT_sp_P28066-2;UNIPROT_sp_P28066	UNIPROT_sp_P28066-2	111	129	yes	no	2;3	1.5624E-97	219.53			By MS/MS	By MS/MS		By MS/MS
AIGYLNTGYQR	YLNETQQLTPEIKSKAIGYLNTGYQRQLNY	IKSKAIGYLNTGYQRQLNYKHYDGSYSTFG	K	A	I	Q	R	Q	1	1	1	0	0	1	0	2	0	1	1	0	0	0	0	0	1	0	2	0	0	0	11	0	1254.6357	UNIPROT_sp_P01023	UNIPROT_sp_P01023	1004	1014	yes	yes	2	2.8816E-110	257.96	By MS/MS	By MS/MS	By matching	By MS/MS	By MS/MS	By MS/MS	By matching
AIGYLNTGYQRQLNYKHYDGSYSTFGER	YLNETQQLTPEIKSKAIGYLNTGYQRQLNY	NYKHYDGSYSTFGERYGRNQGNTWLTAFVL	K	A	I	E	R	Y	1	2	2	1	0	2	1	4	1	1	2	1	0	1	0	2	2	0	5	0	0	0	28	2	3300.5588	UNIPROT_sp_P01023	UNIPROT_sp_P01023	1004	1031	yes	yes	3;4;5	7.9308E-20	118.24				By MS/MS	By matching		By matching
AIHCPRPHDFENGEYWPR	LKTQDQKTVRKAECRAIHCPRPHDFENGEY	CPRPHDFENGEYWPRSPYYNVSDEISFHCY	R	A	I	P	R	S	1	2	1	1	1	0	2	1	2	1	0	0	0	1	3	0	0	1	1	0	0	0	18	1	2280.0283	UNIPROT_tr_B4E1Z4;UNIPROT_sp_P00751;UNIPROT_tr_A0A0G2JH38;UNIPROT_sp_P00751-2;UNIPROT_tr_C9JRT3	UNIPROT_tr_B4E1Z4	602	619	yes	no	4	0.00089436	90.561
AIHLDLEEYR	DEVVPLTEEEINTYKAIHLDLEEYRNSSRV	INTYKAIHLDLEEYRNSSRVEKFLFDTKEE	K	A	I	Y	R	N	1	1	0	1	0	0	2	0	1	1	2	0	0	0	0	0	0	0	1	0	0	0	10	0	1257.6354	UNIPROT_sp_Q96KN2;UNIPROT_tr_J3KRP0	UNIPROT_sp_Q96KN2	312	321	no	no	2;3	3.4707E-11	185.61	By MS/MS	By MS/MS	By MS/MS		By MS/MS	By MS/MS	By MS/MS
AIHSWLTR	IDEELLGDGHSYSPRAIHSWLTRAMYSRRS	GHSYSPRAIHSWLTRAMYSRRSKMNPLWNT	R	A	I	T	R	A	1	1	0	0	0	0	0	0	1	1	1	0	0	0	0	1	1	1	0	0	0	0	8	0	982.53485	UNIPROT_sp_P28070	UNIPROT_sp_P28070	132	139	yes	yes	2	0.023887	104.21				By MS/MS
AIINLAVYGK	EEIKEEIASCGDVAKAIINLAVYGKAQNRS	GDVAKAIINLAVYGKAQNRSYERLALLVDT	K	A	I	G	K	A	2	0	1	0	0	0	0	1	0	2	1	1	0	0	0	0	0	0	1	1	0	0	10	0	1060.6281	UNIPROT_sp_Q9Y646;UNIPROT_tr_E5RJA8;UNIPROT_tr_E5RH35;UNIPROT_tr_E5RJZ7;UNIPROT_tr_E5RJP8	UNIPROT_sp_Q9Y646	49	58	yes	no	2	0.0027605	116.9	By matching	By matching		By matching		By matching	By matching
AIKANVFVQLPR	LAELRELDLSRNALRAIKANVFVQLPRLQK	ALRAIKANVFVQLPRLQKLYLDRNLIAAVA	R	A	I	P	R	L	2	1	1	0	0	1	0	0	0	1	1	1	0	1	1	0	0	0	0	2	0	0	12	1	1354.8085	UNIPROT_sp_P35858;UNIPROT_sp_P35858-2	UNIPROT_sp_P35858	232	243	yes	no	3	0.0029727	108.7	By MS/MS						By matching
AIKDAFELWSVASPLIFTR	IRNYTPQLSEAEVERAIKDAFELWSVASPL	AFELWSVASPLIFTRISQGEADINIAFYQR	R	A	I	T	R	I	3	1	0	1	0	0	1	0	0	2	2	1	0	2	1	2	1	1	0	1	0	0	19	1	2163.1728	UNIPROT_tr_H7C1M3;UNIPROT_sp_P22894	UNIPROT_tr_H7C1M3	108	126	yes	no	3	0.003902	79.462			By MS/MS
AILNYIASK	VPMVEIDGMKLVQTRAILNYIASKYNLYGK	KLVQTRAILNYIASKYNLYGKDIKEKALID	R	A	I	S	K	Y	2	0	1	0	0	0	0	0	0	2	1	1	0	0	0	1	0	0	1	0	0	0	9	0	991.57023	UNIPROT_sp_P09210;UNIPROT_sp_P08263;UNIPROT_tr_Q5JW85;UNIPROT_sp_Q7RTV2;UNIPROT_sp_Q16772;UNIPROT_tr_Q5JW84	UNIPROT_sp_P09210	70	78	yes	no	2	0.016749	101.72				By matching		By matching
AILQFYPK	DLLWAWEGWRDKAGRAILQFYPKYVELINQ	WRDKAGRAILQFYPKYVELINQAARLNGYV	R	A	I	P	K	Y	1	0	0	0	0	1	0	0	0	1	1	1	0	1	1	0	0	0	1	0	0	0	8	0	978.55385	UNIPROT_sp_P12821-2;UNIPROT_tr_A0A0A0MSN4;UNIPROT_sp_P12821;UNIPROT_sp_P12821-4;UNIPROT_sp_P12821-3;UNIPROT_tr_F6X3S4;UNIPROT_tr_J3KTB8	UNIPROT_sp_P12821-2	797	804	yes	no	2	0.0078941	129.16	By MS/MS	By MS/MS	By MS/MS	By MS/MS	By matching	By MS/MS
AILQSGSFNAPWAVTSLYEAR	SLHLLSPGSHSLFTRAILQSGSFNAPWAVT	SFNAPWAVTSLYEARNRTLNLAKLTGCSRE	R	A	I	A	R	N	4	1	1	0	0	1	1	1	0	1	2	0	0	1	1	3	1	1	1	1	0	0	21	0	2280.1539	UNIPROT_sp_P06276;UNIPROT_tr_F8WF14;UNIPROT_tr_F8WEX7	UNIPROT_sp_P06276	248	268	yes	no	2;3	9.0673E-245	271.19	By MS/MS	By MS/MS	By MS/MS	By MS/MS	By MS/MS	By MS/MS	By MS/MS
AILVDLEPGTMDSVR	NVYYNEAAGNKYVPRAILVDLEPGTMDSVR	AILVDLEPGTMDSVRSGPFGQIFRPDNFVF	R	A	I	V	R	S	1	1	0	2	0	0	1	1	0	1	2	0	1	0	1	1	1	0	0	2	0	0	15	0	1614.8287	UNIPROT_tr_Q5JP53;UNIPROT_sp_P07437;UNIPROT_tr_G3V5W4;UNIPROT_tr_G3V2R8;UNIPROT_tr_G3V3R4;UNIPROT_tr_G3V2N6;UNIPROT_tr_A0A0B4J269;UNIPROT_sp_Q13509;UNIPROT_sp_Q13885;UNIPROT_sp_Q9BVA1	UNIPROT_sp_Q13885	63	77	no	no	2	1.2786E-05	155.97
AIMEKLEMSK	RLEDMEQALSPSVFKAIMEKLEMSKFQPTL	PSVFKAIMEKLEMSKFQPTLLTLPRIKVTT	K	A	I	S	K	F	1	0	0	0	0	0	2	0	0	1	1	2	2	0	0	1	0	0	0	0	0	0	10	1	1178.6039	UNIPROT_sp_P05155-2;UNIPROT_sp_P05155;UNIPROT_sp_P05155-3;UNIPROT_tr_A0A7I2V2D2;UNIPROT_tr_H9KV48;UNIPROT_tr_E9PGN7;UNIPROT_tr_A0A087WUD9	UNIPROT_sp_P05155-2	329	338	yes	no	2;3	1.5473E-06	162.64	By MS/MS	By MS/MS	By MS/MS	By matching		By MS/MS	By MS/MS
AIMTYVSSFYHAFSGAQK	LDAEDIVNTARPDEKAIMTYVSSFYHAFSG	TYVSSFYHAFSGAQKAETAANRICKVLAVN	K	A	I	Q	K	A	3	0	0	0	0	1	0	1	1	1	0	1	1	2	0	3	1	0	2	1	0	0	18	0	2006.956	UNIPROT_tr_H9KV75;UNIPROT_sp_P12814-2;UNIPROT_sp_P12814;UNIPROT_tr_A0A7I2V4Y4;UNIPROT_sp_P12814-3;UNIPROT_sp_P12814-4;UNIPROT_tr_G3V2W4;UNIPROT_tr_G3V2N5;UNIPROT_sp_O43707	UNIPROT_sp_O43707	256	273	no	no	3	1.5281E-05	132.59
AINEKLGQYASPTAK	KEKTTRKKRNVNFQKAINEKLGQYASPTAK	AINEKLGQYASPTAKRCCQDGVTRLPMMRS	K	A	I	A	K	R	3	0	1	0	0	1	1	1	0	1	1	2	0	0	1	1	1	0	1	0	0	0	15	1	1589.8413	UNIPROT_sp_P0C0L4;UNIPROT_sp_P0C0L4-2;UNIPROT_sp_P0C0L5;UNIPROT_tr_F5GXS0;UNIPROT_tr_A0A3B3ISA6;UNIPROT_tr_A0A0G2JPR0;UNIPROT_tr_A0A140TA49;UNIPROT_tr_A0A140TA29	UNIPROT_sp_P0C0L4	686	700	no	no	2;3	0.00020813	136.01	By matching		By MS/MS			By matching	By matching
AINEKLGQYASPTAKR	KEKTTRKKRNVNFQKAINEKLGQYASPTAK	INEKLGQYASPTAKRCCQDGVTRLPMMRSC	K	A	I	K	R	C	3	1	1	0	0	1	1	1	0	1	1	2	0	0	1	1	1	0	1	0	0	0	16	2	1745.9424	UNIPROT_sp_P0C0L4;UNIPROT_sp_P0C0L4-2;UNIPROT_sp_P0C0L5;UNIPROT_tr_F5GXS0;UNIPROT_tr_A0A3B3ISA6;UNIPROT_tr_A0A0G2JPR0;UNIPROT_tr_A0A140TA49;UNIPROT_tr_A0A140TA29	UNIPROT_sp_P0C0L4	686	701	no	no	2;3;4	0.00095494	134.81			By MS/MS	By matching
AINQGGLTSVAVR	FSPEGRLYQVEYAFKAINQGGLTSVAVRGK	FKAINQGGLTSVAVRGKDCAVIVTQKKVPD	K	A	I	V	R	G	2	1	1	0	0	1	0	2	0	1	1	0	0	0	0	1	1	0	0	2	0	0	13	0	1284.715	UNIPROT_tr_G3V3U4;UNIPROT_tr_G3V3I1;UNIPROT_tr_G3V295;UNIPROT_sp_P60900-2;UNIPROT_sp_P60900;UNIPROT_tr_G3V5Z7	UNIPROT_tr_G3V3U4	31	43	yes	no	2	0.043733	77.662				By matching
AIPDLTAPVAAVQAAVSNLVR	SHLVIMHEEGEVDGKAIPDLTAPVAAVQAA	APVAAVQAAVSNLVRVGKETVQTTEDQILK	K	A	I	V	R	V	6	1	1	1	0	1	0	0	0	1	2	0	0	0	2	1	1	0	0	4	0	0	21	0	2075.1739	UNIPROT_sp_P18206-2;UNIPROT_sp_P18206;UNIPROT_tr_A0A096LPE1	UNIPROT_sp_P18206-2	36	56	yes	no	2;3	0.00028269	96.993	By MS/MS					By MS/MS
AIPVAQDLNAPSDWDSR	ITSHMESEELNGAYKAIPVAQDLNAPSDWD	PVAQDLNAPSDWDSRGKDSYETSQLDDQSA	K	A	I	S	R	G	3	1	1	3	0	1	0	0	0	1	1	0	0	0	2	2	0	1	0	1	0	0	17	0	1853.8908	UNIPROT_sp_P10451-4;UNIPROT_sp_P10451-5;UNIPROT_sp_P10451;UNIPROT_sp_P10451-3;UNIPROT_tr_D6R9C5	UNIPROT_sp_P10451-4	182	198	yes	no	2	4.7553E-05	137.09	By MS/MS	By MS/MS	By MS/MS
AIPVTQYLK	SCCEEQNKVNCLQTRAIPVTQYLKAFSSYQ	NCLQTRAIPVTQYLKAFSSYQKHVCGALLK	R	A	I	L	K	A	1	0	0	0	0	1	0	0	0	1	1	1	0	0	1	0	1	0	1	1	0	0	9	0	1031.6015	UNIPROT_sp_P43652	UNIPROT_sp_P43652	206	214	yes	yes	1;2	4.5775E-05	138.83	By MS/MS	By MS/MS	By MS/MS	By MS/MS	By MS/MS	By MS/MS	By MS/MS
AIQIMYQNLQQDGLEK	DTVGPRLSGSKNLEKAIQIMYQNLQQDGLE	IQIMYQNLQQDGLEKVHLEPVRIPHWERGE	K	A	I	E	K	V	1	0	1	1	0	4	1	1	0	2	2	1	1	0	0	0	0	0	1	0	0	0	16	0	1890.9509	UNIPROT_sp_Q9Y646;UNIPROT_tr_E5RJA8;UNIPROT_tr_E5RH35;UNIPROT_tr_E5RJZ7;UNIPROT_tr_E5RJP8	UNIPROT_sp_Q9Y646	87	102	yes	no	2	0.082518	73.9
AIQLTYNPDESSKPNMIDAATLK	HQVENKTSEVKQLIKAIQLTYNPDESSKPN	DESSKPNMIDAATLKSRKMLEEIMKYEASI	K	A	I	L	K	S	3	0	2	2	0	1	1	0	0	2	2	2	1	0	2	2	2	0	1	0	0	0	23	1	2519.2578	UNIPROT_sp_P02679-2;UNIPROT_tr_C9JEU5;UNIPROT_sp_P02679;UNIPROT_tr_C9JC84	UNIPROT_sp_P02679-2	89	111	yes	no	2;3	3.8079E-31	166.38				By MS/MS
AIQSLKTTEVLR	ELLKDLSKEAQEVFKAIQSLKTTEVLRNLQ	VFKAIQSLKTTEVLRNLQDLLQFIFQLIED	K	A	I	L	R	N	1	1	0	0	0	1	1	0	0	1	2	1	0	0	0	1	2	0	0	1	0	0	12	1	1357.7929	UNIPROT_sp_P04114	UNIPROT_sp_P04114	4286	4297	yes	yes	3	0.017787	85.522
AISEELDHALNDMTSL	DDLEDELYAQKLKYKAISEELDHALNDMTS	ISEELDHALNDMTSL_______________	K	A	I	S	L	-	2	0	1	2	0	0	2	0	1	1	3	0	1	0	0	2	1	0	0	0	0	0	16	0	1757.8142	UNIPROT_tr_A0A2R8Y5V9;UNIPROT_tr_A0A2R8YHD2;UNIPROT_tr_A0A2R8YH90	UNIPROT_tr_A0A2R8Y5V9	233	248	yes	no	2	0.0065545	89.403
AISESGVALTSVLVK	SVLVLSPLAKNLFHRAISESGVALTSVLVK	AISESGVALTSVLVKKGDVKPLAEQIAITA	R	A	I	V	K	K	2	0	0	0	0	0	1	1	0	1	2	1	0	0	0	3	1	0	0	3	0	0	15	0	1472.845	UNIPROT_sp_P23141-3;UNIPROT_sp_P23141;UNIPROT_sp_P23141-2;UNIPROT_sp_Q9UKY3-2;UNIPROT_sp_Q9UKY3	UNIPROT_sp_P23141-3	243	257	yes	no	2	0.00023803	140.78
AISGGSIQIENGYFVHYFAPEGLTTMPK	TVLDGNLIIRYDVDRAISGGSIQIENGYFV	FVHYFAPEGLTTMPKNVVFVIDKSGSMSGR	R	A	I	P	K	N	2	0	1	0	0	1	2	4	1	3	1	1	1	2	2	2	2	0	2	1	0	0	28	0	3026.4848	UNIPROT_sp_Q14624;UNIPROT_sp_Q14624-2;UNIPROT_sp_Q14624-3;UNIPROT_sp_Q14624-4;UNIPROT_tr_H7C0L5;UNIPROT_tr_B7ZKJ8	UNIPROT_tr_B7ZKJ8	246	273	no	no	3;4	7.2681E-97	197.28	By MS/MS	By MS/MS	By MS/MS	By MS/MS	By MS/MS	By MS/MS	By MS/MS
AISGLTIDGHAVGAK	VPGCEGVALVVAQTKAISGLTIDGHAVGAK	AISGLTIDGHAVGAKLTWEAVPGSEFSYAE	K	A	I	A	K	L	3	0	0	1	0	0	0	3	1	2	1	1	0	0	0	1	1	0	0	1	0	0	15	0	1408.7674	UNIPROT_sp_Q9Y6R7;UNIPROT_tr_A0A087WXI2	UNIPROT_sp_Q9Y6R7	366	380	yes	no	2;3	3.7041E-29	194.17		By MS/MS		By MS/MS	By MS/MS
AITDAAMMAEELKK	EAVQECRNAEEKAKKAITDAAMMAEELKKE	KAITDAAMMAEELKKEQDTSAHLERMKKNM	K	A	I	K	K	E	4	0	0	1	0	0	2	0	0	1	1	2	2	0	0	0	1	0	0	0	0	0	14	1	1520.7579	UNIPROT_sp_P12883;UNIPROT_sp_P12882;UNIPROT_sp_P13535;UNIPROT_sp_P11055;UNIPROT_sp_Q9UKX2;UNIPROT_sp_Q9UKX3;UNIPROT_sp_P13533;UNIPROT_sp_Q9Y623	UNIPROT_sp_P13533	1760	1773	no	no	3	0.00012435	124.3						By MS/MS
AITGFDDPFSGK	LIDFDDRQQIYAAEKAITGFDDPFSGKTVS	AEKAITGFDDPFSGKTVSVSEAIKKNLIDR	K	A	I	G	K	T	1	0	0	2	0	0	0	2	0	1	0	1	0	2	1	1	1	0	0	0	0	0	12	0	1253.5928	UNIPROT_sp_P15924;UNIPROT_sp_P15924-3;UNIPROT_sp_P15924-2	UNIPROT_sp_P15924	2092	2103	yes	no	2	0.00038451	126.39					By matching
AITGILRPPLEQGR	AGLDKVASDLDRQEKAITGILRPPLEQGRA	KAITGILRPPLEQGRAVQDSAERAKDLKNI	K	A	I	G	R	A	1	2	0	0	0	1	1	2	0	2	2	0	0	0	2	0	1	0	0	0	0	0	14	1	1519.8835	UNIPROT_sp_O60437;UNIPROT_tr_K7EKI8	UNIPROT_sp_O60437	524	537	yes	no	3	0.0078789	89.356
AITPPHPASQANIIFDITEGNLR	TFREFTRPEEIIFLRAITPPHPASQANIIF	SQANIIFDITEGNLRDSFDIIKRYMDGMTV	R	A	I	L	R	D	3	1	2	1	0	1	1	1	1	4	1	0	0	1	3	1	2	0	0	0	0	0	23	0	2474.2918	UNIPROT_sp_P23142	UNIPROT_sp_P23142	620	642	yes	yes	2;3	3.2403E-22	149.8	By MS/MS	By MS/MS	By MS/MS	By MS/MS	By MS/MS	By MS/MS	By MS/MS
AITPPHPASQANIIFDITEGNLRDSFDIIKR	TFREFTRPEEIIFLRAITPPHPASQANIIF	ITEGNLRDSFDIIKRYMDGMTVGVVRQVRP	R	A	I	K	R	Y	3	2	2	3	0	1	1	1	1	6	1	1	0	2	3	2	2	0	0	0	0	0	31	2	3448.8103	UNIPROT_sp_P23142	UNIPROT_sp_P23142	620	650	yes	yes	5	0.0054464	49.186	By MS/MS					By MS/MS
AKDLHLSDVFLK	IRIHKVMKVLNFTTKAKDLHLSDVFLKALN	TTKAKDLHLSDVFLKALNHLPLEYNSALYS	K	A	K	L	K	A	1	0	0	2	0	0	0	0	1	0	3	2	0	1	0	1	0	0	0	1	0	0	12	1	1384.7715	UNIPROT_sp_P13671	UNIPROT_sp_P13671	329	340	yes	yes	2;3	2.3921E-07	160.86	By MS/MS	By MS/MS	By MS/MS	By MS/MS	By MS/MS	By MS/MS	By MS/MS
AKEQYAVVGHSAHIVTLK	VFHIHNESWVLLTPKAKEQYAVVGHSAHIV	QYAVVGHSAHIVTLKNGRVVMLVIFGHCPL	K	A	K	L	K	N	3	0	0	0	0	1	1	1	2	1	1	2	0	0	0	1	1	0	1	3	0	0	18	1	1950.0687	UNIPROT_sp_O75882-3;UNIPROT_sp_O75882-2;UNIPROT_sp_O75882	UNIPROT_sp_O75882-3	364	381	yes	no	3;4	0.00024544	98.169			By matching	By matching	By matching
AKEVLPAIR	QAARQNVDHSQEAAKAKEVLPAIRGYVHYF	SQEAAKAKEVLPAIRGYVHYFFGCRDCASH	K	A	K	I	R	G	2	1	0	0	0	0	1	0	0	1	1	1	0	0	1	0	0	0	0	1	0	0	9	1	995.61277	UNIPROT_sp_O00391;UNIPROT_sp_O00391-2	UNIPROT_sp_O00391	432	440	yes	no	2	0.023381	119.17	By MS/MS	By MS/MS	By MS/MS	By MS/MS		By MS/MS	By matching
AKFEELNMDLFR	ESFYEGEDFSETLTRAKFEELNMDLFRSTM	LTRAKFEELNMDLFRSTMKPVQKVLEDSDL	R	A	K	F	R	S	1	1	1	1	0	0	2	0	0	0	2	1	1	2	0	0	0	0	0	0	0	0	12	1	1511.7442	UNIPROT_sp_P11021	UNIPROT_sp_P11021	325	336	yes	yes	2	8.7365E-19	181.53			By MS/MS
AKIDQNVEELK	DSLQASLRPHADELKAKIDQNVEELKGRLT	DELKAKIDQNVEELKGRLTPYADEFKVKID	K	A	K	L	K	G	1	0	1	1	0	1	2	0	0	1	1	2	0	0	0	0	0	0	0	1	0	0	11	1	1285.6878	UNIPROT_sp_P06727	UNIPROT_sp_P06727	188	198	yes	yes	2;3	5.8781E-109	253.71	By MS/MS	By MS/MS	By MS/MS	By MS/MS	By MS/MS	By MS/MS	By MS/MS
AKIDQNVEELKGR	DSLQASLRPHADELKAKIDQNVEELKGRLT	LKAKIDQNVEELKGRLTPYADEFKVKIDQT	K	A	K	G	R	L	1	1	1	1	0	1	2	1	0	1	1	2	0	0	0	0	0	0	0	1	0	0	13	2	1498.8104	UNIPROT_sp_P06727	UNIPROT_sp_P06727	188	200	yes	yes	2;3;4	2.5616E-26	190.35	By MS/MS	By MS/MS	By MS/MS	By MS/MS	By matching	By MS/MS	By MS/MS
AKLDSLQDIGMDHQALLK	ELKRQEVGRLRMLIKAKLDSLQDIGMDHQA	DSLQDIGMDHQALLKQFDHLNHLNPDKFES	K	A	K	L	K	Q	2	0	0	3	0	2	0	1	1	1	4	2	1	0	0	1	0	0	0	0	0	0	18	1	1995.0459	UNIPROT_tr_E9PKG6;UNIPROT_sp_P80303-2;UNIPROT_sp_P80303;UNIPROT_tr_Q2L696;UNIPROT_tr_E9PLR0;UNIPROT_tr_E9PLE9;UNIPROT_tr_A0A2R8Y6G7	UNIPROT_tr_E9PKG6	120	137	yes	no	3	3.0239E-05	117.07
AKLEAAVAEAEQQGEAALSDAR	IQRLTAEIENAKCQRAKLEAAVAEAEQQGE	AEAEQQGEAALSDARCKLAELEGALQKAKQ	R	A	K	A	R	C	8	1	0	1	0	2	4	1	0	0	2	1	0	0	0	1	0	0	0	1	0	0	22	1	2227.1081	CON__P78386;UNIPROT_sp_P78386;UNIPROT_tr_F5GYI5	CON__P78386	361	382	yes	no	2;3	5.9736E-125	233.49					By MS/MS
AKLEEQAQQIR	RDRLDEVKEQVAEVRAKLEEQAQQIRLQAE	AEVRAKLEEQAQQIRLQAEAFQARLKSWFE	R	A	K	I	R	L	2	1	0	0	0	3	2	0	0	1	1	1	0	0	0	0	0	0	0	0	0	0	11	1	1312.7099	UNIPROT_sp_P02649	UNIPROT_sp_P02649	259	269	yes	yes	2;3	9.6147E-94	250.92	By MS/MS	By MS/MS	By MS/MS	By MS/MS	By MS/MS	By MS/MS	By MS/MS
AKLGNFPWQAFTSIHGR	VTPIAQNQTTLGSSRAKLGNFPWQAFTSIH	LGNFPWQAFTSIHGRGGGALLGDRWILTAA	R	A	K	G	R	G	2	1	1	0	0	1	0	2	1	1	1	1	0	2	1	1	1	1	0	0	0	0	17	1	1929.001	UNIPROT_sp_Q9NZP8;UNIPROT_tr_H0YFL7	UNIPROT_sp_Q9NZP8	251	267	yes	no	4	3.8231E-07	153.41	By MS/MS	By MS/MS	By MS/MS			By MS/MS	By MS/MS
AKLIALTLLGMGLALFR	______________________________	LIALTLLGMGLALFRNHQSSYQTRLNALRE	M	A	K	F	R	N	3	1	0	0	0	0	0	2	0	1	6	1	1	1	0	0	1	0	0	0	0	0	17	1	1800.1059	UNIPROT_sp_P27169;UNIPROT_tr_F8WF42	UNIPROT_sp_P27169	2	18	yes	no	2;3	9.7668E-32	186.77	By MS/MS	By MS/MS	By MS/MS	By MS/MS	By MS/MS	By MS/MS	By MS/MS
AKLIALTLLGMGLALFRNHQSSYQTR	______________________________	GLALFRNHQSSYQTRLNALREVQPVELPNC	M	A	K	T	R	L	3	2	1	0	0	2	0	2	1	1	6	1	1	1	0	2	2	0	1	0	0	0	26	2	2901.6011	UNIPROT_sp_P27169;UNIPROT_tr_F8WF42	UNIPROT_sp_P27169	2	27	yes	no	3;4;5	2.8144E-30	145.44	By MS/MS	By MS/MS	By MS/MS	By MS/MS	By MS/MS	By MS/MS	By MS/MS
AKLPDATPTELAK	NTFTEYKKKLAERLKAKLPDATPTELAKLV	LKAKLPDATPTELAKLVNKHSDFASNCCSI	K	A	K	A	K	L	3	0	0	1	0	0	1	0	0	0	2	2	0	0	2	0	2	0	0	0	0	0	13	1	1353.7504	UNIPROT_sp_P02774;UNIPROT_tr_D6RF35;UNIPROT_sp_P02774-3;UNIPROT_sp_P02774-2	UNIPROT_sp_P02774	428	440	yes	no	2;3	1.4671E-47	203.88
AKMGNFPWQVFTNIHGR	VNPVEQRQRIIGGQKAKMGNFPWQVFTNIH	MGNFPWQVFTNIHGRGGGALLGDRWILTAA	K	A	K	G	R	G	1	1	2	0	0	1	0	2	1	1	0	1	1	2	1	0	1	1	0	1	0	0	17	1	2001.9996	UNIPROT_tr_F5H2D0;UNIPROT_tr_A0A3B3ISR2;UNIPROT_tr_B4DPQ0;UNIPROT_sp_P00736;UNIPROT_tr_A0A3B3ITU4	UNIPROT_tr_F5H2D0	436	452	yes	no	4	0.0051182	82.837	By MS/MS	By matching
AKPGDFPWQVLILGGTTAAGALLYDNWVLTAAHAVYEQK	LSARTTGGRIYGGQKAKPGDFPWQVLILGG	DNWVLTAAHAVYEQKHDASALDIRMGTLKR	K	A	K	Q	K	H	7	0	1	2	0	2	1	4	1	1	5	2	0	1	2	0	3	2	2	3	0	0	39	1	4184.1735	UNIPROT_sp_O00187	UNIPROT_sp_O00187	451	489	yes	yes	4	0.031124	30.047
AKPPSEAEYTDVLQK	RSRRRAAGEGLLTLRAKPPSEAEYTDVLQK	AKPPSEAEYTDVLQKIKYAFSLLARLRGNI	R	A	K	Q	K	I	2	0	0	1	0	1	2	0	0	0	1	2	0	0	2	1	1	0	1	1	0	0	15	1	1674.8465	UNIPROT_tr_K7EKX9;UNIPROT_sp_Q8TE68-4;UNIPROT_tr_K7EN83;UNIPROT_sp_Q8TE68-3;UNIPROT_sp_Q8TE68-2;UNIPROT_tr_B4DKV7;UNIPROT_sp_Q8TE68	UNIPROT_tr_K7EKX9	270	284	yes	no	3	0.007492	86.548			By matching
AKSPPTMVDSLLAVTLAGNLGLTFLR	TKGCPDVQASLPDAKAKSPPTMVDSLLAVT	LAVTLAGNLGLTFLRGSQTQSHPDLGTEGC	K	A	K	L	R	G	3	1	1	1	0	0	0	2	0	0	6	1	1	1	2	2	3	0	0	2	0	0	26	1	2684.4935	UNIPROT_sp_Q96PD5;UNIPROT_sp_Q96PD5-2	UNIPROT_sp_Q96PD5	208	233	yes	no	3	9.333E-19	124.88	By MS/MS	By MS/MS	By MS/MS	By MS/MS	By MS/MS	By MS/MS	By MS/MS
AKVHELIER	LIGDFEVAEKINAFRAKVHELIERYEVDQQ	KINAFRAKVHELIERYEVDQQIQVLMDKLV	R	A	K	E	R	Y	1	1	0	0	0	0	2	0	1	1	1	1	0	0	0	0	0	0	0	1	0	0	9	1	1093.6244	UNIPROT_sp_P04114	UNIPROT_sp_P04114	2339	2347	yes	yes	2;3	8.7803E-30	223.84	By MS/MS	By MS/MS	By MS/MS	By MS/MS	By MS/MS	By MS/MS	By MS/MS
AKWEMPFDPQDTHQSR	DSQTMMVLVNYIFFKAKWEMPFDPQDTHQS	KWEMPFDPQDTHQSRFYLSKKKWVMVPMMS	K	A	K	S	R	F	1	1	0	2	0	2	1	0	1	0	0	1	1	1	2	1	1	1	0	0	0	0	16	1	1971.8897	UNIPROT_sp_P01011;UNIPROT_tr_G3V595	UNIPROT_sp_P01011	215	230	yes	no	2;3;4	4.0502E-68	216.88	By MS/MS	By MS/MS	By MS/MS	By MS/MS	By MS/MS	By MS/MS	By MS/MS
AKWETSFNHK	DSNAVVIMVNYIFFKAKWETSFNHKGTQEQ	YIFFKAKWETSFNHKGTQEQDFYVTSETVV	K	A	K	H	K	G	1	0	1	0	0	0	1	0	1	0	0	2	0	1	0	1	1	1	0	0	0	0	10	1	1246.6095	UNIPROT_sp_P05154;UNIPROT_tr_G3V2M1	UNIPROT_sp_P05154	207	216	yes	no	3	0.0039226	109.79
ALAAVLEELR	RMEGAEAQRPEEAGRALAAVLEELRQTRAD	EEAGRALAAVLEELRQTRADLHAVQGWAAR	R	A	L	L	R	Q	3	1	0	0	0	0	2	0	0	0	3	0	0	0	0	0	0	0	0	1	0	0	10	0	1083.6288	UNIPROT_sp_P26022	UNIPROT_sp_P26022	148	157	yes	yes	2	9.9228E-11	185.55
ALAEGVLLR	DKQQLEELARQAVDRALAEGVLLRTSQEPT	RQAVDRALAEGVLLRTSQEPTSSEVVSYAP	R	A	L	L	R	T	2	1	0	0	0	0	1	1	0	0	3	0	0	0	0	0	0	0	0	1	0	0	9	0	940.57057	UNIPROT_tr_A0A2R8Y430;UNIPROT_sp_P48637;UNIPROT_tr_A0A2R8Y2X9;UNIPROT_tr_A0A2R8Y6Y6;UNIPROT_tr_A0A2R8Y4V9;UNIPROT_tr_A0A2R8Y790;UNIPROT_tr_A0A2R8Y446;UNIPROT_tr_A0A0S2Z4J7;UNIPROT_tr_A0A2R8YF34;UNIPROT_sp_P48637-2	UNIPROT_tr_A0A2R8Y430	26	34	yes	no	2	0.00027972	152.47	By MS/MS		By MS/MS	By MS/MS		By MS/MS
ALALPPLGLAPLLNLWAKPQGR	LSMSRVVLSQGSKMKALALPPLGLAPLLNL	GLAPLLNLWAKPQGRLFLGALPGEDSSTSF	K	A	L	G	R	L	4	1	1	0	0	1	0	2	0	0	7	1	0	0	4	0	0	1	0	0	0	0	22	1	2308.3783	UNIPROT_sp_P04278;UNIPROT_tr_I3L145;UNIPROT_sp_P04278-5;UNIPROT_tr_I3L2X4	UNIPROT_sp_P04278	325	346	yes	no	2;3;4	3.2658E-39	182.15	By MS/MS	By MS/MS	By MS/MS	By MS/MS	By MS/MS	By MS/MS	By MS/MS
ALASQLQDSLK	ADLAARGEGESPQARALASQLQDSLKDLKA	PQARALASQLQDSLKDLKARMQEAMTQEVS	R	A	L	L	K	D	2	0	0	1	0	2	0	0	0	0	3	1	0	0	0	2	0	0	0	0	0	0	11	0	1172.6401	UNIPROT_sp_P18206-2;UNIPROT_sp_P18206	UNIPROT_sp_P18206-2	571	581	yes	no	2	1.5537E-25	197.27		By matching	By MS/MS	By MS/MS	By matching	By matching	By matching
ALASQLQDSLKDLK	ADLAARGEGESPQARALASQLQDSLKDLKA	RALASQLQDSLKDLKARMQEAMTQEVSDVF	R	A	L	L	K	A	2	0	0	2	0	2	0	0	0	0	4	2	0	0	0	2	0	0	0	0	0	0	14	1	1528.8461	UNIPROT_sp_P18206-2;UNIPROT_sp_P18206	UNIPROT_sp_P18206-2	571	584	yes	no	3	0.031587	73.881						By matching
ALDFAVGEYNK	GGPMDASVEEEGVRRALDFAVGEYNKASND	GVRRALDFAVGEYNKASNDMYHSRALQVVR	R	A	L	N	K	A	2	0	1	1	0	0	1	1	0	0	1	1	0	1	0	0	0	0	1	1	0	0	11	0	1225.5979	UNIPROT_sp_P01034	UNIPROT_sp_P01034	52	62	yes	yes	1;2	1.8295E-34	210.6	By MS/MS	By MS/MS	By MS/MS	By MS/MS	By MS/MS	By MS/MS	By MS/MS
ALDGINSGITHAGR	GINRGLSNAEREVGKALDGINSGITHAGRE	KALDGINSGITHAGREVEKVFNGLSNMGSH	K	A	L	G	R	E	2	1	1	1	0	0	0	3	1	2	1	0	0	0	0	1	1	0	0	0	0	0	14	0	1380.711	UNIPROT_sp_Q6UWP8;UNIPROT_sp_Q6UWP8-2;UNIPROT_tr_K7ESC4	UNIPROT_sp_Q6UWP8	50	63	yes	no	3	0.00023409	118.76			By matching	By matching	By matching
ALDLINK	VSPTDCSAVEPEAEKALDLINKRRRDGYLF	AVEPEAEKALDLINKRRRDGYLFQLLRIAD	K	A	L	N	K	R	1	0	1	1	0	0	0	0	0	1	2	1	0	0	0	0	0	0	0	0	0	0	7	0	785.4647	UNIPROT_sp_P04196	UNIPROT_sp_P04196	34	40	yes	yes	2	0.004632	159.75	By MS/MS	By MS/MS	By MS/MS	By MS/MS	By MS/MS	By MS/MS	By MS/MS
ALDLINKR	VSPTDCSAVEPEAEKALDLINKRRRDGYLF	VEPEAEKALDLINKRRRDGYLFQLLRIADA	K	A	L	K	R	R	1	1	1	1	0	0	0	0	0	1	2	1	0	0	0	0	0	0	0	0	0	0	8	1	941.56581	UNIPROT_sp_P04196	UNIPROT_sp_P04196	34	41	yes	yes	2	1.7925E-09	206.51	By MS/MS	By MS/MS	By MS/MS	By MS/MS	By MS/MS	By MS/MS	By MS/MS
ALDLSLK	RKNAHGEEKENLTARALDLSLKYHFVTPLT	EKENLTARALDLSLKYHFVTPLTSMVVTKP	R	A	L	L	K	Y	1	0	0	1	0	0	0	0	0	0	3	1	0	0	0	1	0	0	0	0	0	0	7	0	758.4538	UNIPROT_sp_Q06033-2;UNIPROT_sp_Q06033;UNIPROT_tr_A0A087WW43	UNIPROT_sp_Q06033-2	581	587	yes	no	1;2	0.0046447	141.98	By MS/MS	By matching	By MS/MS	By MS/MS	By MS/MS	By MS/MS	By MS/MS
ALDLSLYLK	NAFQLVSIGKLSIEKALDLSLYLKHETEIM	KLSIEKALDLSLYLKHETEIMPVFQGLNEL	K	A	L	L	K	H	1	0	0	1	0	0	0	0	0	0	4	1	0	0	0	1	0	0	1	0	0	0	9	0	1034.6012	UNIPROT_sp_Q9NZ08;UNIPROT_sp_Q9NZ08-2	UNIPROT_sp_Q9NZ08	657	665	yes	no	2	0.028034	93.429
ALDPDTGPNTLHTYTLSPSEHFALDVIVGPDETK	ISESASLRTRIPLDRALDPDTGPNTLHTYT	EHFALDVIVGPDETKHAELIVVKELDREIH	R	A	L	T	K	H	2	0	1	4	0	0	2	2	2	1	4	1	0	1	4	2	5	0	1	2	0	0	34	0	3649.7788	UNIPROT_sp_Q9NPG4	UNIPROT_sp_Q9NPG4	159	192	yes	yes	4	0.042984	33.646			By matching	By MS/MS		By matching
ALDYYMLR	SDDDPKKGIWLEAGKALDYYMLRNGDTMEY	IWLEAGKALDYYMLRNGDTMEYRKKQRPLK	K	A	L	L	R	N	1	1	0	1	0	0	0	0	0	0	2	0	1	0	0	0	0	0	2	0	0	0	8	0	1043.511	UNIPROT_sp_Q9Y490	UNIPROT_sp_Q9Y490	67	74	yes	yes	2	0.0046704	149.4							By matching
ALEAEQVEITVGR	KAARDSEHIDDETRRALEAEQVEITVGRFR	RRALEAEQVEITVGRFRGQKPTLWALLNSE	R	A	L	G	R	F	2	1	0	0	0	1	3	1	0	1	1	0	0	0	0	0	1	0	0	2	0	0	13	0	1413.7464	UNIPROT_tr_A0A075B730;UNIPROT_sp_P58107	UNIPROT_tr_A0A075B730	2077	2089	yes	no	2	0.0095175	100.88
ALEEANADLEVK	QNLNDRLASYLDKVRALEEANADLEVKIRD	KVRALEEANADLEVKIRDWYQRQRPAEIKD	R	A	L	V	K	I	3	0	1	1	0	0	3	0	0	0	2	1	0	0	0	0	0	0	0	1	0	0	12	0	1300.6511	UNIPROT_sp_P08779;CON__P08779;UNIPROT_sp_P02533;CON__P02533;UNIPROT_tr_K7ERE3;UNIPROT_sp_P13646-3;CON__ENSEMBL:ENSP00000377550;UNIPROT_sp_P13646;UNIPROT_tr_K7EMD9;UNIPROT_sp_P13646-2;CON__P13646-1	UNIPROT_sp_P02533	135	146	no	no	2	3.1395E-14	176.48		By MS/MS			By MS/MS
ALEEANTELEVK	QNLNDRLASYLDKVRALEEANTELEVKIRD	KVRALEEANTELEVKIRDWYQRQAPGPARD	R	A	L	V	K	I	2	0	1	0	0	0	4	0	0	0	2	1	0	0	0	0	1	0	0	1	0	0	12	0	1344.6773	UNIPROT_sp_Q04695;CON__Q04695;UNIPROT_tr_K7EPJ9	UNIPROT_sp_Q04695	104	115	no	no	2	8.4491E-20	182.71
ALEESNYELEGK	QNLNDRLASYLDKVRALEESNYELEGKIKE	KVRALEESNYELEGKIKEWYEKHGNSHQGE	R	A	L	G	K	I	1	0	1	0	0	0	4	1	0	0	2	1	0	0	0	1	0	0	1	0	0	0	12	0	1380.6409	UNIPROT_sp_P13645;CON__P13645	UNIPROT_sp_P13645	166	177	no	no	2	8.2695E-53	216.45	By matching	By MS/MS	By MS/MS	By MS/MS	By MS/MS		By MS/MS
ALEESNYELEGKIKEWYEK	QNLNDRLASYLDKVRALEESNYELEGKIKE	SNYELEGKIKEWYEKHGNSHQGEPRDYSKY	R	A	L	E	K	H	1	0	1	0	0	0	6	1	0	1	2	3	0	0	0	1	0	1	2	0	0	0	19	2	2357.1427	UNIPROT_sp_P13645;CON__P13645	UNIPROT_sp_P13645	166	184	no	no	3	3.6083E-06	130.27
ALEFLQLHNGR	GSPCGLSTHVEIGHRALEFLQLHNGRVNYR	IGHRALEFLQLHNGRVNYRELLLEHQDAYQ	R	A	L	G	R	V	1	1	1	0	0	1	1	1	1	0	3	0	0	1	0	0	0	0	0	0	0	0	11	0	1296.6939	UNIPROT_sp_P80108;UNIPROT_sp_P80108-2	UNIPROT_sp_P80108	36	46	yes	no	2;3	2.1287E-33	204.36	By MS/MS	By MS/MS	By MS/MS	By MS/MS	By MS/MS	By MS/MS	By matching
ALEGLQYPFAVTSYGK	NRAECLNPSQPSRRKALEGLQYPFAVTSYG	LEGLQYPFAVTSYGKNLYFTDWKMNSVVAL	K	A	L	G	K	N	2	0	0	0	0	1	1	2	0	0	2	1	0	1	1	1	1	0	2	1	0	0	16	0	1742.8879	UNIPROT_sp_P14543-2;UNIPROT_sp_P14543	UNIPROT_sp_P14543-2	1013	1028	yes	no	2	0.00017456	143.55
ALEHFTDLYDIK	AHIAQLCEKAGLLQRALEHFTDLYDIKRAV	LQRALEHFTDLYDIKRAVVHTHLLNPEWLV	R	A	L	I	K	R	1	0	0	2	0	0	1	0	1	1	2	1	0	1	0	0	1	0	1	0	0	0	12	0	1463.7296	UNIPROT_sp_Q00610-2;UNIPROT_sp_Q00610;UNIPROT_tr_A0A087WVQ6	UNIPROT_sp_Q00610-2	626	637	yes	no	3	0.0061293	88.021
ALEILQEEDLIDEDDIPVR	LRKKSRDKGQAGLQRALEILQEEDLIDEDD	LQEEDLIDEDDIPVRSFFPENWLWRVETVD	R	A	L	V	R	S	1	1	0	4	0	1	4	0	0	3	3	0	0	0	1	0	0	0	0	1	0	0	19	0	2224.1111	UNIPROT_sp_P0C0L4;UNIPROT_sp_P0C0L4-2;UNIPROT_sp_P0C0L5;UNIPROT_tr_F5GXS0;UNIPROT_tr_A0A3B3ISA6;UNIPROT_tr_A0A0G2JPR0;UNIPROT_tr_A0A140TA49;UNIPROT_tr_A0A140TA29	UNIPROT_sp_P0C0L4	757	775	no	no	2;3	0	303.7	By MS/MS	By MS/MS	By MS/MS	By MS/MS	By MS/MS	By MS/MS	By MS/MS
ALENRVGIYSPHTAYDAAPQGVNNWLAKGLGACTSR	KRITWNTWKERLVIRALENRVGIYSPHTAY	VNNWLAKGLGACTSRPIHPSKAPNYPTEGN	R	A	L	S	R	P	6	2	3	1	1	1	1	4	1	1	3	1	0	0	2	2	2	1	2	2	0	0	36	2	3856.9067	UNIPROT_sp_Q9GZT8-2;UNIPROT_sp_Q9GZT8;UNIPROT_tr_E7EXA3;UNIPROT_tr_Q6X734;UNIPROT_sp_Q9GZT8-3;UNIPROT_tr_C9JN42;UNIPROT_tr_B8ZZI0	UNIPROT_sp_Q9GZT8-2	89	124	yes	no	4	0.059885	33.293	By matching	By MS/MS				By MS/MS
ALEQDLPVNIK	KGPVLAWINAVSAFRALEQDLPVNIKFIIE	SAFRALEQDLPVNIKFIIEGMEEAGSVALE	R	A	L	I	K	F	1	0	1	1	0	1	1	0	0	1	2	1	0	0	1	0	0	0	0	1	0	0	11	0	1238.6871	UNIPROT_sp_Q96KN2;UNIPROT_tr_J3KRP0	UNIPROT_sp_Q96KN2	182	192	no	no	2	2.0431E-94	249.93	By MS/MS	By MS/MS	By MS/MS	By MS/MS	By MS/MS	By MS/MS	By MS/MS
ALESGDVNTVWK	SVAVEMLSSVALINRALESGDVNTVWKQLS	INRALESGDVNTVWKQLSSSVTGLTNIEEE	R	A	L	W	K	Q	1	0	1	1	0	0	1	1	0	0	1	1	0	0	0	1	1	1	0	2	0	0	12	0	1317.6565	UNIPROT_sp_P46940;UNIPROT_tr_A0A0J9YXZ5	UNIPROT_sp_P46940	466	477	yes	no	2	0.0086786	101.97	By matching
ALESPERPFLAILGGAK	AGGFLMKKELNYFAKALESPERPFLAILGG	ESPERPFLAILGGAKVADKIQLINNMLDKV	K	A	L	A	K	V	3	1	0	0	0	0	2	2	0	1	3	1	0	1	2	1	0	0	0	0	0	0	17	1	1767.9883	UNIPROT_sp_P00558;UNIPROT_sp_P00558-2	UNIPROT_sp_P00558	200	216	yes	no	2;3	3.6904E-05	125.33				By MS/MS		By matching	By matching
ALEVSQAPVIFSHSAAR	MMVDLSHVSDAVARRALEVSQAPVIFSHSA	EVSQAPVIFSHSAARGVCNSARNVPDDILQ	R	A	L	A	R	G	4	1	0	0	0	1	1	0	1	1	1	0	0	1	1	3	0	0	0	2	0	0	17	0	1781.9424	UNIPROT_sp_Q9H4A9;UNIPROT_sp_Q9H4A9-2;UNIPROT_tr_J3KSU4	UNIPROT_sp_Q9H4A9	270	286	yes	no	3	3.4987E-05	123.03		By MS/MS	By MS/MS	By MS/MS	By MS/MS	By MS/MS	By matching
ALEWLAHIFSNDEK	NARMGVSWIRQPPGKALEWLAHIFSNDEKS	KALEWLAHIFSNDEKSYSTSLKSRLTISKD	K	A	L	E	K	S	2	0	1	1	0	0	2	0	1	1	2	1	0	1	0	1	0	1	0	0	0	0	14	0	1671.8257	UNIPROT_sp_A0A0B4J1V2	UNIPROT_sp_A0A0B4J1V2	65	78	yes	yes	3	7.0977E-05	132.06
ALEWLALIYWDDDKR	TSGVGVGWIRQPPGKALEWLALIYWDDDKR	ALEWLALIYWDDDKRYSPSLKSRLTITKDT	K	A	L	K	R	Y	2	1	0	3	0	0	1	0	0	1	3	1	0	0	0	0	0	2	1	0	0	0	15	1	1905.9625	UNIPROT_sp_P01817	UNIPROT_sp_P01817	65	79	yes	yes	3	0.00014141	124.81
ALEWLAR	TSGMRVSWIRQPPGKALEWLARIDWDDDKF	WIRQPPGKALEWLARIDWDDDKFYSTSLKT	K	A	L	A	R	I	2	1	0	0	0	0	1	0	0	0	2	0	0	0	0	0	0	1	0	0	0	0	7	0	857.47594	UNIPROT_sp_A0A0C4DH43;UNIPROT_tr_A0A0J9YVU5	UNIPROT_sp_A0A0C4DH43	65	71	yes	no	2	0.0046928	159.65
ALFLETEQLK	VKVFKQPSKPEIVSKALFLETEQLKKLGDC	EIVSKALFLETEQLKKLGDCISEDSYPDGN	K	A	L	L	K	K	1	0	0	0	0	1	2	0	0	0	3	1	0	1	0	0	1	0	0	0	0	0	10	0	1190.6547	UNIPROT_sp_Q13740-2;UNIPROT_sp_Q13740;UNIPROT_tr_F5GXJ9	UNIPROT_sp_Q13740-2	143	152	yes	no	2	4.4931E-35	218.79	By matching	By matching	By matching	By matching	By matching	By matching	By matching
ALFLETEQLKK	VKVFKQPSKPEIVSKALFLETEQLKKLGDC	IVSKALFLETEQLKKLGDCISEDSYPDGNI	K	A	L	K	K	L	1	0	0	0	0	1	2	0	0	0	3	2	0	1	0	0	1	0	0	0	0	0	11	1	1318.7497	UNIPROT_sp_Q13740-2;UNIPROT_sp_Q13740;UNIPROT_tr_F5GXJ9	UNIPROT_sp_Q13740-2	143	153	yes	no	3	0.00021075	126.39	By MS/MS	By MS/MS	By MS/MS	By matching		By MS/MS	By MS/MS
ALFQDIK	GYERLLKMQNQRGGRALFQDIKKPAEDEWG	MQNQRGGRALFQDIKKPAEDEWGKTPDAMK	R	A	L	I	K	K	1	0	0	1	0	1	0	0	0	1	1	1	0	1	0	0	0	0	0	0	0	0	7	0	833.4647	UNIPROT_sp_P02792	UNIPROT_sp_P02792	77	83	yes	yes	2	0.013048	128.82				By MS/MS	By MS/MS	By MS/MS
ALFVSEEEK	CQQQKEELLPAQDIKALFVSEEEKKLTRKE	PAQDIKALFVSEEEKKLTRKEVYIKNGDKK	K	A	L	E	K	K	1	0	0	0	0	0	3	0	0	0	1	1	0	1	0	1	0	0	0	1	0	0	9	0	1050.5233	UNIPROT_tr_B4E1Z4;UNIPROT_tr_E7ETN3;UNIPROT_sp_P00751;UNIPROT_tr_H7C5H1	UNIPROT_tr_B4E1Z4	1132	1140	yes	no	2	4.204E-11	199.07	By MS/MS	By MS/MS	By MS/MS	By MS/MS	By MS/MS	By matching	By MS/MS
ALFVSEEEKK	CQQQKEELLPAQDIKALFVSEEEKKLTRKE	AQDIKALFVSEEEKKLTRKEVYIKNGDKKG	K	A	L	K	K	L	1	0	0	0	0	0	3	0	0	0	1	2	0	1	0	1	0	0	0	1	0	0	10	1	1178.6183	UNIPROT_tr_B4E1Z4;UNIPROT_tr_E7ETN3;UNIPROT_sp_P00751;UNIPROT_tr_H7C5H1	UNIPROT_tr_B4E1Z4	1132	1141	yes	no	2;3	5.0579E-10	185.55	By MS/MS	By MS/MS	By MS/MS	By MS/MS	By MS/MS	By MS/MS	By MS/MS
ALFVSEEEKKLTR	CQQQKEELLPAQDIKALFVSEEEKKLTRKE	IKALFVSEEEKKLTRKEVYIKNGDKKGSCE	K	A	L	T	R	K	1	1	0	0	0	0	3	0	0	0	2	2	0	1	0	1	1	0	0	1	0	0	13	2	1548.8512	UNIPROT_tr_B4E1Z4;UNIPROT_tr_E7ETN3;UNIPROT_sp_P00751;UNIPROT_tr_H7C5H1	UNIPROT_tr_B4E1Z4	1132	1144	yes	no	3	6.2229E-05	136.01			By matching
ALGGDLASINNKEEQQTIWR	KHEKKTWFESRDFCRALGGDLASINNKEEQ	LASINNKEEQQTIWRLITASGSYHKLFWLG	R	A	L	W	R	L	2	1	2	1	0	2	2	2	0	2	2	1	0	0	0	1	1	1	0	0	0	0	20	1	2242.1342	UNIPROT_sp_P22897	UNIPROT_sp_P22897	682	701	yes	yes	3	0.0069393	80.459
ALGHLDLSGNR	NQLEVLEVSWLHGLKALGHLDLSGNRLRKL	HGLKALGHLDLSGNRLRKLPPGLLANFTLL	K	A	L	N	R	L	1	1	1	1	0	0	0	2	1	0	3	0	0	0	0	1	0	0	0	0	0	0	11	0	1151.6047	UNIPROT_sp_P02750	UNIPROT_sp_P02750	165	175	yes	yes	2;3	1.996E-33	204.79	By MS/MS	By MS/MS	By MS/MS	By MS/MS	By MS/MS	By MS/MS	By MS/MS
ALGISPFHEHAEVVFTANDSGPR	EGIYKVEIDTKSYWKALGISPFHEHAEVVF	EHAEVVFTANDSGPRRYTIAALLSPYSYST	K	A	L	P	R	R	3	1	1	1	0	0	2	2	2	1	1	0	0	2	2	2	1	0	0	2	0	0	23	0	2450.1979	UNIPROT_tr_A0A087WT59;UNIPROT_sp_P02766	UNIPROT_tr_A0A087WT59	69	91	yes	no	2;3;4	5.7873E-59	188.09	By MS/MS	By MS/MS	By MS/MS	By MS/MS	By MS/MS	By MS/MS	By MS/MS
ALGLVPQAHPGFLTAWPADR	APFPFEDVYTGLCIRALGLVPQAHPGFLTA	PQAHPGFLTAWPADRTADHCAFRNLLLVRP	R	A	L	D	R	T	4	1	0	1	0	1	0	2	1	0	3	0	0	1	3	0	1	1	0	1	0	0	20	0	2116.1218	UNIPROT_sp_Q7Z7M8	UNIPROT_sp_Q7Z7M8	343	362	yes	yes	3	0.00032766	90.872				By matching
ALGQNPTNAEVLK	GDGKILYSQCGDVMRALGQNPTNAEVLKVL	MRALGQNPTNAEVLKVLGNPKSDEMNVKVL	R	A	L	L	K	V	2	0	2	0	0	1	1	1	0	0	2	1	0	0	1	0	1	0	0	1	0	0	13	0	1353.7252	UNIPROT_tr_F8VPF3;UNIPROT_tr_F8W1R7;UNIPROT_sp_P60660-2;UNIPROT_sp_P60660;UNIPROT_tr_J3KND3;UNIPROT_tr_G8JLA2;UNIPROT_tr_G3V1V0;UNIPROT_tr_B7Z6Z4;UNIPROT_tr_F8W1I5;UNIPROT_sp_P14649	UNIPROT_tr_F8VPF3	26	38	yes	no	2	0.014617	93.442
ALGQNPTQAEVLR	CEMKITYGQCGDVLRALGQNPTQAEVLRVL	LRALGQNPTQAEVLRVLGKPRQEELNTKMM	R	A	L	L	R	V	2	1	1	0	0	2	1	1	0	0	2	0	0	0	1	0	1	0	0	1	0	0	13	0	1395.747	UNIPROT_sp_P08590	UNIPROT_sp_P08590	82	94	yes	yes	2	1.0526E-36	198.62					By MS/MS	By MS/MS	By matching
ALGSAIEYTIENVFESAPNPR	VDFLSRGMTQLQGTRALGSAIEYTIENVFE	EYTIENVFESAPNPRDLKIVVLMLTGEVPE	R	A	L	P	R	D	3	1	2	0	0	0	3	1	0	2	1	0	0	1	2	2	1	0	1	1	0	0	21	0	2277.1277	UNIPROT_sp_P12111;UNIPROT_sp_P12111-2;UNIPROT_tr_E7ENL6;UNIPROT_sp_P12111-4	UNIPROT_sp_P12111	2714	2734	yes	no	2;3	9.2637E-13	142.45				By matching		By matching	By matching
ALGVSNFSHFQIEK	AWEAMEELVDEGLVKALGVSNFSHFQIEKL	KALGVSNFSHFQIEKLLNKPGLKYKPVTNQ	K	A	L	E	K	L	1	0	1	0	0	1	1	1	1	1	1	1	0	2	0	2	0	0	0	1	0	0	14	0	1575.8045	UNIPROT_sp_O60218	UNIPROT_sp_O60218	156	169	yes	yes	2;3	1.8733E-27	190.46
ALGYQLLR	LSAFDPLPVSPSDDKALGYQLLRQTVQSVF	VSPSDDKALGYQLLRQTVQSVFPEVNITAP	K	A	L	L	R	Q	1	1	0	0	0	1	0	1	0	0	3	0	0	0	0	0	0	0	1	0	0	0	8	0	932.54435	UNIPROT_sp_Q6GTS8	UNIPROT_sp_Q6GTS8	406	413	yes	yes	2	0.0050246	137.83
ALHFAISEYNK	GGIYNADLNDEWVQRALHFAISEYNKATKD	WVQRALHFAISEYNKATKDDYYRRPLRVLR	R	A	L	N	K	A	2	0	1	0	0	0	1	0	1	1	1	1	0	1	0	1	0	0	1	0	0	0	11	0	1291.6561	UNIPROT_sp_P01037;UNIPROT_sp_P01036	UNIPROT_sp_P01037	47	57	no	no	2	1.2395E-11	163.15
ALHFAISEYNKATK	GGIYNADLNDEWVQRALHFAISEYNKATKD	RALHFAISEYNKATKDDYYRRPLRVLRARQ	R	A	L	T	K	D	3	0	1	0	0	0	1	0	1	1	1	2	0	1	0	1	1	0	1	0	0	0	14	1	1591.8358	UNIPROT_sp_P01037	UNIPROT_sp_P01037	47	60	yes	yes	2	0.0013353	138.08	By MS/MS	By MS/MS	By MS/MS	By MS/MS	By MS/MS	By MS/MS	By MS/MS
ALHFVISEYNK	GGIYDADLNDERVQRALHFVISEYNKATED	RVQRALHFVISEYNKATEDEYYRRLLRVLR	R	A	L	N	K	A	1	0	1	0	0	0	1	0	1	1	1	1	0	1	0	1	0	0	1	1	0	0	11	0	1319.6874	UNIPROT_sp_P09228	UNIPROT_sp_P09228	47	57	yes	yes	2;3	0.048378	80.455
ALHQVFEHMLDVSK	KKDGERHAFILQDTKALHQVFEHMLDVSKL	KALHQVFEHMLDVSKLTDTICGVGNMSANA	K	A	L	S	K	L	1	0	0	1	0	1	1	0	2	0	2	1	1	1	0	1	0	0	0	2	0	0	14	0	1652.8345	UNIPROT_tr_B4E1Z4;UNIPROT_sp_P06681-3;UNIPROT_tr_A0A0G2JL69;UNIPROT_sp_P06681;UNIPROT_tr_B4DQI1;UNIPROT_tr_A0A0G2JIE7;UNIPROT_tr_H0Y3H6;UNIPROT_sp_P06681-2;UNIPROT_tr_E9PDZ0;UNIPROT_tr_A0A0G2JK28	UNIPROT_tr_B4E1Z4	291	304	no	no	2;3;4	1.0091E-76	222.25	By MS/MS	By MS/MS	By MS/MS	By MS/MS	By MS/MS	By MS/MS	By MS/MS
ALHVTNIK	HSILWDAISTYDGSKALHVTNIKKWKCETS	STYDGSKALHVTNIKKWKCETSMDGEAGLC	K	A	L	I	K	K	1	0	1	0	0	0	0	0	1	1	1	1	0	0	0	0	1	0	0	1	0	0	8	0	894.5287	UNIPROT_tr_C9J6H2;UNIPROT_tr_C9JXF9;UNIPROT_sp_P08833	UNIPROT_tr_C9J6H2	163	170	yes	no	2	0.072129	87.754							By matching
ALIEVLQPLIAEHQAR	KDYTSGAMLTGELKKALIEVLQPLIAEHQA	LIEVLQPLIAEHQARRKEVTDEIVKEFMTP	K	A	L	A	R	R	3	1	0	0	0	2	2	0	1	2	3	0	0	0	1	0	0	0	0	1	0	0	16	0	1800.0258	UNIPROT_sp_P23381;UNIPROT_sp_P23381-2	UNIPROT_sp_P23381	433	448	yes	no	2;3	4.6088E-42	201				By MS/MS		By MS/MS	By MS/MS
ALIEWIR	STGEPPALDEVPEVRALIEWIRRNKFVLSG	LDEVPEVRALIEWIRRNKFVLSGNLHGGSV	R	A	L	I	R	R	1	1	0	0	0	0	1	0	0	2	1	0	0	0	0	0	0	1	0	0	0	0	7	0	899.52289	UNIPROT_sp_O75976	UNIPROT_sp_O75976	240	246	yes	yes	2	0.013089	128.75
ALILGELEK	VSFTADFKKDVKVFRALILGELEKGQSQFQ	DVKVFRALILGELEKGQSQFQALCFVTQLQ	R	A	L	E	K	G	1	0	0	0	0	0	2	1	0	1	3	1	0	0	0	0	0	0	0	0	0	0	9	0	984.58555	UNIPROT_sp_Q86UD1	UNIPROT_sp_Q86UD1	84	92	yes	yes	2	0.0004507	141.52		By matching		By MS/MS		By matching	By MS/MS
ALKYEVQGEVFTKPQLWP	IYLGGPFSPNVLNWRALKYEVQGEVFTKPQ	YEVQGEVFTKPQLWP_______________	R	A	L	W	P	-	1	0	0	0	0	2	2	1	0	0	2	2	0	1	2	0	1	1	1	2	0	0	18	2	2132.1306	UNIPROT_sp_P02741;UNIPROT_sp_P02741-2;UNIPROT_tr_Q5VVP7;UNIPROT_tr_C9JRE9	UNIPROT_sp_P02741	207	224	yes	no	2	0.00032714	141.37							By MS/MS
ALLAFQESK	VCKLIQEAPKPECEKALLAFQESKNLCEAM	KPECEKALLAFQESKNLCEAMENFMQQLKE	K	A	L	S	K	N	2	0	0	0	0	1	1	0	0	0	2	1	0	1	0	1	0	0	0	0	0	0	9	0	1005.5495	UNIPROT_sp_P20851-2;UNIPROT_sp_P20851	UNIPROT_sp_P20851-2	204	212	yes	no	2	0.00035556	143.89
ALLAYAFALAGNQDK	KTAQEGDHGSHVYTKALLAYAFALAGNQDK	ALLAYAFALAGNQDKRKEVLKSLNEEAVKK	K	A	L	D	K	R	5	0	1	1	0	1	0	1	0	0	3	1	0	1	0	0	0	0	1	0	0	0	15	0	1564.8249	UNIPROT_sp_P01023	UNIPROT_sp_P01023	1148	1162	yes	yes	2;3	4.4729E-196	270.61	By MS/MS	By MS/MS	By MS/MS	By MS/MS	By MS/MS	By MS/MS	By MS/MS
ALLAYAFALAGNQDKR	KTAQEGDHGSHVYTKALLAYAFALAGNQDK	LLAYAFALAGNQDKRKEVLKSLNEEAVKKD	K	A	L	K	R	K	5	1	1	1	0	1	0	1	0	0	3	1	0	1	0	0	0	0	1	0	0	0	16	1	1720.9261	UNIPROT_sp_P01023	UNIPROT_sp_P01023	1148	1163	yes	yes	2;3	6.2905E-22	179.46	By MS/MS			By MS/MS	By MS/MS	By MS/MS	By MS/MS
ALLAYAFALAGNQDKRK	KTAQEGDHGSHVYTKALLAYAFALAGNQDK	LAYAFALAGNQDKRKEVLKSLNEEAVKKDN	K	A	L	R	K	E	5	1	1	1	0	1	0	1	0	0	3	2	0	1	0	0	0	0	1	0	0	0	17	2	1849.021	UNIPROT_sp_P01023	UNIPROT_sp_P01023	1148	1164	yes	yes	3;4	2.4761E-05	139.66	By MS/MS
ALLAYAFSLLGK	NVAKEGTHGSHVYTKALLAYAFSLLGKQNQ	YTKALLAYAFSLLGKQNQNREILNSLDKEA	K	A	L	G	K	Q	3	0	0	0	0	0	0	1	0	0	4	1	0	1	0	1	0	0	1	0	0	0	12	0	1265.7384	UNIPROT_sp_P20742;UNIPROT_sp_P20742-2	UNIPROT_sp_P20742	1154	1165	yes	no	2	2.8762E-06	144.77				By matching	By MS/MS		By MS/MS
ALLAYAFSLLGKQNQNR	NVAKEGTHGSHVYTKALLAYAFSLLGKQNQ	LAYAFSLLGKQNQNREILNSLDKEAVKEDN	K	A	L	N	R	E	3	1	2	0	0	2	0	1	0	0	4	1	0	1	0	1	0	0	1	0	0	0	17	1	1906.0425	UNIPROT_sp_P20742;UNIPROT_sp_P20742-2	UNIPROT_sp_P20742	1154	1170	yes	no	3	0.002089	90.229		By matching					By MS/MS
ALLDSLQLGPDSLTVHLIHEVTK	CKRQRSIRPGLSPYRALLDSLQLGPDSLTV	GPDSLTVHLIHEVTKVLLVLELQGLQKNMT	R	A	L	T	K	V	1	0	0	2	0	1	1	1	2	1	6	1	0	0	1	2	2	0	0	2	0	0	23	0	2498.3744	UNIPROT_sp_Q14697;UNIPROT_sp_Q14697-2	UNIPROT_sp_Q14697	62	84	yes	no	4	0.059226	40.88					By matching
ALLELQLEPEELYQTFQR	AERIKPVLMMNKMDRALLELQLEPEELYQT	ELQLEPEELYQTFQRIVENVNVIISTYGEG	R	A	L	Q	R	I	1	1	0	0	0	3	4	0	0	0	5	0	0	1	1	0	1	0	1	0	0	0	18	0	2219.1474	UNIPROT_sp_P13639	UNIPROT_sp_P13639	163	180	yes	yes	2;3	0.00086643	95.264
ALLEVVQSGGK	EAIETDDLTIKLVIKALLEVVQSGGKNIEL	LVIKALLEVVQSGGKNIELAVMRRDQSLKI	K	A	L	G	K	N	1	0	0	0	0	1	1	2	0	0	2	1	0	0	0	1	0	0	0	2	0	0	11	0	1099.6237	UNIPROT_sp_O14818-2;UNIPROT_sp_O14818;UNIPROT_sp_Q8TAA3-2;UNIPROT_tr_A0A087WYS6;UNIPROT_sp_Q8TAA3-5;UNIPROT_sp_Q8TAA3	UNIPROT_sp_O14818-2	124	134	yes	no	2	0.00068893	120.31				By MS/MS
ALLFVPR	LAVKHFSVEGQLEFRALLFVPRRAPFDLFE	VEGQLEFRALLFVPRRAPFDLFENRKKKNN	R	A	L	P	R	R	1	1	0	0	0	0	0	0	0	0	2	0	0	1	1	0	0	0	0	1	0	0	7	0	814.50651	UNIPROT_sp_P07900;UNIPROT_sp_P07900-2	UNIPROT_sp_P07900	339	345	yes	no	2	0.013097	128
ALLQAILQTEDMLK	NGVTDGYLNSLCTVRALLQAILQTEDMLKV	RALLQAILQTEDMLKVYEARLTEEETVCLD	R	A	L	L	K	V	2	0	0	1	0	2	1	0	0	1	4	1	1	0	0	0	1	0	0	0	0	0	14	0	1585.8749	UNIPROT_sp_P15924;UNIPROT_sp_P15924-3;UNIPROT_sp_P15924-2	UNIPROT_sp_P15924	772	785	yes	no	2;3	1.1748E-91	234.67				By matching
ALLTPVAIAAGR	TNVKGIYAVGDVCGKALLTPVAIAAGRKLA	CGKALLTPVAIAAGRKLAHRLFEYKEDSKL	K	A	L	G	R	K	4	1	0	0	0	0	0	1	0	1	2	0	0	0	1	0	1	0	0	1	0	0	12	0	1151.7026	UNIPROT_sp_P00390-5;UNIPROT_sp_P00390-4;UNIPROT_sp_P00390-2;UNIPROT_sp_P00390-3;UNIPROT_sp_P00390	UNIPROT_sp_P00390-5	298	309	yes	no	2	0.0067798	106.42
ALLVGEHLNIIVTPK	LSQSYLYIDWTDNHKALLVGEHLNIIVTPK	ALLVGEHLNIIVTPKSPYIDKITHYNYLIL	K	A	L	P	K	S	1	0	1	0	0	0	1	1	1	2	3	1	0	0	1	0	1	0	0	2	0	0	15	0	1615.9661	UNIPROT_sp_P01031	UNIPROT_sp_P01031	475	489	yes	yes	2;3	1.624E-95	231.67	By MS/MS	By MS/MS	By MS/MS	By MS/MS	By MS/MS	By MS/MS	By MS/MS
ALLVHGGHRPSTAR	PAATGHSMVFHAPSRALLVHGGHRPSTARF	RALLVHGGHRPSTARFSVRVNSTELFHVDR	R	A	L	A	R	F	2	2	0	0	0	0	0	2	2	0	2	0	0	0	1	1	1	0	0	1	0	0	14	1	1470.8168	UNIPROT_sp_Q7Z7M0;UNIPROT_sp_Q7Z7M0-2	UNIPROT_sp_Q7Z7M0	402	415	yes	no	3	0.010828	85.845
ALLYFSR	WDAINKNQVPPPSTRALLYFSRLWEDFKQN	QVPPPSTRALLYFSRLWEDFKQNTPFLNWK	R	A	L	S	R	L	1	1	0	0	0	0	0	0	0	0	2	0	0	1	0	1	0	0	1	0	0	0	7	0	868.48069	CON__A3EZ82;UNIPROT_sp_Q6E0U4;UNIPROT_sp_Q6E0U4-2;UNIPROT_sp_Q6E0U4-16;UNIPROT_sp_Q6E0U4-4;UNIPROT_tr_H7BZ95;CON__A3EZ79;UNIPROT_tr_C9IYI1;UNIPROT_tr_C9JCN1;UNIPROT_tr_S4R2X7;UNIPROT_tr_R4GMQ0;UNIPROT_sp_Q6E0U4-8;UNIPROT_tr_C9J186;UNIPROT_sp_Q6E0U4-9;UNIPROT_tr_S4R3L7;UNIPROT_sp_Q6E0U4-10;UNIPROT_sp_Q6E0U4-12;UNIPROT_sp_Q6E0U4-14;UNIPROT_sp_Q6E0U4-11;UNIPROT_sp_Q6E0U4-13;UNIPROT_tr_M0R0A5	CON__A3EZ82	388	394	yes	no	2	0.0058012	151.17
ALMDETMK	VQEELLSSQVTQELRALMDETMKELKAYKS	QVTQELRALMDETMKELKAYKSELEEQLTP	R	A	L	M	K	E	1	0	0	1	0	0	1	0	0	0	1	1	2	0	0	0	1	0	0	0	0	0	8	0	937.42489	UNIPROT_sp_P02649;UNIPROT_tr_H0Y7L5;UNIPROT_tr_E9PEV4;UNIPROT_tr_E7ERP7	UNIPROT_sp_P02649	80	87	yes	no	2	0.0073191	130.77		By MS/MS	By MS/MS	By matching		By MS/MS
ALMDETMKELK	VQEELLSSQVTQELRALMDETMKELKAYKS	QELRALMDETMKELKAYKSELEEQLTPVAE	R	A	L	L	K	A	1	0	0	1	0	0	2	0	0	0	2	2	2	0	0	0	1	0	0	0	0	0	11	1	1307.6465	UNIPROT_sp_P02649;UNIPROT_tr_H0Y7L5;UNIPROT_tr_E9PEV4;UNIPROT_tr_E7ERP7	UNIPROT_sp_P02649	80	90	yes	no	2	0.00028296	139.43	By MS/MS
ALMGSPQLVAAVVR	AMIVNQLSKKEASRRALMGSPQLVAAVVRT	RALMGSPQLVAAVVRTMQNTSDLDTARCTT	R	A	L	V	R	T	3	1	0	0	0	1	0	1	0	0	2	0	1	0	1	1	0	0	0	3	0	0	14	0	1410.8017	UNIPROT_sp_P14923;UNIPROT_tr_C9JTX4;UNIPROT_tr_C9J826;UNIPROT_tr_C9JK18;UNIPROT_tr_C9JKY1	UNIPROT_sp_P14923	178	191	yes	no	2;3	4.2147E-06	158.01
ALMQVVDFLSR	GNEEQTRINLNCTQKALMQVVDFLSRNKQL	CTQKALMQVVDFLSRNKQLYQKTEILSLEK	K	A	L	S	R	N	1	1	0	1	0	1	0	0	0	0	2	0	1	1	0	1	0	0	0	2	0	0	11	0	1277.6802	UNIPROT_sp_Q9GZT8-2;UNIPROT_sp_Q9GZT8;UNIPROT_tr_E7EXA3;UNIPROT_tr_Q6X734;UNIPROT_sp_Q9GZT8-3	UNIPROT_sp_Q9GZT8-2	190	200	yes	no	2	0.0046634	117.31				By MS/MS		By matching
ALMSPAGMLR	QNSSLENVDSRYRNRALMSPAGMLRGDFSL	RYRNRALMSPAGMLRGDFSLRLFNVTPQDE	R	A	L	L	R	G	2	1	0	0	0	0	0	1	0	0	2	0	2	0	1	1	0	0	0	0	0	0	10	0	1045.5413	UNIPROT_sp_O75144;UNIPROT_sp_O75144-2;UNIPROT_tr_K4DIA0	UNIPROT_sp_O75144	84	93	yes	no	2	0.00099326	125.81			By matching	By MS/MS	By matching
ALNHLPLEYNSALYSR	TTKAKDLHLSDVFLKALNHLPLEYNSALYS	LNHLPLEYNSALYSRIFDDFGTHYFTSGSL	K	A	L	S	R	I	2	1	2	0	0	0	1	0	1	0	4	0	0	0	1	2	0	0	2	0	0	0	16	0	1859.953	UNIPROT_sp_P13671	UNIPROT_sp_P13671	341	356	yes	yes	2;3	1.3088E-83	223.03	By MS/MS	By matching	By MS/MS	By matching	By matching		By MS/MS
ALNLGYALDYAQR	EILNLVKRMKIKTGKALNLGYALDYAQRYI	GKALNLGYALDYAQRYIFVKSAGSRIEDGV	K	A	L	Q	R	Y	3	1	1	1	0	1	0	1	0	0	3	0	0	0	0	0	0	0	2	0	0	0	13	0	1466.7518	UNIPROT_sp_P12111;UNIPROT_sp_P12111-2;UNIPROT_tr_E7ENL6;UNIPROT_sp_P12111-4;UNIPROT_sp_P12111-5;UNIPROT_sp_P12111-3	UNIPROT_sp_P12111	913	925	yes	no	2	6.9343E-06	139.15		By MS/MS
ALNPSQTSMSGTLELPNIGAR	DSNPPASLSWFREGKALNPSQTSMSGTLEL	TSMSGTLELPNIGAREGGEFTCRVQHPLGS	K	A	L	A	R	E	2	1	2	0	0	1	1	2	0	1	3	0	1	0	2	3	2	0	0	0	0	0	21	0	2156.0896	UNIPROT_sp_Q08ET2	UNIPROT_sp_Q08ET2	292	312	yes	yes	2	1.1432E-10	132.65
ALNSIIDVYHK	______________________________	ELEKALNSIIDVYHKYSLIKGNFHAVYRDD	K	A	L	H	K	Y	1	0	1	1	0	0	0	0	1	2	1	1	0	0	0	1	0	0	1	1	0	0	11	0	1271.6874	UNIPROT_sp_P05109	UNIPROT_sp_P05109	8	18	yes	yes	2;3	2.1572E-12	169.09	By MS/MS	By MS/MS	By MS/MS	By MS/MS	By MS/MS	By MS/MS	By MS/MS
ALNSIIDVYHKYSLIK	______________________________	LNSIIDVYHKYSLIKGNFHAVYRDDLKKLL	K	A	L	I	K	G	1	0	1	1	0	0	0	0	1	3	2	2	0	0	0	2	0	0	2	1	0	0	16	1	1876.0458	UNIPROT_sp_P05109	UNIPROT_sp_P05109	8	23	yes	yes	3;4	0.00019786	118.47							By matching
ALNSMGQDLERPLELR	IVDREVTPFFIIYCRALNSMGQDLERPLEL	LNSMGQDLERPLELRVRVLDINDNPPVFSM	R	A	L	L	R	V	1	2	1	1	0	1	2	1	0	0	4	0	1	0	1	1	0	0	0	0	0	0	16	1	1840.9465	UNIPROT_sp_Q02413	UNIPROT_sp_Q02413	129	144	yes	yes	2;3	0.0010074	107.17
ALPAPIEK	DWLNGKEYKCKVSNKALPAPIEKTISKAKG	KCKVSNKALPAPIEKTISKAKGQPREPQVY	K	A	L	E	K	T	2	0	0	0	0	0	1	0	0	1	1	1	0	0	2	0	0	0	0	0	0	0	8	0	837.496	UNIPROT_tr_A0A4W9A917;UNIPROT_sp_P01860;UNIPROT_tr_A0A286YES1;UNIPROT_sp_P01857;UNIPROT_tr_A0A0A0MS08;UNIPROT_tr_A0A0A0MS07	UNIPROT_sp_P01857	210	217	no	no	2	0.016042	115.46				By matching
ALPAVQQNNLDEDLIR	DAAELVALAQAVNARALPAVQQNNLDEDLI	LPAVQQNNLDEDLIRKLAYVAAGDLAPINA	R	A	L	I	R	K	2	1	2	2	0	2	1	0	0	1	3	0	0	0	1	0	0	0	0	1	0	0	16	0	1807.9428	UNIPROT_sp_P22314;UNIPROT_sp_P22314-2	UNIPROT_sp_P22314	369	384	yes	no	2	0.0044623	92.781
ALPELTK	VHLINYQDDAELATRALPELTKLLNDEDPV	DDAELATRALPELTKLLNDEDPVVVTKAAM	R	A	L	T	K	L	1	0	0	0	0	0	1	0	0	0	2	1	0	0	1	0	1	0	0	0	0	0	7	0	770.4538	UNIPROT_sp_P14923;UNIPROT_tr_C9JTX4;UNIPROT_tr_C9J826;UNIPROT_tr_C9JK18;UNIPROT_tr_C9JKY1	UNIPROT_sp_P14923	143	149	yes	no	2	0.083009	92.191
ALPESLGQHALR	GHPAAFGRATHAVVRALPESLGQHALRSAK	VVRALPESLGQHALRSAKGEEVDVARAERQ	R	A	L	L	R	S	2	1	0	0	0	1	1	1	1	0	3	0	0	0	1	1	0	0	0	0	0	0	12	0	1290.7044	UNIPROT_sp_O94760	UNIPROT_sp_O94760	20	31	yes	yes	2;3	0.01289	101.93
ALPFWNEEIVPQIK	DQLPSCESLKDTIARALPFWNEEIVPQIKE	RALPFWNEEIVPQIKEGKRVLIAAHGNSLR	R	A	L	I	K	E	1	0	1	0	0	1	2	0	0	2	1	1	0	1	2	0	0	1	0	1	0	0	14	0	1682.9032	UNIPROT_sp_P15259;UNIPROT_sp_P18669;UNIPROT_sp_Q8N0Y7	UNIPROT_sp_P18669	163	176	no	no	2	2.7025E-19	181.87			By matching	By MS/MS		By MS/MS
ALPGEQQPLHALTR	CGVATARCARGLSCRALPGEQQPLHALTRG	RALPGEQQPLHALTRGQGACVQESDASAPH	R	A	L	T	R	G	2	1	0	0	0	2	1	1	1	0	3	0	0	0	2	0	1	0	0	0	0	0	14	0	1529.8314	UNIPROT_tr_C9J6H2;UNIPROT_tr_C9JXF9;UNIPROT_sp_P08833	UNIPROT_tr_C9J6H2	86	99	yes	no	2;3	6.7722E-05	134.06	By MS/MS	By MS/MS		By MS/MS	By MS/MS		By MS/MS
ALPGQLKPFETLLSQNQGGK	LIYTNYEAGKDDYVKALPGQLKPFETLLSQ	LKPFETLLSQNQGGKTFIVGDQISFADYNL	K	A	L	G	K	T	1	0	1	0	0	3	1	3	0	0	4	2	0	1	2	1	1	0	0	0	0	0	20	1	2125.1532	UNIPROT_sp_P09211;UNIPROT_tr_A0A087X243	UNIPROT_sp_P09211	122	141	yes	no	2;3	9.9426E-08	140.33						By matching
ALPLALVLHELGAGR	EELLAPADGTVELVRALPLALVLHELGAGR	ALPLALVLHELGAGRSRAGEPLRLGVGAEL	R	A	L	G	R	S	3	1	0	0	0	0	1	2	1	0	5	0	0	0	1	0	0	0	0	1	0	0	15	0	1528.9089	UNIPROT_tr_A0A494C0L6;UNIPROT_tr_C9JGI3;UNIPROT_sp_P19971;UNIPROT_sp_P19971-2	UNIPROT_tr_A0A494C0L6	228	242	yes	no	3	3.3891E-25	180.09				By MS/MS
ALPTTYEK	NRDVVLTTTFVDDIKALPTTYEKGEYFAFL	TFVDDIKALPTTYEKGEYFAFLETYGTHYS	K	A	L	E	K	G	1	0	0	0	0	0	1	0	0	0	1	1	0	0	1	0	2	0	1	0	0	0	8	0	921.48075	UNIPROT_sp_P02748	UNIPROT_sp_P02748	325	332	yes	yes	2	0.014094	117.93				By MS/MS
ALPTTYEKGEYFAFLETYGTHYSSSGSLGGLYELIYVLDK	NRDVVLTTTFVDDIKALPTTYEKGEYFAFL	GSLGGLYELIYVLDKASMKRKGVELKDIKR	K	A	L	D	K	A	2	0	0	1	0	0	4	5	1	1	6	2	0	2	1	4	4	0	6	1	0	0	40	1	4482.1835	UNIPROT_sp_P02748	UNIPROT_sp_P02748	325	364	yes	yes	4	0.0428	28.02				By matching	By MS/MS
ALQASALAAWGGK	CPLPKPWKLSFSYGRALQASALAAWGGKAA	GRALQASALAAWGGKAANKEATQEAFMKRA	R	A	L	G	K	A	5	0	0	0	0	1	0	2	0	0	2	1	0	0	0	1	0	1	0	0	0	0	13	0	1242.6721	UNIPROT_tr_A0A3B3IS80;UNIPROT_sp_P05062	UNIPROT_tr_A0A3B3IS80	305	317	yes	no	2	6.2289E-07	159.34				By MS/MS		By MS/MS
ALQASALNAWR	CPLPRPWALTFSYGRALQASALNAWRGQRD	SYGRALQASALNAWRGQRDNAGAATEEFIK	R	A	L	W	R	G	4	1	1	0	0	1	0	0	0	0	2	0	0	0	0	1	0	1	0	0	0	0	11	0	1199.6411	UNIPROT_tr_A8MVZ9;UNIPROT_sp_P09972	UNIPROT_tr_A8MVZ9	277	287	yes	no	2	1.7502E-13	175.91
ALQAVYSMMSWPDDVPPEGWNR	NYEDHKLKSGTNTKKALQAVYSMMSWPDDV	MMSWPDDVPPEGWNRTRHVIILMTDGLHNM	K	A	L	N	R	T	2	1	1	2	0	1	1	1	0	0	1	0	2	0	3	2	0	2	1	2	0	0	22	0	2548.1515	UNIPROT_tr_B4E1Z4;UNIPROT_tr_E7ETN3;UNIPROT_sp_P00751;UNIPROT_tr_A0A0G2JH38;UNIPROT_sp_P00751-2	UNIPROT_tr_B4E1Z4	860	881	yes	no	2;3	4.9605E-07	115.82
ALQDQLVLVAAK	IPAPIQAKTSPVDEKALQDQLVLVAAKLDT	DEKALQDQLVLVAAKLDTEDKLRAAMVGML	K	A	L	A	K	L	3	0	0	1	0	2	0	0	0	0	3	1	0	0	0	0	0	0	0	2	0	0	12	0	1267.75	UNIPROT_sp_P01019	UNIPROT_sp_P01019	83	94	yes	yes	1;2	4.6539E-14	175.65	By MS/MS	By MS/MS	By MS/MS	By MS/MS	By MS/MS	By MS/MS	By MS/MS
ALQDQLVLVAAKLDTEDKLR	IPAPIQAKTSPVDEKALQDQLVLVAAKLDT	LVLVAAKLDTEDKLRAAMVGMLANFLGFRI	K	A	L	L	R	A	3	1	0	3	0	2	1	0	0	0	5	2	0	0	0	0	1	0	0	2	0	0	20	2	2238.2583	UNIPROT_sp_P01019	UNIPROT_sp_P01019	83	102	yes	yes	3;4	2.219E-09	145.43	By MS/MS	By MS/MS				By MS/MS	By MS/MS
ALQERDYIFGNYIER	DLTFTEEVDMKEMEKALQERDYIFGNYIER	ALQERDYIFGNYIERLWAYLTIEQLLEKRK	K	A	L	E	R	L	1	2	1	1	0	1	2	1	0	2	1	0	0	1	0	0	0	0	2	0	0	0	15	1	1885.9323	UNIPROT_sp_Q06033-2;UNIPROT_sp_Q06033;UNIPROT_tr_A0A087WW43	UNIPROT_sp_Q06033-2	538	552	yes	no	3	0.00019359	124.2	By MS/MS	By matching				By MS/MS	By MS/MS
ALQERDYIFGNYIERLWAYLTIEQLLEK	DLTFTEEVDMKEMEKALQERDYIFGNYIER	ERLWAYLTIEQLLEKRKNAHGEEKENLTAR	K	A	L	E	K	R	2	2	1	1	0	2	4	1	0	3	5	1	0	1	0	0	1	1	3	0	0	0	28	2	3486.8187	UNIPROT_sp_Q06033-2;UNIPROT_sp_Q06033;UNIPROT_tr_A0A087WW43	UNIPROT_sp_Q06033-2	538	565	yes	no	4	2.2275E-11	100.94	By MS/MS	By matching	By MS/MS	By matching		By MS/MS	By MS/MS
ALQTVAQLILELIEKQETSNK	KKLQLVRMYRTHTRRALQTVAQLILELIEK	QLILELIEKQETSNKHLWFQGIRRQITASE	R	A	L	N	K	H	2	0	1	0	0	3	3	0	0	2	4	2	0	0	0	1	2	0	0	1	0	0	21	1	2368.3213	UNIPROT_tr_A0A075B730;UNIPROT_sp_P58107	UNIPROT_tr_A0A075B730	2125	2145	yes	no	3	0.020102	59.469
ALRDFALQNPSAVPR	LWLEGNPWDCGCPLKALRDFALQNPSAVPR	ALRDFALQNPSAVPRFVQAICEGDDCQPPA	K	A	L	P	R	F	3	2	1	1	0	1	0	0	0	0	2	0	0	1	2	1	0	0	0	1	0	0	15	1	1653.8951	UNIPROT_sp_P35858;UNIPROT_sp_P35858-2	UNIPROT_sp_P35858	546	560	yes	no	2;3	1.4673E-12	175.48	By MS/MS	By MS/MS	By MS/MS	By MS/MS	By matching	By MS/MS	By MS/MS
ALSLAPLAGAGLELQLER	AAPGTRDPPPSPARRALSLAPLAGAGLELQ	LAPLAGAGLELQLERRPEREPPPTPPRERR	R	A	L	E	R	R	4	1	0	0	0	1	2	2	0	0	6	0	0	0	1	1	0	0	0	0	0	0	18	0	1821.036	UNIPROT_sp_Q9ULI3-2;UNIPROT_sp_Q9ULI3	UNIPROT_sp_Q9ULI3-2	41	58	yes	no	2;3	1.1164E-25	180.61	By MS/MS	By MS/MS	By MS/MS	By MS/MS	By MS/MS	By MS/MS	By MS/MS
ALSSEWKPEIR	DDGGSPIRHYLVRYRALSSEWKPEIRLPSG	VRYRALSSEWKPEIRLPSGSDHVMLKSLDW	R	A	L	I	R	L	1	1	0	0	0	0	2	0	0	1	1	1	0	0	1	2	0	1	0	0	0	0	11	1	1314.6932	UNIPROT_tr_H7BYX6;UNIPROT_sp_P13591-4;UNIPROT_tr_A0A087WTE4;UNIPROT_sp_P13591-3;UNIPROT_sp_P13591-1;UNIPROT_sp_P13591;UNIPROT_tr_A0A087WWD4;UNIPROT_tr_A0A087WVU1;UNIPROT_tr_A0A087X1V2;UNIPROT_tr_A0A0D9SF98;UNIPROT_tr_A0A087WWJ5;UNIPROT_tr_A0A087WTR3;UNIPROT_tr_A0A087WZS4;UNIPROT_tr_A0A087WTF6;UNIPROT_tr_A0A087WX77;UNIPROT_tr_A0A087WV75	UNIPROT_tr_A0A087WTF6	641	651	no	no	2;3	6.2711E-29	201.84
ALSTDPAAPNLK	KGISMSSSKLLLAAKALSTDPAAPNLKSQL	AAKALSTDPAAPNLKSQLAAAARAVTDSIN	K	A	L	L	K	S	3	0	1	1	0	0	0	0	0	0	2	1	0	0	2	1	1	0	0	0	0	0	12	0	1196.6401	UNIPROT_sp_Q9Y490	UNIPROT_sp_Q9Y490	1321	1332	yes	yes	2	0.029005	85.731
ALSVVWDR	EVVESGRYIILLLGKALSVVWDRHLSISVV	IILLLGKALSVVWDRHLSISVVLKQTYQEK	K	A	L	D	R	H	1	1	0	1	0	0	0	0	0	0	1	0	0	0	0	1	0	1	0	2	0	0	8	0	944.50797	UNIPROT_sp_P04275	UNIPROT_sp_P04275	969	976	yes	yes	2	7.5129E-07	178.6
ALTDMPQMR	GNFKSQLQKVPPEWKALTDMPQMRMELERP	VPPEWKALTDMPQMRMELERPGGNEITRGG	K	A	L	M	R	M	1	1	0	1	0	1	0	0	0	0	1	0	2	0	1	0	1	0	0	0	0	0	9	0	1061.4998	UNIPROT_sp_P02671;UNIPROT_sp_P02671-2	UNIPROT_sp_P02671	250	258	yes	no	2	2.4444E-09	194.44					By MS/MS		By matching
ALTFELTLR	AGRYSFLARNPGGWRALTFELTLRYPPEVS	NPGGWRALTFELTLRYPPEVSVIWTFINGS	R	A	L	L	R	Y	1	1	0	0	0	0	1	0	0	0	3	0	0	1	0	0	2	0	0	0	0	0	9	0	1062.6073	UNIPROT_tr_E9PEK4;UNIPROT_sp_P07333	UNIPROT_tr_E9PEK4	391	399	yes	no	2	7.2228E-05	149.65
ALTGHLEEVVLALLK	YLQETGKPLDETLKKALTGHLEEVVLALLK	ALTGHLEEVVLALLKTPAQFDADELRAAMK	K	A	L	L	K	T	2	0	0	0	0	0	2	1	1	0	5	1	0	0	0	0	1	0	0	2	0	0	15	0	1604.9501	UNIPROT_sp_P04083;UNIPROT_tr_Q5T3N1;UNIPROT_tr_Q5T3N0	UNIPROT_sp_P04083	99	113	yes	no	2;3	1.1218E-28	190.34			By matching
ALTVPELTQQMFDAK	PGFAPLTSRGSQQYRALTVPELTQQMFDAK	ALTVPELTQQMFDAKNMMAACDPRHGRYLT	R	A	L	A	K	N	2	0	0	1	0	2	1	0	0	0	2	1	1	1	1	0	2	0	0	1	0	0	15	0	1690.86	UNIPROT_sp_P68371;UNIPROT_sp_P04350;UNIPROT_tr_A0A0B4J269;UNIPROT_sp_Q13509;UNIPROT_sp_Q13509-2	UNIPROT_sp_P68371	283	297	no	no	2	0.00064734	116.51
ALTVPELTQQMFDSK	PGFAPLTSRGSQQYRALTVPELTQQMFDSK	ALTVPELTQQMFDSKNMMAACDPRHGRYLT	R	A	L	S	K	N	1	0	0	1	0	2	1	0	0	0	2	1	1	1	1	1	2	0	0	1	0	0	15	0	1706.8549	UNIPROT_sp_Q13885;UNIPROT_sp_Q9BVA1	UNIPROT_sp_Q13885	283	297	yes	no	2	0.00028955	134.49
ALVDTLK	QYSVSATYELQREDRALVDTLKFVTQAEGA	YELQREDRALVDTLKFVTQAEGAKQTEATM	R	A	L	L	K	F	1	0	0	1	0	0	0	0	0	0	2	1	0	0	0	0	1	0	0	1	0	0	7	0	758.4538	UNIPROT_sp_P04114	UNIPROT_sp_P04114	1028	1034	yes	yes	1;2	0.0046236	153.15	By matching			By matching	By matching
ALVDTLKFVTQAEGAK	QYSVSATYELQREDRALVDTLKFVTQAEGA	LVDTLKFVTQAEGAKQTEATMTFKYNRQSM	R	A	L	A	K	Q	3	0	0	1	0	1	1	1	0	0	2	2	0	1	0	0	2	0	0	2	0	0	16	1	1689.9301	UNIPROT_sp_P04114	UNIPROT_sp_P04114	1028	1043	yes	yes	2;3	1.9792E-09	161.82	By MS/MS		By MS/MS				By MS/MS
ALVEGVDQLFTDYQIK	ISLPTGISANEEDLKALVEGVDQLFTDYQI	LVEGVDQLFTDYQIKDGHVILQLNSIPSSD	K	A	L	I	K	D	1	0	0	2	0	2	1	1	0	1	2	1	0	1	0	0	1	0	1	2	0	0	16	0	1837.9462	UNIPROT_sp_P01031	UNIPROT_sp_P01031	1441	1456	yes	yes	2;3	0	314.78	By MS/MS	By MS/MS	By MS/MS	By MS/MS	By MS/MS	By MS/MS	By MS/MS
ALVEQGFTVPEIK	FAEQYSIQDWAKRMKALVEQGFTVPEIKTI	MKALVEQGFTVPEIKTILGTMPAFEVSLQA	K	A	L	I	K	T	1	0	0	0	0	1	2	1	0	1	1	1	0	1	1	0	1	0	0	2	0	0	13	0	1429.7817	UNIPROT_sp_P04114	UNIPROT_sp_P04114	2579	2591	yes	yes	2;3	1.1025E-26	187.99	By MS/MS	By MS/MS	By MS/MS	By MS/MS	By MS/MS	By MS/MS	By MS/MS
ALVEQGFTVPEIKTILGTMPAFEVSLQALQK	FAEQYSIQDWAKRMKALVEQGFTVPEIKTI	GTMPAFEVSLQALQKATFQTPDFIVPLTDL	K	A	L	Q	K	A	3	0	0	0	0	3	3	2	0	2	4	2	1	2	2	1	3	0	0	3	0	0	31	1	3357.8258	UNIPROT_sp_P04114	UNIPROT_sp_P04114	2579	2609	yes	yes	3	0.023478	43.807
ALVFVDNHDNQR	LKNWGEGWGFMPSDRALVFVDNHDNQRGHG	SDRALVFVDNHDNQRGHGAGGASILTFWDA	R	A	L	Q	R	G	1	1	2	2	0	1	0	0	1	0	1	0	0	1	0	0	0	0	0	2	0	0	12	0	1426.6953	UNIPROT_sp_P04746;UNIPROT_sp_P0DUB6;UNIPROT_sp_P0DTE8;UNIPROT_sp_P0DTE7;CON__Q3MHH8;UNIPROT_sp_P19961;UNIPROT_sp_P19961-2	UNIPROT_sp_P0DUB6	307	318	no	no	3	8.7105E-05	129
ALVHERDEAAYGELR	AVAKASKETHVMDYRALVHERDEAAYGELR	ALVHERDEAAYGELRAMVLDLRAFYAELYH	R	A	L	L	R	A	3	2	0	1	0	0	3	1	1	0	2	0	0	0	0	0	0	0	1	1	0	0	15	1	1727.8591	UNIPROT_tr_H0YM70;UNIPROT_sp_Q9UL46;UNIPROT_tr_A0A087X1Z3	UNIPROT_tr_H0YM70	178	192	yes	no	3	0.012035	81.789				By MS/MS		By matching
ALVILAK	______________________________	______________________________	R	A	L	A	K	G	2	0	0	0	0	0	0	0	0	1	2	1	0	0	0	0	0	0	0	1	0	0	7	0	726.50036	UNIPROT_sp_Q99497;UNIPROT_tr_K7ELW0	UNIPROT_sp_Q99497	6	12	yes	no	2	0.059539	97.64						By MS/MS
ALVQQMEQLR	EFRRRVEPYGENFNKALVQQMEQLRQKLGP	ENFNKALVQQMEQLRQKLGPHAGDVEGHLS	K	A	L	L	R	Q	1	1	0	0	0	3	1	0	0	0	2	0	1	0	0	0	0	0	0	1	0	0	10	0	1214.6441	UNIPROT_sp_P06727	UNIPROT_sp_P06727	317	326	yes	yes	2	1.5848E-43	219.7	By MS/MS	By MS/MS	By MS/MS	By MS/MS	By MS/MS	By MS/MS	By MS/MS
ALVTVHVR	APFARDIPRVTALNRALVTVHVRDLDEGPE	RVTALNRALVTVHVRDLDEGPECTPAAQYV	R	A	L	V	R	D	1	1	0	0	0	0	0	0	1	0	1	0	0	0	0	0	1	0	0	3	0	0	8	0	893.54469	UNIPROT_sp_Q14574;UNIPROT_sp_Q14574-2	UNIPROT_sp_Q14574	456	463	yes	no	2	0.004988	138.37
ALWEKPFISSR	KKDVLMVLVNYIYFKALWEKPFISSRTTPK	IYFKALWEKPFISSRTTPKDFYVDENTTVR	K	A	L	S	R	T	1	1	0	0	0	0	1	0	0	1	1	1	0	1	1	2	0	1	0	0	0	0	11	1	1332.719	UNIPROT_sp_P29622	UNIPROT_sp_P29622	217	227	yes	yes	2;3	2.4685E-42	214.96	By MS/MS	By MS/MS	By MS/MS	By MS/MS	By MS/MS	By MS/MS	By MS/MS
ALYAQAR	GKTFRSSIKEKTVGRALYAQARAKGKTAGL	IKEKTVGRALYAQARAKGKTAGLVRSSALD	R	A	L	A	R	A	3	1	0	0	0	1	0	0	0	0	1	0	0	0	0	0	0	0	1	0	0	0	7	0	791.42899	UNIPROT_sp_P19823;UNIPROT_tr_Q5T985;UNIPROT_tr_Q5T987;CON__Q9TRI1	UNIPROT_sp_P19823	140	146	yes	no	2	0.0046812	148.4	By MS/MS	By MS/MS	By MS/MS	By MS/MS	By MS/MS	By MS/MS	By MS/MS
ALYDAELSQMQTHISDTSVVLSMDNNR	QAKADTLTDEINFLRALYDAELSQMQTHIS	HISDTSVVLSMDNNRNLDLDSIIAEVKAQY	R	A	L	N	R	N	2	1	2	3	0	2	1	0	1	1	3	0	2	0	0	4	2	0	1	2	0	0	27	0	3037.4121	UNIPROT_sp_P02538;CON__P02538;CON__P04259;UNIPROT_sp_P04259	UNIPROT_sp_P02538	300	326	no	no	3;4	4.7855E-68	174.99	By MS/MS	By MS/MS			By MS/MS	By MS/MS	By MS/MS
ALYLQYTDETFR	YLQNGPDRIGRLYKKALYLQYTDETFRTTI	YKKALYLQYTDETFRTTIEKPVWLGFLGPI	K	A	L	F	R	T	1	1	0	1	0	1	1	0	0	0	2	0	0	1	0	0	2	0	2	0	0	0	12	0	1518.7355	UNIPROT_sp_P00450;UNIPROT_tr_E9PFZ2;UNIPROT_tr_D6RE86	UNIPROT_sp_P00450	70	81	no	no	2	0	329.27	By MS/MS	By MS/MS	By MS/MS	By MS/MS	By MS/MS	By MS/MS	By MS/MS
ALYLQYTDETFRTTIEKPVWLGFLGPIIK	YLQNGPDRIGRLYKKALYLQYTDETFRTTI	IEKPVWLGFLGPIIKAETGDKVYVHLKNLA	K	A	L	I	K	A	1	1	0	1	0	1	2	2	0	3	4	2	0	2	2	0	4	1	2	1	0	0	29	2	3411.8483	UNIPROT_sp_P00450;UNIPROT_tr_E9PFZ2;UNIPROT_tr_D6RE86	UNIPROT_sp_P00450	70	98	no	no	4	0.00014516	72.302	By MS/MS		By MS/MS			By MS/MS	By MS/MS
ALYVHGGYK	QGGYGHSSVYDHRTRALYVHGGYKAFSANK	YDHRTRALYVHGGYKAFSANKYRLADDLYR	R	A	L	Y	K	A	1	0	0	0	0	0	0	2	1	0	1	1	0	0	0	0	0	0	2	1	0	0	9	0	1006.5236	UNIPROT_sp_O75882-3;UNIPROT_sp_O75882-2;UNIPROT_sp_O75882	UNIPROT_sp_O75882-3	439	447	yes	no	2	0.0084322	110.63		By MS/MS	By MS/MS	By MS/MS	By MS/MS	By matching	By matching
ALYWVNGQVPDGVSK	ALFGKQGFFPDSVNKALYWVNGQVPDGVSK	ALYWVNGQVPDGVSKVLVDHFGYTKDDKHE	K	A	L	S	K	V	1	0	1	1	0	1	0	2	0	0	1	1	0	0	1	1	0	1	1	3	0	0	15	0	1631.8308	UNIPROT_sp_P04114;UNIPROT_tr_A8MUN2	UNIPROT_sp_P04114	718	732	yes	no	2;3	1.7763E-79	223.87	By matching	By MS/MS	By MS/MS	By matching	By MS/MS	By MS/MS	By MS/MS
ALYYDLISSPDIHGTYK	LSLGAEQRTESIIHRALYYDLISSPDIHGT	YYDLISSPDIHGTYKELLDTVTAPQKNLKS	R	A	L	Y	K	E	1	0	0	2	0	0	0	1	1	2	2	1	0	0	1	2	1	0	3	0	0	0	17	0	1954.9676	UNIPROT_sp_P36955;UNIPROT_tr_I3L4Z0;UNIPROT_tr_I3L2R7	UNIPROT_sp_P36955	107	123	yes	no	2;3	2.1003E-120	242.97	By MS/MS	By MS/MS	By MS/MS	By MS/MS	By MS/MS	By MS/MS	By MS/MS
ALYYDLISSPDIHGTYKELLDTVTAPQK	LSLGAEQRTESIIHRALYYDLISSPDIHGT	GTYKELLDTVTAPQKNLKSASRIVFEKKLR	R	A	L	Q	K	N	2	0	0	3	0	1	1	1	1	2	4	2	0	0	2	2	3	0	3	1	0	0	28	1	3150.6125	UNIPROT_sp_P36955;UNIPROT_tr_I3L4Z0	UNIPROT_sp_P36955	107	134	yes	no	3;4	1.0828E-31	130.6	By MS/MS	By MS/MS	By MS/MS	By matching		By MS/MS	By MS/MS
AMAGLGQPLPQEELDAMIR	DQDGDGHITVDELRRAMAGLGQPLPQEELD	LGQPLPQEELDAMIREADVDQDGRVNYEEF	R	A	M	I	R	E	3	1	0	1	0	2	2	2	0	1	3	0	2	0	2	0	0	0	0	0	0	0	19	0	2039.018	UNIPROT_sp_Q9NZT1	UNIPROT_sp_Q9NZT1	106	124	yes	yes	2	1.1901E-06	132.31
AMAVEDIISR	HCKKFGGGKTERARKAMAVEDIISRVRGGS	ERARKAMAVEDIISRVRGGSSGWSGGLAQN	K	A	M	S	R	V	2	1	0	1	0	0	1	0	0	2	0	0	1	0	0	1	0	0	0	1	0	0	10	0	1103.5645	UNIPROT_sp_P07357	UNIPROT_sp_P07357	413	422	yes	yes	1;2	5.1636E-26	204.27	By MS/MS	By MS/MS	By MS/MS	By MS/MS	By MS/MS	By MS/MS	By MS/MS
AMGIMNSFVNDIFER	KVLKQVHPDTGISSKAMGIMNSFVNDIFER	AMGIMNSFVNDIFERIASEASRLAHYNKRS	K	A	M	E	R	I	1	1	2	1	0	0	1	1	0	2	0	0	2	2	0	1	0	0	0	1	0	0	15	0	1742.812	UNIPROT_sp_Q99880;UNIPROT_sp_Q99879;UNIPROT_sp_Q99877;UNIPROT_sp_Q93079;UNIPROT_sp_Q5QNW6;UNIPROT_sp_P62807;UNIPROT_sp_P58876;UNIPROT_sp_P57053;UNIPROT_sp_O60814;UNIPROT_sp_Q5QNW6-2;UNIPROT_tr_U3KQK0;UNIPROT_sp_Q8N257;UNIPROT_sp_Q16778;UNIPROT_sp_P33778;UNIPROT_sp_P23527;UNIPROT_sp_P06899	UNIPROT_sp_Q99880	59	73	no	no	2	8.7145E-05	150.68
AMISSPPFR	KTGDAVEFQCKFPHKAMISSPPFRAICQEG	CKFPHKAMISSPPFRAICQEGKFEYPICE_	K	A	M	F	R	A	1	1	0	0	0	0	0	0	0	1	0	0	1	1	2	2	0	0	0	0	0	0	9	0	1004.5113	UNIPROT_sp_Q9BXR6	UNIPROT_sp_Q9BXR6	547	555	yes	yes	2	0.00015542	168.45	By MS/MS	By MS/MS	By MS/MS		By MS/MS	By MS/MS	By MS/MS
AMLAQQYQEGTLSVEK	LWELLFSEAISSEQRAMLAQQYQEGTLSVE	MLAQQYQEGTLSVEKLAAKLSATLEQAAAT	R	A	M	E	K	L	2	0	0	0	0	3	2	1	0	0	2	1	1	0	0	1	1	0	1	1	0	0	16	0	1794.8822	UNIPROT_tr_A0A075B730;UNIPROT_sp_P58107	UNIPROT_tr_A0A075B730	500	515	yes	no	2	2.8719E-54	206.36
AMSQDGASQFQEVIR	______________________________	AMSQDGASQFQEVIRQELELSVKKELEKIL	K	A	M	I	R	Q	2	1	0	1	0	3	1	1	0	1	0	0	1	1	0	2	0	0	0	1	0	0	15	0	1665.7781	UNIPROT_sp_Q16851;UNIPROT_tr_E7EUC7;UNIPROT_tr_C9J6Q0	UNIPROT_sp_Q16851	11	25	yes	no	2	2.9886E-28	190.36
AMVALIDVFHQYSGR	______________________________	AMVALIDVFHQYSGREGDKHKLKKSELKEL	K	A	M	G	R	E	2	1	0	1	0	1	0	1	1	1	1	0	1	1	0	1	0	0	1	2	0	0	15	0	1705.861	UNIPROT_sp_P04271;UNIPROT_tr_A8MRB1	UNIPROT_sp_P04271	7	21	yes	no	3	0.00012089	121.24
ANAGKPKDPTFIPAPIQAK	HLVIHNESTCEQLAKANAGKPKDPTFIPAP	KPKDPTFIPAPIQAKTSPVDEKALQDQLVL	K	A	N	A	K	T	4	0	1	1	0	1	0	1	0	2	0	3	0	1	4	0	1	0	0	0	0	0	19	2	1963.0891	UNIPROT_sp_P01019	UNIPROT_sp_P01019	57	75	yes	yes	2;3;4	2.2481E-65	206.63	By MS/MS	By MS/MS	By MS/MS	By MS/MS	By matching	By MS/MS	By MS/MS
ANDDIIVNWVNR	RYTLNVLEDLGDGQKANDDIIVNWVNRTLS	GQKANDDIIVNWVNRTLSEAGKSTSIQSFK	K	A	N	N	R	T	1	1	3	2	0	0	0	0	0	2	0	0	0	0	0	0	0	1	0	2	0	0	12	0	1427.7157	UNIPROT_sp_P13797-3;UNIPROT_tr_A0A0A0MSQ0;UNIPROT_sp_P13797-2;UNIPROT_sp_P13797	UNIPROT_sp_P13797-3	474	485	yes	no	2	1.9238E-20	185.61
ANIGDAQAMGQRPITFLR	ELRQGVKKPFTEVIRANIGDAQAMGQRPIT	GDAQAMGQRPITFLRQVLALCVNPDLLSSP	R	A	N	L	R	Q	3	2	1	1	0	2	0	2	0	2	1	0	1	1	1	0	1	0	0	0	0	0	18	1	1958.0156	UNIPROT_sp_P24298	UNIPROT_sp_P24298	66	83	yes	yes	3	0.00041022	96.414
ANIGPRLTQVSVLQYGSITTIDVPWNVVPEK	YFDEMKSFAKAFISKANIGPRLTQVSVLQY	SITTIDVPWNVVPEKAHLLSLVDVMQREGG	K	A	N	E	K	A	1	1	2	1	0	2	1	2	0	3	2	1	0	0	3	2	3	1	1	5	0	0	31	1	3393.8296	UNIPROT_sp_P04275	UNIPROT_sp_P04275	1721	1751	yes	yes	3	3.4571E-11	97.771
ANILYAWAR	TGSYWFCDEGTCTDKANILYAWARNAPPTR	GTCTDKANILYAWARNAPPTRLPKGVGFRV	K	A	N	A	R	N	3	1	1	0	0	0	0	0	0	1	1	0	0	0	0	0	0	1	1	0	0	0	9	0	1076.5767	UNIPROT_sp_P19021-2;UNIPROT_sp_P19021-4;UNIPROT_sp_P19021-3;UNIPROT_sp_P19021-6;UNIPROT_sp_P19021;UNIPROT_sp_P19021-5	UNIPROT_sp_P19021-2	130	138	yes	no	2	0.016832	101.64
ANLFNKLVTELR	QELKKLTISEQNIQRANLFNKLVTELRGLS	IQRANLFNKLVTELRGLSDEAVTSLLPQLI	R	A	N	L	R	G	1	1	2	0	0	0	1	0	0	0	3	1	0	1	0	0	1	0	0	1	0	0	12	1	1416.8089	UNIPROT_sp_P04114;UNIPROT_tr_A8MUN2	UNIPROT_sp_P04114	345	356	yes	no	3	3.7827E-89	238.92	By MS/MS	By MS/MS	By MS/MS	By matching		By MS/MS	By MS/MS
ANLQIDQINTDLNLER	EEQGNTELINDRLKKANLQIDQINTDLNLE	NLQIDQINTDLNLERSHAQKNENARQQLER	K	A	N	E	R	S	1	1	3	2	0	2	1	0	0	2	3	0	0	0	0	0	1	0	0	0	0	0	16	0	1868.9592	UNIPROT_sp_P35579;UNIPROT_sp_P35579-2	UNIPROT_sp_P35579	1755	1770	yes	no	2	4.6919E-10	168.82
ANLQSVPHASASR	TRGIGKDIRALRRARANLQSVPHASASRPR	ARANLQSVPHASASRPRVTEPISAESGEQV	R	A	N	S	R	P	3	1	1	0	0	1	0	0	1	0	1	0	0	0	1	3	0	0	0	1	0	0	13	0	1336.6848	UNIPROT_sp_O14791;UNIPROT_sp_O14791-2;UNIPROT_sp_O14791-3	UNIPROT_sp_O14791	291	303	yes	no	2	0.012408	96.015				By matching	By matching
ANLQSVPHASASRPR	TRGIGKDIRALRRARANLQSVPHASASRPR	ANLQSVPHASASRPRVTEPISAESGEQVER	R	A	N	P	R	V	3	2	1	0	0	1	0	0	1	0	1	0	0	0	2	3	0	0	0	1	0	0	15	1	1589.8386	UNIPROT_sp_O14791;UNIPROT_sp_O14791-2;UNIPROT_sp_O14791-3	UNIPROT_sp_O14791	291	305	yes	no	3;4	0.00032958	117.7	By MS/MS	By MS/MS	By MS/MS	By MS/MS	By MS/MS	By MS/MS	By MS/MS
ANLSSQALQMSLDYGFVTPLTSMSIR	QELLAKRMKVDREERANLSSQALQMSLDYG	LDYGFVTPLTSMSIRGMADQDGLKPTIDKP	R	A	N	I	R	G	2	1	1	1	0	2	0	1	0	1	4	0	2	1	1	5	2	0	1	1	0	0	26	0	2829.4041	UNIPROT_sp_P19827;UNIPROT_sp_P19827-2;UNIPROT_sp_P19827-3;UNIPROT_tr_H7C0N0;UNIPROT_tr_H7C5I0	UNIPROT_sp_P19827	587	612	yes	no	3	6.7918E-71	192.99	By MS/MS	By MS/MS	By MS/MS	By MS/MS	By MS/MS	By MS/MS	By MS/MS
ANNTFYGLSAGVFTK	QQIMKFKSLDDVIKRANNTFYGLSAGVFTK	ANNTFYGLSAGVFTKDIDKAITISSALQAG	R	A	N	T	K	D	2	0	2	0	0	0	0	2	0	0	1	1	0	2	0	1	2	0	1	1	0	0	15	0	1588.7886	UNIPROT_sp_P00352	UNIPROT_sp_P00352	421	435	yes	yes	2	0.00028082	135.1				By matching
ANPTVTLFPPSSEELQANK	VFGTGTKVTVLGQPKANPTVTLFPPSSEEL	VTLFPPSSEELQANKATLVCLISDFYPGAV	K	A	N	N	K	A	2	0	2	0	0	1	2	0	0	0	2	1	0	1	3	2	2	0	0	1	0	0	19	0	2042.032	UNIPROT_sp_B9A064;UNIPROT_tr_A0A0B4J231;UNIPROT_tr_A0A5H1ZRQ4;UNIPROT_sp_P0CG04	UNIPROT_sp_B9A064	113	131	yes	no	2;3	9.9667E-54	201.48	By matching		By matching	By matching			By matching
ANRPFLVFIR	VIAGRSLNPNRVTFKANRPFLVFIREVPLN	RVTFKANRPFLVFIREVPLNTIIFMGRVAN	K	A	N	I	R	E	1	2	1	0	0	0	0	0	0	1	1	0	0	2	1	0	0	0	0	1	0	0	10	1	1231.719	UNIPROT_sp_P01008	UNIPROT_sp_P01008	436	445	yes	yes	2;3	5.7365E-18	195.81	By MS/MS	By MS/MS	By MS/MS	By MS/MS	By MS/MS	By MS/MS	By MS/MS
ANRPFLVFIREVPLNTIIFMGR	VIAGRSLNPNRVTFKANRPFLVFIREVPLN	FIREVPLNTIIFMGRVANPCVK________	K	A	N	G	R	V	1	3	2	0	0	0	1	1	0	3	2	0	1	3	2	0	1	0	0	2	0	0	22	2	2602.457	UNIPROT_sp_P01008	UNIPROT_sp_P01008	436	457	yes	yes	4	2.5382E-10	122.97	By MS/MS	By matching	By MS/MS		By MS/MS	By MS/MS
ANSFLGEK	GAEPLKQRVEASISKANSFLGEKASAGLLG	VEASISKANSFLGEKASAGLLGAHAAAITA	K	A	N	E	K	A	1	0	1	0	0	0	1	1	0	0	1	1	0	1	0	1	0	0	0	0	0	0	8	0	864.43413	UNIPROT_sp_P0C0L4;UNIPROT_sp_P0C0L4-2;UNIPROT_tr_A0A0G2JPR0;UNIPROT_tr_A0A140TA49;UNIPROT_tr_A0A140TA29	UNIPROT_sp_P0C0L4	1175	1182	no	no	2	0.0075142	130.22	By MS/MS	By matching	By MS/MS			By matching	By MS/MS
ANSFLGEKASAGLLGAHAAAITAYALTLTK	GAEPLKQRVEASISKANSFLGEKASAGLLG	AHAAAITAYALTLTKAPVDLLGVAHNNLMA	K	A	N	T	K	A	9	0	1	0	0	0	1	3	1	1	5	2	0	1	0	2	3	0	1	0	0	0	30	1	2930.5866	UNIPROT_sp_P0C0L4;UNIPROT_sp_P0C0L4-2;UNIPROT_tr_A0A0G2JPR0;UNIPROT_tr_A0A140TA49;UNIPROT_tr_A0A140TA29	UNIPROT_sp_P0C0L4	1175	1204	no	no	3	2.1732E-97	189.12
ANSFLGEKASAGLLGAHAAAITAYALTLTKAPADLR	GAEPLKQRVEASISKANSFLGEKASAGLLG	TAYALTLTKAPADLRGVAHNNLMAMAQETG	K	A	N	L	R	G	11	1	1	1	0	0	1	3	1	1	6	2	0	1	1	2	3	0	1	0	0	0	36	2	3553.9257	UNIPROT_tr_A0A140TA29	UNIPROT_tr_A0A140TA29	1175	1210	yes	yes	3;4;5	1.2822E-117	184.28							By MS/MS
ANTFVAELK	NPNKIFGVTTLDIVRANTFVAELKGLDPAR	TLDIVRANTFVAELKGLDPARVNVPVIGGH	R	A	N	L	K	G	2	0	1	0	0	0	1	0	0	0	1	1	0	1	0	0	1	0	0	1	0	0	9	0	991.53385	UNIPROT_sp_P40926;UNIPROT_tr_G3XAL0	UNIPROT_sp_P40926	177	185	yes	no	2	0.079711	81.296
ANTVQEATFQMELPK	SRFAHTVVTSRVVNRANTVQEATFQMELPK	ANTVQEATFQMELPKKAFITNFSMIIDGMT	R	A	N	P	K	K	2	0	1	0	0	2	2	0	0	0	1	1	1	1	1	0	2	0	0	1	0	0	15	0	1705.8345	UNIPROT_sp_Q14624;UNIPROT_sp_Q14624-2;UNIPROT_sp_Q14624-3;UNIPROT_sp_Q14624-4;UNIPROT_tr_B7ZKJ8	UNIPROT_tr_B7ZKJ8	61	75	no	no	2;3	1.291E-196	273.24	By MS/MS	By MS/MS	By MS/MS	By MS/MS	By MS/MS	By MS/MS	By MS/MS
ANTVQEATFQMELPKK	SRFAHTVVTSRVVNRANTVQEATFQMELPK	NTVQEATFQMELPKKAFITNFSMIIDGMTY	R	A	N	K	K	A	2	0	1	0	0	2	2	0	0	0	1	2	1	1	1	0	2	0	0	1	0	0	16	1	1833.9295	UNIPROT_sp_Q14624;UNIPROT_sp_Q14624-2;UNIPROT_sp_Q14624-3;UNIPROT_sp_Q14624-4;UNIPROT_tr_B7ZKJ8	UNIPROT_tr_B7ZKJ8	61	76	no	no	2;3	7.7828E-83	222.25	By MS/MS	By MS/MS	By MS/MS	By MS/MS	By matching	By MS/MS	By MS/MS
ANVFVQLPR	LRELDLSRNALRAIKANVFVQLPRLQKLYL	ALRAIKANVFVQLPRLQKLYLDRNLIAAVA	K	A	N	P	R	L	1	1	1	0	0	1	0	0	0	0	1	0	0	1	1	0	0	0	0	2	0	0	9	0	1042.5924	UNIPROT_sp_P35858;UNIPROT_sp_P35858-2	UNIPROT_sp_P35858	235	243	yes	no	2	2.6402E-22	217.21	By MS/MS	By MS/MS	By MS/MS	By MS/MS	By MS/MS	By MS/MS	By MS/MS
APAVPAPIQAPSAILPLPGQSVER	MTTQTPACPSCSRSRAPAVPAPIQAPSAIL	APSAILPLPGQSVERLCVDPRHRQGPVNLL	R	A	P	E	R	L	5	1	0	0	0	2	1	1	0	2	2	0	0	0	6	2	0	0	0	2	0	0	24	0	2378.3322	UNIPROT_sp_Q14624-2	UNIPROT_sp_Q14624-2	706	729	yes	yes	2;3	4.7973E-31	163.23	By matching	By MS/MS	By MS/MS	By MS/MS	By MS/MS	By MS/MS	By MS/MS
APDAGGCLHADPDLGVLCPTGCQLQEALLQQERPIR	RPAKAAATQKKVERKAPDAGGCLHADPDLG	CQLQEALLQQERPIRNSVDELNNNVEAVSQ	K	A	P	I	R	N	4	2	0	3	3	4	2	4	1	1	6	0	0	0	4	0	1	0	0	1	0	0	36	1	3954.9139	UNIPROT_sp_P02675	UNIPROT_sp_P02675	89	124	yes	yes	5	0.057502	40.129
APDELWNSLGPHPIPVIFK	NLHKVIVVWNNIGEKAPDELWNSLGPHPIP	LWNSLGPHPIPVIFKQQTANRMRNRLQVFP	K	A	P	F	K	Q	1	0	1	1	0	0	1	1	1	2	2	1	0	1	4	1	0	1	0	1	0	0	19	0	2129.131	UNIPROT_sp_Q9UBQ6;UNIPROT_tr_C9IYF5;UNIPROT_tr_F5GZK1;UNIPROT_tr_C9JEG3	UNIPROT_sp_Q9UBQ6	106	124	yes	no	3	2.0911E-23	174.21	By matching		By MS/MS	By MS/MS	By MS/MS	By MS/MS	By MS/MS
APDFVFYAPR	SFNDKKFVIKPIDKKAPDFVFYAPRLRINK	PIDKKAPDFVFYAPRLRINKRILALCMGNH	K	A	P	P	R	L	2	1	0	1	0	0	0	0	0	0	0	0	0	2	2	0	0	0	1	1	0	0	10	0	1181.5869	UNIPROT_tr_E7EQR4;UNIPROT_sp_P15311;UNIPROT_sp_P26038	UNIPROT_sp_P26038	264	273	no	no	2	0.0032329	115.49
APDKNVIFSPLSISTALAFLSLGAHNTTLTEILK	NVDFAFSLYKQLVLKAPDKNVIFSPLSIST	LSLGAHNTTLTEILKGLKFNLTETSEAEIH	K	A	P	L	K	G	4	0	2	1	0	0	1	1	1	3	6	2	0	2	2	4	4	0	0	1	0	0	34	1	3581.9709	UNIPROT_sp_P01011;UNIPROT_tr_G3V595;UNIPROT_sp_P01011-2	UNIPROT_sp_P01011	68	101	yes	no	4	2.2458E-05	76.97
APDLQDLPWQVK	PHDQCACGVLTSEKRAPDLQDLPWQVKLTN	EKRAPDLQDLPWQVKLTNSEGKDFCGGVII	R	A	P	V	K	L	1	0	0	2	0	2	0	0	0	0	2	1	0	0	2	0	0	1	0	1	0	0	12	0	1408.7351	UNIPROT_sp_P22891;UNIPROT_sp_P22891-2	UNIPROT_sp_P22891	182	193	yes	no	2	1.3538E-183	277.7	By MS/MS	By MS/MS	By MS/MS	By MS/MS	By MS/MS	By MS/MS	By MS/MS
APEDAGPQPGSYEIR	AEDAAAQAVETPGWKAPEDAGPQPGSYEIR	APEDAGPQPGSYEIRHYGPAKWVSTSVESM	K	A	P	I	R	H	2	1	0	1	0	1	2	2	0	1	0	0	0	0	3	1	0	0	1	0	0	0	15	0	1585.7372	UNIPROT_sp_Q9Y5Z4;UNIPROT_tr_Q5THN1	UNIPROT_sp_Q9Y5Z4	27	41	yes	no	2	9.8779E-06	132.32
APEEPNIQVNPLGIPVNSK	RPRSQEYRIQLRVYKAPEEPNIQVNPLGIP	PNIQVNPLGIPVNSKEPEEVATCVGRNGYP	K	A	P	S	K	E	1	0	3	0	0	1	2	1	0	2	1	1	0	0	4	1	0	0	0	2	0	0	19	0	2015.0688	UNIPROT_sp_P43121	UNIPROT_sp_P43121	135	153	yes	yes	2	3.2427E-292	288.06					By MS/MS
APEGFAVR	PEPYGKGQESSTDIKAPEGFAVRLVFQDFD	ESSTDIKAPEGFAVRLVFQDFDLEPSQDCA	K	A	P	V	R	L	2	1	0	0	0	0	1	1	0	0	0	0	0	1	1	0	0	0	0	1	0	0	8	0	845.43955	UNIPROT_sp_Q9NZP8;UNIPROT_tr_F5GWF3;UNIPROT_tr_F5H7C8;UNIPROT_tr_F5H6S5	UNIPROT_sp_Q9NZP8	73	80	yes	no	2	0.0063508	133.47	By matching	By MS/MS	By MS/MS	By MS/MS	By MS/MS	By MS/MS	By MS/MS
APEPHVEEDDDDELDSK	______________________________	EPHVEEDDDDELDSKLNYKPPPQKSLKELQ	K	A	P	S	K	L	1	0	0	5	0	0	4	0	1	0	1	1	0	0	2	1	0	0	0	1	0	0	17	0	1938.7967	UNIPROT_sp_P52566;UNIPROT_tr_F5H2R5;UNIPROT_tr_F5H6Q0;UNIPROT_tr_F5H3P3	UNIPROT_sp_P52566	5	21	yes	no	2;3	3.2197E-11	167.92		By matching	By matching	By matching		By matching	By matching
APEPISSKPVIVTGLQDTTVSSDSVAK	QKTTESTVTRKTEPKAPEPISSKPVIVTGL	TGLQDTTVSSDSVAKFAVKATGEPRPTAIW	K	A	P	A	K	F	2	0	0	2	0	1	1	1	0	2	1	2	0	0	3	5	3	0	0	4	0	0	27	1	2725.4386	UNIPROT_tr_A0A0A0MTS7;UNIPROT_sp_Q8WZ42-4;UNIPROT_sp_Q8WZ42-12;UNIPROT_sp_Q8WZ42-13;UNIPROT_sp_Q8WZ42-8;UNIPROT_sp_Q8WZ42;UNIPROT_sp_Q8WZ42-2;UNIPROT_sp_Q8WZ42-7;UNIPROT_sp_Q8WZ42-11;UNIPROT_sp_Q8WZ42-5;UNIPROT_sp_Q8WZ42-9;UNIPROT_tr_A0A0A0MRA3;UNIPROT_sp_Q8WZ42-10;UNIPROT_sp_Q8WZ42-3	UNIPROT_tr_A0A0A0MTS7	35412	35438	yes	no	3	9.1728E-25	133.29
APEPISTQSHSVLILFHSDNSGENR	IKVGPKVLGPFCGEKAPEPISTQSHSVLIL	SVLILFHSDNSGENRGWRLSYRAAGNECPE	K	A	P	N	R	G	1	1	2	1	0	1	2	1	2	2	2	0	0	1	2	5	1	0	0	1	0	0	25	0	2734.3311	UNIPROT_sp_P48740;UNIPROT_sp_P48740-2;UNIPROT_sp_P48740-4;UNIPROT_tr_F8W876;UNIPROT_sp_P48740-3	UNIPROT_sp_P48740-2	264	288	no	no	3;4	1.3801E-98	209.74	By MS/MS	By MS/MS	By MS/MS	By MS/MS	By MS/MS	By MS/MS	By MS/MS
APGAIGPYSQAVLVDR	______________________________	PGAIGPYSQAVLVDRTIYISGQIGMDPSSG	K	A	P	D	R	T	3	1	0	1	0	1	0	2	0	1	1	0	0	0	2	1	0	0	1	2	0	0	16	0	1612.8573	UNIPROT_sp_P52758	UNIPROT_sp_P52758	14	29	yes	yes	2	0.00021165	138.31
APGELEHGLITFSTR	TWSNKIPTCKIVDCRAPGELEHGLITFSTR	APGELEHGLITFSTRNNLTTYKSEIKYSCQ	R	A	P	T	R	N	1	1	0	0	0	0	2	2	1	1	2	0	0	1	1	1	2	0	0	0	0	0	15	0	1626.8366	UNIPROT_sp_P48740;UNIPROT_sp_P48740-2;UNIPROT_sp_P48740-4	UNIPROT_sp_P48740-2	369	383	no	no	2;3	3.0382E-301	308.91	By MS/MS	By MS/MS	By MS/MS	By MS/MS	By MS/MS	By MS/MS	By MS/MS
APGKDTFYSLGSSLDITFR	VLATLCGQESTDTERAPGKDTFYSLGSSLD	DTFYSLGSSLDITFRSDYSNEKPFTGFEAF	R	A	P	F	R	S	1	1	0	2	0	0	0	2	0	1	2	1	0	2	1	3	2	0	1	0	0	0	19	1	2074.0371	UNIPROT_sp_O00187;UNIPROT_sp_O00187-2	UNIPROT_sp_O00187	100	118	yes	no	3	0.014864	68.639		By MS/MS	By matching	By matching		By MS/MS
APLPLGHIK	SSHQLNEFLAQTLQRAPLPLGHIKRMQEVY	AQTLQRAPLPLGHIKRMQEVYNFNAINNSE	R	A	P	I	K	R	1	0	0	0	0	0	0	1	1	1	2	1	0	0	2	0	0	0	0	0	0	0	9	0	944.58074	UNIPROT_sp_P09960-4;UNIPROT_sp_P09960	UNIPROT_sp_P09960-4	487	495	yes	no	2	0.012177	106.42		By MS/MS	By matching	By MS/MS
APLQGTLLGYR	TRNGSQAFVHWQEPRAPLQGTLLGYRLAYQ	QEPRAPLQGTLLGYRLAYQGQDTPEVLMDI	R	A	P	Y	R	L	1	1	0	0	0	1	0	2	0	0	3	0	0	0	1	0	1	0	1	0	0	0	11	0	1187.6663	UNIPROT_sp_P30530;UNIPROT_sp_P30530-2;UNIPROT_tr_M0R0W6	UNIPROT_sp_P30530	358	368	yes	no	2	2.1625E-25	195.05	By MS/MS		By matching	By MS/MS	By matching	By matching
APLQVAVLGPTGVAEPVEVR	RVPQTFTVDCSQAGRAPLQVAVLGPTGVAE	AVLGPTGVAEPVEVRDNGDGTHTVHYTPAT	R	A	P	V	R	D	3	1	0	0	0	1	2	2	0	0	2	0	0	0	3	0	1	0	0	5	0	0	20	0	2001.1259	UNIPROT_sp_Q14315-2;UNIPROT_sp_Q14315	UNIPROT_sp_Q14315-2	1475	1494	yes	no	2	1.743E-12	154.72
APMFSWPR	TLDHPIIPADYVAIKAPMFSWPRLRDADPI	ADYVAIKAPMFSWPRLRDADPILRCEMAST	K	A	P	P	R	L	1	1	0	0	0	0	0	0	0	0	0	0	1	1	2	1	0	1	0	0	0	0	8	0	990.47456	UNIPROT_sp_P31327;UNIPROT_sp_P31327-3;UNIPROT_sp_P31327-2	UNIPROT_sp_P31327	1310	1317	yes	no	2	0.0066341	149.4
APNHAVVTR	TRKPVEEYANCHLARAPNHAVVTRKDKEAC	NCHLARAPNHAVVTRKDKEACVHKILRQQQ	R	A	P	T	R	K	2	1	1	0	0	0	0	0	1	0	0	0	0	0	1	0	1	0	0	2	0	0	9	0	963.52501	UNIPROT_sp_P02787	UNIPROT_sp_P02787	601	609	yes	yes	2	0.0086323	110.41	By matching						By matching
APPSVFAEVPQAQPVLVFK	______________________________	VFAEVPQAQPVLVFKLTADFREDPDPRKVN	M	A	P	F	K	L	3	0	0	0	0	2	1	0	0	0	1	1	0	2	4	1	0	0	0	4	0	0	19	0	2023.1142	UNIPROT_sp_P17174	UNIPROT_sp_P17174	2	20	yes	yes	2;3	7.0063E-115	228.7				By MS/MS		By MS/MS
APQLRETLLQDFRVVAQGVGIPEDSIFTMADR	SRHHGPTITAKLYGRAPQLRETLLQDFRVV	GVGIPEDSIFTMADRGECVPGEQEPEPILI	R	A	P	D	R	G	3	3	0	3	0	3	2	2	0	2	3	0	1	2	2	1	2	0	0	3	0	0	32	2	3571.8457	UNIPROT_sp_P02760;UNIPROT_tr_S4R471;UNIPROT_tr_S4R3Y4	UNIPROT_sp_P02760	154	185	yes	no	4	0.030234	41.483
APQTVELPAVAGHTLTAR	FWVLNLTTLQWRQEKAPQTVELPAVAGHTL	TVELPAVAGHTLTARRGLSLLLVGGYSPEN	K	A	P	A	R	R	4	1	0	0	0	1	1	1	1	0	2	0	0	0	2	0	3	0	0	2	0	0	18	0	1830.9952	UNIPROT_sp_Q7Z7M0;UNIPROT_sp_Q7Z7M0-2	UNIPROT_sp_Q7Z7M0	1611	1628	yes	no	3	9.7402E-06	134.93
APSPWGSIR	PPGWGHLDATSAGEKAPSPWGSIRTGAQAA	TSAGEKAPSPWGSIRTGAQAAHVWTPAAGS	K	A	P	I	R	T	1	1	0	0	0	0	0	1	0	1	0	0	0	0	2	2	0	1	0	0	0	0	9	0	969.50321	UNIPROT_sp_Q76LX8-2;UNIPROT_sp_Q76LX8;UNIPROT_sp_Q76LX8-3	UNIPROT_sp_Q76LX8-2	880	888	yes	no	2	0.0045956	116.37	By matching	By MS/MS	By MS/MS	By matching	By MS/MS	By matching	By matching
APSTWLTAYVVK	AFRQPSSAFAAFVKRAPSTWLTAYVVKVFS	VKRAPSTWLTAYVVKVFSLAVNLIAIDSQV	R	A	P	V	K	V	2	0	0	0	0	0	0	0	0	0	1	1	0	0	1	1	2	1	1	2	0	0	12	0	1334.7234	UNIPROT_sp_P01024	UNIPROT_sp_P01024	1073	1084	yes	yes	1;2;3	4.8997E-53	217.66				By matching	By MS/MS		By matching
APSTYGGGLSVSSR	GSSRISSVLAGGSCRAPSTYGGGLSVSSRF	RAPSTYGGGLSVSSRFSSGGACGLGGGYGG	R	A	P	S	R	F	1	1	0	0	0	0	0	3	0	0	1	0	0	0	1	4	1	0	1	1	0	0	14	0	1337.6575	UNIPROT_sp_P08779;CON__P08779	UNIPROT_sp_P08779	42	55	yes	no	2	1.3361E-76	220.5	By MS/MS	By MS/MS	By MS/MS	By MS/MS	By MS/MS	By MS/MS	By MS/MS
APSTYGGGLSVSSSR	GSSRISSVLAGGSCRAPSTYGGGLSVSSSR	APSTYGGGLSVSSSRFSSGGACGLGGGYGG	R	A	P	S	R	F	1	1	0	0	0	0	0	3	0	0	1	0	0	0	1	5	1	0	1	1	0	0	15	0	1424.6896	UNIPROT_sp_P02533;CON__P02533	UNIPROT_sp_P02533	42	56	yes	no	2	1.0097E-64	213.63		By MS/MS	By MS/MS	By MS/MS	By MS/MS	By MS/MS	By matching
APSWFDTGLSEMR	TSLSPFYLRPPSFLRAPSWFDTGLSEMRLE	LRAPSWFDTGLSEMRLEKDRFSVNLDVKHF	R	A	P	M	R	L	1	1	0	1	0	0	1	1	0	0	1	0	1	1	1	2	1	1	0	0	0	0	13	0	1495.6766	UNIPROT_sp_P02511;UNIPROT_tr_E9PJL7;UNIPROT_tr_E9PRA8;UNIPROT_tr_E9PS12	UNIPROT_sp_P02511	57	69	yes	no	2	0.0063006	110.84
APVILGSPDDVLEFLK	KEAVLDVIPTDIHQRAPVILGSPDDVLEFL	PVILGSPDDVLEFLKVYEKHSAQ_______	R	A	P	L	K	V	1	0	0	2	0	0	1	1	0	1	3	1	0	1	2	1	0	0	0	2	0	0	16	0	1711.9396	UNIPROT_sp_P09467;UNIPROT_tr_A0A3B3IUC7	UNIPROT_sp_P09467	315	330	yes	no	2	1.7345E-09	165.7						By matching
APVPTGEVYFADSFDR	PDTTAPPSSPKVTYKAPVPTGEVYFADSFD	PVPTGEVYFADSFDRGTLSGWILSKAKKDD	K	A	P	D	R	G	2	1	0	2	0	0	1	1	0	0	0	0	0	2	2	1	1	0	1	2	0	0	16	0	1769.8261	UNIPROT_sp_P27824;UNIPROT_sp_P27824-2;UNIPROT_tr_D6RHJ3;UNIPROT_tr_D6RD16;UNIPROT_tr_D6RAQ8;UNIPROT_tr_D6RAU8;UNIPROT_tr_D6RB85;UNIPROT_tr_D6RDP7;UNIPROT_tr_H0Y9Q7	UNIPROT_sp_P27824	62	77	yes	no	2	0.00021237	138.2
APVSWITPGLK	______________________________	______________________________	M	A	P	L	K	T	1	0	0	0	0	0	0	1	0	1	1	1	0	0	2	1	1	1	0	1	0	0	11	0	1167.6652	UNIPROT_sp_P04217-2	UNIPROT_sp_P04217-2	2	12	yes	yes	2	9.6113E-20	191.17			By matching		By MS/MS	By matching
APWIEQEGPEYWDGETR	VRFDSDAASQRMEPRAPWIEQEGPEYWDGE	WIEQEGPEYWDGETRKVKAHSQTHRVDLGT	R	A	P	T	R	K	1	1	0	1	0	1	4	2	0	1	0	0	0	0	2	0	1	2	1	0	0	0	17	0	2061.9068	UNIPROT_tr_A0A140T955;UNIPROT_tr_A0A140T933;UNIPROT_tr_A0A1W2PPQ2;UNIPROT_tr_A0A1W2PRT9;UNIPROT_tr_Q53Z42;UNIPROT_tr_A0A140T9I0;UNIPROT_tr_A0A140T9X5;UNIPROT_tr_A0A140T913	UNIPROT_tr_A0A140T955	73	89	yes	no	2	0.0038081	89.46
APWIEQEGPEYWDR	VRFDSDAASQRMEPRAPWIEQEGPEYWDRN	RAPWIEQEGPEYWDRNTRNVKAHSQTDRAN	R	A	P	D	R	N	1	1	0	1	0	1	3	1	0	1	0	0	0	0	2	0	0	2	1	0	0	0	14	0	1774.7951	UNIPROT_tr_A0A0G2JPD3;UNIPROT_tr_A0A140T8Y4;UNIPROT_tr_Q5SPM2;UNIPROT_tr_A0A140T8W8;UNIPROT_tr_A0A1W2PPF8;UNIPROT_tr_A0A1W2PR61;UNIPROT_tr_A0A140T953;UNIPROT_tr_A0A140TA13;UNIPROT_tr_A0A140TA11;UNIPROT_tr_A0A1W2PNR7;UNIPROT_tr_A0A140TA02;UNIPROT_tr_A0A140TA14	UNIPROT_tr_A0A0G2JPD3	73	86	no	no	2	8.4319E-77	223.14				By MS/MS		By MS/MS
APWVEQEGPEYWDR	VRFDSDAASPRGEPRAPWVEQEGPEYWDRE	RAPWVEQEGPEYWDRETQKYKRQAQTDRVS	R	A	P	D	R	E	1	1	0	1	0	1	3	1	0	0	0	0	0	0	2	0	0	2	1	1	0	0	14	0	1760.7794	UNIPROT_tr_A0A140T9U8;UNIPROT_tr_A0A140T9H5;UNIPROT_tr_A2AEA2;UNIPROT_tr_A0A140T921;UNIPROT_sp_P10321;UNIPROT_tr_O19617;UNIPROT_tr_A0A140T9E1;UNIPROT_sp_P10321-2;UNIPROT_tr_A0A140T9L3;UNIPROT_tr_A0A140T942;UNIPROT_tr_A0A140TA05;UNIPROT_tr_A0A140T9T1;UNIPROT_tr_A0A0G2JKJ1;UNIPROT_tr_A0A140T9S7;UNIPROT_tr_A0A140T9Q4;UNIPROT_tr_A0A140TA19;UNIPROT_tr_A0A140TA03;UNIPROT_tr_A0A140TA12;UNIPROT_tr_F8W9Z8…	UNIPROT_tr_A0A1W2PRZ0	73	86	no	no	2	7.1205E-123	251.34
APYPNYDRDILTIDIGR	RHPPSPTRDECFARRAPYPNYDRDILTIDI	YPNYDRDILTIDIGRVTPNLMGHLCGNQRV	R	A	P	G	R	V	1	2	1	3	0	0	0	1	0	3	1	0	0	0	2	0	1	0	2	0	0	0	17	1	1991.0112	UNIPROT_sp_Q16610;UNIPROT_sp_Q16610-4;UNIPROT_sp_Q16610-2	UNIPROT_sp_Q16610	400	416	yes	no	3	8.9927E-05	115.04	By MS/MS		By matching			By matching	By matching
APYSLLVTR	______________________________	______________________________	M	A	P	T	R	L	1	1	0	0	0	0	0	0	0	0	2	0	0	0	1	1	1	0	1	1	0	0	9	0	1018.5811	UNIPROT_tr_A0A7I2V5A1;UNIPROT_tr_A0A7I2V614;UNIPROT_tr_A0A7I2V5T4;UNIPROT_sp_Q99798;UNIPROT_tr_A2A274;UNIPROT_tr_A0A7I2V538;UNIPROT_tr_A0A7I2V3F1;UNIPROT_tr_A0A7I2V4I8;UNIPROT_tr_A0A7I2V5W7;UNIPROT_tr_A0A7I2V3C8;UNIPROT_tr_A0A7I2V6A6;UNIPROT_tr_A0A7I2V5U4;UNIPROT_tr_A0A7I2V2Y4	UNIPROT_tr_A0A7I2V5A1	2	10	yes	no	2	0.028524	93.195
APYYNYKDPAGHFHQVWYDNPQSISLK	INSSISGNLWDKDQRAPYYNYKDPAGHFHQ	FHQVWYDNPQSISLKATYIQNYRLRGIGMW	R	A	P	L	K	A	2	0	2	2	0	2	0	1	2	1	1	2	0	1	3	2	0	1	4	1	0	0	27	1	3237.5308	UNIPROT_sp_Q01459	UNIPROT_sp_Q01459	313	339	yes	yes	4	1.6982E-06	83.826		By matching
AQAELENVSGALNEAESK	DGERARAEAAEKLQRAQAELENVSGALNEA	ELENVSGALNEAESKTIRLSKELSSTEAQL	R	A	Q	S	K	T	4	0	2	0	0	1	4	1	0	0	2	1	0	0	0	2	0	0	0	1	0	0	18	0	1858.8909	UNIPROT_sp_Q7Z406-6;UNIPROT_sp_Q7Z406-2;UNIPROT_sp_Q7Z406;UNIPROT_sp_Q7Z406-5;UNIPROT_tr_A0A0C4DFM8	UNIPROT_sp_Q7Z406-6	1310	1327	yes	no	2	2.0902E-35	190.86
AQAWGER	AATVGSLAGQPLQERAQAWGERLRARMEEM	AGQPLQERAQAWGERLRARMEEMGSRTRDR	R	A	Q	E	R	L	2	1	0	0	0	1	1	1	0	0	0	0	0	0	0	0	0	1	0	0	0	0	7	0	816.38785	UNIPROT_sp_P02649;UNIPROT_tr_H0Y7L5	UNIPROT_sp_P02649	225	231	yes	no	2	0.074009	94.006			By matching	By MS/MS	By MS/MS	By matching	By matching
AQDDAFVHTPALLAHLR	AWLGRHCPTVSFVLRAQDDAFVHTPALLAH	DDAFVHTPALLAHLRALPPASARSLYLGEV	R	A	Q	L	R	A	4	1	0	2	0	1	0	0	2	0	3	0	0	1	1	0	1	0	0	1	0	0	17	0	1873.9799	UNIPROT_sp_Q7Z7M8	UNIPROT_sp_Q7Z7M8	245	261	yes	yes	4	0.0049207	78.95		By MS/MS		By matching	By matching
AQEQQSLIHTNQAESHTAVGR	WRCCPGYSGPKCQLRAQEQQSLIHTNQAES	LIHTNQAESHTAVGRGVAEQQQQQGCGDPE	R	A	Q	G	R	G	3	1	1	0	0	4	2	1	2	1	1	0	0	0	0	2	2	0	0	1	0	0	21	0	2304.1207	UNIPROT_sp_Q13201;UNIPROT_tr_E7EPG1;UNIPROT_sp_Q13201-2	UNIPROT_sp_Q13201	284	304	yes	no	3;4	4.0672E-05	102.79	By MS/MS	By MS/MS	By MS/MS	By MS/MS	By MS/MS	By MS/MS	By MS/MS
AQGFTEDTIVFLPQTDK	TPRAELKEKFTAFCKAQGFTEDTIVFLPQT	GFTEDTIVFLPQTDKCMTEQ__________	K	A	Q	D	K	C	1	0	0	2	0	2	1	1	0	1	1	1	0	2	1	0	3	0	0	1	0	0	17	0	1908.9469	UNIPROT_sp_P41222	UNIPROT_sp_P41222	169	185	yes	yes	2;3	0	321.79	By MS/MS	By MS/MS	By MS/MS	By MS/MS	By MS/MS	By MS/MS	By MS/MS
AQGLLSAGHPEGEQIIR	AVEDYGRNIKQLASRAQGLLSAGHPEGEQI	GLLSAGHPEGEQIIRLQGQVDKHYAGLKDV	R	A	Q	I	R	L	2	1	0	0	0	2	2	3	1	2	2	0	0	0	1	1	0	0	0	0	0	0	17	0	1774.9326	UNIPROT_sp_P11277-3;UNIPROT_sp_P11277;UNIPROT_sp_P11277-2;UNIPROT_tr_H0YJE6	UNIPROT_sp_P11277-3	1647	1663	yes	no	3	0.031694	63.462
AQGYSGLSVK	WKQVTQSYWDTNPTRAQGYSGLSVKVVNST	TNPTRAQGYSGLSVKVVNSTTGPGEHLRNA	R	A	Q	V	K	V	1	0	0	0	0	1	0	2	0	0	1	1	0	0	0	2	0	0	1	1	0	0	10	0	1008.524	UNIPROT_sp_P07996;UNIPROT_sp_P07996-2	UNIPROT_sp_P07996	1055	1064	no	no	2	8.8681E-05	137.14	By MS/MS		By MS/MS	By MS/MS	By MS/MS	By MS/MS
AQIHDLVLVGGSTR	LEPVEKALRDAKLDKAQIHDLVLVGGSTRI	KAQIHDLVLVGGSTRIPKVQKLLQDFFNGR	K	A	Q	T	R	I	1	1	0	1	0	1	0	2	1	1	2	0	0	0	0	1	1	0	0	2	0	0	14	0	1464.8049	UNIPROT_sp_P0DMV8-2;UNIPROT_sp_P0DMV9;UNIPROT_sp_P0DMV8;UNIPROT_tr_A0A0G2JIW1;UNIPROT_tr_V9GZ37	UNIPROT_sp_P0DMV8-2	274	287	yes	no	2	0.0083715	95.273
AQIINDAFNLASAHK	TQLQRDHSAIPVINRAQIINDAFNLASAHK	AQIINDAFNLASAHKVPVTLALNNTLFLIE	R	A	Q	H	K	V	4	0	2	1	0	1	0	0	1	2	1	1	0	1	0	1	0	0	0	0	0	0	15	0	1611.8369	UNIPROT_sp_P15144	UNIPROT_sp_P15144	659	673	yes	yes	2;3	1.2441E-13	173.33	By matching		By MS/MS	By MS/MS	By MS/MS	By MS/MS
AQIPILR	LTTKNMEVSVATTTKAQIPILRMNFKQELN	VSVATTTKAQIPILRMNFKQELNGNTKSKP	K	A	Q	L	R	M	1	1	0	0	0	1	0	0	0	2	1	0	0	0	1	0	0	0	0	0	0	0	7	0	809.51232	UNIPROT_sp_P04114	UNIPROT_sp_P04114	3431	3437	yes	yes	2	0.0046378	149.11	By MS/MS	By MS/MS	By MS/MS	By MS/MS	By MS/MS	By MS/MS	By MS/MS
AQITGYR	NETDSTVLVRWTPPRAQITGYRLTVGLTRR	LVRWTPPRAQITGYRLTVGLTRRGQPRQYN	R	A	Q	Y	R	L	1	1	0	0	0	1	0	1	0	1	0	0	0	0	0	0	1	0	1	0	0	0	7	0	807.4239	UNIPROT_sp_P02751-1;UNIPROT_sp_P02751;UNIPROT_sp_P02751-8;UNIPROT_sp_P02751-3;UNIPROT_sp_P02751-14;UNIPROT_sp_P02751-7;UNIPROT_sp_P02751-11;UNIPROT_sp_P02751-17;UNIPROT_sp_P02751-9;UNIPROT_sp_P02751-5;UNIPROT_sp_P02751-6;UNIPROT_sp_P02751-10;UNIPROT_sp_P02751-4;UNIPROT_sp_P02751-13;UNIPROT_sp_P02751-12	UNIPROT_sp_P02751-1	1022	1028	yes	no	2	0.0046236	143.97	By MS/MS	By MS/MS	By MS/MS	By MS/MS	By MS/MS	By MS/MS	By matching
AQLGDLPWQVAIK	NRMHIRRKRIVGGKRAQLGDLPWQVAIKDA	KRAQLGDLPWQVAIKDASGITCGGIYIGGC	R	A	Q	I	K	D	2	0	0	1	0	2	0	1	0	1	2	1	0	0	1	0	0	1	0	1	0	0	13	0	1437.798	UNIPROT_tr_G3XAM2;UNIPROT_sp_P05156;UNIPROT_tr_E7ETH0;UNIPROT_tr_A0A2R8Y3M9	UNIPROT_tr_G3XAM2	339	351	yes	no	2;3	9.2655E-58	211.86	By MS/MS	By MS/MS	By MS/MS	By MS/MS	By MS/MS	By MS/MS	By MS/MS
AQLHGASEEPGHFSLTNAASTHTTNEGIFSPTPGELGFSSFHR	CMGVSRHCTSSSWSRAQLHGASEEPGHFSL	FSPTPGELGFSSFHRLLSGPYFWSLPSRFL	R	A	Q	H	R	L	4	1	2	0	0	1	4	5	4	1	3	0	0	4	3	6	5	0	0	0	0	0	43	0	4523.1167	UNIPROT_sp_P98160	UNIPROT_sp_P98160	941	983	yes	yes	6	2.2776E-20	90.037	By matching			By MS/MS	By MS/MS	By MS/MS	By matching
AQLLGGVDEAWALLQGLQSR	QELQEQLRVVGEDTKAQLLGGVDEAWALLQ	GVDEAWALLQGLQSRVVHHTGRFKELFHPY	K	A	Q	S	R	V	3	1	0	1	0	3	1	3	0	0	5	0	0	0	0	1	0	1	0	1	0	0	20	0	2124.1328	UNIPROT_sp_Q6Q788;UNIPROT_tr_A0A669KB69	UNIPROT_sp_Q6Q788	160	179	yes	no	2;3	4.957E-06	122.93
AQLLQGLGFNLTER	MALAMLSLGTCGHTRAQLLQGLGFNLTERS	RAQLLQGLGFNLTERSETEIHQGFQHLHQL	R	A	Q	E	R	S	1	1	1	0	0	2	1	2	0	0	4	0	0	1	0	0	1	0	0	0	0	0	14	0	1558.8467	UNIPROT_sp_P08185;UNIPROT_tr_G3V350;UNIPROT_tr_G3V4V7	UNIPROT_sp_P08185	87	100	yes	no	2	0.0066844	98.182
AQLVPLPPSTYVEFTVSGTDCVAK	AQNNGSNFQLEEISRAQLVPLPPSTYVEFT	TYVEFTVSGTDCVAKEATEAAKCNLLAEKQ	R	A	Q	A	K	E	2	0	0	1	1	1	1	1	0	0	2	1	0	1	3	2	3	0	1	4	0	0	24	0	2578.2989	UNIPROT_sp_P02765;UNIPROT_tr_C9JV77	UNIPROT_sp_P02765	188	211	yes	no	2	0.053878	49.343
AQNLYQELLTQEGQASFQGLK	AASGTTGTYQEWKDKAQNLYQELLTQEGQA	ELLTQEGQASFQGLKDNVFDGLVRVTQEFH	K	A	Q	L	K	D	2	0	1	0	0	5	2	2	0	0	4	1	0	1	0	1	1	0	1	0	0	0	21	0	2365.1914	UNIPROT_sp_P04114	UNIPROT_sp_P04114	4148	4168	yes	yes	2;3	0	357.39				By MS/MS	By MS/MS
AQNLYQELLTQEGQASFQGLKDNVFDGLVR	AASGTTGTYQEWKDKAQNLYQELLTQEGQA	SFQGLKDNVFDGLVRVTQEFHMKVKHLIDS	K	A	Q	V	R	V	2	1	2	2	0	5	2	3	0	0	5	1	0	2	0	1	1	0	1	2	0	0	30	1	3380.7001	UNIPROT_sp_P04114	UNIPROT_sp_P04114	4148	4177	yes	yes	3;4	2.049E-85	185.25	By matching	By MS/MS	By MS/MS	By MS/MS	By MS/MS	By matching	By MS/MS
AQPVQVAEGSEPDGFWEALGGK	EAEKTGAQELLRVLRAQPVQVAEGSEPDGF	EGSEPDGFWEALGGKAAYRTSPRLKDKKMD	R	A	Q	G	K	A	3	0	0	1	0	2	3	4	0	0	1	1	0	1	2	1	0	1	0	2	0	0	22	0	2271.0808	UNIPROT_sp_P06396;UNIPROT_sp_P06396-4;UNIPROT_sp_P06396-3;UNIPROT_tr_A0A0A0MS51;UNIPROT_tr_A0A0A0MT01;UNIPROT_sp_P06396-2	UNIPROT_sp_P06396	627	648	no	no	2;3	4.2738E-245	268.92	By MS/MS	By MS/MS	By MS/MS	By MS/MS	By MS/MS	By MS/MS	By MS/MS
AQQEQELAADAFK	EQHQKLWEEQLAAAKAQQEQELAADAFKEL	AKAQQEQELAADAFKELDDDMDGTVSVTEL	K	A	Q	F	K	E	4	0	0	1	0	3	2	0	0	0	1	1	0	1	0	0	0	0	0	0	0	0	13	0	1447.6943	UNIPROT_sp_P14314-2;UNIPROT_sp_P14314;UNIPROT_tr_K7ELL7	UNIPROT_sp_P14314-2	207	219	yes	no	2	4.3444E-06	146.11				By matching
AQQIHSQTSQQYPLYDLDLGK	LKKSLLATMKTELQKAQQIHSQTSQQYPLY	QTSQQYPLYDLDLGKFGEKVTQLTDRWQRI	K	A	Q	G	K	F	1	0	0	2	0	5	0	1	1	1	3	1	0	0	1	2	1	0	2	0	0	0	21	0	2432.1972	UNIPROT_sp_P15924;UNIPROT_sp_P15924-3;UNIPROT_sp_P15924-2	UNIPROT_sp_P15924	835	855	yes	no	2;3	1.6543E-12	140.22		By matching				By matching
AQVSPTASDMLHMR	DEEKRLMVELHNLYRAQVSPTASDMLHMRW	RAQVSPTASDMLHMRWDEELAAFAKAYARQ	R	A	Q	M	R	W	2	1	0	1	0	1	0	0	1	0	1	0	2	0	1	2	1	0	0	1	0	0	14	0	1542.7283	UNIPROT_sp_Q6UXB8-2;UNIPROT_sp_Q6UXB8	UNIPROT_sp_Q6UXB8-2	45	58	yes	no	2;3	0.0002877	135.66			By MS/MS		By MS/MS	By MS/MS	By MS/MS
AQVTELEDELTAAEDAK	ERACRVAEQAANDLRAQVTELEDELTAAED	VTELEDELTAAEDAKLRLEVTVQALKTQHE	R	A	Q	A	K	L	4	0	0	2	0	1	4	0	0	0	2	1	0	0	0	0	2	0	0	1	0	0	17	0	1831.8687	UNIPROT_sp_Q7Z406-6;UNIPROT_sp_Q7Z406-2;UNIPROT_sp_Q7Z406;UNIPROT_sp_Q7Z406-4;UNIPROT_tr_A1L2Z2	UNIPROT_sp_Q7Z406-6	1571	1587	yes	no	2	0.0011422	119.77
AQWANPFDPSK	KPNTIMVLVNYIHFKAQWANPFDPSKTEDS	IHFKAQWANPFDPSKTEDSSSFLIDKTTTV	K	A	Q	S	K	T	2	0	1	1	0	1	0	0	0	0	0	1	0	1	2	1	0	1	0	0	0	0	11	0	1259.5935	UNIPROT_sp_P05543;CON__Q9TT36	UNIPROT_sp_P05543	208	218	yes	no	2	1.7469E-33	205.59				By MS/MS	By MS/MS	By matching
AQWANPFDPSKTEDSSSFLIDK	KPNTIMVLVNYIHFKAQWANPFDPSKTEDS	DPSKTEDSSSFLIDKTTTVQVPMMHQMEQY	K	A	Q	D	K	T	2	0	1	3	0	1	1	0	0	1	1	2	0	2	2	4	1	1	0	0	0	0	22	1	2482.1652	UNIPROT_sp_P05543	UNIPROT_sp_P05543	208	229	yes	yes	2;3	6.0605E-77	209.43		By MS/MS	By MS/MS	By MS/MS	By MS/MS	By MS/MS	By MS/MS
AQYEDIAQK	NNRSLDLDSIIAEVKAQYEDIAQKSKAEAE	IIAEVKAQYEDIAQKSKAEAESLYQSKYEE	K	A	Q	Q	K	S	2	0	0	1	0	2	1	0	0	1	0	1	0	0	0	0	0	0	1	0	0	0	9	0	1064.5138	UNIPROT_sp_P04264	UNIPROT_sp_P04264	356	364	yes	yes	2	0.00051286	139.97	By matching	By MS/MS		By matching
AQYEEIANR	NNRNLDLDSIIAEVKAQYEEIANRSRTEAE	IIAEVKAQYEEIANRSRTEAESWYQTKYEE	K	A	Q	N	R	S	2	1	1	0	0	1	2	0	0	1	0	0	0	0	0	0	0	0	1	0	0	0	9	0	1092.52	UNIPROT_sp_P13647;CON__P13647;UNIPROT_tr_H0YIN9;UNIPROT_tr_H0YI76	UNIPROT_sp_P13647	344	352	yes	no	2	0.073788	82.241		By matching	By matching	By matching	By MS/MS	By matching	By MS/MS
AQYEEIAQR	NNRNLDLDSIIAEVKAQYEEIAQRSRAEAE	IIAEVKAQYEEIAQRSRAEAESWYQTKYEE	K	A	Q	Q	R	S	2	1	0	0	0	2	2	0	0	1	0	0	0	0	0	0	0	0	1	0	0	0	9	0	1106.5356	UNIPROT_sp_P02538;CON__P02538;CON__P04259;UNIPROT_sp_P35908;CON__P35908v2;CON__P35908;UNIPROT_sp_P04259;CON__P19013;UNIPROT_sp_P19013	UNIPROT_sp_P02538	339	347	no	no	2	0.00027629	153.71		By MS/MS		By MS/MS	By MS/MS	By MS/MS	By MS/MS
AQYVLISPEASSR	TGKCKSWITPCPEEKAQYVLISPEASSRFG	EKAQYVLISPEASSRFGSSLITVRSKAKNQ	K	A	Q	S	R	F	2	1	0	0	0	1	1	0	0	1	1	0	0	0	1	3	0	0	1	1	0	0	13	0	1419.7358	UNIPROT_sp_P80108	UNIPROT_sp_P80108	787	799	yes	yes	2	1.9414E-27	193.52	By MS/MS	By MS/MS	By MS/MS	By MS/MS	By MS/MS	By MS/MS	By MS/MS
ARDDDSGNNGVILFSILR	IPELVLPNREVASVRARDDDSGNNGVILFS	DDSGNNGVILFSILRVDFISKDGATIPFQG	R	A	R	L	R	V	1	2	2	3	0	0	0	2	0	2	2	0	0	1	0	2	0	0	0	1	0	0	18	1	1960.9967	UNIPROT_sp_Q9BYE9	UNIPROT_sp_Q9BYE9	953	970	yes	yes	3	7.2514E-07	149.42
AREDIFMETLK	VEGMEDWKQDSQLQKAREDIFMETLKDIVE	QLQKAREDIFMETLKDIVEYYNDSNGSHVL	K	A	R	L	K	D	1	1	0	1	0	0	2	0	0	1	1	1	1	1	0	0	1	0	0	0	0	0	11	1	1351.6806	UNIPROT_sp_P25311;UNIPROT_tr_C9JEV0	UNIPROT_sp_P25311	92	102	yes	no	2;3	4.4538E-42	211.37	By MS/MS	By MS/MS	By MS/MS	By MS/MS	By MS/MS	By MS/MS	By MS/MS
AREDIFMETLKDIVEYYNDSNGSHVLQGR	VEGMEDWKQDSQLQKAREDIFMETLKDIVE	EYYNDSNGSHVLQGRFGCEIENNRSSGAFW	K	A	R	G	R	F	1	2	2	3	0	1	3	2	1	2	2	1	1	1	0	2	1	0	2	2	0	0	29	2	3398.6201	UNIPROT_sp_P25311;UNIPROT_tr_C9JEV0	UNIPROT_sp_P25311	92	120	yes	no	4;5	7.4833E-41	147.86
ARFEELNADLFR	DSLYEGVDFYTSITRARFEELNADLFRGTL	ITRARFEELNADLFRGTLEPVEKALRDAKL	R	A	R	F	R	G	2	2	1	1	0	0	2	0	0	0	2	0	0	2	0	0	0	0	0	0	0	0	12	1	1479.747	UNIPROT_tr_E9PKE3;UNIPROT_sp_P11142;UNIPROT_sp_P11142-2;UNIPROT_tr_E9PN89;UNIPROT_tr_E9PNE6;UNIPROT_tr_A8K7Q2;UNIPROT_sp_P54652	UNIPROT_sp_P54652	303	314	no	no	3	1.7815E-05	138.89						By MS/MS
ARGPDSNVLLLR	WGQDYEFKVRPSSGRARGPDSNVLLLRLPE	SGRARGPDSNVLLLRLPEKVPSAPPQEVTL	R	A	R	L	R	L	1	2	1	1	0	0	0	1	0	0	3	0	0	0	1	1	0	0	0	1	0	0	12	1	1309.7466	UNIPROT_sp_Q8WZ75-3;UNIPROT_tr_B4DYV8;UNIPROT_sp_Q8WZ75-2;UNIPROT_sp_Q8WZ75	UNIPROT_sp_Q8WZ75-3	220	231	yes	no	3	0.00018295	130.1		By matching	By MS/MS	By MS/MS		By matching	By matching
ARPEFTLPVHFYGHVEHTSQGAK	EEADDWLRYGNPWEKARPEFTLPVHFYGHV	VHFYGHVEHTSQGAKWVDTQVVLAMPYDTP	K	A	R	A	K	W	2	1	0	0	0	1	2	2	3	0	1	1	0	2	2	1	2	0	1	2	0	0	23	1	2607.2983	UNIPROT_sp_P11217-2;UNIPROT_sp_P11217	UNIPROT_sp_P11217-2	105	127	yes	no	3;4;5	2.0218E-16	132.66
ARPEYMLPVHFYGR	EEADDWLRYGNPWEKARPEYMLPVHFYGRV	KARPEYMLPVHFYGRVEHTPDGVKWLDTQV	K	A	R	G	R	V	1	2	0	0	0	0	1	1	1	0	1	0	1	1	2	0	0	0	2	1	0	0	14	1	1734.8664	UNIPROT_sp_P11216	UNIPROT_sp_P11216	193	206	yes	yes	3;4	0.046558	73.722
ARPLWAWFQR	EFLRLNANPWACDCRARPLWAWFQRARVSS	ACDCRARPLWAWFQRARVSSSDVTCATPPE	R	A	R	Q	R	A	2	2	0	0	0	1	0	0	0	0	1	0	0	1	1	0	0	2	0	0	0	0	10	1	1329.7095	UNIPROT_sp_Q86UN3	UNIPROT_sp_Q86UN3	269	278	yes	yes	3	0.010856	113.62
ASAGLLGAHAAAITAYALTLTK	VEASISKANSFLGEKASAGLLGAHAAAITA	AHAAAITAYALTLTKAPVDLLGVAHNNLMA	K	A	S	T	K	A	8	0	0	0	0	0	0	2	1	1	4	1	0	0	0	1	3	0	1	0	0	0	22	0	2084.163	UNIPROT_sp_P0C0L4;UNIPROT_sp_P0C0L4-2;UNIPROT_sp_P0C0L5;UNIPROT_tr_F5GXS0;UNIPROT_tr_A0A3B3ISA6;UNIPROT_tr_A0A0G2JPR0;UNIPROT_tr_A0A140TA49;UNIPROT_tr_A0A140TA29	UNIPROT_sp_P0C0L4	1183	1204	no	no	2;3;4	0	341.5	By MS/MS	By MS/MS	By MS/MS	By MS/MS	By MS/MS	By MS/MS	By MS/MS
ASAGLLGAHAAAITAYALTLTKAPADLR	VEASISKASSFLGEKASAGLLGAHAAAITA	TAYALTLTKAPADLRGVAHNNLMAMAQETG	K	A	S	L	R	G	10	1	0	1	0	0	0	2	1	1	5	1	0	0	1	1	3	0	1	0	0	0	28	1	2707.5021	UNIPROT_sp_P0C0L5;UNIPROT_tr_F5GXS0;UNIPROT_tr_A0A3B3ISA6;UNIPROT_tr_A0A140TA29	UNIPROT_sp_P0C0L5	1183	1210	no	no	3;4	0	305.61	By MS/MS	By MS/MS	By MS/MS	By MS/MS	By MS/MS	By MS/MS	By MS/MS
ASAISVTVLNVIEGPVFRPGSK	KAEFHHSIMSQYKLKASAISVTVLNVIEGP	VLNVIEGPVFRPGSKTYVVTGNMGSNDKVG	K	A	S	S	K	T	2	1	1	0	0	0	1	2	0	2	1	1	0	1	2	3	1	0	0	4	0	0	22	1	2240.2529	UNIPROT_sp_Q02413	UNIPROT_sp_Q02413	369	390	yes	yes	3	2.8682E-10	121.63
ASASGSGAQVGGPISSGSSASSVTVTR	SRTVLCGTCGQPADKASASGSGAQVGGPIS	PISSGSSASSVTVTRSYRSVGGSGGGSFGD	K	A	S	T	R	S	4	1	0	0	0	1	0	5	0	1	0	0	0	0	1	9	2	0	0	3	0	0	27	0	2364.1517	UNIPROT_sp_P02545;UNIPROT_tr_A0A6Q8PFJ0;UNIPROT_sp_P02545-3;UNIPROT_sp_P02545-5;UNIPROT_sp_P02545-4;UNIPROT_tr_A0A0C4DGC5	UNIPROT_sp_P02545	598	624	yes	no	2	0.05589	44.595
ASASYYEQYHSLNEIYSWIEFITER	DLIQQQISNDTVSPRASASYYEQYHSLNEI	SLNEIYSWIEFITERHPDMLTKIHIGSSFE	R	A	S	E	R	H	2	1	1	0	0	1	4	0	1	3	1	0	0	1	0	4	1	1	4	0	0	0	25	0	3098.4298	UNIPROT_sp_Q96IY4;UNIPROT_tr_A0A087WSY5;UNIPROT_sp_Q96IY4-2;UNIPROT_tr_A0A6Q8PHS9;UNIPROT_tr_A0A6Q8PG06	UNIPROT_sp_Q96IY4	115	139	yes	no	3	5.55E-14	112.88					By MS/MS
ASASYYEQYHSLNEIYSWIEFITERHPDMLTK	DLIQQQISNDTVSPRASASYYEQYHSLNEI	WIEFITERHPDMLTKIHIGSSFEKYPLYVL	R	A	S	T	K	I	2	1	1	1	0	1	4	0	2	3	2	1	1	1	1	4	2	1	4	0	0	0	32	1	3920.8356	UNIPROT_sp_Q96IY4;UNIPROT_tr_A0A087WSY5;UNIPROT_sp_Q96IY4-2;UNIPROT_tr_A0A6Q8PHS9;UNIPROT_tr_A0A6Q8PG06	UNIPROT_sp_Q96IY4	115	146	yes	no	4;5	1.4328E-34	125.53	By MS/MS	By MS/MS	By MS/MS	By MS/MS	By MS/MS	By MS/MS	By MS/MS
ASEFLGYWEPR	PMGLSTGIISDSQIKASEFLGYWEPRLARL	SQIKASEFLGYWEPRLARLNNGGSYNAWSV	K	A	S	P	R	L	1	1	0	0	0	0	2	1	0	0	1	0	0	1	1	1	0	1	1	0	0	0	11	0	1353.6354	UNIPROT_sp_P12259;UNIPROT_tr_A0A0A0MRJ7	UNIPROT_sp_P12259	1925	1935	yes	no	2	7.2729E-66	230.24	By matching	By MS/MS	By MS/MS	By matching	By MS/MS	By MS/MS	By MS/MS
ASFNHFDKDHGGALGPEEFK	RDAKGISQEQMQEFRASFNHFDKDHGGALG	FDKDHGGALGPEEFKACLISLGYDVENDRQ	R	A	S	F	K	A	2	0	1	2	0	0	2	3	2	0	1	2	0	3	1	1	0	0	0	0	0	0	20	1	2202.013	UNIPROT_sp_O43707;UNIPROT_tr_F5GXS2;UNIPROT_sp_O43707-2;UNIPROT_sp_O43707-3	UNIPROT_sp_O43707	772	791	yes	no	3	0.0002254	97.69
ASFPIITVTAAHSGTYR	EGDPAPYKNPERWYRASFPIITVTAAHSGT	FPIITVTAAHSGTYRCYSFSSRDPYLWSAP	R	A	S	Y	R	C	3	1	0	0	0	0	0	1	1	2	0	0	0	1	1	2	3	0	1	1	0	0	17	0	1790.9315	UNIPROT_sp_Q9HCN6-2;UNIPROT_sp_Q9HCN6;UNIPROT_sp_Q9HCN6-3;UNIPROT_tr_K7EIW7	UNIPROT_sp_Q9HCN6-2	163	179	yes	no	2;3	8.1705E-07	145.69	By MS/MS	By MS/MS	By matching	By MS/MS	By MS/MS	By MS/MS	By MS/MS
ASGEHVTDEEIESLMK	ADGYIDPEELAEIFRASGEHVTDEEIESLM	SGEHVTDEEIESLMKDGDKNNDGRIDFDEF	R	A	S	M	K	D	1	0	0	1	0	0	4	1	1	1	1	1	1	0	0	2	1	0	0	1	0	0	16	0	1773.8091	UNIPROT_sp_P02585;UNIPROT_tr_C9J7T9	UNIPROT_sp_P02585	122	137	yes	no	2	1.5156E-09	166.24
ASGGTFSSYAISWVR	AEVKKPGSSVKVSCKASGGTFSSYAISWVR	ASGGTFSSYAISWVRQAPGQGLEWMGGIIP	K	A	S	V	R	Q	2	1	0	0	0	0	0	2	0	1	0	0	0	1	0	4	1	1	1	1	0	0	15	0	1587.7682	UNIPROT_sp_P01742;UNIPROT_sp_A0A0B4J2H0	UNIPROT_sp_P01742	43	57	yes	no	2	0.005822	94.402
ASGPGLNTTGVPASLPVEFTIDAK	FKVKVLPTHDASKVKASGPGLNTTGVPASL	GVPASLPVEFTIDAKDAGEGLLAVQITDPE	K	A	S	A	K	D	3	0	1	1	0	0	1	3	0	1	2	1	0	1	3	2	3	0	0	2	0	0	24	0	2341.2165	UNIPROT_tr_Q60FE5;UNIPROT_sp_P21333-2;UNIPROT_sp_P21333	UNIPROT_tr_Q60FE5	1523	1546	yes	no	2	0.00010294	86.411
ASGSLPYTQTLQDHLNSLK	VGSKLIVAMSSWLQKASGSLPYTQTLQDHL	LPYTQTLQDHLNSLKEFNLQNMGLPDFHIP	K	A	S	L	K	E	1	0	1	1	0	2	0	1	1	0	4	1	0	0	1	3	2	0	1	0	0	0	19	0	2072.0538	UNIPROT_sp_P04114	UNIPROT_sp_P04114	1241	1259	yes	yes	2;3	2.7295E-156	247.93	By MS/MS	By MS/MS	By MS/MS	By MS/MS	By MS/MS	By MS/MS	By MS/MS
ASGSLPYTQTLQDHLNSLKEFNLQNMGLPDFHIPENLFLK	VGSKLIVAMSSWLQKASGSLPYTQTLQDHL	MGLPDFHIPENLFLKSDGRVKYTLNKNSLK	K	A	S	L	K	S	1	0	4	2	0	3	2	2	2	1	8	2	1	3	3	3	2	0	1	0	0	0	40	1	4569.3002	UNIPROT_sp_P04114	UNIPROT_sp_P04114	1241	1280	yes	yes	4;5;6	4.6307E-11	81.178	By MS/MS	By MS/MS	By MS/MS	By MS/MS	By MS/MS	By MS/MS	By MS/MS
ASGSPEPAISWFR	NATAERGEEMTFSCRASGSPEPAISWFRNG	CRASGSPEPAISWFRNGKLIEENEKYILKG	R	A	S	F	R	N	2	1	0	0	0	0	1	1	0	1	0	0	0	1	2	3	0	1	0	0	0	0	13	0	1403.6834	UNIPROT_sp_O15394;UNIPROT_tr_H9KV31;UNIPROT_sp_O15394-2	UNIPROT_sp_O15394	234	246	yes	no	2	0.014617	93.442
ASGVAVSDGVIK	______________________________	______________________________	M	A	S	I	K	V	2	0	0	1	0	0	0	2	0	1	0	1	0	0	0	2	0	0	0	3	0	0	12	0	1101.603	UNIPROT_sp_P23528;UNIPROT_tr_E9PP50;UNIPROT_tr_E9PS23	UNIPROT_sp_P23528	2	13	yes	no	2	0.035742	119.53	By matching	By matching		By matching		By matching	By matching
ASHEEVEGLVEK	LALLKAVDTWSWGERASHEEVEGLVEKIRF	GERASHEEVEGLVEKIRFPMMLPEELFELQ	R	A	S	E	K	I	1	0	0	0	0	0	4	1	1	0	1	1	0	0	0	1	0	0	0	2	0	0	12	0	1325.6463	UNIPROT_sp_Q08380	UNIPROT_sp_Q08380	334	345	yes	yes	2;3	3.2132E-65	225.93	By MS/MS	By MS/MS	By MS/MS	By MS/MS	By MS/MS	By MS/MS	By MS/MS
ASHQQLDTVWENAK	RMEIKYVPQLLKEEKASHQQLDTVWENAKA	KASHQQLDTVWENAKAKWAARKTQIFLPMN	K	A	S	A	K	A	2	0	1	1	0	2	1	0	1	0	1	1	0	0	0	1	1	1	0	1	0	0	14	0	1625.7798	UNIPROT_tr_E7ESB3;UNIPROT_sp_Q13508-2;UNIPROT_sp_Q13508-3;UNIPROT_sp_Q13508;UNIPROT_tr_E7ER42;UNIPROT_tr_E9PGR5;UNIPROT_tr_E7EX61	UNIPROT_tr_E7ESB3	61	74	yes	no	2	0.0012501	114.86
ASHTAPQVLFSHR	VIGKVFMQEFKEGRRASHTAPQVLFSHREP	RRASHTAPQVLFSHREPPLELKDTDAAVGD	R	A	S	H	R	E	2	1	0	0	0	1	0	0	2	0	1	0	0	1	1	2	1	0	0	1	0	0	13	0	1449.7477	UNIPROT_sp_O15144;UNIPROT_tr_H7C3F9	UNIPROT_sp_O15144	191	203	yes	no	3	0.021969	74.133
ASKPGWWLLNTEVGENQR	VWPLLPGSFKTLEMKASKPGWWLLNTEVGE	PGWWLLNTEVGENQRAGMQTPFLIMDRDCR	K	A	S	Q	R	A	1	1	2	0	0	1	2	2	0	0	2	1	0	0	1	1	1	2	0	1	0	0	18	1	2084.0439	UNIPROT_sp_P12259;UNIPROT_tr_A0A0A0MRJ7	UNIPROT_sp_P12259	1876	1893	yes	no	2;3	1.9208E-17	175.27	By MS/MS	By MS/MS	By MS/MS	By MS/MS	By MS/MS	By MS/MS	By MS/MS
ASLAFLQK	KGDIDSNVAIDLSNKASLAFLQKHLGLHKD	AIDLSNKASLAFLQKHLGLHKDFDQWDCLI	K	A	S	Q	K	H	2	0	0	0	0	1	0	0	0	0	2	1	0	1	0	1	0	0	0	0	0	0	8	0	876.5069	UNIPROT_sp_Q13093	UNIPROT_sp_Q13093	387	394	yes	yes	2	0.016623	114.72	By MS/MS		By MS/MS	By matching	By matching
ASLEGNLAETENR	MQALEIELQSQLSMKASLEGNLAETENRYC	MKASLEGNLAETENRYCVQLSQIQGLIGSV	K	A	S	N	R	Y	2	1	2	0	0	0	3	1	0	0	2	0	0	0	0	1	1	0	0	0	0	0	13	0	1402.6688	UNIPROT_sp_Q04695;CON__Q04695;UNIPROT_tr_F5GWP8	UNIPROT_sp_Q04695	322	334	yes	no	2	3.2833E-83	229		By MS/MS
ASLENSLEETK	MQNLEIELQSQLSMKASLENSLEETKGRYC	LSMKASLENSLEETKGRYCMQLAQIQEMIG	K	A	S	T	K	G	1	0	1	0	0	0	3	0	0	0	2	1	0	0	0	2	1	0	0	0	0	0	11	0	1219.5932	UNIPROT_sp_P08779;CON__P08779;UNIPROT_tr_K7ENW6;UNIPROT_sp_P02533;CON__P02533;CON__Q9Z2K1;CON__Q3ZAW8	UNIPROT_sp_P02533	353	363	no	no	2	5.3117E-94	245.99		By MS/MS	By MS/MS	By MS/MS	By MS/MS	By MS/MS	By MS/MS
ASLENSLEETKGR	MQNLEIELQSQLSMKASLENSLEETKGRYC	MKASLENSLEETKGRYCMQLAQIQEMIGSV	K	A	S	G	R	Y	1	1	1	0	0	0	3	1	0	0	2	1	0	0	0	2	1	0	0	0	0	0	13	1	1432.7158	UNIPROT_sp_P08779;CON__P08779;UNIPROT_tr_K7ENW6;UNIPROT_sp_P02533;CON__P02533;CON__Q9Z2K1;CON__Q3ZAW8	UNIPROT_sp_P02533	353	365	no	no	2;3	6.0344E-37	198.81	By MS/MS	By matching				By matching	By matching
ASLHGGEPTTIIR	KMVYWTDITEPSIGRASLHGGEPTTIIRQD	GRASLHGGEPTTIIRQDLGSPEGIAVDHLG	R	A	S	I	R	Q	1	1	0	0	0	0	1	2	1	2	1	0	0	0	1	1	2	0	0	0	0	0	13	0	1350.7256	UNIPROT_sp_P14543-2;UNIPROT_sp_P14543	UNIPROT_sp_P14543-2	872	884	yes	no	3	0.0021514	107.39	By MS/MS	By MS/MS	By MS/MS		By MS/MS	By MS/MS	By MS/MS
ASLLTMAFLNGALDGVILGDYLSR	DQLSAPRTFTLLDPKASLLTMAFLNGALDG	NGALDGVILGDYLSRTPEPRPSLSHLLSQY	K	A	S	S	R	T	3	1	1	2	0	0	0	3	0	1	6	0	1	1	0	2	1	0	1	1	0	0	24	0	2509.325	UNIPROT_sp_Q96PD5;UNIPROT_sp_Q96PD5-2	UNIPROT_sp_Q96PD5	265	288	yes	no	2;3	1.4896E-59	191.73						By matching
ASMHPVTAMLVGK	DKSHDQAVRTYQEHKASMHPVTAMLVGKDL	HKASMHPVTAMLVGKDLKVD__________	K	A	S	G	K	D	2	0	0	0	0	0	0	1	1	0	1	1	2	0	1	1	1	0	0	2	0	0	13	0	1340.6945	UNIPROT_sp_P09960-4;UNIPROT_sp_P09960	UNIPROT_sp_P09960-4	570	582	yes	no	3	0.00033509	114.76				By matching		By MS/MS
ASPAFLASQNTK	LNYLPKCIRVSVQLKASPAFLASQNTKGEE	QLKASPAFLASQNTKGEESYCICGNERQTL	K	A	S	T	K	G	3	0	1	0	0	1	0	0	0	0	1	1	0	1	1	2	1	0	0	0	0	0	12	0	1233.6354	UNIPROT_sp_P20742	UNIPROT_sp_P20742	836	847	yes	yes	2	1.1098E-64	221.68		By MS/MS
ASPDWGYDDKNGPEQWSK	______________________________	DWGYDDKNGPEQWSKLYPIANGNNQSPVDI	M	A	S	S	K	L	1	0	1	3	0	1	1	2	0	0	0	2	0	0	2	2	0	2	1	0	0	0	18	1	2078.897	UNIPROT_sp_P00915;UNIPROT_tr_E5RHP7;UNIPROT_tr_E5RH81;UNIPROT_tr_E5RIF9;UNIPROT_tr_E5RG43;UNIPROT_tr_E5RFL2;UNIPROT_tr_E5RGU8;UNIPROT_tr_E5RII2;UNIPROT_tr_E5RHS7	UNIPROT_sp_P00915	2	19	yes	no	2	5.6079E-34	190.57		By MS/MS	By MS/MS	By MS/MS		By MS/MS
ASPSEVVFLDDIGANLKPAR	KPEPQIYKFLLDTLKASPSEVVFLDDIGAN	VVFLDDIGANLKPARDLGMVTILVQDTDTA	K	A	S	A	R	D	3	1	1	2	0	0	1	1	0	1	2	1	0	1	2	2	0	0	0	2	0	0	20	1	2098.1059	UNIPROT_sp_P34913-3;UNIPROT_sp_P34913-2;UNIPROT_tr_E5RFU2;UNIPROT_sp_P34913	UNIPROT_sp_P34913-3	109	128	yes	no	3	0.0045177	88.781
ASQGISNYLAWYQQKPGK	SLSASVGDRVTITCRASQGISNYLAWYQQK	GISNYLAWYQQKPGKVPKLLIYAASTLQSG	R	A	S	G	K	V	2	0	1	0	0	3	0	2	0	1	1	2	0	0	1	2	0	1	2	0	0	0	18	1	2038.0272	UNIPROT_sp_A0A075B6S5	UNIPROT_sp_A0A075B6S5	47	64	yes	yes	3	1.1764E-05	120.66
ASQGISSYLAWYQQKPGK	SFSASTGDRVTITCRASQGISSYLAWYQQK	GISSYLAWYQQKPGKAPKLLIYAASTLQSG	R	A	S	G	K	A	2	0	0	0	0	3	0	2	0	1	1	2	0	0	1	3	0	1	2	0	0	0	18	1	2011.0163	UNIPROT_sp_A0A0C4DH67;UNIPROT_sp_A0A0C4DH69	UNIPROT_sp_A0A0C4DH67	45	62	yes	no	3	0.00014634	105.63
ASQHGSDVVIETDFGLR	VDMKLPVVLANGQIRASQHGSDVVIETDFG	QHGSDVVIETDFGLRVAYDLVYYVRVTVPG	R	A	S	L	R	V	1	1	0	2	0	1	1	2	1	1	1	0	0	1	0	2	1	0	0	2	0	0	17	0	1829.8908	UNIPROT_sp_Q9Y6R7;UNIPROT_tr_A0A087WXI2;UNIPROT_tr_A0A087WUZ2	UNIPROT_sp_Q9Y6R7	1349	1365	yes	no	2;3	2.025E-15	170.11		By MS/MS	By matching	By MS/MS	By MS/MS		By matching
ASQSIGSSLHWYQQKPDQSPK	FQSVTPKEKVTITCRASQSIGSSLHWYQQK	SSLHWYQQKPDQSPKLLIKYASQSFSGVPS	R	A	S	P	K	L	1	0	0	1	0	4	0	1	1	1	1	2	0	0	2	5	0	1	1	0	0	0	21	1	2371.1557	UNIPROT_sp_A0A0C4DH24	UNIPROT_sp_A0A0C4DH24	44	64	no	no	2;3;4	4.4921E-05	105.2
ASQSISSWLAWYQQKPGK	TLSASVGDRVTITCRASQSISSWLAWYQQK	SISSWLAWYQQKPGKAPKLLIYKASSLESG	R	A	S	G	K	A	2	0	0	0	0	3	0	1	0	1	1	2	0	0	1	4	0	2	1	0	0	0	18	1	2064.0429	UNIPROT_sp_P01602	UNIPROT_sp_P01602	47	64	yes	yes	2;3	1.3738E-06	145.69
ASQSISSYLNWYQQKPGK	SLSASVGDRVTITCRASQSISSYLNWYQQK	SISSYLNWYQQKPGKAPKLLIYAASSLQSG	R	A	S	G	K	A	1	0	1	0	0	3	0	1	0	1	1	2	0	0	1	4	0	1	2	0	0	0	18	1	2084.0327	UNIPROT_sp_P04432;UNIPROT_sp_P01597	UNIPROT_sp_P04432	47	64	yes	no	2;3	1.8295E-09	160.8
ASQSVSSNLAWYQQK	TLSVSPGERATLSCRASQSVSSNLAWYQQK	ASQSVSSNLAWYQQKPGQAPRLLIYGASTR	R	A	S	Q	K	P	2	0	1	0	0	3	0	0	0	0	1	1	0	0	0	4	0	1	1	1	0	0	15	0	1695.8216	UNIPROT_sp_P01624	UNIPROT_sp_P01624	45	59	no	no	2	9.773E-29	193.28
ASQSVSSNLAWYQQKPGQAPR	TLSVSPGERATLSCRASQSVSSNLAWYQQK	SNLAWYQQKPGQAPRLLIYGASTRATGIPA	R	A	S	P	R	L	3	1	1	0	0	4	0	1	0	0	1	1	0	0	2	4	0	1	1	1	0	0	21	1	2302.1454	UNIPROT_sp_P01624	UNIPROT_sp_P01624	45	65	no	no	2;3	1.5648E-49	191.51
ASQSVSSSYLAWYQQK	TLSLSPGERATLSCRASQSVSSSYLAWYQQ	SQSVSSSYLAWYQQKPGQAPRLLIYGASSR	R	A	S	Q	K	P	2	0	0	0	0	3	0	0	0	0	1	1	0	0	0	5	0	1	2	1	0	0	16	0	1831.8741	UNIPROT_sp_P01619	UNIPROT_sp_P01619	45	60	yes	yes	2	8.388E-05	149.41
ASQSVSSSYLAWYQQKPGQAPR	TLSLSPGERATLSCRASQSVSSSYLAWYQQ	SYLAWYQQKPGQAPRLLIYGASSRATGIPD	R	A	S	P	R	L	3	1	0	0	0	4	0	1	0	0	1	1	0	0	2	5	0	1	2	1	0	0	22	1	2438.1979	UNIPROT_sp_P01619	UNIPROT_sp_P01619	45	66	yes	yes	2;3	1.2067E-144	236.03
ASQSVSSYLAWYQQK	TLSLSPGERATLSCRASQSVSSYLAWYQQK	ASQSVSSYLAWYQQKPGQAPRLLIYDASNR	R	A	S	Q	K	P	2	0	0	0	0	3	0	0	0	0	1	1	0	0	0	4	0	1	2	1	0	0	15	0	1744.842	UNIPROT_sp_P04433;UNIPROT_sp_A0A0A0MRZ8	UNIPROT_sp_P04433	45	59	yes	no	2	0.00024528	138.99					By MS/MS
ASQSVSSYLAWYQQKPGQAPR	TLSLSPGERATLSCRASQSVSSYLAWYQQK	SYLAWYQQKPGQAPRLLIYDASNRATGIPA	R	A	S	P	R	L	3	1	0	0	0	4	0	1	0	0	1	1	0	0	2	4	0	1	2	1	0	0	21	1	2351.1658	UNIPROT_sp_P04433;UNIPROT_sp_A0A0A0MRZ8	UNIPROT_sp_P04433	45	65	yes	no	2;3	3.6264E-62	200.33
ASSFLGEK	GAEPLKQRVEASISKASSFLGEKASAGLLG	VEASISKASSFLGEKASAGLLGAHAAAITA	K	A	S	E	K	A	1	0	0	0	0	0	1	1	0	0	1	1	0	1	0	2	0	0	0	0	0	0	8	0	837.42323	UNIPROT_sp_P0C0L5;UNIPROT_tr_F5GXS0;UNIPROT_tr_A0A3B3ISA6	UNIPROT_sp_P0C0L5	1175	1182	no	no	2	0.0058703	134.81	By matching	By matching		By MS/MS	By matching
ASSFLGEKASAGLLGAHAAAITAYALTLTK	GAEPLKQRVEASISKASSFLGEKASAGLLG	AHAAAITAYALTLTKAPADLRGVAHNNLMA	K	A	S	T	K	A	9	0	0	0	0	0	1	3	1	1	5	2	0	1	0	3	3	0	1	0	0	0	30	1	2903.5757	UNIPROT_sp_P0C0L5;UNIPROT_tr_F5GXS0;UNIPROT_tr_A0A3B3ISA6	UNIPROT_sp_P0C0L5	1175	1204	no	no	3;4	1.7518E-65	169.23	By matching	By matching	By matching		By matching
ASSFLGEKASAGLLGAHAAAITAYALTLTKAPADLR	GAEPLKQRVEASISKASSFLGEKASAGLLG	TAYALTLTKAPADLRGVAHNNLMAMAQETG	K	A	S	L	R	G	11	1	0	1	0	0	1	3	1	1	6	2	0	1	1	3	3	0	1	0	0	0	36	2	3526.9148	UNIPROT_sp_P0C0L5;UNIPROT_tr_F5GXS0;UNIPROT_tr_A0A3B3ISA6	UNIPROT_sp_P0C0L5	1175	1210	no	no	3;4;5	6.3606E-144	196.06	By MS/MS	By MS/MS	By MS/MS	By MS/MS	By MS/MS	By MS/MS	By MS/MS
ASSIIDELFQDR	QQTHMLDVMQDHFSRASSIIDELFQDRFFT	FSRASSIIDELFQDRFFTREPQDTYHYLPF	R	A	S	D	R	F	1	1	0	2	0	1	1	0	0	2	1	0	0	1	0	2	0	0	0	0	0	0	12	0	1392.6885	UNIPROT_sp_P10909-4;UNIPROT_sp_P10909-6;UNIPROT_sp_P10909;UNIPROT_sp_P10909-5;UNIPROT_sp_P10909-2;UNIPROT_sp_P10909-3;UNIPROT_tr_H0YC35;UNIPROT_tr_H0YLK8;UNIPROT_tr_E7ERK6	UNIPROT_sp_P10909-4	150	161	yes	no	1;2;3	2.3811E-141	263.11	By MS/MS	By MS/MS	By MS/MS	By MS/MS	By MS/MS	By MS/MS	By MS/MS
ASSIIDELFQDRFFTR	QQTHMLDVMQDHFSRASSIIDELFQDRFFT	SSIIDELFQDRFFTREPQDTYHYLPFSLPH	R	A	S	T	R	E	1	2	0	2	0	1	1	0	0	2	1	0	0	3	0	2	1	0	0	0	0	0	16	1	1943.9741	UNIPROT_sp_P10909-4;UNIPROT_sp_P10909-6;UNIPROT_sp_P10909;UNIPROT_sp_P10909-5;UNIPROT_sp_P10909-2;UNIPROT_sp_P10909-3;UNIPROT_tr_H0YC35;UNIPROT_tr_H0YLK8;UNIPROT_tr_E7ERK6	UNIPROT_sp_P10909-4	150	165	yes	no	2;3	0.00038194	112.64	By MS/MS	By MS/MS	By MS/MS			By MS/MS	By MS/MS
ASSQWVVGPSYFVEYLIK	NENTSKQYSLFKVTRASSQWVVGPSYFVEY	QWVVGPSYFVEYLIKESPCTKSQASSCSLQ	R	A	S	I	K	E	1	0	0	0	0	1	1	1	0	1	1	1	0	1	1	3	0	1	2	3	0	0	18	0	2072.0619	UNIPROT_sp_Q9UGM5-2;UNIPROT_sp_Q9UGM5;UNIPROT_tr_E9PG08;UNIPROT_tr_C9JC68	UNIPROT_sp_Q9UGM5-2	158	175	yes	no	2;3	3.4603E-12	162.41	By MS/MS	By MS/MS	By MS/MS	By MS/MS		By matching	By MS/MS
ASTEQAPELENLTVTEVGWDGLR	TAEKGRHKSKPARVKASTEQAPELENLTVT	LENLTVTEVGWDGLRLNWTAADQAYEHFII	K	A	S	L	R	L	2	1	1	1	0	1	4	2	0	0	3	0	0	0	1	1	3	1	0	2	0	0	23	0	2514.2238	UNIPROT_sp_P24821-4;UNIPROT_sp_P24821;UNIPROT_tr_J3QSU6;UNIPROT_tr_E9PC84	UNIPROT_sp_P24821-4	1069	1091	yes	no	2	6.2168E-13	120.63
ASTPNGYDNGIIWATWK	GHLNGVYYQGGTYSKASTPNGYDNGIIWAT	TPNGYDNGIIWATWKTRWYSMKKTTMKIIP	K	A	S	W	K	T	2	0	2	1	0	0	0	2	0	2	0	1	0	0	1	1	2	2	1	0	0	0	17	0	1892.9057	UNIPROT_sp_P02679-2;UNIPROT_tr_C9JEU5;UNIPROT_sp_P02679;UNIPROT_tr_C9JC84	UNIPROT_sp_P02679-2	383	399	yes	no	2;3	0.00013411	131.08
ASVSVTAEDEGTQR	LNPTVTYGNDSFSAKASVSVTAEDEGTQRL	KASVSVTAEDEGTQRLTCAVILGNQSQETL	K	A	S	Q	R	L	2	1	0	1	0	1	2	1	0	0	0	0	0	0	0	2	2	0	0	2	0	0	14	0	1448.6743	UNIPROT_sp_P05362;UNIPROT_tr_E7ESS4	UNIPROT_sp_P05362	274	287	yes	no	2	0.021207	84.289		By matching	By matching	By MS/MS		By MS/MS	By matching
ATAENEFVALK	LEGYKKKYEEEVALRATAENEFVALKKDVD	VALRATAENEFVALKKDVDCAYLRKSDLEA	R	A	T	L	K	K	3	0	1	0	0	0	2	0	0	0	1	1	0	1	0	0	1	0	0	1	0	0	11	0	1191.6136	UNIPROT_sp_O43790;CON__O43790;UNIPROT_tr_A0A087X106;UNIPROT_sp_Q14533;CON__Q61726;CON__P78385;UNIPROT_sp_P78385;CON__Q6NT21	CON__P78385	207	217	no	no	2	6.984E-08	148.94
ATAENEFVALKK	LEGYKKKYEEEVALRATAENEFVALKKDVD	ALRATAENEFVALKKDVDCAYLRKSDLEAN	R	A	T	K	K	D	3	0	1	0	0	0	2	0	0	0	1	2	0	1	0	0	1	0	0	1	0	0	12	1	1319.7085	UNIPROT_sp_O43790;CON__O43790;UNIPROT_tr_A0A087X106;UNIPROT_sp_Q14533;CON__Q61726;CON__P78385;UNIPROT_sp_P78385;CON__Q6NT21	CON__P78385	207	218	no	no	2	5.3229E-33	198.25					By MS/MS
ATAENEFVVLK	LEGYKKKYEEEVALRATAENEFVVLKKDVD	VALRATAENEFVVLKKDVDCAYLRKSDLEA	R	A	T	L	K	K	2	0	1	0	0	0	2	0	0	0	1	1	0	1	0	0	1	0	0	2	0	0	11	0	1219.6449	CON__P78386;UNIPROT_sp_P78386	CON__P78386	219	229	yes	no	2	2.6353E-15	179.8					By MS/MS
ATAENEFVVLKK	LEGYKKKYEEEVALRATAENEFVVLKKDVD	ALRATAENEFVVLKKDVDCAYLRKSDLEAN	R	A	T	K	K	D	2	0	1	0	0	0	2	0	0	0	1	2	0	1	0	0	1	0	0	2	0	0	12	1	1347.7398	CON__P78386;UNIPROT_sp_P78386	CON__P78386	219	230	yes	no	3	0.0020461	109.16					By MS/MS
ATAGDTHLGGEDFDNR	DVSILTIDDGIFEVKATAGDTHLGGEDFDN	TAGDTHLGGEDFDNRLVNHFVEEFKRKHKK	K	A	T	N	R	L	2	1	1	3	0	0	1	3	1	0	1	0	0	1	0	0	2	0	0	0	0	0	16	0	1674.7234	UNIPROT_sp_P0DMV8-2;UNIPROT_sp_P0DMV9;UNIPROT_sp_P0DMV8;UNIPROT_tr_A0A0G2JIW1;UNIPROT_tr_V9GZ37	UNIPROT_sp_P0DMV8-2	166	181	no	no	3	0.006029	80.632
ATAQMLEVMFK	DSFADIDYSLVEAPRATAQMLEVMFKGEIF	EAPRATAQMLEVMFKGEIFHRNHRSPVTLL	R	A	T	F	K	G	2	0	0	0	0	1	1	0	0	0	1	1	2	1	0	0	1	0	0	1	0	0	11	0	1267.6305	UNIPROT_sp_P18428	UNIPROT_sp_P18428	238	248	yes	yes	2	1.6118E-15	182.39	By MS/MS	By MS/MS	By MS/MS	By MS/MS	By MS/MS	By MS/MS	By MS/MS
ATAVVDGAFK	ASGNARIGKPAPDFKATAVVDGAFKEVKLS	APDFKATAVVDGAFKEVKLSDYKGKYVVLF	K	A	T	F	K	E	3	0	0	1	0	0	0	1	0	0	0	1	0	1	0	0	1	0	0	2	0	0	10	0	977.5182	UNIPROT_sp_P32119;UNIPROT_tr_A6NIW5;UNIPROT_sp_P32119-2	UNIPROT_sp_P32119	17	26	yes	no	2	4.5556E-07	149.57		By matching	By matching	By matching
ATDFVVPGPGK	KPIIIGRHAYGDQYRATDFVVPGPGKVEIT	DQYRATDFVVPGPGKVEITYTPSDGTQKVT	R	A	T	G	K	V	1	0	0	1	0	0	0	2	0	0	0	1	0	1	2	0	1	0	0	2	0	0	11	0	1086.571	UNIPROT_sp_O75874;UNIPROT_tr_C9J4N6	UNIPROT_sp_O75874	141	151	yes	no	2	0.001752	116.37
ATDKDITGTLSNPEVFNYGVETHEAYK	TVTVSDLYAMNLEPRATDKDITGTLSNPEV	PEVFNYGVETHEAYKQRSLASDITDEQKKV	R	A	T	Y	K	Q	2	0	2	2	0	0	3	2	1	1	1	2	0	1	1	1	4	0	2	2	0	0	27	1	2998.4196	UNIPROT_tr_Q5TD05;UNIPROT_tr_Q5TD07;UNIPROT_sp_P16083	UNIPROT_tr_Q5TD05	51	77	yes	no	3;4	4.0497E-20	126.16
ATEDEGSEQKIPEATNR	IPMNPMCIYRSPEKKATEDEGSEQKIPEAT	EDEGSEQKIPEATNRRVWELSKANSRFATT	K	A	T	N	R	R	2	1	1	1	0	1	4	1	0	1	0	1	0	0	1	1	2	0	0	0	0	0	17	1	1873.8654	UNIPROT_sp_P01008	UNIPROT_sp_P01008	62	78	yes	yes	2;3	6.3837E-43	202.61	By MS/MS	By MS/MS	By MS/MS	By MS/MS	By MS/MS	By MS/MS	By MS/MS
ATEDEGSEQKIPEATNRR	IPMNPMCIYRSPEKKATEDEGSEQKIPEAT	DEGSEQKIPEATNRRVWELSKANSRFATTF	K	A	T	R	R	V	2	2	1	1	0	1	4	1	0	1	0	1	0	0	1	1	2	0	0	0	0	0	18	2	2029.9665	UNIPROT_sp_P01008	UNIPROT_sp_P01008	62	79	yes	yes	3;4	0.00088859	105.46	By MS/MS	By MS/MS	By MS/MS	By MS/MS	By MS/MS	By MS/MS	By MS/MS
ATEHLSTLSEK	LKENGGARLAEYHAKATEHLSTLSEKAKPA	YHAKATEHLSTLSEKAKPALEDLRQGLLPV	K	A	T	E	K	A	1	0	0	0	0	0	2	0	1	0	2	1	0	0	0	2	2	0	0	0	0	0	11	0	1214.6143	UNIPROT_sp_P02647;UNIPROT_tr_F8W696	UNIPROT_sp_P02647	220	230	yes	no	2;3	5.7841E-44	218.6	By MS/MS	By MS/MS	By MS/MS	By MS/MS	By MS/MS	By MS/MS	By MS/MS
ATEPVIAFYEK	DNEETIKKRLETYYKATEPVIAFYEKRGIV	TYYKATEPVIAFYEKRGIVRKVNAEGSVDS	K	A	T	E	K	R	2	0	0	0	0	0	2	0	0	1	0	1	0	1	1	0	1	0	1	1	0	0	11	0	1266.6496	UNIPROT_tr_Q5T9B7;UNIPROT_sp_P00568	UNIPROT_tr_Q5T9B7	172	182	yes	no	2	0.050992	79.489
ATFMVGSYGPRPEEYEFLTPVEEAPK	KYVQHTYRTGVKVDKATFMVGSYGPRPEEY	PEEYEFLTPVEEAPKGMLARGTYHNKSFFT	K	A	T	P	K	G	2	1	0	0	0	0	5	2	0	0	1	1	1	2	4	1	2	0	2	2	0	0	26	1	2943.4001	UNIPROT_sp_P52566;UNIPROT_tr_H0YGX7	UNIPROT_sp_P52566	139	164	yes	no	3	5.0551E-11	105.51
ATFQTPDFIVPLTDLR	GTMPAFEVSLQALQKATFQTPDFIVPLTDL	TFQTPDFIVPLTDLRIPSVQINFKDLKNIK	K	A	T	L	R	I	1	1	0	2	0	1	0	0	0	1	2	0	0	2	2	0	3	0	0	1	0	0	16	0	1832.9672	UNIPROT_sp_P04114	UNIPROT_sp_P04114	2610	2625	yes	yes	2;3	5.3835E-162	258.78	By MS/MS	By MS/MS	By MS/MS	By MS/MS	By MS/MS	By MS/MS	By MS/MS
ATFQTPDFIVPLTDLRIPSVQINFK	GTMPAFEVSLQALQKATFQTPDFIVPLTDL	PLTDLRIPSVQINFKDLKNIKIPSRFSTPE	K	A	T	F	K	D	1	1	1	2	0	2	0	0	0	3	2	1	0	3	3	1	3	0	0	2	0	0	25	1	2859.5535	UNIPROT_sp_P04114	UNIPROT_sp_P04114	2610	2634	yes	yes	3	0.056258	43.956	By MS/MS		By MS/MS				By MS/MS
ATFQTPDFIVPLTDLRIPSVQINFKDLK	GTMPAFEVSLQALQKATFQTPDFIVPLTDL	DLRIPSVQINFKDLKNIKIPSRFSTPEFTI	K	A	T	L	K	N	1	1	1	3	0	2	0	0	0	3	3	2	0	3	3	1	3	0	0	2	0	0	28	2	3215.7594	UNIPROT_sp_P04114	UNIPROT_sp_P04114	2610	2637	yes	yes	4	0.013831	48.84	By MS/MS	By MS/MS	By MS/MS			By MS/MS	By matching
ATFSSVPLAASISAVSLEVAQPGPSNRPR	HLLMALADLDELLIRATFSSVPLAASISAV	VSLEVAQPGPSNRPRALEVEECRCPPGYIG	R	A	T	P	R	A	5	2	1	0	0	1	1	1	0	1	2	0	0	1	4	6	1	0	0	3	0	0	29	1	2908.5407	UNIPROT_sp_P98160	UNIPROT_sp_P98160	1495	1523	yes	yes	3	0.00052857	61.602			By MS/MS
ATFVELSTK	______________________________	______________________________	M	A	T	T	K	A	1	0	0	0	0	0	1	0	0	0	1	1	0	1	0	1	2	0	0	1	0	0	9	0	994.53351	UNIPROT_sp_O60218;UNIPROT_sp_C9JRZ8	UNIPROT_sp_O60218	2	10	yes	no	2	0.0082753	167.23
ATFYGEQVDYYK	ELVKLQQTYAALNSKATFYGEQVDYYKSYI	NSKATFYGEQVDYYKSYIKTCLDNLASKGK	K	A	T	Y	K	S	1	0	0	1	0	1	1	1	0	0	0	1	0	1	0	0	1	0	3	1	0	0	12	0	1482.6667	UNIPROT_sp_P46940;UNIPROT_tr_H0YLE8	UNIPROT_sp_P46940	1517	1528	yes	no	2	0.0086341	102.06
ATGGGLSSVGGGSSTIK	SGLGVGGGFSSSSGRATGGGLSSVGGGSST	GGGLSSVGGGSSTIKYTTTSSSSRKSYKH_	R	A	T	I	K	Y	1	0	0	0	0	0	0	6	0	1	1	1	0	0	0	4	2	0	0	1	0	0	17	0	1434.7314	CON__P04259;UNIPROT_sp_P04259	CON__P04259	534	550	no	no	2;3	0.0030225	86.803		By MS/MS
ATGGGLSSVGGGSSTIKYTTTSSSSR	SGLGVGGGFSSSSGRATGGGLSSVGGGSST	GSSTIKYTTTSSSSRKSYKH__________	R	A	T	S	R	K	1	1	0	0	0	0	0	6	0	1	1	1	0	0	0	8	5	0	1	1	0	0	26	1	2405.167	CON__P04259;UNIPROT_sp_P04259	CON__P04259	534	559	no	no	3	1.5618E-09	102.16
ATGQRPHHFLR	GSSKIDKELINRIERATGQRPHHFLRRGIF	RIERATGQRPHHFLRRGIFFSHRDMNQVLD	R	A	T	L	R	R	1	2	0	0	0	1	0	1	2	0	1	0	0	1	1	0	1	0	0	0	0	0	11	1	1318.7007	UNIPROT_sp_P23381;UNIPROT_sp_P23381-2;UNIPROT_tr_G3V277;UNIPROT_tr_G3V3Y5;UNIPROT_tr_G3V3H8;UNIPROT_tr_G3V456;UNIPROT_tr_G3V5U1;UNIPROT_tr_G3V423;UNIPROT_tr_G3V2Y7;UNIPROT_tr_G3V227;UNIPROT_tr_G3V3P2	UNIPROT_sp_P23381	123	133	yes	no	3	0.016874	88.134		By matching		By MS/MS
ATGVFTTLQPGSSIPPYNTEVTETTIVITWTPAPR	TVSLVAIKGNQESPKATGVFTTLQPGSSIP	VTETTIVITWTPAPRIGFKLGVRPSQGGEA	K	A	T	P	R	I	2	1	1	0	0	1	2	2	0	3	1	0	0	1	5	2	9	1	1	3	0	0	35	0	3744.9251	UNIPROT_sp_P02751-1;UNIPROT_sp_P02751;UNIPROT_sp_P02751-8;UNIPROT_sp_P02751-3;UNIPROT_sp_P02751-14;UNIPROT_sp_P02751-7;UNIPROT_sp_P02751-11;UNIPROT_sp_P02751-17;UNIPROT_sp_P02751-9;UNIPROT_sp_P02751-5;UNIPROT_sp_P02751-6;UNIPROT_sp_P02751-10;UNIPROT_sp_P02751-4;UNIPROT_sp_P02751-13;UNIPROT_sp_P02751-12	UNIPROT_sp_P02751-1	1078	1112	yes	no	3;4	7.2054E-20	109.54	By MS/MS	By MS/MS	By MS/MS	By MS/MS	By MS/MS	By MS/MS	By MS/MS
ATGVLYDYVNK	AASGLLTSLKDNVPKATGVLYDYVNKYHWE	NVPKATGVLYDYVNKYHWEHTGLTLREVSS	K	A	T	N	K	Y	1	0	1	1	0	0	0	1	0	0	1	1	0	0	0	0	1	0	2	2	0	0	11	0	1241.6292	UNIPROT_sp_P04114	UNIPROT_sp_P04114	4077	4087	yes	yes	1;2	8.1592E-66	229.55	By MS/MS	By MS/MS	By MS/MS	By MS/MS	By MS/MS	By MS/MS	By MS/MS
ATGVLYDYVNKYHWEHTGLTLR	AASGLLTSLKDNVPKATGVLYDYVNKYHWE	YVNKYHWEHTGLTLREVSSKLRRNLQNNAE	K	A	T	L	R	E	1	1	1	1	0	0	1	2	2	0	3	1	0	0	0	0	3	1	3	2	0	0	22	1	2635.3183	UNIPROT_sp_P04114	UNIPROT_sp_P04114	4077	4098	yes	yes	3;4;5	6.343E-31	176.68	By MS/MS	By MS/MS	By MS/MS	By MS/MS	By MS/MS	By MS/MS	By MS/MS
ATGVLYDYVNKYHWEHTGLTLREVSSK	AASGLLTSLKDNVPKATGVLYDYVNKYHWE	HWEHTGLTLREVSSKLRRNLQNNAEWVYQG	K	A	T	S	K	L	1	1	1	1	0	0	2	2	2	0	3	2	0	0	0	2	3	1	3	3	0	0	27	2	3165.5883	UNIPROT_sp_P04114	UNIPROT_sp_P04114	4077	4103	yes	yes	3;4;5;6	2.9879E-15	113.08	By matching	By matching	By MS/MS		By MS/MS	By MS/MS	By MS/MS
ATIGLIR	IVKLLNQPNQWPLVKATIGLIRNLALCPAN	PNQWPLVKATIGLIRNLALCPANHAPLQEA	K	A	T	I	R	N	1	1	0	0	0	0	0	1	0	2	1	0	0	0	0	0	1	0	0	0	0	0	7	0	742.47012	UNIPROT_sp_P14923	UNIPROT_sp_P14923	500	506	yes	yes	2	0.0088475	132.94
ATLDVDEAGTEAAAATSFAIK	ITKQQKLEASKSFHKATLDVDEAGTEAAAA	EAGTEAAAATSFAIKFFSAQTNRHILRFNR	K	A	T	I	K	F	7	0	0	2	0	0	2	1	0	1	1	1	0	1	0	1	3	0	0	1	0	0	21	0	2051.0059	UNIPROT_sp_P29622	UNIPROT_sp_P29622	366	386	yes	yes	2;3	0	312.67	By MS/MS	By MS/MS	By MS/MS	By MS/MS	By MS/MS	By MS/MS	By MS/MS
ATLELSPWQMSALVQVHASQPSSFHDFPDLGQEVALNANTK	QLEGLFFTNGEHTSKATLELSPWQMSALVQ	FPDLGQEVALNANTKNQKIRWKNEVRIHSG	K	A	T	T	K	N	5	0	2	2	0	4	2	1	2	0	5	1	1	2	3	5	2	1	0	3	0	0	41	0	4463.1856	UNIPROT_sp_P04114	UNIPROT_sp_P04114	3587	3627	yes	yes	4;5	7.6532E-29	111.5	By MS/MS	By MS/MS	By MS/MS	By MS/MS	By MS/MS	By MS/MS	By MS/MS
ATLGPAVRPLPWQR	DTIDHDLLLLQLSEKATLGPAVRPLPWQRV	KATLGPAVRPLPWQRVDRDVAPGTLCDVAG	K	A	T	Q	R	V	2	2	0	0	0	1	0	1	0	0	2	0	0	0	3	0	1	1	0	1	0	0	14	1	1560.8889	UNIPROT_sp_P00746;UNIPROT_tr_K7ERG9	UNIPROT_sp_P00746	124	137	yes	no	2;3	6.5327E-12	172.56	By MS/MS	By MS/MS	By MS/MS	By MS/MS	By MS/MS	By MS/MS	By MS/MS
ATLKDQLIYNLLK	______________________________	______________________________	M	A	T	L	K	E	1	0	1	1	0	1	0	0	0	1	4	2	0	0	0	0	1	0	1	0	0	0	13	1	1531.8974	UNIPROT_sp_P00338;UNIPROT_sp_P00338-5;UNIPROT_sp_P00338-2;UNIPROT_tr_F5GXY2;UNIPROT_sp_P00338-4;UNIPROT_tr_F5GYU2;UNIPROT_tr_F5GXH2;UNIPROT_tr_F5H5J4;UNIPROT_tr_F5H6W8;UNIPROT_tr_F5GZQ4;UNIPROT_tr_F5H8H6;UNIPROT_tr_F5GXC7;UNIPROT_tr_F5GWW2;UNIPROT_tr_F5GXU1	UNIPROT_sp_P00338	2	14	yes	no	2	1.4749E-82	234.67				By MS/MS
ATLKDQLIYNLLKEEQTPQNK	______________________________	LIYNLLKEEQTPQNKITVVGVGAVGMACAI	M	A	T	N	K	I	1	0	2	1	0	3	2	0	0	1	4	3	0	0	1	0	2	0	1	0	0	0	21	2	2486.3381	UNIPROT_sp_P00338;UNIPROT_sp_P00338-5;UNIPROT_sp_P00338-2;UNIPROT_tr_F5GXY2;UNIPROT_sp_P00338-4;UNIPROT_tr_F5GYU2;UNIPROT_tr_F5GXH2;UNIPROT_tr_F5H5J4;UNIPROT_tr_F5H6W8;UNIPROT_tr_F5GZQ4;UNIPROT_tr_F5H8H6;UNIPROT_tr_F5GXC7;UNIPROT_tr_F5GWW2;UNIPROT_tr_F5GXU1	UNIPROT_sp_P00338	2	22	yes	no	3	9.6707E-90	218.14	By matching			By MS/MS		By matching	By MS/MS
ATLLDIYK	SITSITVENVFVKYKATLLDIYKTGEAVAE	NVFVKYKATLLDIYKTGEAVAEKDSEITFI	K	A	T	Y	K	T	1	0	0	1	0	0	0	0	0	1	2	1	0	0	0	0	1	0	1	0	0	0	8	0	935.53278	UNIPROT_sp_P01031	UNIPROT_sp_P01031	1579	1586	yes	yes	1;2	0.0096533	154.31			By MS/MS	By MS/MS	By matching	By MS/MS	By MS/MS
ATLYALSHAVNNYHK	QLREIFNMARDQRSRATLYALSHAVNNYHK	ATLYALSHAVNNYHKTNPTGTQELLDIANY	R	A	T	H	K	T	3	0	2	0	0	0	0	0	2	0	2	1	0	0	0	1	1	0	2	1	0	0	15	0	1700.8635	UNIPROT_sp_P04114;UNIPROT_tr_A8MUN2	UNIPROT_sp_P04114	440	454	yes	no	2;3;4	0	412.9	By MS/MS	By MS/MS	By MS/MS	By MS/MS	By MS/MS	By MS/MS	By MS/MS
ATMQNLNDR	SSFGGVDGLLAGGEKATMQNLNDRLASYLD	LAGGEKATMQNLNDRLASYLDKVRALEEAN	K	A	T	D	R	L	1	1	2	1	0	1	0	0	0	0	1	0	1	0	0	0	1	0	0	0	0	0	9	0	1061.4924	UNIPROT_sp_Q04695;CON__Q04695;UNIPROT_tr_K7EPJ9;CON__Q99PS0	UNIPROT_sp_Q04695	86	94	no	no	2	0.040205	87.639
ATNWGSLLQDK	______________________________	______________________________	M	A	T	D	K	Q	1	0	1	1	0	1	0	1	0	0	2	1	0	0	0	1	1	1	0	0	0	0	11	0	1231.6197	UNIPROT_tr_A0A2R8Y430;UNIPROT_sp_P48637;UNIPROT_tr_A0A2R8Y2X9;UNIPROT_tr_A0A2R8Y6Y6;UNIPROT_tr_A0A2R8Y4V9;UNIPROT_tr_A0A2R8Y790;UNIPROT_tr_A0A2R8Y446;UNIPROT_tr_A0A0S2Z4J7;UNIPROT_tr_A0A2R8YF34;UNIPROT_sp_P48637-2;UNIPROT_tr_A0A2R8Y2F2	UNIPROT_tr_A0A2R8Y430	2	12	yes	no	2	0.010262	106.4				By matching		By matching
ATTVTGTPCQDWAAQEPHR	EDCMFGNGKGYRGKRATTVTGTPCQDWAAQ	TGTPCQDWAAQEPHRHSIFTPETNPRAGLE	R	A	T	H	R	H	3	1	0	1	1	2	1	1	1	0	0	0	0	0	2	0	4	1	0	1	0	0	19	0	2124.9647	UNIPROT_sp_P00747	UNIPROT_sp_P00747	494	512	yes	yes	3	7.7895E-05	107.51
ATVAVYLESLQDTK	PQKAEALKLFLEETKATVAVYLESLQDTKI	KATVAVYLESLQDTKITLIINWLQEALSSA	K	A	T	T	K	I	2	0	0	1	0	1	1	0	0	0	2	1	0	0	0	1	2	0	1	2	0	0	14	0	1536.8035	UNIPROT_sp_P04114	UNIPROT_sp_P04114	2475	2488	yes	yes	2;3	0	312.65			By MS/MS	By MS/MS	By MS/MS	By matching	By matching
ATVAVYLESLQDTKITLIINWLQEALSSASLAHMK	PQKAEALKLFLEETKATVAVYLESLQDTKI	WLQEALSSASLAHMKAKFRETLEDTRDRMY	K	A	T	M	K	A	5	0	1	1	0	2	2	0	1	3	6	2	1	0	0	4	3	1	1	2	0	0	35	1	3857.0649	UNIPROT_sp_P04114	UNIPROT_sp_P04114	2475	2509	yes	yes	4	3.3209E-13	99.866	By matching	By matching	By matching	By matching	By MS/MS		By matching
ATVLNYLPK	TMPYSVIRGEAFTLKATVLNYLPKCIRVSV	EAFTLKATVLNYLPKCIRVSVQLEASPAFL	K	A	T	P	K	C	1	0	1	0	0	0	0	0	0	0	2	1	0	0	1	0	1	0	1	1	0	0	9	0	1017.5859	UNIPROT_sp_P01023;CON__ENSEMBL:ENSBTAP00000024146;UNIPROT_sp_P20742;UNIPROT_sp_P20742-2	UNIPROT_sp_P01023	812	820	no	no	1;2	4.2112E-53	242	By MS/MS	By matching	By MS/MS	By MS/MS	By MS/MS	By MS/MS	By MS/MS
ATVQQLEGR	______________________________	______________________________	M	A	T	G	R	W	1	1	0	0	0	2	1	1	0	0	1	0	0	0	0	0	1	0	0	1	0	0	9	0	1000.5302	UNIPROT_sp_Q01469	UNIPROT_sp_Q01469	2	10	yes	yes	2	0.055088	128.36
ATVVYQGER	AMPSCKASCKVPVKKATVVYQGERVKIQEK	KVPVKKATVVYQGERVKIQEKFKNGMLHGD	K	A	T	E	R	V	1	1	0	0	0	1	1	1	0	0	0	0	0	0	0	0	1	0	1	2	0	0	9	0	1021.5193	UNIPROT_sp_P02749	UNIPROT_sp_P02749	271	279	yes	yes	2	4.258E-11	199.02	By MS/MS	By MS/MS	By MS/MS	By MS/MS	By MS/MS	By MS/MS	By MS/MS
ATWSGAVLAGR	LELHVDGPPPRPQLRATWSGAVLAGRDAVL	PQLRATWSGAVLAGRDAVLRCEGPIPDVTF	R	A	T	G	R	D	3	1	0	0	0	0	0	2	0	0	1	0	0	0	0	1	1	1	0	1	0	0	11	0	1087.5774	UNIPROT_sp_P04217;UNIPROT_sp_P04217-2	UNIPROT_sp_P04217	407	417	no	no	2	1.3514E-13	176.44	By MS/MS	By MS/MS	By MS/MS	By MS/MS	By MS/MS	By MS/MS	By MS/MS
ATWSGAVLAGRDAVLR	LELHVDGPPPRPQLRATWSGAVLAGRDAVL	TWSGAVLAGRDAVLRCEGPIPDVTFELLRE	R	A	T	L	R	C	4	2	0	1	0	0	0	2	0	0	2	0	0	0	0	1	1	1	0	2	0	0	16	1	1641.8951	UNIPROT_sp_P04217;UNIPROT_sp_P04217-2	UNIPROT_sp_P04217	407	422	no	no	3	0.0079947	82.925	By matching
ATYFGSIVLLSPAVIDSPLK	LVGDKVPHDLDMLLRATYFGSIVLLSPAVI	SIVLLSPAVIDSPLKLELRVLAPPRCTIKP	R	A	T	L	K	L	2	0	0	1	0	0	0	1	0	2	3	1	0	1	2	3	1	0	1	2	0	0	20	0	2090.1663	UNIPROT_sp_P55058;UNIPROT_sp_P55058-3;UNIPROT_sp_P55058-4;UNIPROT_sp_P55058-2	UNIPROT_sp_P55058	305	324	yes	no	2;3	1.951E-07	121.13
ATYTISITHPK	DARKSFPCFDEPNKKATYTISITHPKEYGA	PNKKATYTISITHPKEYGALSNMPVAKEES	K	A	T	P	K	E	1	0	0	0	0	0	0	0	1	2	0	1	0	0	1	1	3	0	1	0	0	0	11	0	1230.6608	UNIPROT_sp_Q07075	UNIPROT_sp_Q07075	241	251	yes	yes	3	0.053499	67.214				By matching	By matching
AVAEPGIQLK	WKQMEQTYWQANPFRAVAEPGIQLKAVKSS	ANPFRAVAEPGIQLKAVKSSTGPGEQLRNA	R	A	V	L	K	A	2	0	0	0	0	1	1	1	0	1	1	1	0	0	1	0	0	0	0	1	0	0	10	0	1024.5917	UNIPROT_tr_E7ES19;UNIPROT_sp_P35443;UNIPROT_sp_P49747-2;UNIPROT_tr_G3XAP6;UNIPROT_sp_P49747;CON__ENSEMBL:ENSBTAP00000006074	UNIPROT_sp_P49747-2	576	585	no	no	2	3.7804E-08	172.25	By MS/MS	By MS/MS	By MS/MS	By MS/MS	By MS/MS	By MS/MS	By MS/MS
AVAIDLPGLGHSK	QNLGTLHRLAQAGYRAVAIDLPGLGHSKEA	YRAVAIDLPGLGHSKEAAAPAPIGELAPGS	R	A	V	S	K	E	2	0	0	1	0	0	0	2	1	1	2	1	0	0	1	1	0	0	0	1	0	0	13	0	1276.7139	UNIPROT_tr_B4DQI4;UNIPROT_sp_Q96IU4	UNIPROT_tr_B4DQI4	64	76	yes	no	3	0.0037696	85.554
AVASAAAALVLK	DTDPHFQDALMQLAKAVASAAAALVLKAKS	LAKAVASAAAALVLKAKSVAQRTEDSGLQT	K	A	V	L	K	A	6	0	0	0	0	0	0	0	0	0	2	1	0	0	0	1	0	0	0	2	0	0	12	0	1083.6652	UNIPROT_sp_Q9Y490	UNIPROT_sp_Q9Y490	674	685	yes	yes	2	0.022227	88.177
AVASFLR	ETYCGLYPESEPEVKAVASFLRRNINQIKA	PESEPEVKAVASFLRRNINQIKAYISMHSY	K	A	V	L	R	R	2	1	0	0	0	0	0	0	0	0	1	0	0	1	0	1	0	0	0	1	0	0	7	0	762.43882	UNIPROT_sp_Q96IY4;UNIPROT_tr_A0A087WSY5;UNIPROT_sp_Q96IY4-2	UNIPROT_sp_Q96IY4	291	297	yes	no	2	0.0046202	184.24	By MS/MS	By MS/MS	By MS/MS	By MS/MS	By MS/MS	By MS/MS	By MS/MS
AVAVSGLDPAR	AQGQPQAVPVSGDLRAVAVSGLDPARKYKF	GDLRAVAVSGLDPARKYKFLLFGLQNGKRH	R	A	V	A	R	K	3	1	0	1	0	0	0	1	0	0	1	0	0	0	1	1	0	0	0	2	0	0	11	0	1054.5771	UNIPROT_tr_A0A3B3ISX9;UNIPROT_tr_A0A140T9C0;UNIPROT_sp_P22105-4;UNIPROT_sp_P22105;UNIPROT_sp_P22105-1;UNIPROT_tr_A0A140TA41;UNIPROT_tr_A0A140TA52;UNIPROT_tr_A0A140T8Y3;UNIPROT_tr_A0A140T8Z8;UNIPROT_tr_A0A140T9L7;UNIPROT_tr_A0A087X0I0;UNIPROT_tr_A0A140T902;UNIPROT_tr_A0A140TA33	UNIPROT_tr_A0A140T902	3292	3302	no	no	2	0.0066473	104.2	By MS/MS	By MS/MS	By MS/MS
AVDAALKK	SQSEEIDCNDKDLFKAVDAALKKYNSQNQS	NDKDLFKAVDAALKKYNSQNQSNNQFVLYR	K	A	V	K	K	Y	3	0	0	1	0	0	0	0	0	0	1	2	0	0	0	0	0	0	0	1	0	0	8	1	814.49125	UNIPROT_sp_P01042;UNIPROT_sp_P01042-2;UNIPROT_sp_P01042-3	UNIPROT_sp_P01042	36	43	no	no	2	0.023806	163.34	By MS/MS	By MS/MS	By MS/MS	By MS/MS	By matching	By MS/MS	By MS/MS
AVDIPGLEAATPYR	KVEAAQNLTLPGSLRAVDIPGLEAATPYRV	RAVDIPGLEAATPYRVSIYGVIRGYRTPVL	R	A	V	Y	R	V	3	1	0	1	0	0	1	1	0	1	1	0	0	0	2	0	1	0	1	1	0	0	14	0	1471.7671	UNIPROT_sp_P24821-4;UNIPROT_sp_P24821;UNIPROT_tr_J3QSU6;UNIPROT_tr_E9PC84	UNIPROT_sp_P24821-4	1401	1414	yes	no	2	0.00058551	119.03	By matching		By matching			By matching	By matching
AVDNQVYVATASPAR	LTTGPAHWELLQRSRAVDNQVYVATASPAR	AVDNQVYVATASPARDDKASYVAWGHSTVV	R	A	V	A	R	D	4	1	1	1	0	1	0	0	0	0	0	0	0	0	1	1	1	0	1	3	0	0	15	0	1560.7896	UNIPROT_sp_Q9NQR4	UNIPROT_sp_Q9NQR4	196	210	yes	yes	2	0.00036357	127.52
AVDQSVLLMKPDAELSASSVYNLLPEK	HLRVTAAPQSVCALRAVDQSVLLMKPDAEL	AELSASSVYNLLPEKDLTGFPGPLNDQDNE	R	A	V	E	K	D	3	0	1	2	0	1	2	0	0	0	5	2	1	0	2	4	0	0	1	3	0	0	27	1	2916.5154	UNIPROT_sp_P01023	UNIPROT_sp_P01023	599	625	yes	yes	3;4	7.6618E-115	213.57	By MS/MS	By MS/MS	By MS/MS	By MS/MS	By MS/MS	By MS/MS	By MS/MS
AVDQSVLLMKPEAELSVSSVYNLLTVK	HLQVAAAPQSLCALRAVDQSVLLMKPEAEL	AELSVSSVYNLLTVKDLTNFPDNVDQQEEE	R	A	V	V	K	D	2	0	1	1	0	1	2	0	0	0	5	2	1	0	1	4	1	0	1	5	0	0	27	1	2932.5831	UNIPROT_sp_P20742;UNIPROT_sp_P20742-2	UNIPROT_sp_P20742	595	621	yes	no	3;4	9.4723E-152	230.63	By MS/MS			By matching	By MS/MS		By MS/MS
AVDSLVPIGR	IPRISVREPMQTGIKAVDSLVPIGRGQREL	QTGIKAVDSLVPIGRGQRELIIGDRQTGKT	K	A	V	G	R	G	1	1	0	1	0	0	0	1	0	1	1	0	0	0	1	1	0	0	0	2	0	0	10	0	1025.5869	UNIPROT_tr_K7EK77;UNIPROT_sp_P25705-2;UNIPROT_sp_P25705;UNIPROT_tr_K7ENJ4;UNIPROT_tr_K7ERX7;UNIPROT_sp_P25705-3	UNIPROT_tr_K7EK77	145	154	yes	no	2	7.578E-07	145.34					By MS/MS	By MS/MS	By matching
AVDTWSWGER	PRSDLAVPSELALLKAVDTWSWGERASHEE	LALLKAVDTWSWGERASHEEVEGLVEKIRF	K	A	V	E	R	A	1	1	0	1	0	0	1	1	0	0	0	0	0	0	0	1	1	2	0	1	0	0	10	0	1205.5465	UNIPROT_sp_Q08380	UNIPROT_sp_Q08380	324	333	yes	yes	2	1.4198E-32	198.65	By matching		By MS/MS			By MS/MS	By MS/MS
AVENINNTLGPALLQK	RDGDKGRYLGKGVLKAVENINNTLGPALLQ	VENINNTLGPALLQKKLSVVDQEKVDKFMI	K	A	V	Q	K	K	2	0	3	0	0	1	1	1	0	1	3	1	0	0	1	0	1	0	0	1	0	0	16	0	1693.9363	UNIPROT_sp_P13929;UNIPROT_tr_E5RGZ4;UNIPROT_sp_P13929-2;UNIPROT_tr_K7EPM1;UNIPROT_tr_K7EKN2;UNIPROT_tr_E5RI09;UNIPROT_tr_E5RG95	UNIPROT_sp_P13929	65	80	yes	no	2	4.698E-17	145.09
AVEVLPK	TRLFQVRANSAGATRAVEVLPKAGALNSND	ANSAGATRAVEVLPKAGALNSNDAFVLKTP	R	A	V	P	K	A	1	0	0	0	0	0	1	0	0	0	1	1	0	0	1	0	0	0	0	2	0	0	7	0	754.45889	UNIPROT_sp_P06396;UNIPROT_sp_P06396-4;UNIPROT_sp_P06396-3;UNIPROT_tr_A0A0A0MS51;UNIPROT_tr_A0A0A0MT01;UNIPROT_sp_P06396-2	UNIPROT_sp_P06396	578	584	no	no	2	0.0055788	150.07	By MS/MS	By MS/MS	By MS/MS	By MS/MS	By MS/MS	By MS/MS	By MS/MS
AVFPSIVGR	SGMCKAGFAGDDAPRAVFPSIVGRPRHQGV	GDDAPRAVFPSIVGRPRHQGVMVGMGQKDS	R	A	V	G	R	P	1	1	0	0	0	0	0	1	0	1	0	0	0	1	1	1	0	0	0	2	0	0	9	0	944.54435	UNIPROT_sp_P60709;UNIPROT_sp_P63261;UNIPROT_tr_E7EVS6;UNIPROT_tr_A0A2R8Y793;UNIPROT_tr_I3L3I0;UNIPROT_tr_I3L1U9;UNIPROT_tr_I3L4N8;UNIPROT_sp_Q6S8J3;UNIPROT_tr_I3L3R2;UNIPROT_tr_A0A2R8YGF8;UNIPROT_tr_J3KT65;UNIPROT_tr_A0A6Q8PH58;UNIPROT_tr_K7EM38;UNIPROT_tr_G5E9R0;UNIPROT_sp_A5A3E0;UNIPROT_tr_C9JZR7;UNIPROT_tr_C9JUM1;UNIPROT_sp_P0CG38;UNIPROT_tr_C9JTX5;UNIPROT_tr_F8WCH0;UNIPROT_sp_P68032;UNIPROT_s…	UNIPROT_sp_P60709	29	37	no	no	2	0.0010534	129.68		By matching
AVFPSIVGRPR	SGMCKAGFAGDDAPRAVFPSIVGRPRHQGV	DAPRAVFPSIVGRPRHQGVMVGMGQKDSYV	R	A	V	P	R	H	1	2	0	0	0	0	0	1	0	1	0	0	0	1	2	1	0	0	0	2	0	0	11	1	1197.6982	UNIPROT_sp_P60709;UNIPROT_sp_P63261;UNIPROT_tr_E7EVS6;UNIPROT_tr_A0A2R8Y793;UNIPROT_tr_I3L3I0;UNIPROT_tr_I3L1U9;UNIPROT_tr_I3L4N8;UNIPROT_sp_Q6S8J3;UNIPROT_tr_I3L3R2;UNIPROT_tr_A0A2R8YGF8;UNIPROT_tr_J3KT65;UNIPROT_tr_A0A6Q8PH58;UNIPROT_tr_K7EM38;UNIPROT_tr_G5E9R0;UNIPROT_sp_A5A3E0;UNIPROT_tr_C9JZR7;UNIPROT_tr_C9JUM1;UNIPROT_sp_P0CG38;UNIPROT_tr_C9JTX5;UNIPROT_tr_F8WCH0;UNIPROT_sp_P68032;UNIPROT_s…	UNIPROT_sp_P60709	29	39	no	no	2;3	1.4301E-32	205.36	By MS/MS	By MS/MS	By MS/MS	By MS/MS	By MS/MS	By MS/MS	By MS/MS
AVFVDLEPTVIDEIR	TTFFCETGAGKHVPRAVFVDLEPTVIDEIR	AVFVDLEPTVIDEIRNGPYRQLFHPEQLIT	R	A	V	I	R	N	1	1	0	2	0	0	2	0	0	2	1	0	0	1	1	0	1	0	0	3	0	0	15	0	1714.9142	UNIPROT_sp_P68366-2;UNIPROT_sp_P68366;UNIPROT_tr_C9JEV8;UNIPROT_tr_C9JQ00;UNIPROT_tr_C9JJQ8;UNIPROT_tr_C9JDL2	UNIPROT_sp_P68366-2	50	64	yes	no	2;3	3.3226E-51	209.19
AVFVDLEPTVIDEVR	NTFFSETGAGKHVPRAVFVDLEPTVIDEVR	AVFVDLEPTVIDEVRTGTYRQLFHPEQLIT	R	A	V	V	R	T	1	1	0	2	0	0	2	0	0	1	1	0	0	1	1	0	1	0	0	4	0	0	15	0	1700.8985	UNIPROT_tr_F5H5D3;UNIPROT_sp_P68363;UNIPROT_sp_Q9BQE3;UNIPROT_sp_P68363-2;UNIPROT_tr_F8VVB9;UNIPROT_tr_A0A1W2PQM2;UNIPROT_tr_F8VRZ4;UNIPROT_tr_F8VS66;UNIPROT_tr_F8VWV9;UNIPROT_tr_F8VX09;UNIPROT_tr_F8VRK0;UNIPROT_sp_Q71U36-2;UNIPROT_sp_Q71U36;UNIPROT_tr_F8VQQ4	UNIPROT_tr_F5H5D3	135	149	no	no	2;3	0.00013126	130.2	By matching
AVGEEVWHSK	ATGGVPILKYKAEWRAVGEEVWHSKWYDAK	KAEWRAVGEEVWHSKWYDAKEASMEGIVTI	R	A	V	S	K	W	1	0	0	0	0	0	2	1	1	0	0	1	0	0	0	1	0	1	0	2	0	0	10	0	1140.5564	UNIPROT_tr_H7BYX6;UNIPROT_sp_P13591-4;UNIPROT_tr_A0A087WTE4;UNIPROT_sp_P13591-3;UNIPROT_sp_P13591-1;UNIPROT_sp_P13591;UNIPROT_tr_A0A087WWD4;UNIPROT_tr_A0A087WVU1;UNIPROT_sp_P13591-5;UNIPROT_tr_A0A087X1V2;UNIPROT_tr_A0A0D9SF98;UNIPROT_tr_A0A087WWJ5;UNIPROT_tr_A0A0C4DGS4;UNIPROT_tr_A0A087WTF6;UNIPROT_tr_A0A087WX77;UNIPROT_tr_A0A087WV75	UNIPROT_tr_A0A087WTF6	539	548	no	no	2	0.0041218	112.84	By MS/MS	By matching	By MS/MS	By MS/MS	By MS/MS	By MS/MS	By matching
AVGLAGTFR	RGIRGADFQCFQQARAVGLAGTFRAFLSSR	CFQQARAVGLAGTFRAFLSSRLQDLYSIVR	R	A	V	F	R	A	2	1	0	0	0	0	0	2	0	0	1	0	0	1	0	0	1	0	0	1	0	0	9	0	890.4974	UNIPROT_sp_P39060-2;UNIPROT_sp_P39060-1;UNIPROT_sp_P39060;UNIPROT_tr_H7BXV5;UNIPROT_tr_H7C457	UNIPROT_sp_P39060-2	1195	1203	yes	no	2	0.00027626	153.73		By MS/MS	By MS/MS	By MS/MS	By matching	By MS/MS
AVGPHQFLGDQEAIQAAIK	PTGVPILLELDENLRAVGPHQFLGDQEAIQ	HQFLGDQEAIQAAIKKVEDQGKVKQAKK__	R	A	V	I	K	K	4	0	0	1	0	3	1	2	1	2	1	1	0	1	1	0	0	0	0	1	0	0	19	0	1992.0429	UNIPROT_sp_P07738	UNIPROT_sp_P07738	228	246	yes	yes	2;3	4.0282E-23	170.5	By MS/MS	By MS/MS	By MS/MS	By MS/MS	By matching	By MS/MS	By matching
AVGSGATFSHYYYMILSR	SRPPRVGDTLNLNLRAVGSGATFSHYYYMI	SGATFSHYYYMILSRGQIVFMNREPKRTLT	R	A	V	S	R	G	2	1	0	0	0	0	0	2	1	1	1	0	1	1	0	3	1	0	3	1	0	0	18	0	2021.9669	UNIPROT_sp_P0C0L4;UNIPROT_sp_P0C0L4-2;UNIPROT_sp_P0C0L5;UNIPROT_tr_F5GXS0;UNIPROT_tr_A0A3B3ISA6;UNIPROT_tr_A0A0G2JPR0;UNIPROT_tr_A0A140TA49;UNIPROT_tr_A0A140TA29	UNIPROT_sp_P0C0L4	495	512	no	no	2;3	0	369.89	By MS/MS	By MS/MS	By MS/MS	By MS/MS	By MS/MS	By MS/MS	By MS/MS
AVGSGATFSHYYYMILSRGQIVFMNR	SRPPRVGDTLNLNLRAVGSGATFSHYYYMI	YYMILSRGQIVFMNREPKRTLTSVSVFVDH	R	A	V	N	R	E	2	2	1	0	0	1	0	3	1	2	1	0	2	2	0	3	1	0	3	2	0	0	26	1	2967.4524	UNIPROT_sp_P0C0L4;UNIPROT_sp_P0C0L4-2;UNIPROT_sp_P0C0L5;UNIPROT_tr_F5GXS0;UNIPROT_tr_A0A3B3ISA6;UNIPROT_tr_A0A0G2JPR0;UNIPROT_tr_A0A140TA49;UNIPROT_tr_A0A140TA29	UNIPROT_sp_P0C0L4	495	520	no	no	3;4	8.919E-08	93.269					By MS/MS
AVGSGATFSHYYYMILSRGQIVFMNREPK	SRPPRVGDTLNLNLRAVGSGATFSHYYYMI	ILSRGQIVFMNREPKRTLTSVSVFVDHHLA	R	A	V	P	K	R	2	2	1	0	0	1	1	3	1	2	1	1	2	2	1	3	1	0	3	2	0	0	29	2	3321.6427	UNIPROT_sp_P0C0L4;UNIPROT_sp_P0C0L4-2;UNIPROT_sp_P0C0L5;UNIPROT_tr_F5GXS0;UNIPROT_tr_A0A3B3ISA6;UNIPROT_tr_A0A0G2JPR0;UNIPROT_tr_A0A140TA49;UNIPROT_tr_A0A140TA29	UNIPROT_sp_P0C0L4	495	523	no	no	3;4;5	7.7341E-16	108.5	By MS/MS	By MS/MS	By MS/MS	By MS/MS	By MS/MS	By MS/MS	By MS/MS
AVGVPALGFSPMNR	EPEIMPAATDNRYIRAVGVPALGFSPMNRT	RAVGVPALGFSPMNRTPVLLHDHDERLHEA	R	A	V	N	R	T	2	1	1	0	0	0	0	2	0	0	1	0	1	1	2	1	0	0	0	2	0	0	14	0	1414.7391	UNIPROT_sp_Q03154;UNIPROT_sp_Q03154-2;UNIPROT_sp_Q03154-3;UNIPROT_tr_A0A1B0GW23;UNIPROT_sp_Q03154-4;UNIPROT_tr_A0A1B0GU86;UNIPROT_tr_C9JMV9	UNIPROT_sp_Q03154	354	367	yes	no	2	0.0049946	101.38
AVGYLITGYQR	YLNETQQLTQEIKAKAVGYLITGYQRQLNY	IKAKAVGYLITGYQRQLNYKHQDGSYSTFG	K	A	V	Q	R	Q	1	1	0	0	0	1	0	2	0	1	1	0	0	0	0	0	1	0	2	1	0	0	11	0	1239.6612	UNIPROT_sp_P20742;UNIPROT_sp_P20742-2	UNIPROT_sp_P20742	1010	1020	yes	no	2	1.0144E-66	235.12	By MS/MS	By MS/MS			By MS/MS		By MS/MS
AVHKAVLTIDEK	DLSGVTEEAPLKLSKAVHKAVLTIDEKGTE	LSKAVHKAVLTIDEKGTEAAGAMFLEAIPM	K	A	V	E	K	G	2	0	0	1	0	0	1	0	1	1	1	2	0	0	0	0	1	0	0	2	0	0	12	1	1322.7558	UNIPROT_sp_P01009;UNIPROT_tr_A0A024R6I7	UNIPROT_sp_P01009	356	367	no	no	3	0.056245	72.29
AVIPGLR	AGETDSSNLNVSEPRAVIPGLRSSTFYNIT	NLNVSEPRAVIPGLRSSTFYNITVCPVLGD	R	A	V	L	R	S	1	1	0	0	0	0	0	1	0	1	1	0	0	0	1	0	0	0	0	1	0	0	7	0	724.45956	UNIPROT_sp_Q12913-2;UNIPROT_sp_Q12913;UNIPROT_tr_A0A087WTK0;UNIPROT_tr_A0A087WVC6;UNIPROT_sp_Q12913-3	UNIPROT_sp_Q12913-2	419	425	yes	no	2	0.013744	130.84	By MS/MS						By MS/MS
AVIQHFQEK	EAERQAKNLPKADKKAVIQHFQEKVESLEQ	PKADKKAVIQHFQEKVESLEQEAANERQQL	K	A	V	E	K	V	1	0	0	0	0	2	1	0	1	1	0	1	0	1	0	0	0	0	0	1	0	0	9	0	1098.5822	UNIPROT_sp_P05067-10;UNIPROT_tr_A0A0A0MRG2;UNIPROT_sp_P05067-4;UNIPROT_tr_E9PG40;UNIPROT_sp_P05067-6;UNIPROT_sp_P05067-11;UNIPROT_sp_P05067-8;UNIPROT_sp_P05067;UNIPROT_sp_P05067-3;UNIPROT_sp_P05067-5;UNIPROT_sp_P05067-7;UNIPROT_sp_P05067-9;UNIPROT_tr_H7C0V9;UNIPROT_tr_H7C2L2	UNIPROT_sp_P05067-10	299	307	yes	no	2;3	0.0019747	131.22	By matching	By MS/MS	By matching	By matching	By matching	By MS/MS	By MS/MS
AVISPGFDVFAK	GDPKSQWGKEFLIEKAVISPGFDVFAKKNQ	IEKAVISPGFDVFAKKNQGILEFYGDDIAL	K	A	V	A	K	K	2	0	0	1	0	0	0	1	0	1	0	1	0	2	1	1	0	0	0	2	0	0	12	0	1249.6707	UNIPROT_tr_B4E1Z4;UNIPROT_tr_E7ETN3;UNIPROT_sp_P06681-3;UNIPROT_tr_A0A0G2JL69;UNIPROT_sp_P06681;UNIPROT_tr_B4DQI1;UNIPROT_tr_A0A0G2JIE7;UNIPROT_tr_H0Y3H6;UNIPROT_sp_P06681-2;UNIPROT_tr_E9PDZ0	UNIPROT_tr_B4E1Z4	385	396	no	no	1;2	0.00014594	134.23	By MS/MS	By MS/MS	By MS/MS	By MS/MS	By MS/MS	By MS/MS	By MS/MS
AVISPGFDVFAKK	GDPKSQWGKEFLIEKAVISPGFDVFAKKNQ	EKAVISPGFDVFAKKNQGILEFYGDDIALL	K	A	V	K	K	N	2	0	0	1	0	0	0	1	0	1	0	2	0	2	1	1	0	0	0	2	0	0	13	1	1377.7656	UNIPROT_tr_B4E1Z4;UNIPROT_tr_E7ETN3;UNIPROT_sp_P06681-3;UNIPROT_tr_A0A0G2JL69;UNIPROT_sp_P06681;UNIPROT_tr_B4DQI1;UNIPROT_tr_A0A0G2JIE7;UNIPROT_tr_H0Y3H6;UNIPROT_sp_P06681-2;UNIPROT_tr_E9PDZ0	UNIPROT_tr_B4E1Z4	385	397	no	no	3	0.00055191	117.95	By MS/MS			By matching		By MS/MS
AVISPGFDVFAKKNQGILEFYGDDIALLK	GDPKSQWGKEFLIEKAVISPGFDVFAKKNQ	QGILEFYGDDIALLKLAQKVKMSTHARPIC	K	A	V	L	K	L	3	0	1	3	0	1	1	3	0	3	3	3	0	3	1	1	0	0	1	2	0	0	29	2	3167.6907	UNIPROT_tr_B4E1Z4;UNIPROT_tr_E7ETN3;UNIPROT_sp_P06681-3;UNIPROT_tr_A0A0G2JL69;UNIPROT_sp_P06681;UNIPROT_tr_B4DQI1;UNIPROT_tr_A0A0G2JIE7;UNIPROT_tr_H0Y3H6;UNIPROT_sp_P06681-2;UNIPROT_tr_E9PDZ0	UNIPROT_tr_B4E1Z4	385	413	no	no	4	3.3271E-32	132.26	By matching			By MS/MS	By MS/MS
AVIVLVENFYK	______________________________	ELEKAVIVLVENFYKYVSKYSLVKNKISKS	K	A	V	Y	K	Y	1	0	1	0	0	0	1	0	0	1	1	1	0	1	0	0	0	0	1	3	0	0	11	0	1293.7333	UNIPROT_sp_Q96FQ6	UNIPROT_sp_Q96FQ6	11	21	yes	yes	2	0.0067568	104.01
AVLDVFEEGTEASAATAVK	ITGARNLAVSQVVHKAVLDVFEEGTEASAA	VFEEGTEASAATAVKITLLSALVETRTIVR	K	A	V	V	K	I	5	0	0	1	0	0	3	1	0	0	1	1	0	1	0	1	2	0	0	3	0	0	19	0	1906.9524	UNIPROT_sp_P01011;UNIPROT_tr_G3V3A0	UNIPROT_sp_P01011	361	379	no	no	2;3	0	346.02	By MS/MS	By MS/MS	By MS/MS	By MS/MS	By MS/MS	By MS/MS	By MS/MS
AVLDVFEEGTEASAATAVKITLLSALVETR	ITGARNLAVSQVVHKAVLDVFEEGTEASAA	TAVKITLLSALVETRTIVRFNRPFLMIIVP	K	A	V	T	R	T	6	1	0	1	0	0	4	1	0	1	4	1	0	1	0	2	4	0	0	4	0	0	30	1	3103.6653	UNIPROT_sp_P01011;UNIPROT_tr_G3V3A0	UNIPROT_sp_P01011	361	390	no	no	3;4	1.4417E-41	135.84	By MS/MS	By MS/MS	By MS/MS		By matching	By MS/MS	By MS/MS
AVLDVFEEGTEASAATAVKITLLSALVETRTIVR	ITGARNLAVSQVVHKAVLDVFEEGTEASAA	ITLLSALVETRTIVRFNRPFLMIIVPTDTQ	K	A	V	V	R	F	6	2	0	1	0	0	4	1	0	2	4	1	0	1	0	2	5	0	0	5	0	0	34	2	3572.9665	UNIPROT_sp_P01011;UNIPROT_tr_G3V3A0	UNIPROT_sp_P01011	361	394	no	no	4	6.0165E-05	65.171	By MS/MS		By MS/MS		By MS/MS	By MS/MS
AVLHIGEK	LTEDNGLKLSNAAHKAVLHIGEKGTEAAAV	LSNAAHKAVLHIGEKGTEAAAVPEVELSDQ	K	A	V	E	K	G	1	0	0	0	0	0	1	1	1	1	1	1	0	0	0	0	0	0	0	1	0	0	8	0	865.50215	UNIPROT_sp_P05543	UNIPROT_sp_P05543	353	360	yes	yes	2	0.0028666	181.49	By MS/MS	By MS/MS	By MS/MS	By MS/MS	By MS/MS	By MS/MS	By MS/MS
AVLHVALR	ERMFNGEKINYTEGRAVLHVALRNRSNTPI	INYTEGRAVLHVALRNRSNTPILVDGKDVM	R	A	V	L	R	N	2	1	0	0	0	0	0	0	1	0	2	0	0	0	0	0	0	0	0	2	0	0	8	0	877.54977	UNIPROT_tr_A0A2U3TZU2;UNIPROT_sp_P06744;UNIPROT_sp_P06744-2;UNIPROT_tr_K7EQ48;UNIPROT_tr_A0A0J9YXP8;UNIPROT_tr_A0A2R8Y6C7;UNIPROT_tr_A0A0J9YYH3;UNIPROT_tr_A0A0J9YX90;UNIPROT_tr_K7ERC6;UNIPROT_tr_K7EPY4;UNIPROT_tr_K7EP41;UNIPROT_tr_K7ELR7;UNIPROT_tr_A0A2R8YF08;CON__Q3ZBD7	UNIPROT_tr_A0A2U3TZU2	136	143	no	no	2	0.039019	96.048
AVLHVHGGGGPR	YLCRAHSSAGQQVARAVLHVHGGGGPRVQV	VARAVLHVHGGGGPRVQVSPERTQVHAGRT	R	A	V	P	R	V	1	1	0	0	0	0	0	4	2	0	1	0	0	0	1	0	0	0	0	2	0	0	12	0	1155.6261	UNIPROT_sp_P98160	UNIPROT_sp_P98160	1946	1957	yes	yes	3	0.01391	76.228
AVLPQEEEGSGGGQLVTEVTK	GEQEPEPILIPRVRRAVLPQEEEGSGGGQL	EEGSGGGQLVTEVTKKEDSCQLGYSAGPCM	R	A	V	T	K	K	1	0	0	0	0	2	4	4	0	0	2	1	0	0	1	1	2	0	0	3	0	0	21	0	2127.0695	UNIPROT_sp_P02760;UNIPROT_tr_S4R471	UNIPROT_sp_P02760	206	226	yes	no	2	7.9223E-16	148.72		By MS/MS	By MS/MS	By MS/MS	By MS/MS	By MS/MS
AVLQLNEEGVDTAGSTGVTLNLTSKPIILR	ITQDAQLKSSKVVHKAVLQLNEEGVDTAGS	TGVTLNLTSKPIILRFNQPFIIMIFDHFTW	K	A	V	L	R	F	2	1	2	1	0	1	2	3	0	2	5	1	0	0	1	2	4	0	0	3	0	0	30	1	3108.703	UNIPROT_sp_P08185	UNIPROT_sp_P08185	349	378	yes	yes	3;4	3.7332E-282	264.1	By MS/MS	By MS/MS	By MS/MS	By MS/MS	By MS/MS	By matching	By MS/MS
AVLTIDEK	VTEEAPLKLSKAVHKAVLTIDEKGTEAAGA	LSKAVHKAVLTIDEKGTEAAGAMFLEAIPM	K	A	V	E	K	G	1	0	0	1	0	0	1	0	0	1	1	1	0	0	0	0	1	0	0	1	0	0	8	0	887.4964	UNIPROT_sp_P01009;UNIPROT_tr_A0A024R6I7	UNIPROT_sp_P01009	360	367	no	no	2	0.0062278	133.81
AVLYNYR	RLPYSVVRNEQVEIRAVLYNYRQNQELKVR	RNEQVEIRAVLYNYRQNQELKVRVELLHNP	R	A	V	Y	R	Q	1	1	1	0	0	0	0	0	0	0	1	0	0	0	0	0	0	0	2	1	0	0	7	0	897.47085	UNIPROT_sp_P01024	UNIPROT_sp_P01024	849	855	yes	yes	2	0.01099	130.84		By matching		By MS/MS	By MS/MS		By matching
AVMDDFAAFVEK	ELVKHKPKATKEQLKAVMDDFAAFVEKCCK	QLKAVMDDFAAFVEKCCKADDKETCFAEEG	K	A	V	E	K	C	3	0	0	2	0	0	1	0	0	0	0	1	1	2	0	0	0	0	0	2	0	0	12	0	1341.6275	UNIPROT_sp_P02768;CON__P02768-1;UNIPROT_tr_A0A0C4DGB6;UNIPROT_tr_H0YA55;UNIPROT_tr_B7WNR0;UNIPROT_tr_D6RHD5;UNIPROT_tr_C9JKR2;UNIPROT_sp_P02768-2;UNIPROT_tr_A0A087WWT3;UNIPROT_sp_P02768-3	UNIPROT_sp_P02768	570	581	yes	no	1;2;3	5.0731E-07	148.32	By MS/MS	By MS/MS	By MS/MS	By MS/MS	By MS/MS	By MS/MS	By MS/MS
AVMGAMKPGVWWPDMHR	ADQKAVYEAVLRSSRAVMGAMKPGVWWPDM	MGAMKPGVWWPDMHRLADRIHLEELAHMGI	R	A	V	H	R	L	2	1	0	1	0	0	0	2	1	0	0	1	3	0	2	0	0	2	0	2	0	0	17	1	1967.9321	UNIPROT_sp_P12955;UNIPROT_sp_P12955-2;UNIPROT_tr_A0A494C165;UNIPROT_sp_P12955-3	UNIPROT_sp_P12955	315	331	yes	no	3;4	4.6414E-05	139.21
AVNITSENLIDDVVSLIR	AEFNKDDCVKRGEGRAVNITSENLIDDVVS	ITSENLIDDVVSLIRGGTRKYAFELKEKLL	R	A	V	I	R	G	1	1	2	2	0	0	1	0	0	3	2	0	0	0	0	2	1	0	0	3	0	0	18	0	1970.0684	UNIPROT_sp_P02748	UNIPROT_sp_P02748	413	430	yes	yes	2;3	1.0189E-74	216.54
AVNRADTAKEVSFDVELPK	SKVTSRFAHNVVTMRAVNRADTAKEVSFDV	ADTAKEVSFDVELPKTAFITNFTLTIDGVT	R	A	V	P	K	T	3	1	1	2	0	0	2	0	0	0	1	2	0	1	1	1	1	0	0	3	0	0	19	2	2088.0851	UNIPROT_sp_Q06033-2;UNIPROT_sp_Q06033;UNIPROT_tr_A0A087WW43;UNIPROT_tr_E7ET33	UNIPROT_sp_Q06033-2	63	81	yes	no	4	0.0033046	81.639
AVPHPDSQPDTIDHDLLLLQLSEK	LSQPEPSKRLYDVLRAVPHPDSQPDTIDHD	DTIDHDLLLLQLSEKATLGPAVRPLPWQRV	R	A	V	E	K	A	1	0	0	4	0	2	1	0	2	1	5	1	0	0	3	2	1	0	0	1	0	0	24	0	2680.3708	UNIPROT_sp_P00746;UNIPROT_tr_K7ERG9	UNIPROT_sp_P00746	100	123	yes	no	2;3;4	1.4665E-31	164.46	By MS/MS	By MS/MS	By MS/MS	By MS/MS	By MS/MS	By MS/MS	By MS/MS
AVPPNNSNAAEDDLPTVELQGVVPR	______________________________	EDDLPTVELQGVVPRGVNLQEFLNVTSVHL	R	A	V	P	R	G	3	1	3	2	0	1	2	1	0	0	2	0	0	0	4	1	1	0	0	4	0	0	25	0	2601.3035	UNIPROT_sp_P00488;UNIPROT_tr_Q9NQP5;UNIPROT_tr_A6PVK5;UNIPROT_tr_H0Y796	UNIPROT_sp_P00488	14	38	yes	no	2;3	2.0169E-05	94.359	By matching
AVPSTFSWLDTVTVTQDGLSMMINR	FQVEVTTEKITLWNRAVPSTFSWLDTVTVT	TVTVTQDGLSMMINRKNMVVSFGDGVTFVV	R	A	V	N	R	K	1	1	1	2	0	1	0	1	0	1	2	0	2	1	1	3	4	1	0	3	0	0	25	0	2768.3513	UNIPROT_sp_Q06033-2;UNIPROT_sp_Q06033;UNIPROT_tr_E7ET33	UNIPROT_sp_Q06033-2	733	757	yes	no	3	7.6107E-09	96.303
AVPSTFSWLDTVTVTQDGLSMMINRK	FQVEVTTEKITLWNRAVPSTFSWLDTVTVT	VTVTQDGLSMMINRKNMVVSFGDGVTFVVV	R	A	V	R	K	N	1	1	1	2	0	1	0	1	0	1	2	1	2	1	1	3	4	1	0	3	0	0	26	1	2896.4463	UNIPROT_sp_Q06033-2;UNIPROT_sp_Q06033;UNIPROT_tr_E7ET33	UNIPROT_sp_Q06033-2	733	758	yes	no	3	0.029842	57.147							By MS/MS
AVPVWDVLASGYVSGAAR	RAATMEVKVGRLRGRAVPVWDVLASGYVSG	VWDVLASGYVSGAAREELLAEFGSGTLDLP	R	A	V	A	R	E	4	1	0	1	0	0	0	2	0	0	1	0	0	0	1	2	0	1	1	4	0	0	18	0	1816.9472	UNIPROT_tr_A0A075B730;UNIPROT_sp_P58107	UNIPROT_tr_A0A075B730	4645	4662	yes	no	2;3	0.00022359	106.54
AVPVWDVLASGYVSR	RAATMEVKVGRLRGRAVPVWDVLASGYVSR	AVPVWDVLASGYVSRAAREELLAEFGSGTL	R	A	V	S	R	A	2	1	0	1	0	0	0	1	0	0	1	0	0	0	1	2	0	1	1	4	0	0	15	0	1617.8515	UNIPROT_tr_A0A075B730;UNIPROT_sp_P58107	UNIPROT_tr_A0A075B730	2508	2522	yes	no	2;3	0.00026025	136.53
AVQELWLR	EMCGRSPAHYAGYWKAVQELWLRLYQSNLV	HYAGYWKAVQELWLRLYQSNLVLVSAINGA	K	A	V	L	R	L	1	1	0	0	0	1	1	0	0	0	2	0	0	0	0	0	0	1	0	1	0	0	8	0	1013.5658	UNIPROT_sp_P42126-2;UNIPROT_sp_P42126;UNIPROT_tr_H3BS70;UNIPROT_tr_Q96DC0	UNIPROT_sp_P42126-2	127	134	yes	no	2	0.005002	146.21
AVQHREVQGFESATFLGYFK	AAIFTVQLDDYLNGRAVQHREVQGFESATF	EVQGFESATFLGYFKSGLKYKKGGVASGFK	R	A	V	F	K	S	2	1	0	0	0	2	2	2	1	0	1	1	0	3	0	1	1	0	1	2	0	0	20	1	2313.1542	CON__Q3SX14;UNIPROT_sp_P06396;UNIPROT_sp_P06396-4;UNIPROT_sp_P06396-3;UNIPROT_tr_A0A0A0MS51;UNIPROT_tr_A0A0A0MT01;UNIPROT_sp_P06396-2;UNIPROT_tr_Q5T0I0;UNIPROT_tr_A0A0U1RQL8	UNIPROT_sp_P06396	143	162	no	no	2;3	2.0208E-10	149.12
AVQLVPDSALGLLMDR	______________________________	VQLVPDSALGLLMDRATHMTTEGGTWREDT	M	A	V	D	R	A	2	1	0	2	0	1	0	1	0	0	4	0	1	0	1	1	0	0	0	2	0	0	16	0	1696.9182	UNIPROT_tr_S4R324	UNIPROT_tr_S4R324	2	17	yes	yes	2	0.0004878	104.79	By matching	By MS/MS	By MS/MS	By MS/MS	By MS/MS	By MS/MS	By MS/MS
AVQQPDGLAVLGIFLK	LHLVHWNTKYGDFGKAVQQPDGLAVLGIFL	VQQPDGLAVLGIFLKVGSAKPGLQKVVDVL	K	A	V	L	K	V	2	0	0	1	0	2	0	2	0	1	3	1	0	1	1	0	0	0	0	2	0	0	16	0	1667.961	UNIPROT_sp_P00918	UNIPROT_sp_P00918	133	148	yes	yes	2;3	9.6553E-10	167.6		By MS/MS	By MS/MS	By MS/MS		By MS/MS	By MS/MS
AVQQPDGLAVLGIFLKVGSAKPGLQK	LHLVHWNTKYGDFGKAVQQPDGLAVLGIFL	GIFLKVGSAKPGLQKVVDVLDSIKTKGKSA	K	A	V	Q	K	V	3	0	0	1	0	3	0	4	0	1	4	3	0	1	2	1	0	0	0	3	0	0	26	2	2633.5269	UNIPROT_sp_P00918	UNIPROT_sp_P00918	133	158	yes	yes	4	0.00076409	66.401
AVSEKEVDSGNDIYGNPIKR	PQQAFCNADVVIRAKAVSEKEVDSGNDIYG	EVDSGNDIYGNPIKRIQYEIKQIKMFKGPE	K	A	V	K	R	I	1	1	2	2	0	0	2	2	0	2	0	2	0	0	1	2	0	0	1	2	0	0	20	2	2190.0917	UNIPROT_sp_P16035	UNIPROT_sp_P16035	49	68	yes	yes	3	1.2742E-06	126.43	By MS/MS
AVSMPSFSILGSDVR	PFTIEMSAFGYVFPKAVSMPSFSILGSDVR	AVSMPSFSILGSDVRVPSYTLILPSLELPV	K	A	V	V	R	V	1	1	0	1	0	0	0	1	0	1	1	0	1	1	1	4	0	0	0	2	0	0	15	0	1564.7919	UNIPROT_sp_P04114	UNIPROT_sp_P04114	3277	3291	yes	yes	2;3	1.8238E-79	223.77	By MS/MS	By MS/MS	By MS/MS	By MS/MS	By MS/MS	By MS/MS	By MS/MS
AVSMPSFSILGSDVRVPSYTLILPSLELPVLHVPR	PFTIEMSAFGYVFPKAVSMPSFSILGSDVR	LILPSLELPVLHVPRNLKLSLPDFKELCTI	K	A	V	P	R	N	1	2	0	1	0	0	1	1	1	2	6	0	1	1	5	6	1	0	1	5	0	0	35	1	3789.0903	UNIPROT_sp_P04114	UNIPROT_sp_P04114	3277	3311	yes	yes	3;4;5	5.7938E-13	96.748	By MS/MS	By MS/MS	By MS/MS	By matching	By MS/MS	By MS/MS	By MS/MS
AVSPLPYLR	ACAVLTSPTFEACHRAVSPLPYLRNCRYDV	FEACHRAVSPLPYLRNCRYDVCSCSDGREC	R	A	V	L	R	N	1	1	0	0	0	0	0	0	0	0	2	0	0	0	2	1	0	0	1	1	0	0	9	0	1014.5862	UNIPROT_sp_P04275	UNIPROT_sp_P04275	598	606	yes	yes	2	0.00010165	172.03	By MS/MS		By MS/MS	By MS/MS	By MS/MS		By MS/MS
AVSSFDPEIDLSNQSGR	TQTYGVITLYEITYKAVSSFDPEIDLSNQS	SSFDPEIDLSNQSGRVSKLGNETHFLFFGL	K	A	V	G	R	V	1	1	1	2	0	1	1	1	0	1	1	0	0	1	1	4	0	0	0	1	0	0	17	0	1820.8541	UNIPROT_tr_E7EPS8;UNIPROT_sp_P28827;UNIPROT_sp_P28827-2	UNIPROT_tr_E7EPS8	460	476	yes	no	2	0.01034	84.892
AVTDEEPFLIFANR	VEGYAPRGGDPHSCKAVTDEEPFLIFANRY	KAVTDEEPFLIFANRYYLRKLNLDGSNYTL	K	A	V	N	R	Y	2	1	1	1	0	0	2	0	0	1	1	0	0	2	1	0	1	0	0	1	0	0	14	0	1620.8148	UNIPROT_sp_Q07954	UNIPROT_sp_Q07954	3023	3036	yes	yes	2	0.075465	88.596
AVTGYNDPETGNIISLFQAMNK	LVGIEFKEKLLSAERAVTGYNDPETGNIIS	PETGNIISLFQAMNKELIEKGHGIRLLEAQ	R	A	V	N	K	E	2	0	3	1	0	1	1	2	0	2	1	1	1	1	1	1	2	0	1	1	0	0	22	0	2382.1526	UNIPROT_sp_P15924;UNIPROT_sp_P15924-3;UNIPROT_sp_P15924-2	UNIPROT_sp_P15924	2335	2356	yes	no	2;3	1.1727E-10	128.96
AVTGYTDPYTGQQISLFQAMQK	VIGPDVFAKLLSAERAVTGYTDPYTGQQIS	PYTGQQISLFQAMQKGLIVREHGIRLLEAQ	R	A	V	Q	K	G	2	0	0	1	0	4	0	2	0	1	1	1	1	1	1	1	3	0	2	1	0	0	22	0	2446.1839	UNIPROT_tr_A0A075B730;UNIPROT_sp_P58107	UNIPROT_tr_A0A075B730	662	683	yes	no	2;3	1.1403E-13	144.27
AVTTQDAVNPIESLDTWTEFVEGK	RRQQQDLMPQCRDWRAVTTQDAVNPIESLD	PIESLDTWTEFVEGKNKTVSKLVIQNANVS	R	A	V	G	K	N	2	0	1	2	0	1	3	1	0	1	1	1	0	1	1	1	4	1	0	3	0	0	24	0	2649.281	UNIPROT_sp_P35916-3;UNIPROT_sp_P35916-1;UNIPROT_tr_E9PD35;UNIPROT_sp_P35916	UNIPROT_sp_P35916-3	491	514	yes	no	2;3	0.010522	53.304				By matching
AVVFLEPQWYR	LLLVSAGMRTEDLPKAVVFLEPQWYRVLEK	DLPKAVVFLEPQWYRVLEKDSVTLKCQGAY	K	A	V	Y	R	V	1	1	0	0	0	1	1	0	0	0	1	0	0	1	1	0	0	1	1	2	0	0	11	0	1406.7347	UNIPROT_sp_P08637;UNIPROT_tr_H0Y755;UNIPROT_tr_C9JC71	UNIPROT_sp_P08637	26	36	yes	no	2	3.4829E-16	185.58		By MS/MS		By MS/MS	By MS/MS	By MS/MS	By MS/MS
AVVFLEPQWYSVLEK	______________________________	AVVFLEPQWYSVLEKDSVTLKCQGAYSPED	K	A	V	E	K	D	1	0	0	0	0	1	2	0	0	0	2	1	0	1	1	1	0	1	1	3	0	0	15	0	1806.9556	UNIPROT_tr_A0A087WZR4;UNIPROT_tr_H0Y4U3;UNIPROT_tr_A0A3B3ISU3;UNIPROT_sp_O75015;UNIPROT_tr_E9PNY5;UNIPROT_tr_A0A087WU90	UNIPROT_tr_A0A087WZR4	9	23	yes	no	2	0.00023427	141.71			By MS/MS		By matching	By matching
AVVFLEPQWYSVLEKDSVTLK	______________________________	PQWYSVLEKDSVTLKCQGAYSPEDNSTQWF	K	A	V	L	K	C	1	0	0	1	0	1	2	0	0	0	3	2	0	1	1	2	1	1	1	4	0	0	21	1	2450.3097	UNIPROT_tr_A0A087WZR4;UNIPROT_tr_H0Y4U3;UNIPROT_tr_A0A3B3ISU3;UNIPROT_sp_O75015;UNIPROT_tr_E9PNY5;UNIPROT_tr_A0A087WU90	UNIPROT_tr_A0A087WZR4	9	29	yes	no	3	0.00032962	90.581	By matching		By matching			By matching
AVVGDAQYHHFR	QPFEVLIIASDDGFKAVVGDAQYHHFRHRL	GFKAVVGDAQYHHFRHRLPLARVRLVEVGG	K	A	V	F	R	H	2	1	0	1	0	1	0	1	2	0	0	0	0	1	0	0	0	0	1	2	0	0	12	0	1398.6793	UNIPROT_sp_P47929	UNIPROT_sp_P47929	100	111	yes	yes	2;3;4	0.00014886	130.98		By matching
AVVILVTDVSVDSVDAAADAAR	YLTSEMHGARPGASKAVVILVTDVSVDSVD	DVSVDSVDAAADAARSNRVTVFPIGIGDRY	K	A	V	A	R	S	6	1	0	4	0	0	0	0	0	1	1	0	0	0	0	2	1	0	0	6	0	0	22	0	2156.1325	UNIPROT_sp_P04275	UNIPROT_sp_P04275	1795	1816	yes	yes	2	2.0728E-15	146.47
AVVVHAGEDDLGR	GLAASLAGPHSIVGRAVVVHAGEDDLGRGG	GRAVVVHAGEDDLGRGGNQASVENGNAGRR	R	A	V	G	R	G	2	1	0	2	0	0	1	2	1	0	1	0	0	0	0	0	0	0	0	3	0	0	13	0	1336.6735	UNIPROT_sp_P08294	UNIPROT_sp_P08294	177	189	yes	yes	2;3	5.8641E-06	141.95	By MS/MS	By MS/MS	By MS/MS	By MS/MS	By MS/MS	By MS/MS	By MS/MS
AVYEAVLR	TCSFPANGKFTADQKAVYEAVLRSSRAVMG	KFTADQKAVYEAVLRSSRAVMGAMKPGVWW	K	A	V	L	R	S	2	1	0	0	0	0	1	0	0	0	1	0	0	0	0	0	0	0	1	2	0	0	8	0	919.51272	UNIPROT_sp_P12955;UNIPROT_sp_P12955-2;UNIPROT_tr_A0A494C165;UNIPROT_tr_K7ES25;UNIPROT_sp_P12955-3	UNIPROT_sp_P12955	304	311	yes	no	2	4.6005E-06	195.98	By matching		By MS/MS	By MS/MS	By MS/MS	By MS/MS	By MS/MS
AWAYYSAVNPEK	ATERSGPESPGSACRAWAYYSAVNPEKDIH	ACRAWAYYSAVNPEKDIHSGLIGPLLICQK	R	A	W	E	K	D	3	0	1	0	0	0	1	0	0	0	0	1	0	0	1	1	0	1	2	1	0	0	12	0	1397.6616	UNIPROT_sp_P12259;UNIPROT_tr_A0A0A0MRJ7;CON__Q28107	UNIPROT_sp_P12259	1727	1738	no	no	2	2.916E-65	226.09	By matching	By matching	By matching	By matching	By matching	By matching	By matching
AWEDTLDK	QRCCRQGNNHTCTWKAWEDTLDKYCDREYA	NHTCTWKAWEDTLDKYCDREYAVKTHHHLC	K	A	W	D	K	Y	1	0	0	2	0	0	1	0	0	0	1	1	0	0	0	0	1	1	0	0	0	0	8	0	976.45018	UNIPROT_sp_Q16610;UNIPROT_sp_Q16610-4	UNIPROT_sp_Q16610	361	368	yes	no	2	0.0046134	143.85		By MS/MS	By MS/MS		By MS/MS	By matching
AWFLESK	TYYDDHLRDLGPLTKAWFLESKDSLLKKTH	RDLGPLTKAWFLESKDSLLKKTHSLCPRLV	K	A	W	S	K	D	1	0	0	0	0	0	1	0	0	0	1	1	0	1	0	1	0	1	0	0	0	0	7	0	879.44905	UNIPROT_sp_P55056	UNIPROT_sp_P55056	99	105	yes	yes	1;2	0.00463	163.84	By MS/MS	By MS/MS	By MS/MS	By MS/MS	By MS/MS	By MS/MS	By MS/MS
AWGESTPLANKPGK	TAVNNWLISPQNASRAWGESTPLANKPGKQ	RAWGESTPLANKPGKQSGHPKFPRVRHKSL	R	A	W	G	K	Q	2	0	1	0	0	0	1	2	0	0	1	2	0	0	2	1	1	1	0	0	0	0	14	1	1454.7518	UNIPROT_sp_P12259;UNIPROT_tr_A0A0A0MRJ7	UNIPROT_sp_P12259	981	994	yes	no	2;3	2.338E-05	160.77	By MS/MS	By MS/MS	By MS/MS	By MS/MS	By MS/MS	By MS/MS	By MS/MS
AWGPGLHGGIVGR	FEVQVGPEAGMQKVRAWGPGLHGGIVGRSA	VRAWGPGLHGGIVGRSADFVVESIGSEVGS	R	A	W	G	R	S	1	1	0	0	0	0	0	5	1	1	1	0	0	0	1	0	0	1	0	1	0	0	13	0	1275.6836	UNIPROT_sp_O75369-6;UNIPROT_sp_O75369-3;UNIPROT_sp_O75369-2;UNIPROT_sp_O75369-9;UNIPROT_sp_O75369;UNIPROT_sp_O75369-8;UNIPROT_sp_O75369-5;UNIPROT_sp_O75369-4;UNIPROT_tr_E7EN95;UNIPROT_sp_O75369-7	UNIPROT_sp_O75369-6	554	566	yes	no	3	0.050228	64.121
AWLMASR	DEQEASEEKASEEEKAWLMASRQQLAKETS	EKASEEEKAWLMASRQQLAKETSNFGFSLL	K	A	W	S	R	Q	2	1	0	0	0	0	0	0	0	0	1	0	1	0	0	1	0	1	0	0	0	0	7	0	833.42179	UNIPROT_sp_Q9UK55;UNIPROT_tr_G3V2W1	UNIPROT_sp_Q9UK55	66	72	yes	no	2	0.0046665	159.19	By matching		By MS/MS	By MS/MS	By MS/MS	By MS/MS
AWLMSDKTDLEAK	SVGGLGDSFYEYLLKAWLMSDKTDLEAKKM	LKAWLMSDKTDLEAKKMYFDAVQAIETHLI	K	A	W	A	K	K	2	0	0	2	0	0	1	0	0	0	2	2	1	0	0	1	1	1	0	0	0	0	13	1	1506.7388	UNIPROT_sp_P33908	UNIPROT_sp_P33908	422	434	yes	yes	3	0.065081	66.989
AWRDPDEPVLLEEPVVLALAEK	GLEVTAYSPLGSSDRAWRDPDEPVLLEEPV	PVLLEEPVVLALAEKYGRSPAQILLRWQVQ	R	A	W	E	K	Y	3	1	0	2	0	0	4	0	0	0	4	1	0	0	3	0	0	1	0	3	0	0	22	1	2488.3213	UNIPROT_sp_P14550	UNIPROT_sp_P14550	219	240	yes	yes	3	5.5862E-05	98.3
AYFHLLNQIAPK	WQKINNFSADIKDSKAYFHLLNQIAPKGQK	DSKAYFHLLNQIAPKGQKEGEPRIDINMSG	K	A	Y	P	K	G	2	0	1	0	0	1	0	0	1	1	2	1	0	1	1	0	0	0	1	0	0	0	12	0	1413.7769	UNIPROT_sp_P13797-3;UNIPROT_tr_A0A0A0MSQ0;UNIPROT_sp_P13797-2;UNIPROT_sp_P13797;UNIPROT_tr_H7C4N2;UNIPROT_sp_Q14651;UNIPROT_tr_C9JAM8	UNIPROT_sp_P13797-3	256	267	no	no	3	6.1403E-05	133.75
AYIFIDEAHITQALIWLSQR	TWLTAFVLKTFAQARAYIFIDEAHITQALI	DEAHITQALIWLSQRQKDNGCFRSSGSLLN	R	A	Y	Q	R	Q	3	1	0	1	0	2	1	0	1	4	2	0	0	1	0	1	1	1	1	0	0	0	20	0	2387.2638	UNIPROT_sp_P01023	UNIPROT_sp_P01023	1054	1073	yes	yes	2;3;4	2.5668E-98	226.24	By MS/MS	By MS/MS	By MS/MS	By MS/MS	By MS/MS	By MS/MS	By MS/MS
AYISMHSYSQHIVFPYSYTR	KAVASFLRRNINQIKAYISMHSYSQHIVFP	HSYSQHIVFPYSYTRSKSKDHEELSLVASE	K	A	Y	T	R	S	1	1	0	0	0	1	0	0	2	2	0	0	1	1	1	4	1	0	4	1	0	0	20	0	2449.1525	UNIPROT_sp_Q96IY4;UNIPROT_tr_A0A087WSY5;UNIPROT_sp_Q96IY4-2	UNIPROT_sp_Q96IY4	305	324	yes	no	2;3;4	6.3205E-135	236.05	By MS/MS	By MS/MS	By MS/MS	By MS/MS	By MS/MS	By MS/MS	By MS/MS
AYKSELEEQLTPVAEETR	QELRALMDETMKELKAYKSELEEQLTPVAE	SELEEQLTPVAEETRARLSKELQAAQARLG	K	A	Y	T	R	A	2	1	0	0	0	1	5	0	0	0	2	1	0	0	1	1	2	0	1	1	0	0	18	1	2092.0324	UNIPROT_sp_P02649;UNIPROT_tr_H0Y7L5;UNIPROT_tr_E9PEV4;UNIPROT_tr_E7ERP7	UNIPROT_sp_P02649	91	108	yes	no	2;3	0	388.11	By MS/MS	By MS/MS	By MS/MS	By MS/MS	By MS/MS	By MS/MS	By MS/MS
AYLEEECPATLR	KQKWEAEPVYVQRAKAYLEEECPATLRKYL	RAKAYLEEECPATLRKYLKYSKNILDRQDP	K	A	Y	L	R	K	2	1	0	0	1	0	3	0	0	0	2	0	0	0	1	0	1	0	1	0	0	0	12	0	1450.6762	UNIPROT_sp_P25311;UNIPROT_tr_C9JEV0	UNIPROT_sp_P25311	180	191	yes	no	2	1.3034E-19	180.67
AYLPVNESFGFTADLR	FEESQVAGTPMFVVKAYLPVNESFGFTADL	YLPVNESFGFTADLRSNTGGQAFPQCVFDH	K	A	Y	L	R	S	2	1	1	1	0	0	1	1	0	0	2	0	0	2	1	1	1	0	1	1	0	0	16	0	1798.889	UNIPROT_sp_P13639	UNIPROT_sp_P13639	786	801	yes	yes	2	0.00049024	114.72
AYSDLSR	TPLEKPLQNFTLCFRAYSDLSRAYSLFSYN	QNFTLCFRAYSDLSRAYSLFSYNTQGRDNE	R	A	Y	S	R	A	1	1	0	1	0	0	0	0	0	0	1	0	0	0	0	2	0	0	1	0	0	0	7	0	810.38718	UNIPROT_sp_P02743	UNIPROT_sp_P02743	58	64	yes	yes	2	0.033422	108.24			By matching
AYSLFSYNTQGR	QNFTLCFRAYSDLSRAYSLFSYNTQGRDNE	LSRAYSLFSYNTQGRDNELLVYKERVGEYS	R	A	Y	G	R	D	1	1	1	0	0	1	0	1	0	0	1	0	0	1	0	2	1	0	2	0	0	0	12	0	1405.6626	UNIPROT_sp_P02743	UNIPROT_sp_P02743	65	76	yes	yes	2;3	3.5831E-234	298.97	By MS/MS	By MS/MS	By MS/MS	By MS/MS	By MS/MS	By MS/MS	By MS/MS
AYSLFSYNTQGRDNELLVYK	QNFTLCFRAYSDLSRAYSLFSYNTQGRDNE	SYNTQGRDNELLVYKERVGEYSLYIGRHKV	R	A	Y	Y	K	E	1	1	2	1	0	1	1	1	0	0	3	1	0	1	0	2	1	0	3	1	0	0	20	1	2380.1699	UNIPROT_sp_P02743	UNIPROT_sp_P02743	65	84	yes	yes	2;3	3.8548E-16	164.93	By matching	By MS/MS	By MS/MS	By MS/MS	By MS/MS	By MS/MS	By MS/MS
AYSLFSYNTQGRDNELLVYKER	QNFTLCFRAYSDLSRAYSLFSYNTQGRDNE	NTQGRDNELLVYKERVGEYSLYIGRHKVTS	R	A	Y	E	R	V	1	2	2	1	0	1	2	1	0	0	3	1	0	1	0	2	1	0	3	1	0	0	22	2	2665.3136	UNIPROT_sp_P02743	UNIPROT_sp_P02743	65	86	yes	yes	3;4	9.9824E-18	155.11	By MS/MS	By MS/MS	By MS/MS	By MS/MS	By MS/MS	By MS/MS	By MS/MS
AYTEVAAAQQQLLQQLEFAR	PLQESIQAQEKNLAKAYTEVAAAQQQLLQQ	AAAQQQLLQQLEFARKMLEKKELSEDIRRT	K	A	Y	A	R	K	5	1	0	0	0	5	2	0	0	0	3	0	0	1	0	0	1	0	1	1	0	0	20	0	2277.1753	UNIPROT_tr_K7EKI0;UNIPROT_sp_Q92817	UNIPROT_tr_K7EKI0	885	904	yes	no	2	6.9022E-17	162.87
AYTNFDAERDALNIETAIK	EGDHSTPPSAYGSVKAYTNFDAERDALNIE	FDAERDALNIETAIKTKGVDEVTIVNILTN	K	A	Y	I	K	T	4	1	2	2	0	0	2	0	0	2	1	1	0	1	0	0	2	0	1	0	0	0	19	1	2154.0593	UNIPROT_tr_H0YMW4;UNIPROT_sp_P07355-2;UNIPROT_sp_P07355;UNIPROT_tr_H0YN42;UNIPROT_tr_H0YMU9;UNIPROT_tr_H0YMD0;UNIPROT_tr_H0YNB8;UNIPROT_tr_H0YKS4;UNIPROT_sp_A6NMY6;UNIPROT_tr_H0YMM1;UNIPROT_tr_A0A7I2V4P4;UNIPROT_tr_H0YKX9;UNIPROT_tr_H0YMT9;UNIPROT_tr_H0YLV6;UNIPROT_tr_H0YKZ7;UNIPROT_tr_H0YKL9;UNIPROT_tr_H0YKV8;UNIPROT_tr_H0YMD9;UNIPROT_tr_H0YKN4	UNIPROT_tr_H0YMW4	57	75	yes	no	3	0.032289	61.477
AYVPIAQVK	GPQLMEVTVYRRHGRAYVPIAQVKDVYVVT	YRRHGRAYVPIAQVKDVYVVTDQIPVFVTM	R	A	Y	V	K	D	2	0	0	0	0	1	0	0	0	1	0	1	0	0	1	0	0	0	1	2	0	0	9	0	987.57532	UNIPROT_sp_Q14956-2;UNIPROT_sp_Q14956;UNIPROT_tr_A0A3B3ISS6	UNIPROT_sp_Q14956-2	219	227	yes	no	2	0.026819	94.006		By matching	By matching	By MS/MS	By matching	By matching	By matching
AYWDIMISNHQNSNR	SFFKEALQGVGDMGRAYWDIMISNHQNSNR	AYWDIMISNHQNSNRYLYARGNYDAAQRGP	R	A	Y	N	R	Y	1	1	3	1	0	1	0	0	1	2	0	0	1	0	0	2	0	1	1	0	0	0	15	0	1847.8373	UNIPROT_tr_A0A096LPE2;UNIPROT_sp_P35542	UNIPROT_tr_A0A096LPE2	116	130	yes	no	2;3	7.649E-155	253.88	By MS/MS	By MS/MS	By MS/MS	By MS/MS	By MS/MS	By matching	By MS/MS
AYYENSPQQVFSTEFEVK	WDIPELVNMGQWKIRAYYENSPQQVFSTEF	ENSPQQVFSTEFEVKEYVLPSFEVIVEPTE	R	A	Y	V	K	E	1	0	1	0	0	2	3	0	0	0	0	1	0	2	1	2	1	0	2	2	0	0	18	0	2164.9953	UNIPROT_sp_P01024	UNIPROT_sp_P01024	208	225	yes	yes	2;3	1.791E-280	289.37	By MS/MS	By MS/MS			By MS/MS		By MS/MS
AYYHLLEQVAPK	CNKIGNFSTDIKDSKAYYHLLEQVAPKGDE	DSKAYYHLLEQVAPKGDEEGVPAVVIDMSG	K	A	Y	P	K	G	2	0	0	0	0	1	1	0	1	0	2	1	0	0	1	0	0	0	2	1	0	0	12	0	1430.7558	UNIPROT_sp_P13796	UNIPROT_sp_P13796	298	309	yes	yes	3	5.8204E-10	162.68	By matching	By matching	By MS/MS	By MS/MS	By MS/MS	By MS/MS	By MS/MS
AYYHLLEQVAPKGDEEGVPAVVIDMSGLR	CNKIGNFSTDIKDSKAYYHLLEQVAPKGDE	EEGVPAVVIDMSGLREKDDIQRAECMLQQA	K	A	Y	L	R	E	3	1	0	2	0	1	3	3	1	1	3	1	1	0	2	1	0	0	2	4	0	0	29	1	3155.5961	UNIPROT_sp_P13796	UNIPROT_sp_P13796	298	326	yes	yes	3;4	4.5736E-32	130.14	By MS/MS	By matching				By MS/MS	By MS/MS
CEGPIPDVTFELLR	TWSGAVLAGRDAVLRCEGPIPDVTFELLRE	RCEGPIPDVTFELLREGETKAVKTVRTPGA	R	C	E	L	R	E	0	1	0	1	1	0	2	1	0	1	2	0	0	1	2	0	1	0	0	1	0	0	14	0	1644.8181	UNIPROT_sp_P04217;UNIPROT_sp_P04217-2	UNIPROT_sp_P04217	423	436	no	no	2	0.0035787	104.07
CIQMWFDSAQGNPNEEVAK	SHSFKVSNYSRGSGRCIQMWFDSAQGNPNE	WFDSAQGNPNEEVAKFYAAAMNAGAPSRGI	R	C	I	A	K	F	2	0	2	1	1	2	2	1	0	1	0	1	1	1	1	1	0	1	0	1	0	0	19	0	2222.9725	UNIPROT_sp_P41439	UNIPROT_sp_P41439	209	227	yes	yes	4	0.047295	51.76
CLVNLIEK	GSDSIGASNFTGAKKCLVNLIEKVASYGVK	NFTGAKKCLVNLIEKVASYGVKPRYGLVTY	K	C	L	E	K	V	0	0	1	0	1	0	1	0	0	1	2	1	0	0	0	0	0	0	0	1	0	0	8	0	987.5423	UNIPROT_tr_B4E1Z4;UNIPROT_tr_E7ETN3;UNIPROT_sp_P00751;UNIPROT_tr_A0A0G2JH38;UNIPROT_sp_P00751-2	UNIPROT_tr_B4E1Z4	794	801	yes	no	2	0.017654	113.41
CPFPSRPDNGFVNYPAKPTLYYK	THGNWTKLPECREVKCPFPSRPDNGFVNYP	NGFVNYPAKPTLYYKDKATFGCHDGYSLDG	K	C	P	Y	K	D	1	1	2	1	1	0	0	1	0	0	1	2	0	2	5	1	1	0	3	1	0	0	23	2	2730.3264	UNIPROT_sp_P02749;UNIPROT_tr_J3QLI0;UNIPROT_tr_J3KS17	UNIPROT_sp_P02749	205	227	yes	no	3	1.9059E-06	106.49
CSPHLVLSALTSDNHGATYAFSGTHYWR	TGHGNSTHHGPEYMRCSPHLVLSALTSDNH	NHGATYAFSGTHYWRLDTSRDGWHSWPIAH	R	C	S	W	R	L	3	1	1	1	1	0	0	2	3	0	3	0	0	1	1	4	3	1	2	1	0	0	28	0	3147.4621	UNIPROT_sp_P02790	UNIPROT_sp_P02790	257	284	yes	yes	3;4;5	0.0012857	60.814		By matching
DADPDTFFAK	REGKFTDSENVCQERDADPDTFFAKFTFEY	VCQERDADPDTFFAKFTFEYSRRHPDLSIP	R	D	A	A	K	F	2	0	0	3	0	0	0	0	0	0	0	1	0	2	1	0	1	0	0	0	0	0	10	0	1125.4979	UNIPROT_sp_P43652	UNIPROT_sp_P43652	344	353	yes	yes	2	0.00039724	132.76	By MS/MS	By MS/MS	By MS/MS	By MS/MS	By MS/MS	By MS/MS	By MS/MS
DADVQNFVSFISK	AMMRKATASRLVTQRDADVQNFVSFISKDS	QRDADVQNFVSFISKDSIQKSLQMYLERLK	R	D	A	S	K	D	1	0	1	2	0	1	0	0	0	1	0	1	0	2	0	2	0	0	0	2	0	0	13	0	1468.7198	UNIPROT_sp_P42126-2;UNIPROT_sp_P42126;UNIPROT_tr_H3BS70;UNIPROT_tr_Q96DC0	UNIPROT_sp_P42126-2	254	266	yes	no	2	0.0027111	113.22						By matching
DAEAWFNEK	NMRSQYEQLAEQNRKDAEAWFNEKSKELTT	AEQNRKDAEAWFNEKSKELTTEIDNNIEQI	K	D	A	E	K	S	2	0	1	1	0	0	2	0	0	0	0	1	0	1	0	0	0	1	0	0	0	0	9	0	1108.4825	UNIPROT_sp_P13645;CON__P13645;UNIPROT_sp_Q7Z3Y7;CON__Q7Z3Y7;CON__Q148H6;UNIPROT_sp_Q7Z3Y8;CON__Q7Z3Y8;UNIPROT_sp_Q7Z3Z0;CON__Q7Z3Z0	UNIPROT_sp_P13645	335	343	no	no	2	3.4512E-53	240.53	By MS/MS	By MS/MS	By MS/MS	By MS/MS	By MS/MS	By MS/MS	By MS/MS
DAEDWFFSK	EMRDQYEKMAEKNRKDAEDWFFSKTEELNR	AEKNRKDAEDWFFSKTEELNREVATNSELV	K	D	A	S	K	T	1	0	0	2	0	0	1	0	0	0	0	1	0	2	0	1	0	1	0	0	0	0	9	0	1143.4873	UNIPROT_sp_Q04695;CON__Q04695;UNIPROT_tr_F5GWP8;UNIPROT_tr_K7ESE1	UNIPROT_sp_Q04695	270	278	no	no	2	7.2143E-08	186.76		By MS/MS	By MS/MS	By matching		By MS/MS	By matching
DAEDWFFSKTEELNR	EMRDQYEKMAEKNRKDAEDWFFSKTEELNR	DAEDWFFSKTEELNREVATNSELVQSGKSE	K	D	A	N	R	E	1	1	1	2	0	0	3	0	0	0	1	1	0	2	0	1	1	1	0	0	0	0	15	1	1885.8483	UNIPROT_sp_Q04695;CON__Q04695;UNIPROT_tr_F5GWP8;UNIPROT_tr_K7ESE1	UNIPROT_sp_Q04695	270	284	no	no	3	0.00019709	122.1
DAEEWFFTK	EMRDQYEKMAEKNRKDAEEWFFTKTEELNR	AEKNRKDAEEWFFTKTEELNREVATNSELV	K	D	A	T	K	T	1	0	0	1	0	0	2	0	0	0	0	1	0	2	0	0	1	1	0	0	0	0	9	0	1171.5186	UNIPROT_sp_P02533;CON__P02533	UNIPROT_sp_P02533	301	309	no	no	2	6.1889E-22	214.23
DAETWFLSK	EMRDQYEQMAEKNRRDAETWFLSKTEELNK	AEKNRRDAETWFLSKTEELNKEVASNSELV	R	D	A	S	K	T	1	0	0	1	0	0	1	0	0	0	1	1	0	1	0	1	1	1	0	0	0	0	9	0	1095.5237	UNIPROT_sp_P08779;CON__P08779;UNIPROT_tr_K7ENW6	UNIPROT_sp_P08779	303	311	yes	no	2	0.00017422	167.23	By MS/MS	By MS/MS			By MS/MS		By matching
DAFDTLFDHAPDK	ELTTTTEMMMGRFERDAFDTLFDHAPDKLS	ERDAFDTLFDHAPDKLSVVKKFADGVYLVL	R	D	A	D	K	L	2	0	0	4	0	0	0	0	1	0	1	1	0	2	1	0	1	0	0	0	0	0	13	0	1490.6678	UNIPROT_tr_A0A087WZB5;UNIPROT_sp_Q9HBI1-3;UNIPROT_sp_Q9HBI1;UNIPROT_sp_Q9HBI1-2	UNIPROT_tr_A0A087WZB5	188	200	no	no	3	0.0014379	97.957
DAGAPTYMYEFQYR	VMFGVPSVIVARNHRDAGAPTYMYEFQYRP	RDAGAPTYMYEFQYRPSFSSDMKPKTVIGD	R	D	A	Y	R	P	2	1	0	1	0	1	1	1	0	0	0	0	1	1	1	0	1	0	3	0	0	0	14	0	1710.7348	UNIPROT_sp_P23141-3;UNIPROT_sp_P23141;UNIPROT_sp_P23141-2	UNIPROT_sp_P23141-3	438	451	yes	no	2	0.0020384	110.54
DAGAPTYMYEFQYRPSFSSDMKPK	VMFGVPSVIVARNHRDAGAPTYMYEFQYRP	EFQYRPSFSSDMKPKTVIGDHGDELFSVFG	R	D	A	P	K	T	2	1	0	2	0	1	1	1	0	0	0	2	2	2	3	3	1	0	3	0	0	0	24	2	2815.2622	UNIPROT_sp_P23141-3;UNIPROT_sp_P23141;UNIPROT_sp_P23141-2	UNIPROT_sp_P23141-3	438	461	yes	no	4	0.011324	55.588				By matching
DAGEGLLAVQITDPEGKPK	GVPASLPVEFTIDAKDAGEGLLAVQITDPE	GLLAVQITDPEGKPKKTHIQDNHDGTYTVA	K	D	A	P	K	K	2	0	0	2	0	1	2	3	0	1	2	2	0	0	2	0	1	0	0	1	0	0	19	1	1937.0106	UNIPROT_tr_Q60FE5;UNIPROT_sp_P21333-2;UNIPROT_sp_P21333	UNIPROT_tr_Q60FE5	1547	1565	yes	no	3	3.2668E-07	121.03
DAGEGLLAVQITDQEGKPK	GVPASLPVDFAIDARDAGEGLLAVQITDQE	GLLAVQITDQEGKPKRAIVHDNKDGTYAVT	R	D	A	P	K	R	2	0	0	2	0	2	2	3	0	1	2	2	0	0	1	0	1	0	0	1	0	0	19	1	1968.0164	UNIPROT_sp_O75369-6;UNIPROT_sp_O75369-3;UNIPROT_sp_O75369-2;UNIPROT_sp_O75369-9;UNIPROT_sp_O75369;UNIPROT_sp_O75369-8;UNIPROT_sp_O75369-5;UNIPROT_sp_O75369-4;UNIPROT_tr_E7EN95;UNIPROT_sp_O75369-7	UNIPROT_sp_O75369-6	1546	1564	yes	no	2;3	3.5674E-09	146
DAGHPLYPFNDPY	YIVPMLTVDGKRVPRDAGHPLYPFNDPY__	PRDAGHPLYPFNDPY_______________	R	D	A	P	Y	-	1	0	1	2	0	0	0	1	1	0	1	0	0	1	3	0	0	0	2	0	0	0	13	0	1504.6623	UNIPROT_sp_P14550	UNIPROT_sp_P14550	313	325	yes	yes	2	0.026538	84.268
DAGPLLISLK	GPDPALTAEEWLGGRDAGPLLISLKDGYVP	WLGGRDAGPLLISLKDGYVPPKSRELRVNR	R	D	A	L	K	D	1	0	0	1	0	0	0	1	0	1	3	1	0	0	1	1	0	0	0	0	0	0	10	0	1025.6121	UNIPROT_sp_P31146	UNIPROT_sp_P31146	384	393	yes	yes	1;2	0.0004045	124.92	By matching			By MS/MS		By MS/MS	By MS/MS
DAGVIAGLNVLR	WPFQVINDSQRQATKDAGVIAGLNVLRIIN	ATKDAGVIAGLNVLRIINEPTAAAIAYGLD	K	D	A	L	R	I	2	1	1	1	0	0	0	2	0	1	2	0	0	0	0	0	0	0	0	2	0	0	12	0	1196.6877	UNIPROT_sp_P0DMV8-2;UNIPROT_sp_P0DMV9;UNIPROT_sp_P0DMV8;UNIPROT_tr_A0A0G2JIW1	UNIPROT_sp_P0DMV8-2	105	116	no	no	2	0.00041001	124.23
DAGYPKPIFK	FFKDSQYWRFTNDIKDAGYPKPIFKGFGGL	TNDIKDAGYPKPIFKGFGGLTGQIVAALST	K	D	A	F	K	G	1	0	0	1	0	0	0	1	0	1	0	2	0	1	2	0	0	0	1	0	0	0	10	1	1134.6073	UNIPROT_sp_Q92954-5;UNIPROT_sp_Q92954-2;UNIPROT_sp_Q92954;UNIPROT_sp_Q92954-4;UNIPROT_sp_Q92954-3;UNIPROT_sp_Q92954-6	UNIPROT_sp_Q92954-5	754	763	yes	no	2;3	0.0096174	109.44	By matching	By matching	By MS/MS	By matching
DAHLTWEVAGK	DKATFTCFVVGSDLKDAHLTWEVAGKVPTG	SDLKDAHLTWEVAGKVPTGGVEEGLLERHS	K	D	A	G	K	V	2	0	0	1	0	0	1	1	1	0	1	1	0	0	0	0	1	1	0	1	0	0	11	0	1225.6091	UNIPROT_sp_P01880;UNIPROT_tr_A0A0A0MS09;UNIPROT_sp_P01880-2	UNIPROT_sp_P01880	199	209	yes	no	1;2;3	3.7778E-43	214.05
DAHSVLLSHIFHGR	SPLSDYYAYSPVRERDAHSVLLSHIFHGRK	RDAHSVLLSHIFHGRKNFFITTENLLASWN	R	D	A	G	R	K	1	1	0	1	0	0	0	1	3	1	2	0	0	1	0	2	0	0	0	1	0	0	14	0	1587.827	UNIPROT_sp_O95479;UNIPROT_sp_O95479-2	UNIPROT_sp_O95479	456	469	yes	no	3;4	1.4151E-63	218.02				By MS/MS	By MS/MS		By matching
DAILDALENLTAEELKK	______________________________	ILDALENLTAEELKKFKLKLLSVPLREGYG	R	D	A	K	K	F	3	0	1	2	0	0	3	0	0	1	4	2	0	0	0	0	1	0	0	0	0	0	17	1	1885.0044	UNIPROT_tr_H3BP42;UNIPROT_sp_Q9ULZ3-3;UNIPROT_sp_Q9ULZ3-2;UNIPROT_sp_Q9ULZ3	UNIPROT_tr_H3BP42	6	22	yes	no	3	4.547E-06	149.59
DALSSVQESQVAQQAR	SFMQGYMKHATKTAKDALSSVQESQVAQQA	ALSSVQESQVAQQARGWVTDGFSSLKDYWS	K	D	A	A	R	G	3	1	0	1	0	4	1	0	0	0	1	0	0	0	0	3	0	0	0	2	0	0	16	0	1715.8438	UNIPROT_sp_P02656;UNIPROT_tr_B0YIW2	UNIPROT_sp_P02656	45	60	yes	no	2;3	0	358.67	By MS/MS	By MS/MS	By MS/MS	By MS/MS	By MS/MS	By MS/MS	By MS/MS
DAPDHQELNLDVSLQLPSR	QATFMVFQALAQYQKDAPDHQELNLDVSLQ	HQELNLDVSLQLPSRSSKITHRIHWESASL	K	D	A	S	R	S	1	1	1	3	0	2	1	0	1	0	4	0	0	0	2	2	0	0	0	1	0	0	19	0	2146.0655	UNIPROT_sp_P01024	UNIPROT_sp_P01024	1285	1303	yes	yes	2;3	1.2435E-116	235.78		By MS/MS	By matching	By matching	By matching	By matching
DAQGQPQAVPVSGDLR	TVAQGPFDSFLVQYRDAQGQPQAVPVSGDL	AQGQPQAVPVSGDLRAVAVSGLDPARKYKF	R	D	A	L	R	A	2	1	0	2	0	3	0	2	0	0	1	0	0	0	2	1	0	0	0	2	0	0	16	0	1636.8169	UNIPROT_tr_A0A3B3ISX9;UNIPROT_tr_A0A140T9C0;UNIPROT_sp_P22105-4;UNIPROT_sp_P22105;UNIPROT_sp_P22105-1;UNIPROT_tr_A0A140TA41;UNIPROT_tr_A0A140TA52;UNIPROT_tr_A0A140T8Y3;UNIPROT_tr_A0A140T8Z8;UNIPROT_tr_A0A140T9L7;UNIPROT_tr_A0A087X0I0;UNIPROT_tr_A0A140T902;UNIPROT_tr_A0A140TA33	UNIPROT_tr_A0A140T902	3276	3291	no	no	2	2.2211E-54	205.02	By MS/MS	By MS/MS	By MS/MS	By matching	By MS/MS	By MS/MS	By MS/MS
DAQIFIQK	EQRKRLCENIAGHLKDAQIFIQKKAVKNFT	NIAGHLKDAQIFIQKKAVKNFTEVHPDYGS	K	D	A	Q	K	K	1	0	0	1	0	2	0	0	0	2	0	1	0	1	0	0	0	0	0	0	0	0	8	0	961.52328	UNIPROT_sp_P04040	UNIPROT_sp_P04040	469	476	yes	yes	2	0.034569	98.997				By MS/MS
DAQYAPGYDK	EVYIKNGDKKGSCERDAQYAPGYDKVKDIS	GSCERDAQYAPGYDKVKDISEVVTPRFLCT	R	D	A	D	K	V	2	0	0	2	0	1	0	1	0	0	0	1	0	0	1	0	0	0	2	0	0	0	10	0	1126.4931	UNIPROT_tr_B4E1Z4;UNIPROT_tr_E7ETN3;UNIPROT_sp_P00751;UNIPROT_tr_H7C5H1	UNIPROT_tr_B4E1Z4	1161	1170	yes	no	2	0.0003701	133.13	By MS/MS	By MS/MS	By MS/MS	By MS/MS	By MS/MS	By MS/MS	By MS/MS
DAQYAPGYDKVK	EVYIKNGDKKGSCERDAQYAPGYDKVKDIS	CERDAQYAPGYDKVKDISEVVTPRFLCTGG	R	D	A	V	K	D	2	0	0	2	0	1	0	1	0	0	0	2	0	0	1	0	0	0	2	1	0	0	12	1	1353.6565	UNIPROT_tr_B4E1Z4;UNIPROT_tr_E7ETN3;UNIPROT_sp_P00751;UNIPROT_tr_H7C5H1	UNIPROT_tr_B4E1Z4	1161	1172	yes	no	2;3	1.3498E-18	178.84	By MS/MS	By MS/MS				By MS/MS	By MS/MS
DAQYAPGYDKVKDISEVVTPR	EVYIKNGDKKGSCERDAQYAPGYDKVKDIS	GYDKVKDISEVVTPRFLCTGGVSPYADPNT	R	D	A	P	R	F	2	1	0	3	0	1	1	1	0	1	0	2	0	0	2	1	1	0	2	3	0	0	21	2	2350.1805	UNIPROT_tr_B4E1Z4;UNIPROT_tr_E7ETN3;UNIPROT_sp_P00751;UNIPROT_tr_H7C5H1	UNIPROT_tr_B4E1Z4	1161	1181	yes	no	3;4	3.5366E-10	133.26	By MS/MS		By matching			By MS/MS
DASGATFTWTPSSGK	LGSEANLTCTLTGLRDASGATFTWTPSSGK	DASGATFTWTPSSGKSAVQGPPERDLCGCY	R	D	A	G	K	S	2	0	0	1	0	0	0	2	0	0	0	1	0	1	1	3	3	1	0	0	0	0	15	0	1511.6892	UNIPROT_tr_A0A0G2JMB2	UNIPROT_tr_A0A0G2JMB2	141	155	no	no	2	0	318.83						By matching
DASGATFTWTPSSGKSAVQGPPER	LGSEANLTCTLTGLRDASGATFTWTPSSGK	TPSSGKSAVQGPPERDLCGCYSVSSVLPGC	R	D	A	E	R	D	3	1	0	1	0	1	1	3	0	0	0	1	0	1	3	4	3	1	0	1	0	0	24	1	2433.1561	UNIPROT_tr_A0A0G2JMB2	UNIPROT_tr_A0A0G2JMB2	141	164	no	no	2;3	9.1286E-39	172.81
DASGVTFTWTPSSGK	LGSEANLTCTLTGLRDASGVTFTWTPSSGK	DASGVTFTWTPSSGKSAVQGPPERDLCGCY	R	D	A	G	K	S	1	0	0	1	0	0	0	2	0	0	0	1	0	1	1	3	3	1	0	1	0	0	15	0	1539.7205	UNIPROT_sp_P01876;UNIPROT_tr_A0A286YEY1	UNIPROT_sp_P01876	154	168	yes	no	2	0	331.48	By MS/MS	By MS/MS	By matching	By MS/MS	By matching	By matching	By MS/MS
DASGVTFTWTPSSGKSAVQGPPER	LGSEANLTCTLTGLRDASGVTFTWTPSSGK	TPSSGKSAVQGPPERDLCGCYSVSSVLPGC	R	D	A	E	R	D	2	1	0	1	0	1	1	3	0	0	0	1	0	1	3	4	3	1	0	2	0	0	24	1	2461.1874	UNIPROT_sp_P01876;UNIPROT_tr_A0A286YEY1	UNIPROT_sp_P01876	154	177	yes	no	2;3	2.1221E-19	142.99
DATNVGDEGGFAPNILENK	VYHNLKNVIKEKYGKDATNVGDEGGFAPNI	VGDEGGFAPNILENKEGLELLKTAIGKAGY	K	D	A	N	K	E	2	0	3	2	0	0	2	3	0	1	1	1	0	1	1	0	1	0	0	1	0	0	19	0	1959.9174	UNIPROT_tr_A0A2R8Y6G6;UNIPROT_sp_P06733;UNIPROT_sp_P06733-2	UNIPROT_tr_A0A2R8Y6G6	203	221	yes	no	2	8.5169E-180	256.77				By MS/MS			By MS/MS
DATNVGDEGGFAPNILENKEGLELLK	VYHNLKNVIKEKYGKDATNVGDEGGFAPNI	APNILENKEGLELLKTAIGKAGYTDKVVIG	K	D	A	L	K	T	2	0	3	2	0	0	4	4	0	1	4	2	0	1	1	0	1	0	0	1	0	0	26	1	2742.3712	UNIPROT_tr_A0A2R8Y6G6;UNIPROT_sp_P06733;UNIPROT_sp_P06733-2	UNIPROT_tr_A0A2R8Y6G6	203	228	yes	no	3	9.6834E-100	211.06						By MS/MS
DATNVGDEGGFAPNILENNEALELLK	VYHHLKGVIKAKYGKDATNVGDEGGFAPNI	APNILENNEALELLKTAIQAAGYPDKVVIG	K	D	A	L	K	T	3	0	4	2	0	0	4	3	0	1	4	1	0	1	1	0	1	0	0	1	0	0	26	0	2742.3348	UNIPROT_sp_P13929;UNIPROT_tr_E5RGZ4;UNIPROT_sp_P13929-3;UNIPROT_sp_P13929-2	UNIPROT_sp_P13929	203	228	yes	no	2;3	1.4739E-23	130.81	By matching		By matching	By matching
DAVEDLESVGK	DGAKKAVGGLGKLGKDAVEDLESVGKGAVH	KLGKDAVEDLESVGKGAVHDVKDVLDSVL_	K	D	A	G	K	G	1	0	0	2	0	0	2	1	0	0	1	1	0	0	0	1	0	0	0	2	0	0	11	0	1160.5561	UNIPROT_sp_P81605;UNIPROT_sp_P81605-2	UNIPROT_sp_P81605	86	96	yes	no	2	0.0022587	114.5		By matching		By matching	By matching
DAVEKPQEFTIVAFVK	LLSEPINIIDALEMRDAVEKPQEFTIVAFV	AVEKPQEFTIVAFVKYDKNQDVHSINLPFF	R	D	A	V	K	Y	2	0	0	1	0	1	2	0	0	1	0	2	0	2	1	0	1	0	0	3	0	0	16	1	1819.972	UNIPROT_sp_P04114	UNIPROT_sp_P04114	2044	2059	yes	yes	2;3	1.0094E-210	270.79	By MS/MS	By MS/MS	By MS/MS	By MS/MS	By MS/MS	By MS/MS	By MS/MS
DAVLLVFANK	AREELMRMLAEDELRDAVLLVFANKQDLPN	EDELRDAVLLVFANKQDLPNAMNAAEITDK	R	D	A	N	K	Q	2	0	1	1	0	0	0	0	0	0	2	1	0	1	0	0	0	0	0	2	0	0	10	0	1088.623	UNIPROT_sp_P84077;UNIPROT_sp_P61204;UNIPROT_tr_F5H423;UNIPROT_sp_P61204-2;UNIPROT_tr_C9J1Z8;UNIPROT_sp_P84085	UNIPROT_sp_P84077	118	127	yes	no	2	7.3696E-07	145.63
DDDSGNNGVILFSILR	ELVLPNREVASVRARDDDSGNNGVILFSIL	DDSGNNGVILFSILRVDFISKDGATIPFQG	R	D	D	L	R	V	0	1	2	3	0	0	0	2	0	2	2	0	0	1	0	2	0	0	0	1	0	0	16	0	1733.8584	UNIPROT_sp_Q9BYE9	UNIPROT_sp_Q9BYE9	955	970	yes	yes	2	0.0004725	115.14
DDEEFIESNK	DNIKTYSDHPEKVNKDDEEFIESNKMHAIN	EKVNKDDEEFIESNKMHAINGRMFGNLQGL	K	D	D	N	K	M	0	0	1	2	0	0	3	0	0	1	0	1	0	1	0	1	0	0	0	0	0	0	10	0	1224.5146	UNIPROT_sp_P00450;UNIPROT_tr_H7C5N5;UNIPROT_tr_E9PFZ2	UNIPROT_sp_P00450	948	957	no	no	2	0.00063796	129.42		By MS/MS	By MS/MS	By MS/MS	By MS/MS	By MS/MS
DDFLIYDR	EENQTDVWTLLNGSKDDFLIYDRCGRLVYH	TLLNGSKDDFLIYDRCGRLVYHLGLPFSFL	K	D	D	D	R	C	0	1	0	3	0	0	0	0	0	1	1	0	0	1	0	0	0	0	1	0	0	0	8	0	1055.4924	UNIPROT_tr_A0A182DWH7;UNIPROT_sp_P49908;UNIPROT_tr_A0A182DWH8	UNIPROT_tr_A0A182DWH7	132	139	yes	no	1;2	0.0045602	157.58	By MS/MS	By MS/MS	By MS/MS	By MS/MS	By MS/MS	By MS/MS	By MS/MS
DDGLFSGDPNWFPK	VQRTLMNLGGLAVARDDGLFSGDPNWFPKK	RDDGLFSGDPNWFPKKSKENPRNFSDNQLQ	R	D	D	P	K	K	0	0	1	3	0	0	0	2	0	0	1	1	0	2	2	1	0	1	0	0	0	0	14	0	1593.71	UNIPROT_tr_X6RJP6;UNIPROT_sp_P37802;UNIPROT_sp_P37802-2	UNIPROT_tr_X6RJP6	140	153	yes	no	2	0.0025313	108.47	By matching			By matching	By MS/MS	By MS/MS	By MS/MS
DDGSWEVIEGYR	KPCNHVLSLSFPIRRDDGSWEVIEGYRAQH	IRRDDGSWEVIEGYRAQHSQHRTPCKGGIR	R	D	D	Y	R	A	0	1	0	2	0	0	2	2	0	1	0	0	0	0	0	1	0	1	1	1	0	0	12	0	1424.6208	UNIPROT_sp_P00367;UNIPROT_sp_P49448	UNIPROT_sp_P00367	125	136	yes	no	2	0.0043115	109.83	By matching
DDKESVPISDTIIPAVPPPTDLR	LSPGLEYNVSVYTVKDDKESVPISDTIIPA	SDTIIPAVPPPTDLRFTNIGPDTMRVTWAP	K	D	D	L	R	F	1	1	0	4	0	0	1	0	0	3	1	1	0	0	5	2	2	0	0	2	0	0	23	1	2474.2904	UNIPROT_sp_P02751-1;UNIPROT_sp_P02751-8;UNIPROT_sp_P02751-3;UNIPROT_sp_P02751-14;UNIPROT_sp_P02751-17;UNIPROT_sp_P02751-9;UNIPROT_sp_P02751-5;UNIPROT_sp_P02751-6;UNIPROT_sp_P02751-10;UNIPROT_sp_P02751-4	UNIPROT_sp_P02751-1	1252	1274	yes	no	2;3;4	4.5E-117	222.09	By MS/MS	By MS/MS	By MS/MS	By MS/MS	By MS/MS	By MS/MS	By MS/MS
DDKHEQDMVNGIMLSVEK	DGVSKVLVDHFGYTKDDKHEQDMVNGIMLS	HEQDMVNGIMLSVEKLIKDLKSKEVPEARA	K	D	D	E	K	L	0	0	1	3	0	1	2	1	1	1	1	2	2	0	0	1	0	0	0	2	0	0	18	1	2086.9663	UNIPROT_sp_P04114;UNIPROT_tr_A8MUN2	UNIPROT_sp_P04114	743	760	yes	no	2;3;4	0	350.92	By MS/MS	By MS/MS	By MS/MS	By MS/MS	By MS/MS	By MS/MS	By MS/MS
DDLYVSDAFHK	SPEKSKLPGIVAEGRDDLYVSDAFHKAFLE	AEGRDDLYVSDAFHKAFLEVNEEGSEAAAS	R	D	D	H	K	A	1	0	0	3	0	0	0	0	1	0	1	1	0	1	0	1	0	0	1	1	0	0	11	0	1308.5986	UNIPROT_sp_P01008	UNIPROT_sp_P01008	392	402	yes	yes	1;2;3	3.6165E-13	173.39	By MS/MS	By MS/MS	By MS/MS	By MS/MS	By MS/MS	By MS/MS	By MS/MS
DDNPNLPR	AKQEPERNECFLQHKDDNPNLPRLVRPEVD	ECFLQHKDDNPNLPRLVRPEVDVMCTAFHD	K	D	D	P	R	L	0	1	2	2	0	0	0	0	0	0	1	0	0	0	2	0	0	0	0	0	0	0	8	0	939.44101	UNIPROT_sp_P02768;CON__P02768-1;UNIPROT_tr_A0A0C4DGB6;UNIPROT_tr_A0A087WWT3;UNIPROT_sp_P02768-3;UNIPROT_tr_H7C013	UNIPROT_sp_P02768	131	138	yes	no	2	0.0082234	128.38
DDPDAPLQPVTPLQLFEGR	NEDYEDYEYDELPAKDDPDAPLQPVTPLQL	APLQPVTPLQLFEGRRNRRRREAPKVVEEQ	K	D	D	G	R	R	1	1	0	3	0	2	1	1	0	0	3	0	0	1	4	0	1	0	0	1	0	0	19	0	2107.0586	UNIPROT_sp_P0C0L4;UNIPROT_sp_P0C0L4-2;UNIPROT_sp_P0C0L5;UNIPROT_tr_F5GXS0;UNIPROT_tr_A0A3B3ISA6;UNIPROT_tr_A0A0G2JPR0;UNIPROT_tr_A0A140TA49;UNIPROT_tr_A0A140TA29	UNIPROT_sp_P0C0L4	1429	1447	no	no	2;3	4.6752E-12	155.14	By MS/MS	By MS/MS	By MS/MS	By MS/MS	By MS/MS	By MS/MS	By MS/MS
DDTFVGR	ETEAMLQRHIDRVYRDDTFVGRSTGTRAPP	RHIDRVYRDDTFVGRSTGTRAPPLTRPMSL	R	D	D	G	R	S	0	1	0	2	0	0	0	1	0	0	0	0	0	1	0	0	1	0	0	1	0	0	7	0	808.37153	UNIPROT_sp_Q9P206-2;UNIPROT_sp_Q9P206;UNIPROT_sp_Q9P206-3	UNIPROT_sp_Q9P206-2	302	308	yes	no	1	0.077127	81.381
DDWFMLGLR	WDPEGVIFYGDTNPKDDWFMLGLRDGRPEI	GDTNPKDDWFMLGLRDGRPEIQLHNHWAQL	K	D	D	L	R	D	0	1	0	2	0	0	0	1	0	0	2	0	1	1	0	0	0	1	0	0	0	0	9	0	1151.5434	UNIPROT_sp_P04278;UNIPROT_tr_I3L145;UNIPROT_sp_P04278-5;UNIPROT_tr_A0A0C4DGN2;UNIPROT_sp_P04278-3;UNIPROT_tr_I3L2X4;UNIPROT_sp_P04278-2;UNIPROT_sp_P04278-4;UNIPROT_tr_B4DYU0;UNIPROT_tr_I3L1J1;UNIPROT_tr_B0FWH5;UNIPROT_tr_B0FWH6;UNIPROT_tr_I3L2F1;UNIPROT_tr_I3L4B9;UNIPROT_tr_I3L1C1;UNIPROT_tr_B0FWH7;UNIPROT_tr_I3L1G4;UNIPROT_tr_I3L0M1	UNIPROT_sp_P04278	93	101	yes	no	2	4.2013E-09	194.25	By matching			By MS/MS	By MS/MS		By MS/MS
DDYFVSGAGLPGR	TWMKNTGKTVAILLKDDYFVSGAGLPGRFK	LKDDYFVSGAGLPGRFKAEKVEFHWGHSNG	K	D	D	G	R	F	1	1	0	2	0	0	0	3	0	0	1	0	0	1	1	1	0	0	1	1	0	0	13	0	1352.6361	UNIPROT_sp_P23470-2;UNIPROT_sp_P23470	UNIPROT_sp_P23470-2	130	142	yes	no	2	1.885E-05	135.86			By matching
DEAANGLMAAYLAQAGLAR	QLSCQGRGGTLSMPKDEAANGLMAAYLAQA	NGLMAAYLAQAGLARVFIGINDLEKEGAFV	K	D	E	A	R	V	7	1	1	1	0	1	1	2	0	0	3	0	1	0	0	0	0	0	1	0	0	0	19	0	1904.9414	UNIPROT_sp_Q9BWP8-8;UNIPROT_sp_Q9BWP8-7;UNIPROT_sp_Q9BWP8-6;UNIPROT_sp_Q9BWP8-5;UNIPROT_sp_Q9BWP8-4;UNIPROT_sp_Q9BWP8-3;UNIPROT_sp_Q9BWP8-2;UNIPROT_sp_Q9BWP8-9;UNIPROT_sp_Q9BWP8;UNIPROT_sp_Q9BWP8-10	UNIPROT_sp_Q9BWP8-8	108	126	yes	no	2;3	2.3839E-97	223.03		By MS/MS	By MS/MS	By MS/MS	By MS/MS	By MS/MS
DEASSVEVTWPDGK	YLCEMEPVAHFGLGKDEASSVEVTWPDGKM	KDEASSVEVTWPDGKMVSRNVASGEMNSVL	K	D	E	G	K	M	1	0	0	2	0	0	2	1	0	0	0	1	0	0	1	2	1	1	0	2	0	0	14	0	1518.6838	UNIPROT_sp_Q9NQ79-3;UNIPROT_tr_A0A0C4DFP6;UNIPROT_sp_Q9NQ79-2;UNIPROT_sp_Q9NQ79;UNIPROT_tr_Q5T4F6	UNIPROT_sp_Q9NQ79-3	498	511	yes	no	2	1.4583E-19	183.99		By matching	By MS/MS	By MS/MS	By MS/MS	By matching
DEGTAFLVYGAPGFSK	LGQFKKTQILVGVNKDEGTAFLVYGAPGFS	EGTAFLVYGAPGFSKDNNSIITRKEFQEGL	K	D	E	S	K	D	2	0	0	1	0	0	1	3	0	0	1	1	0	2	1	1	1	0	1	1	0	0	16	0	1657.7988	UNIPROT_sp_P06276;UNIPROT_tr_F8WF14;UNIPROT_tr_F8WEX7	UNIPROT_sp_P06276	352	367	yes	no	2	1.8616E-14	170.66				By MS/MS
DEIPHNDIALLK	FRVEKIFKYSHYNERDEIPHNDIALLKLKP	NERDEIPHNDIALLKLKPVDGHCALESKYV	R	D	E	L	K	L	1	0	1	2	0	0	1	0	1	2	2	1	0	0	1	0	0	0	0	0	0	0	12	0	1376.73	UNIPROT_sp_Q14520-2;UNIPROT_sp_Q14520	UNIPROT_sp_Q14520-2	379	390	yes	no	2;3	0.00031334	129.89	By matching	By matching	By matching	By MS/MS			By matching
DELLFPSWEALFSGSEGPLKPGAR	VRRADRAAVPIVNLKDELLFPSWEALFSGS	ALFSGSEGPLKPGARIFSFDGKDVLRHPTW	K	D	E	A	R	I	2	1	0	1	0	0	3	3	0	0	4	1	0	2	3	3	0	1	0	0	0	0	24	1	2602.3068	UNIPROT_sp_P39060-2;UNIPROT_sp_P39060-1;UNIPROT_sp_P39060;UNIPROT_tr_H7BXV5;UNIPROT_tr_H7C457	UNIPROT_sp_P39060-2	1232	1255	yes	no	3	7.3825E-17	134.29
DEPGEQVELK	DTVQEEEESPAEGSKDEPGEQVELKEEAEA	AEGSKDEPGEQVELKEEAEAPVEDGSQPPP	K	D	E	L	K	E	0	0	0	1	0	1	3	1	0	0	1	1	0	0	1	0	0	0	0	1	0	0	10	0	1142.5455	UNIPROT_sp_Q9Y4L1;UNIPROT_tr_A0A494C039;UNIPROT_tr_E9PJ21;UNIPROT_tr_A0A087WWI4;UNIPROT_tr_K7EQK2	UNIPROT_sp_Q9Y4L1	614	623	yes	no	2	0.081741	80.455
DEPTYILNIK	LAIPEGKQVFLYPEKDEPTYILNIKRGIIS	LYPEKDEPTYILNIKRGIISALLVPPETEE	K	D	E	I	K	R	0	0	1	1	0	0	1	0	0	2	1	1	0	0	1	0	1	0	1	0	0	0	10	0	1204.634	UNIPROT_sp_P04114;UNIPROT_tr_A8MUN2	UNIPROT_sp_P04114	148	157	yes	no	1;2	6.6021E-07	151.44	By MS/MS	By MS/MS	By MS/MS		By MS/MS	By MS/MS
DEQGFSLFPVIGAPAQNEIK	GANYSVTATRSFTVKDEQGFSLFPVIGAPA	SLFPVIGAPAQNEIKEVEIGTQFLAAVLWQ	K	D	E	I	K	E	2	0	1	1	0	2	2	2	0	2	1	1	0	2	2	1	0	0	0	1	0	0	20	0	2159.0899	UNIPROT_tr_E9PC41;UNIPROT_sp_Q01638-2;UNIPROT_sp_Q01638;UNIPROT_sp_Q01638-4	UNIPROT_tr_E9PC41	204	223	yes	no	2	0.000687	92.977
DETSGLHLLPLPESAPALPTEEQVQR	QGRTSYAQLLEECPRDETSGLHLLPLPESA	PESAPALPTEEQVQRSLQAVPGAKDGTSLW	R	D	E	Q	R	S	2	1	0	1	0	2	4	1	1	0	5	0	0	0	4	2	2	0	0	1	0	0	26	0	2826.44	UNIPROT_tr_A0A075B730;UNIPROT_sp_P58107	UNIPROT_tr_A0A075B730	1080	1105	yes	no	3	5.1863E-41	165.58
DEVELPRISMDPK	AISKPSDSTGPITAKDEVELPRISMDPKFR	AKDEVELPRISMDPKFRDTIVVNAGETFRL	K	D	E	P	K	F	0	1	0	2	0	0	2	0	0	1	1	1	1	0	2	1	0	0	0	1	0	0	13	1	1527.7603	UNIPROT_tr_A0A0A0MTS7;UNIPROT_sp_Q8WZ42-4;UNIPROT_sp_Q8WZ42-12;UNIPROT_sp_Q8WZ42-13;UNIPROT_sp_Q8WZ42-8;UNIPROT_sp_Q8WZ42;UNIPROT_sp_Q8WZ42-2;UNIPROT_sp_Q8WZ42-7;UNIPROT_sp_Q8WZ42-11;UNIPROT_sp_Q8WZ42-5;UNIPROT_sp_Q8WZ42-9;UNIPROT_tr_A0A0A0MRA3;UNIPROT_sp_Q8WZ42-10;UNIPROT_sp_Q8WZ42-3	UNIPROT_tr_A0A0A0MTS7	26186	26198	yes	no	3	0.013816	85.973	By matching	By matching	By matching	By matching
DFADIPNLR	YLYARFNKIKKLTAKDFADIPNLRRLDFTG	KKLTAKDFADIPNLRRLDFTGNLIEDIEDG	K	D	F	L	R	R	1	1	1	2	0	0	0	0	0	1	1	0	0	1	1	0	0	0	0	0	0	0	9	0	1059.5349	UNIPROT_tr_Q5TBF5;UNIPROT_sp_P20774	UNIPROT_tr_Q5TBF5	196	204	yes	no	2	0.00038689	143.11		By matching
DFAEHLLIPR	IQCPGAGLPVCTPEKDFAEHLLIPRTRGLL	CTPEKDFAEHLLIPRTRGLLSGWARNGTDL	K	D	F	P	R	T	1	1	0	1	0	0	1	0	1	1	2	0	0	1	1	0	0	0	0	0	0	0	10	0	1209.6506	UNIPROT_sp_P22891;UNIPROT_sp_P22891-2	UNIPROT_sp_P22891	286	295	yes	no	2;3	1.0249E-07	152.11		By matching	By MS/MS	By MS/MS	By MS/MS	By MS/MS
DFALLSLQVPLK	VPCSPKVDFTLSSERDFALLSLQVPLKDAK	SERDFALLSLQVPLKDAKSCGLHQLLRGPE	R	D	F	L	K	D	1	0	0	1	0	1	0	0	0	0	4	1	0	1	1	1	0	0	0	1	0	0	12	0	1342.786	UNIPROT_sp_P0C0L4;UNIPROT_sp_P0C0L4-2;UNIPROT_sp_P0C0L5;UNIPROT_tr_F5GXS0;UNIPROT_tr_A0A0G2JPR0;UNIPROT_tr_A0A140TA49;UNIPROT_tr_A0A140TA29	UNIPROT_sp_P0C0L4	81	92	no	no	1;2	4.2083E-48	205.83	By MS/MS	By MS/MS	By MS/MS	By MS/MS	By MS/MS	By MS/MS	By MS/MS
DFALLSLQVPLKDAK	VPCSPKVDFTLSSERDFALLSLQVPLKDAK	DFALLSLQVPLKDAKSCGLHQLLRGPEVQL	R	D	F	A	K	S	2	0	0	2	0	1	0	0	0	0	4	2	0	1	1	1	0	0	0	1	0	0	15	1	1656.9451	UNIPROT_sp_P0C0L4;UNIPROT_sp_P0C0L4-2;UNIPROT_sp_P0C0L5;UNIPROT_tr_F5GXS0;UNIPROT_tr_A0A0G2JPR0;UNIPROT_tr_A0A140TA49;UNIPROT_tr_A0A140TA29	UNIPROT_sp_P0C0L4	81	95	no	no	2;3	1.4833E-300	309.35	By MS/MS	By MS/MS	By MS/MS	By MS/MS	By MS/MS	By MS/MS	By MS/MS
DFALQNPSAVPR	EGNPWDCGCPLKALRDFALQNPSAVPRFVQ	ALRDFALQNPSAVPRFVQAICEGDDCQPPA	R	D	F	P	R	F	2	1	1	1	0	1	0	0	0	0	1	0	0	1	2	1	0	0	0	1	0	0	12	0	1313.6728	UNIPROT_sp_P35858;UNIPROT_sp_P35858-2	UNIPROT_sp_P35858	549	560	yes	no	2	2.6669E-53	218.47	By MS/MS	By MS/MS	By MS/MS	By MS/MS	By MS/MS	By MS/MS	By MS/MS
DFDFVPPVVR	VEATSYALLALLQLKDFDFVPPVVRWLNEQ	LLQLKDFDFVPPVVRWLNEQRYYGGGYGST	K	D	F	V	R	W	0	1	0	2	0	0	0	0	0	0	0	0	0	2	2	0	0	0	0	3	0	0	10	0	1189.6132	UNIPROT_sp_P01024	UNIPROT_sp_P01024	1245	1254	yes	yes	2	7.0384E-05	138.83			By MS/MS	By MS/MS	By MS/MS		By MS/MS
DFEQPFINKPDTLLVNR	RIEGTTAASSYVFVRDFEQPFINKPDTLLV	EQPFINKPDTLLVNRKDAMWVPCLVSIPGL	R	D	F	N	R	K	0	1	2	2	0	1	1	0	0	1	2	1	0	2	2	0	1	0	0	1	0	0	17	1	2045.0582	UNIPROT_sp_P35916-3;UNIPROT_sp_P35916-1;UNIPROT_tr_E9PD35;UNIPROT_sp_P35916;UNIPROT_tr_B5A927	UNIPROT_sp_P35916-3	134	150	yes	no	3	0.0030886	91.657
DFEQPLAISR	LQGPGPWGFRLVGGKDFEQPLAISRVTPGS	LVGGKDFEQPLAISRVTPGSKAALANLCIG	K	D	F	S	R	V	1	1	0	1	0	1	1	0	0	1	1	0	0	1	1	1	0	0	0	0	0	0	10	0	1174.5982	UNIPROT_sp_O00151	UNIPROT_sp_O00151	23	32	yes	yes	2	0.00020455	135.43						By MS/MS
DFGTHYITEAVLGGIYEYTLVMNK	LPLEYSYGEYRDLFRDFGTHYITEAVLGGI	AVLGGIYEYTLVMNKEAMERGDYTLNNVHA	R	D	F	N	K	E	1	0	1	1	0	0	2	3	1	2	2	1	1	1	0	0	3	0	3	2	0	0	24	0	2733.336	UNIPROT_tr_F5GY80;UNIPROT_tr_F5H7G1;UNIPROT_sp_P07358	UNIPROT_tr_F5GY80	277	300	yes	no	2;3	2.4528E-72	195.09	By MS/MS	By MS/MS	By MS/MS	By MS/MS	By MS/MS	By matching	By MS/MS
DFGTHYITEAVLGGIYEYTLVMNKEAMER	LPLEYSYGEYRDLFRDFGTHYITEAVLGGI	IYEYTLVMNKEAMERGDYTLNNVHACAKND	R	D	F	E	R	G	2	1	1	1	0	0	4	3	1	2	2	1	2	1	0	0	3	0	3	2	0	0	29	1	3349.5999	UNIPROT_tr_F5GY80;UNIPROT_tr_F5H7G1;UNIPROT_sp_P07358	UNIPROT_tr_F5GY80	277	305	yes	no	3;4	4.7254E-36	137.86							By matching
DFHINLFQVLPWLK	CKNQKRQKQVPAHARDFHINLFQVLPWLKE	RDFHINLFQVLPWLKEKLQDEDLGFL____	R	D	F	L	K	E	0	0	1	1	0	1	0	0	1	1	3	1	0	2	1	0	0	1	0	1	0	0	14	0	1768.9665	UNIPROT_tr_B4E1Z4;UNIPROT_tr_E7ETN3;UNIPROT_sp_P00751;UNIPROT_tr_H7C5H1	UNIPROT_tr_B4E1Z4	1242	1255	yes	no	2;3;4	1.9577E-106	241.54	By MS/MS	By MS/MS	By MS/MS	By MS/MS	By MS/MS	By MS/MS	By MS/MS
DFHINLFQVLPWLKEK	CKNQKRQKQVPAHARDFHINLFQVLPWLKE	FHINLFQVLPWLKEKLQDEDLGFL______	R	D	F	E	K	L	0	0	1	1	0	1	1	0	1	1	3	2	0	2	1	0	0	1	0	1	0	0	16	1	2026.104	UNIPROT_tr_B4E1Z4;UNIPROT_tr_E7ETN3;UNIPROT_sp_P00751;UNIPROT_tr_H7C5H1	UNIPROT_tr_B4E1Z4	1242	1257	yes	no	2;3;4	2.6604E-15	176.42	By MS/MS	By MS/MS	By MS/MS	By MS/MS	By matching	By MS/MS	By MS/MS
DFHINLFR	NSRKRAPRSKVPPPRDFHINLFRMQPWLRQ	SKVPPPRDFHINLFRMQPWLRQHLGDVLNF	R	D	F	F	R	M	0	1	1	1	0	0	0	0	1	1	1	0	0	2	0	0	0	0	0	0	0	0	8	0	1060.5454	UNIPROT_sp_P06681-3;UNIPROT_tr_A0A0G2JL69;UNIPROT_sp_P06681;UNIPROT_tr_B4DQI1;UNIPROT_tr_A0A0G2JIE7;UNIPROT_tr_H0Y3H6;UNIPROT_sp_P06681-2	UNIPROT_sp_P06681-3	595	602	yes	no	2;3	0.002919	178.6	By MS/MS	By MS/MS	By MS/MS	By MS/MS	By MS/MS	By MS/MS	By MS/MS
DFHSEYIVSASNFTSQLSSQVEQFLHR	EKIVSLIKNLLVALKDFHSEYIVSASNFTS	FTSQLSSQVEQFLHRNIQEYLSILTDPDGK	K	D	F	H	R	N	1	1	1	1	0	3	2	0	2	1	2	0	0	3	0	6	1	0	1	2	0	0	27	0	3155.4948	UNIPROT_sp_P04114	UNIPROT_sp_P04114	4420	4446	yes	yes	3;4	8.939E-28	138.49				By matching		By matching
DFISLGLQDGHLVFR	LLWQGVEVGEAGQGKDFISLGLQDGHLVFR	DFISLGLQDGHLVFRYQLGSGEARLVSEDP	K	D	F	F	R	Y	0	1	0	2	0	1	0	2	1	1	3	0	0	2	0	1	0	0	0	1	0	0	15	0	1715.8995	UNIPROT_sp_P98160	UNIPROT_sp_P98160	4258	4272	yes	yes	3	0.00011538	133.16
DFLFLGANVQYMR	LKRVQLYDLGLQIHKDFLFLGANVQYMRV_	HKDFLFLGANVQYMRV______________	K	D	F	M	R	V	1	1	1	1	0	1	0	1	0	0	2	0	1	2	0	0	0	0	1	1	0	0	13	0	1572.7759	UNIPROT_sp_P18428	UNIPROT_sp_P18428	468	480	yes	yes	2	1.7603E-19	154.56
DFLGFYVVDSHR	VVVLHQVWKKHPVHRDFLGFYVVDSHRMSA	VHRDFLGFYVVDSHRMSAQTHGLLGQFFQP	R	D	F	H	R	M	0	1	0	2	0	0	0	1	1	0	1	0	0	2	0	1	0	0	1	2	0	0	12	0	1453.699	UNIPROT_sp_Q06033-2;UNIPROT_sp_Q06033;UNIPROT_tr_E7ET33	UNIPROT_sp_Q06033-2	786	797	yes	no	2;3	4.5271E-08	158.06				By MS/MS	By MS/MS	By matching	By MS/MS
DFLLQQTMLR	EAALSCCSDADPSTKDFLLQQTMLRVKDPK	DPSTKDFLLQQTMLRVKDPKKSLDFYTRVL	K	D	F	L	R	V	0	1	0	1	0	2	0	0	0	0	3	0	1	1	0	0	1	0	0	0	0	0	10	0	1263.6645	UNIPROT_sp_Q04760-2;UNIPROT_sp_Q04760	UNIPROT_sp_Q04760-2	29	38	yes	no	2	0.00063796	129.42
DFLQSLK	APRELKEQQDSPGNKDFLQSLKGFPRGDKL	QQDSPGNKDFLQSLKGFPRGDKLFGPDLKL	K	D	F	L	K	G	0	0	0	1	0	1	0	0	0	0	2	1	0	1	0	1	0	0	0	0	0	0	7	0	849.45962	UNIPROT_sp_P08697;UNIPROT_sp_P08697-2;UNIPROT_tr_A0A0G2JPA8	UNIPROT_sp_P08697	455	461	yes	no	2	0.0046249	172.39	By MS/MS	By MS/MS	By MS/MS	By MS/MS	By MS/MS	By MS/MS	By MS/MS
DFLQSLKGFPR	APRELKEQQDSPGNKDFLQSLKGFPRGDKL	PGNKDFLQSLKGFPRGDKLFGPDLKLVPPM	K	D	F	P	R	G	0	1	0	1	0	1	0	1	0	0	2	1	0	2	1	1	0	0	0	0	0	0	11	1	1306.7034	UNIPROT_sp_P08697;UNIPROT_sp_P08697-2;UNIPROT_tr_A0A0G2JPA8	UNIPROT_sp_P08697	455	465	yes	no	3	0.0016366	112.75
DFNIPGFPTVR	AALDCAEETNSAVCRDFNIPGFPTVRFFKA	AVCRDFNIPGFPTVRFFKAFTKNGSGAVFP	R	D	F	V	R	F	0	1	1	1	0	0	0	1	0	1	0	0	0	2	2	0	1	0	0	1	0	0	11	0	1261.6455	UNIPROT_sp_O00391;UNIPROT_sp_O00391-2;UNIPROT_tr_A8MXT8	UNIPROT_sp_O00391	112	122	yes	no	2	0.00042942	128.6
DFNMPLTISR	LTGPGPWGFRLQGGKDFNMPLTISRITPGS	LQGGKDFNMPLTISRITPGSKAAQSQLSQG	K	D	F	S	R	I	0	1	1	1	0	0	0	0	0	1	1	0	1	1	1	1	1	0	0	0	0	0	10	0	1192.591	UNIPROT_tr_A0A0C4DGG7;UNIPROT_sp_O75112-6;UNIPROT_sp_O75112-5;UNIPROT_sp_O75112-4;UNIPROT_sp_O75112-3;UNIPROT_sp_O75112-2;UNIPROT_sp_O75112;UNIPROT_sp_O75112-7	UNIPROT_tr_A0A0C4DGG7	22	31	yes	no	2	3.9999E-14	193.38
DFNMPLTISSLK	LVGPAPWGFRLQGGKDFNMPLTISSLKDGG	GGKDFNMPLTISSLKDGGKAAQANVRIGDV	K	D	F	L	K	D	0	0	1	1	0	0	0	0	0	1	2	1	1	1	1	2	1	0	0	0	0	0	12	0	1364.701	UNIPROT_sp_Q96HC4-3;UNIPROT_sp_Q96HC4-2;UNIPROT_sp_Q96HC4-7;UNIPROT_sp_Q96HC4-4;UNIPROT_sp_Q96HC4;UNIPROT_sp_Q96HC4-6	UNIPROT_sp_Q96HC4-3	23	34	yes	no	2	0.053953	78.653
DFNVGDYIQAVLDR	MRLWSARAPNDFNLRDFNVGDYIQAVLDRN	RDFNVGDYIQAVLDRNLAENISRVLYPNDN	R	D	F	D	R	N	1	1	1	3	0	1	0	1	0	1	1	0	0	1	0	0	0	0	1	2	0	0	14	0	1623.7893	UNIPROT_sp_P06737-2;UNIPROT_sp_P06737;UNIPROT_tr_E9PK47	UNIPROT_sp_P06737-2	223	236	yes	no	2	5.0396E-05	152.14
DFPAVPYSGWDFNDGK	GTSSTCGSYFNPGSRDFPAVPYSGWDFNDG	FPAVPYSGWDFNDGKCKTGSGDIENYNDAT	R	D	F	G	K	C	1	0	1	3	0	0	0	2	0	0	0	1	0	2	2	1	0	1	1	1	0	0	16	0	1813.7948	UNIPROT_sp_P04746;UNIPROT_sp_P04746-2;UNIPROT_tr_H7BZQ8;UNIPROT_sp_P0DUB6;UNIPROT_sp_P0DTE8;UNIPROT_sp_P0DTE7;UNIPROT_tr_Q5T085;UNIPROT_sp_P19961;UNIPROT_sp_P19961-2	UNIPROT_sp_P0DUB6	140	155	no	no	2	0.00028	114.87
DFPILPGEIFK	PLYSRRLPKGVKHLKDFPILPGEIFKYKWT	KHLKDFPILPGEIFKYKWTVTVEDGPTKSD	K	D	F	F	K	Y	0	0	0	1	0	0	1	1	0	2	1	1	0	2	2	0	0	0	0	0	0	0	11	0	1274.6911	UNIPROT_sp_P00451	UNIPROT_sp_P00451	519	529	yes	yes	2	0.011903	99.013
DFPLVDGHNDLPLVLR	PSTQGLQEQARALMRDFPLVDGHNDLPLVL	FPLVDGHNDLPLVLRQVYQKGLQDVNLRNF	R	D	F	L	R	Q	0	1	1	3	0	0	0	1	1	0	4	0	0	1	2	0	0	0	0	2	0	0	16	0	1818.9628	UNIPROT_sp_Q9H4A9;UNIPROT_sp_Q9H4A9-3;UNIPROT_tr_I3L4H3;UNIPROT_tr_I3L348	UNIPROT_sp_Q9H4A9	82	97	yes	no	2;3	8.6468E-07	158.81	By matching	By matching	By MS/MS	By MS/MS	By MS/MS	By MS/MS	By MS/MS
DFQDIQQLSSEENDHPFHQGEGPGTRR	______________________________	NDHPFHQGEGPGTRRLNPRRGNPFLKGPPP	K	D	F	R	R	L	0	2	1	3	0	4	3	3	2	1	1	0	0	2	2	2	1	0	0	0	0	0	27	1	3123.4031	UNIPROT_sp_P07307;UNIPROT_tr_I3L1H2	UNIPROT_sp_P07307	4	30	yes	no	3	0.051397	39.626							By MS/MS
DFQPVLHLVALNSPLSGGMR	LRPARPTSPPAHSHRDFQPVLHLVALNSPL	LHLVALNSPLSGGMRGIRGADFQCFQQARA	R	D	F	M	R	G	1	1	1	1	0	1	0	2	1	0	4	0	1	1	2	2	0	0	0	2	0	0	20	0	2150.1306	UNIPROT_sp_P39060-2;UNIPROT_sp_P39060-1;UNIPROT_sp_P39060;UNIPROT_tr_H7BXV5;UNIPROT_tr_H7C457	UNIPROT_sp_P39060-2	1161	1180	yes	no	2;3	4.4026E-42	190.1	By matching	By MS/MS	By matching	By MS/MS	By matching	By MS/MS	By MS/MS
DFSAEYEEDGK	DGTLASKTKGTFAHRDFSAEYEEDGKYEGL	FAHRDFSAEYEEDGKYEGLQEWEGKAHLNI	R	D	F	G	K	Y	1	0	0	2	0	0	3	1	0	0	0	1	0	1	0	1	0	0	1	0	0	0	11	0	1288.5095	UNIPROT_sp_P04114	UNIPROT_sp_P04114	3953	3963	yes	yes	2	0.026646	89.029
DFSAEYEEDGKYEGLQEWEGK	DGTLASKTKGTFAHRDFSAEYEEDGKYEGL	EEDGKYEGLQEWEGKAHLNIKSPAFTDLHL	R	D	F	G	K	A	1	0	0	2	0	1	6	3	0	0	1	2	0	1	0	1	0	1	2	0	0	0	21	1	2508.0605	UNIPROT_sp_P04114	UNIPROT_sp_P04114	3953	3973	yes	yes	2;3	0	337.9	By MS/MS	By MS/MS	By MS/MS	By MS/MS	By MS/MS	By MS/MS	By MS/MS
DFSALESQLQDTQELLQEENR	GLLSQSDSKSSKLTKDFSALESQLQDTQEL	SQLQDTQELLQEENRQKLSLSTKLKQVEDE	K	D	F	N	R	Q	1	1	1	2	0	4	4	0	0	0	4	0	0	1	0	2	1	0	0	0	0	0	21	0	2492.1667	UNIPROT_sp_P35579	UNIPROT_sp_P35579	1302	1322	yes	yes	2	1.3635E-61	197.06
DFSLWEK	EMRLPYTIITTPPLKDFSLWEKTGLKEFLK	IITTPPLKDFSLWEKTGLKEFLKTTKQSFD	K	D	F	E	K	T	0	0	0	1	0	0	1	0	0	0	1	1	0	1	0	1	0	1	0	0	0	0	7	0	923.43888	UNIPROT_sp_P04114	UNIPROT_sp_P04114	3149	3155	yes	yes	1;2	0.0035685	185.42	By MS/MS	By MS/MS	By MS/MS	By MS/MS	By MS/MS	By MS/MS	By MS/MS
DFSPEDIIVTTSNNHIEVR	IKTLGDAYEFAVDVRDFSPEDIIVTTSNNH	EDIIVTTSNNHIEVRAEKLAADGTVMNTFA	R	D	F	V	R	A	0	1	2	2	0	0	2	0	1	3	0	0	0	1	1	2	2	0	0	2	0	0	19	0	2185.0651	UNIPROT_sp_Q9UBY9;UNIPROT_tr_Q68DG0;UNIPROT_sp_Q9UBY9-2;UNIPROT_tr_Q8N241	UNIPROT_sp_Q9UBY9	90	108	yes	no	2;3	0.0058387	75.911
DFTCVHQALK	ENTKTNLESILSYPKDFTCVHQALKGFTTK	LSYPKDFTCVHQALKGFTTKGVTSVSQIFH	K	D	F	L	K	G	1	0	0	1	1	1	0	0	1	0	1	1	0	1	0	0	1	0	0	1	0	0	10	0	1217.5863	UNIPROT_sp_P05155-2;UNIPROT_sp_P05155;UNIPROT_sp_P05155-3;UNIPROT_tr_A0A7I2V2D2;UNIPROT_tr_H9KV48;UNIPROT_tr_E9PGN7;UNIPROT_tr_A0A087WUD9;UNIPROT_tr_A0A7I2V5R3;UNIPROT_tr_A0A7I2V2X2;UNIPROT_tr_A0A7I2V4I9	UNIPROT_sp_P05155-2	150	159	yes	no	2	0.017539	98.582
DFTFDLYR	EDLHVGATVAPSSRRDFTFDLYRALASAAP	VAPSSRRDFTFDLYRALASAAPSQSIFFSP	R	D	F	Y	R	A	0	1	0	2	0	0	0	0	0	0	1	0	0	2	0	0	1	0	1	0	0	0	8	0	1075.4975	UNIPROT_sp_P05154;UNIPROT_tr_G3V2M1;UNIPROT_tr_G3V264;UNIPROT_tr_G3V482;UNIPROT_tr_G3V265;UNIPROT_tr_G3V4B4;UNIPROT_tr_G3V3F5	UNIPROT_sp_P05154	47	54	yes	no	2	0.0045321	172.03	By MS/MS	By MS/MS	By MS/MS	By MS/MS	By MS/MS	By MS/MS	By MS/MS
DFVQPPTK	RIASFSQNCDIYPGKDFVQPPTKICVGCPR	CDIYPGKDFVQPPTKICVGCPRDIPTNSPE	K	D	F	T	K	I	0	0	0	1	0	1	0	0	0	0	0	1	0	1	2	0	1	0	0	1	0	0	8	0	930.48108	UNIPROT_sp_P01042;UNIPROT_sp_P01042-2;UNIPROT_sp_P01042-3	UNIPROT_sp_P01042	255	262	no	no	2	0.0075792	130.04					By MS/MS
DFYVDENTTVR	ALWEKPFISSRTTPKDFYVDENTTVRVPMM	TTPKDFYVDENTTVRVPMMLQDQEHHWYLH	K	D	F	V	R	V	0	1	1	2	0	0	1	0	0	0	0	0	0	1	0	0	2	0	1	2	0	0	11	0	1357.615	UNIPROT_sp_P29622	UNIPROT_sp_P29622	232	242	yes	yes	2	8.1592E-66	229.55	By MS/MS	By MS/MS	By MS/MS	By MS/MS	By MS/MS	By MS/MS	By MS/MS
DGAGDVAFIR	QEPYFSYSGAFKCLRDGAGDVAFIRESTVF	FKCLRDGAGDVAFIRESTVFEDLSDEAERD	R	D	G	I	R	E	2	1	0	2	0	0	0	2	0	1	0	0	0	1	0	0	0	0	0	1	0	0	10	0	1019.5036	UNIPROT_sp_P02788-2;UNIPROT_tr_E7EQB2;UNIPROT_tr_E7ER44;UNIPROT_sp_P02788	UNIPROT_sp_P02788-2	176	185	yes	no	2	6.9741E-10	180.03		By matching
DGAGDVAFVK	LNQYFGYSGAFKCLKDGAGDVAFVKHSTIF	FKCLKDGAGDVAFVKHSTIFENLANKADRD	K	D	G	V	K	H	2	0	0	2	0	0	0	2	0	0	0	1	0	1	0	0	0	0	0	2	0	0	10	0	977.48181	UNIPROT_sp_P02787;UNIPROT_tr_C9JVG0	UNIPROT_sp_P02787	216	225	yes	no	2	0.0024564	117.81
DGAGDVAFVKHSTIFENLANK	LNQYFGYSGAFKCLKDGAGDVAFVKHSTIF	AFVKHSTIFENLANKADRDQYELLCLDNTR	K	D	G	N	K	A	3	0	2	2	0	0	1	2	1	1	1	2	0	2	0	1	1	0	0	2	0	0	21	1	2232.1175	UNIPROT_sp_P02787;UNIPROT_tr_C9JVG0	UNIPROT_sp_P02787	216	236	yes	no	3	8.5196E-08	120.08
DGDSVMVLPTIPEEEAK	QLTAEKRVATPVDWKDGDSVMVLPTIPEEE	DSVMVLPTIPEEEAKKLFPKGVFTKELPSG	K	D	G	A	K	K	1	0	0	2	0	0	3	1	0	1	1	1	1	0	2	1	1	0	0	2	0	0	17	0	1828.8764	UNIPROT_sp_P30041	UNIPROT_sp_P30041	183	199	yes	yes	2	4.4558E-05	138.02
DGEDQTQDTELVETRPAGDGTFQK	ALGFYPAEITLTWQRDGEDQTQDTELVETR	ELVETRPAGDGTFQKWAAVVVPSGEEQRYT	R	D	G	Q	K	W	1	1	0	4	0	3	3	3	0	0	1	1	0	1	1	0	4	0	0	1	0	0	24	1	2636.1838	UNIPROT_tr_A0A140T9U8;UNIPROT_tr_A0A140T9H5;UNIPROT_tr_A2AEA2;UNIPROT_tr_A0A140T921;UNIPROT_sp_P10321;UNIPROT_tr_O19617;UNIPROT_sp_P10321-2;UNIPROT_tr_A0A1W2PRZ0;UNIPROT_tr_A0A140T937;UNIPROT_tr_O78179;UNIPROT_tr_A0A140T912;UNIPROT_tr_A0A140T930;UNIPROT_tr_A0A1W2PP77;UNIPROT_tr_Q5SRN7;UNIPROT_tr_A0A0G2JI36;UNIPROT_tr_A0A1W2PS24;UNIPROT_tr_A0A1W2PQD0;UNIPROT_tr_Q5SUL5;UNIPROT_sp_P04439;UNIPROT_tr_…	UNIPROT_tr_A0A1W2PRZ0	244	267	no	no	3	2.3644E-32	169.43	By MS/MS			By MS/MS		By MS/MS	By MS/MS
DGEQIEQEEDDEKYIFSDDSSQLTIK	CDAEGFPEPTMSWTKDGEQIEQEEDDEKYI	EKYIFSDDSSQLTIKKVDKNDEAEYICIAE	K	D	G	I	K	K	0	0	0	5	0	3	5	1	0	3	1	2	0	1	0	3	1	0	1	0	0	0	26	1	3060.3571	UNIPROT_tr_H7BYX6;UNIPROT_sp_P13591-4;UNIPROT_tr_A0A087WTE4;UNIPROT_sp_P13591-3;UNIPROT_sp_P13591-1;UNIPROT_sp_P13591;UNIPROT_tr_A0A087WWD4;UNIPROT_sp_P13591-5;UNIPROT_sp_P13591-6;UNIPROT_tr_A0A087WTF6;UNIPROT_tr_A0A087WX77;UNIPROT_tr_A0A087WV75	UNIPROT_tr_A0A087WTF6	250	275	no	no	3	1.3E-58	182.62	By MS/MS	By MS/MS	By MS/MS	By matching	By MS/MS	By MS/MS	By MS/MS
DGFFGNPR	IAELPPKVSVFVPPRDGFFGNPRKSKLICQ	SVFVPPRDGFFGNPRKSKLICQATGFSPRQ	R	D	G	P	R	K	0	1	1	1	0	0	0	2	0	0	0	0	0	2	1	0	0	0	0	0	0	0	8	0	908.41407	UNIPROT_sp_P01871;UNIPROT_sp_P01871-2	UNIPROT_sp_P01871	121	128	yes	no	2	0.010948	122.79	By MS/MS	By MS/MS		By matching
DGFIDKEDLHDMLASLGK	IQEFKEAFNMIDQNRDGFIDKEDLHDMLAS	IDKEDLHDMLASLGKNPTDEYLDAMMNEAP	R	D	G	G	K	N	1	0	0	4	0	0	1	2	1	1	3	2	1	1	0	1	0	0	0	0	0	0	18	1	2002.967	UNIPROT_sp_P19105;UNIPROT_sp_O14950;UNIPROT_tr_J3QRS3;UNIPROT_tr_J3KTJ1	UNIPROT_sp_P19105	45	62	no	no	3	0.00028988	107.03
DGFLMYLLSADGSAFSLAHR	YEPSETAKAQRQMTKDGFLMYLLSADGSAF	YLLSADGSAFSLAHRRVYQDMGQPLSHYLV	K	D	G	H	R	R	3	1	0	2	0	0	0	2	1	0	4	0	1	2	0	3	0	0	1	0	0	0	20	0	2170.0517	UNIPROT_sp_P51178;UNIPROT_sp_P51178-2	UNIPROT_sp_P51178	273	292	yes	no	3	0.065443	64.331
DGFVQDEGTMFPVGK	SLVPTEFCPSPPALKDGFVQDEGTMFPVGK	DGFVQDEGTMFPVGKNVVYTCNEGYSLIGN	K	D	G	G	K	N	0	0	0	2	0	1	1	3	0	0	0	1	1	2	1	0	1	0	0	2	0	0	15	0	1625.7396	UNIPROT_sp_P10643	UNIPROT_sp_P10643	579	593	yes	yes	2;3	8.6106E-81	227.48	By MS/MS	By MS/MS	By MS/MS	By MS/MS	By MS/MS	By MS/MS	By MS/MS
DGIAVIGIFLK	WNPKYNTFKEALKQRDGIAVIGIFLKIGHE	LKQRDGIAVIGIFLKIGHENGEFQIFLDAL	R	D	G	L	K	I	1	0	0	1	0	0	0	2	0	3	1	1	0	1	0	0	0	0	0	1	0	0	11	0	1144.6856	UNIPROT_sp_P07451	UNIPROT_sp_P07451	138	148	yes	yes	2	0.013532	99.802
DGKYGFYTHVFR	WYQMGIVSWGEGCDRDGKYGFYTHVFRLKK	CDRDGKYGFYTHVFRLKKWIQKVIDQFGE_	R	D	G	F	R	L	0	1	0	1	0	0	0	2	1	0	0	1	0	2	0	0	1	0	2	1	0	0	12	1	1488.715	UNIPROT_sp_P00734;UNIPROT_tr_E9PIT3;CON__P00735	UNIPROT_sp_P00734	597	608	yes	no	2;3;4	2.8605E-20	184.34	By MS/MS	By MS/MS	By MS/MS	By MS/MS		By MS/MS	By MS/MS
DGLIPLEIR	WDWQRHEIVQTLSLKDGLIPLEIRFLHNPD	QTLSLKDGLIPLEIRFLHNPDAAQGFVGCA	K	D	G	I	R	F	0	1	0	1	0	0	1	1	0	2	2	0	0	0	1	0	0	0	0	0	0	0	9	0	1024.5917	UNIPROT_sp_Q13228;UNIPROT_sp_Q13228-4;UNIPROT_sp_Q13228-2;UNIPROT_tr_A6PVX1	UNIPROT_sp_Q13228	246	254	no	no	2	0.00081294	133.86
DGLIVPIFQER	VSLGGNYLLNIGPTKDGLIVPIFQERLLAV	GPTKDGLIVPIFQERLLAVGKWLSINGEAI	K	D	G	E	R	L	0	1	0	1	0	1	1	1	0	2	1	0	0	1	1	0	0	0	0	1	0	0	11	0	1285.703	UNIPROT_sp_P04066	UNIPROT_sp_P04066	344	354	yes	yes	2	0.0034318	113.62				By matching
DGLKYHYLIR	KMVQQECKHFQNLGKDGLKYHYLIRLTKIA	QNLGKDGLKYHYLIRLTKIAPQLSTEELVS	K	D	G	I	R	L	0	1	0	1	0	0	0	1	1	1	2	1	0	0	0	0	0	0	2	0	0	0	10	1	1276.6928	UNIPROT_sp_P43652	UNIPROT_sp_P43652	425	434	yes	yes	2	0.00019507	143.04						By matching	By matching
DGLLAHAFAPGTGVGGDSHFDDDELWTLGEGQVVR	FGRWEHGDGYPFDGKDGLLAHAFAPGTGVG	DDDELWTLGEGQVVRVKYGNADGEYCKFPF	K	D	G	V	R	V	3	1	0	5	0	1	2	7	2	0	4	0	0	2	1	1	2	1	0	3	0	0	35	0	3637.7074	UNIPROT_sp_P08253-2;UNIPROT_sp_P08253-3;UNIPROT_sp_P08253;UNIPROT_tr_H3BR66	UNIPROT_sp_P08253-2	112	146	yes	no	4	1.6589E-05	68.269			By MS/MS	By MS/MS		By MS/MS
DGNDHSLWR	LISDQWVLTAAHCFRDGNDHSLWRVNVGDP	AAHCFRDGNDHSLWRVNVGDPKSQWGKEFL	R	D	G	W	R	V	0	1	1	2	0	0	0	1	1	0	1	0	0	0	0	1	0	1	0	0	0	0	9	0	1098.4843	UNIPROT_tr_B4E1Z4;UNIPROT_tr_E7ETN3;UNIPROT_sp_P06681-3;UNIPROT_tr_A0A0G2JL69;UNIPROT_sp_P06681;UNIPROT_tr_B4DQI1;UNIPROT_tr_A0A0G2JIE7;UNIPROT_tr_H0Y3H6;UNIPROT_sp_P06681-2;UNIPROT_tr_E9PDZ0	UNIPROT_tr_B4E1Z4	358	366	no	no	2;3	0.013937	104.01	By matching	By matching	By matching	By MS/MS	By MS/MS	By matching	By MS/MS
DGNPFYFTDHR	CEAKGNPEPTFSWTKDGNPFYFTDHRIIPS	SWTKDGNPFYFTDHRIIPSNNSGTFRIPNE	K	D	G	H	R	I	0	1	1	2	0	0	0	1	1	0	0	0	0	2	1	0	1	0	1	0	0	0	11	0	1367.5895	UNIPROT_tr_A0A087X0M8;UNIPROT_sp_O00533;UNIPROT_sp_O00533-2;UNIPROT_tr_C9J905;UNIPROT_tr_C9JH37;UNIPROT_tr_C9JW79	UNIPROT_tr_A0A087X0M8	72	82	yes	no	3	4.3035E-12	163.66	By MS/MS	By MS/MS	By MS/MS			By MS/MS	By MS/MS
DGNTLTYYR	PFDNEFYNGLCNRDRDGNTLTYYRRPWNVA	LCNRDRDGNTLTYYRRPWNVASLIYETKGE	R	D	G	Y	R	R	0	1	1	1	0	0	0	1	0	0	1	0	0	0	0	0	2	0	2	0	0	0	9	0	1101.5091	UNIPROT_sp_P02748	UNIPROT_sp_P02748	186	194	yes	yes	2	7.8258E-16	208.37	By MS/MS	By MS/MS	By MS/MS	By MS/MS	By MS/MS	By MS/MS	By MS/MS
DGPLNMILDDGGDLTNLIHTK	DEEYLWCIEQTLYFKDGPLNMILDDGGDLT	ILDDGGDLTNLIHTKYPQLLPGIRGISEET	K	D	G	T	K	Y	0	0	2	4	0	0	0	3	1	2	4	1	1	0	1	0	2	0	0	0	0	0	21	0	2251.1154	UNIPROT_sp_P23526;UNIPROT_sp_P23526-2	UNIPROT_sp_P23526	122	142	yes	no	3	0.0018337	73.796
DGREWEIVNQDNHYSPHFQEIR	HTHLTGRKVVTVLVRDGREWEIVNQDNHYS	VNQDNHYSPHFQEIRMLKKVVSVHPGDVLI	R	D	G	I	R	M	0	2	2	2	0	2	3	1	2	2	0	0	0	1	1	1	0	1	1	1	0	0	22	1	2768.2691	UNIPROT_sp_P09172	UNIPROT_sp_P09172	427	448	yes	yes	3;4;5	1.8586E-07	116.27	By matching	By matching		By matching	By matching	By matching	By MS/MS
DGRPEIQLHNHWAQLTVGAGPR	GDTNPKDDWFMLGLRDGRPEIQLHNHWAQL	LHNHWAQLTVGAGPRLDDGRWHQVEVKMEG	R	D	G	P	R	L	2	2	1	1	0	2	1	3	2	1	2	0	0	0	2	0	1	1	0	1	0	0	22	1	2451.252	UNIPROT_sp_P04278;UNIPROT_tr_I3L145;UNIPROT_sp_P04278-5;UNIPROT_tr_A0A0C4DGN2;UNIPROT_sp_P04278-3;UNIPROT_tr_I3L2X4;UNIPROT_sp_P04278-2;UNIPROT_sp_P04278-4;UNIPROT_tr_B4DYU0;UNIPROT_tr_I3L1J1;UNIPROT_tr_B0FWH5;UNIPROT_tr_B0FWH6;UNIPROT_tr_I3L2F1;UNIPROT_tr_I3L4B9;UNIPROT_tr_I3L1C1;UNIPROT_tr_B0FWH7;UNIPROT_tr_I3L1G4	UNIPROT_sp_P04278	102	123	yes	no	3;4;5	2.3291E-30	172.57	By MS/MS	By MS/MS	By MS/MS	By MS/MS	By MS/MS	By MS/MS	By MS/MS
DGSFSVVITGLR	APAFEGRILLNPQDKDGSFSVVITGLRKED	QDKDGSFSVVITGLRKEDAGRYLCGAHSDG	K	D	G	L	R	K	0	1	0	1	0	0	0	2	0	1	1	0	0	1	0	2	1	0	0	2	0	0	12	0	1249.6667	UNIPROT_sp_P01833	UNIPROT_sp_P01833	305	316	yes	yes	2	0.00084297	119.22
DGSPDVTTADIGANTPDATK	AIAPDVRATSSPGLRDGSPDVTTADIGANT	VTTADIGANTPDATKGCPDVQASLPDAKAK	R	D	G	T	K	G	3	0	1	4	0	0	0	2	0	1	0	1	0	0	2	1	4	0	0	1	0	0	20	0	1944.8912	UNIPROT_sp_Q96PD5;UNIPROT_sp_Q96PD5-2	UNIPROT_sp_Q96PD5	175	194	yes	no	2;3	0	400.06	By MS/MS	By MS/MS	By MS/MS	By MS/MS	By MS/MS	By MS/MS	By MS/MS
DGTFLNLVSDDRR	CSAYSEPSPKIEWKKDGTFLNLVSDDRRQL	KKDGTFLNLVSDDRRQLLPDGSLFISNVVH	K	D	G	R	R	Q	0	2	1	3	0	0	0	1	0	0	2	0	0	1	0	1	1	0	0	1	0	0	13	1	1506.7427	UNIPROT_sp_Q92859-3;UNIPROT_sp_Q92859-2;UNIPROT_sp_Q92859-4;UNIPROT_sp_Q92859	UNIPROT_sp_Q92859-3	89	101	yes	no	3	0.022708	75.695		By matching	By matching			By matching
DGTFPLPIGESVTVTR	CQAWGNPLPELKCLKDGTFPLPIGESVTVT	GTFPLPIGESVTVTRDLEGTYLCRARSTQG	K	D	G	T	R	D	0	1	0	1	0	0	1	2	0	1	1	0	0	1	2	1	3	0	0	2	0	0	16	0	1687.8781	UNIPROT_sp_P05362;UNIPROT_tr_E7ESS4	UNIPROT_sp_P05362	434	449	yes	no	2	0.00016731	144.57			By matching	By matching		By matching	By matching
DGTHVVENVDATHIGK	FAEVNSDLIYITAKKDGTHVVENVDATHIG	GTHVVENVDATHIGKLIVTKQIGGDGMMDI	K	D	G	G	K	L	1	0	1	2	0	0	1	2	2	1	0	1	0	0	0	0	2	0	0	3	0	0	16	0	1690.8275	UNIPROT_sp_P00488	UNIPROT_sp_P00488	448	463	yes	yes	2;3;4	0.00067999	99.055		By matching	By matching	By matching	By matching	By matching
DGVVEITGKHEER	DVNHFAPDELTVKTKDGVVEITGKHEERQD	TKDGVVEITGKHEERQDEHGYISRCFTRKY	K	D	G	E	R	Q	0	1	0	1	0	0	3	2	1	1	0	1	0	0	0	0	1	0	0	2	0	0	13	1	1467.7318	UNIPROT_sp_P04792;UNIPROT_tr_A0A6Q8PFK8;UNIPROT_tr_A0A6Q8PHJ6	UNIPROT_sp_P04792	115	127	yes	no	3	0.05039	69.716
DGWHSWPIAHQWPQGPSAVDAAFSWEEK	YAFSGTHYWRLDTSRDGWHSWPIAHQWPQG	QGPSAVDAAFSWEEKLYLVQGTQVYVFLTK	R	D	G	E	K	L	4	0	0	2	0	2	2	2	2	1	0	1	0	1	3	3	0	4	0	1	0	0	28	0	3218.4635	UNIPROT_sp_P02790	UNIPROT_sp_P02790	290	317	yes	yes	3;4	1.1499E-127	214.67	By MS/MS	By MS/MS	By MS/MS	By MS/MS	By MS/MS	By MS/MS	By MS/MS
DGWQWFWSPSTFR	GRMKELLETVVNRTRDGWQWFWSPSTFRGF	TRDGWQWFWSPSTFRGFMQTYYDDHLRDLG	R	D	G	F	R	G	0	1	0	1	0	1	0	1	0	0	0	0	0	2	1	2	1	3	0	0	0	0	13	0	1698.7579	UNIPROT_sp_P55056	UNIPROT_sp_P55056	67	79	yes	yes	2	8.1877E-07	158.56	By MS/MS	By MS/MS	By MS/MS	By MS/MS	By MS/MS	By MS/MS	By MS/MS
DGYLFQLLR	PEAEKALDLINKRRRDGYLFQLLRIADAHL	INKRRRDGYLFQLLRIADAHLDRVENTTVY	R	D	G	L	R	I	0	1	0	1	0	1	0	1	0	0	3	0	0	1	0	0	0	0	1	0	0	0	9	0	1123.6026	UNIPROT_sp_P04196	UNIPROT_sp_P04196	44	52	yes	yes	1;2	7.2972E-08	186.67	By MS/MS	By MS/MS	By MS/MS	By MS/MS	By MS/MS	By MS/MS	By MS/MS
DHAVDLIQK	LDKTEQWSTLPPETKDHAVDLIQKGYMRIQ	LPPETKDHAVDLIQKGYMRIQQFRKADGSY	K	D	H	Q	K	G	1	0	0	2	0	1	0	0	1	1	1	1	0	0	0	0	0	0	0	1	0	0	9	0	1037.5506	UNIPROT_sp_P0C0L4;UNIPROT_sp_P0C0L4-2;UNIPROT_sp_P0C0L5;UNIPROT_tr_F5GXS0;UNIPROT_tr_A0A3B3ISA6;UNIPROT_tr_A0A0G2JPR0;UNIPROT_tr_A0A140TA49;UNIPROT_tr_A0A140TA29	UNIPROT_sp_P0C0L4	1043	1051	no	no	2	5.6988E-22	214.64	By MS/MS	By MS/MS	By MS/MS	By MS/MS	By MS/MS	By MS/MS	By MS/MS
DHAVDLIQKGYMR	LDKTEQWSTLPPETKDHAVDLIQKGYMRIQ	TKDHAVDLIQKGYMRIQQFRKADGSYAAWL	K	D	H	M	R	I	1	1	0	2	0	1	0	1	1	1	1	1	1	0	0	0	0	0	1	1	0	0	13	1	1544.7769	UNIPROT_sp_P0C0L4;UNIPROT_sp_P0C0L4-2;UNIPROT_sp_P0C0L5;UNIPROT_tr_F5GXS0;UNIPROT_tr_A0A3B3ISA6;UNIPROT_tr_A0A0G2JPR0;UNIPROT_tr_A0A140TA49;UNIPROT_tr_A0A140TA29	UNIPROT_sp_P0C0L4	1043	1055	no	no	2	0.010568	117.7
DHDTFLAVR	RWTELAGCTADFRNRDHDTFLAVRYSRGRL	ADFRNRDHDTFLAVRYSRGRLTVMTDLEDK	R	D	H	V	R	Y	1	1	0	2	0	0	0	0	1	0	1	0	0	1	0	0	1	0	0	1	0	0	9	0	1072.5302	UNIPROT_tr_D6RBV2;UNIPROT_sp_Q12907;UNIPROT_tr_D6RDX1;UNIPROT_tr_D6RIU4	UNIPROT_tr_D6RBV2	210	218	no	no	2	0.0062594	113.5
DHEELSLVASEAVR	QHIVFPYSYTRSKSKDHEELSLVASEAVRA	KDHEELSLVASEAVRAIEKISKNTRYTHGH	K	D	H	V	R	A	2	1	0	1	0	0	3	0	1	0	2	0	0	0	0	2	0	0	0	2	0	0	14	0	1553.7686	UNIPROT_sp_Q96IY4;UNIPROT_tr_A0A087WSY5;UNIPROT_sp_Q96IY4-2	UNIPROT_sp_Q96IY4	329	342	yes	no	2;3	4.3807E-82	229.16	By MS/MS	By MS/MS	By matching	By MS/MS	By MS/MS	By MS/MS	By MS/MS
DHENELLNK	EANLALRRPQGSTCRDHENELLNKQSVPAH	QGSTCRDHENELLNKQSVPAHFVALNGSKL	R	D	H	N	K	Q	0	0	2	1	0	0	2	0	1	0	2	1	0	0	0	0	0	0	0	0	0	0	9	0	1110.5306	UNIPROT_tr_B4E1Z4;UNIPROT_tr_E7ETN3;UNIPROT_sp_P06681-3;UNIPROT_tr_A0A0G2JL69;UNIPROT_sp_P06681;UNIPROT_tr_B4DQI1;UNIPROT_tr_A0A0G2JIE7;UNIPROT_tr_H0Y3H6;UNIPROT_sp_P06681-2;UNIPROT_tr_E9PDZ0	UNIPROT_tr_B4E1Z4	449	457	no	no	2	2.361E-30	219.56		By MS/MS	By MS/MS	By MS/MS	By MS/MS	By MS/MS	By MS/MS
DHFLMDGQVR	NSSLQLPDRVLNFLKDHFLMDGQVRSRMLL	LNFLKDHFLMDGQVRSRMLLLQPQARYQRV	K	D	H	V	R	S	0	1	0	2	0	1	0	1	1	0	1	0	1	1	0	0	0	0	0	1	0	0	10	0	1216.5659	UNIPROT_sp_Q9NPR2-2;UNIPROT_sp_Q9NPR2;UNIPROT_tr_H0YMZ3	UNIPROT_sp_Q9NPR2-2	425	434	yes	no	2	0.016232	99.802
DHGLPGYNAWR	RIGLDLPALNMQRSRDHGLPGYNAWRRFCG	QRSRDHGLPGYNAWRRFCGLPQPETVGQLG	R	D	H	W	R	R	1	1	1	1	0	0	0	2	1	0	1	0	0	0	1	0	0	1	1	0	0	0	11	0	1284.6	UNIPROT_sp_P05164-2;UNIPROT_sp_P05164;UNIPROT_sp_P05164-3	UNIPROT_sp_P05164-2	498	508	no	no	3	0.0024456	104.42					By matching
DHHHPHKPHEHGPPPPPDER	RSSTTKPPFKPHGSRDHHHPHKPHEHGPPP	HKPHEHGPPPPPDERDHSHGPPLPQGPPPL	R	D	H	E	R	D	0	1	0	2	0	0	2	1	6	0	0	1	0	0	7	0	0	0	0	0	0	0	20	1	2349.09	UNIPROT_sp_P04196	UNIPROT_sp_P04196	285	304	yes	yes	2;3;4;5	6.6888E-32	182.82	By MS/MS	By MS/MS	By MS/MS	By MS/MS	By MS/MS	By MS/MS	By MS/MS
DHINLPGFSGQNPLR	GLNPKFEVGDIMLIRDHINLPGFSGQNPLR	DHINLPGFSGQNPLRGPNDERFGDRFPAMS	R	D	H	L	R	G	0	1	2	1	0	1	0	2	1	1	2	0	0	1	2	1	0	0	0	0	0	0	15	0	1663.8431	UNIPROT_tr_G3V5M2;UNIPROT_sp_P00491	UNIPROT_tr_G3V5M2	173	187	yes	no	3	0.0025578	92.269				By matching
DHLGFQVTWPDESK	VPALNEKQLVCPVTRDHLGFQVTWPDESKA	RDHLGFQVTWPDESKAGGSWDLAVQERAAR	R	D	H	S	K	A	0	0	0	2	0	1	1	1	1	0	1	1	0	1	1	1	1	1	0	1	0	0	14	0	1657.7736	UNIPROT_sp_P22792	UNIPROT_sp_P22792	450	463	yes	yes	2;3	0	351.81	By MS/MS	By MS/MS	By MS/MS	By MS/MS	By MS/MS	By MS/MS	By MS/MS
DHQLLEPIRDFEAR	CELHLKPHLEGAAFRDHQLLEPIRDFEARK	RDHQLLEPIRDFEARKCPVHGKTMELFCQT	R	D	H	A	R	K	1	2	0	2	0	1	2	0	1	1	2	0	0	1	1	0	0	0	0	0	0	0	14	1	1737.8798	UNIPROT_sp_Q14134;UNIPROT_sp_Q14134-2	UNIPROT_sp_Q14134	210	223	yes	no	3	0.037105	71.548
DHSAIPVINR	YDEENWRKIQTQLQRDHSAIPVINRAQIIN	TQLQRDHSAIPVINRAQIINDAFNLASAHK	R	D	H	N	R	A	1	1	1	1	0	0	0	0	1	2	0	0	0	0	1	1	0	0	0	1	0	0	10	0	1120.5989	UNIPROT_sp_P15144	UNIPROT_sp_P15144	649	658	yes	yes	2;3	0.00029861	127.68		By matching	By matching		By MS/MS	By matching
DIALLKLSSPAVITDK	QEIEVSRLFLEPTRKDIALLKLSSPAVITD	IALLKLSSPAVITDKVIPACLPSPNYVVAD	K	D	I	D	K	V	2	0	0	2	0	0	0	0	0	2	3	2	0	0	1	2	1	0	0	1	0	0	16	1	1682.9818	UNIPROT_sp_P00747	UNIPROT_sp_P00747	665	680	yes	yes	3	0.00023212	117.13
DIAPTLTLYVGK	AKNLFLNHSENATAKDIAPTLTLYVGKKQL	TAKDIAPTLTLYVGKKQLVEIEKVVLHPNY	K	D	I	G	K	K	1	0	0	1	0	0	0	1	0	1	2	1	0	0	1	0	2	0	1	1	0	0	12	0	1289.7231	UNIPROT_sp_P00738;UNIPROT_tr_J3QLC9;UNIPROT_tr_A0A0C4DGL8;UNIPROT_sp_P00738-2;UNIPROT_tr_J3QR68;UNIPROT_tr_A0A087WU08;UNIPROT_tr_H3BS21;UNIPROT_sp_P00739-2;UNIPROT_sp_P00739;UNIPROT_tr_A0A0A0MRD9	UNIPROT_sp_P00738	216	227	no	no	1;2	0.00047821	121.6	By MS/MS	By matching			By MS/MS		By MS/MS
DIAPTLTLYVGKK	AKNLFLNHSENATAKDIAPTLTLYVGKKQL	AKDIAPTLTLYVGKKQLVEIEKVVLHPNYS	K	D	I	K	K	Q	1	0	0	1	0	0	0	1	0	1	2	2	0	0	1	0	2	0	1	1	0	0	13	1	1417.8181	UNIPROT_sp_P00738;UNIPROT_tr_J3QLC9;UNIPROT_tr_A0A0C4DGL8;UNIPROT_sp_P00738-2;UNIPROT_tr_J3QR68;UNIPROT_tr_A0A087WU08;UNIPROT_tr_H3BS21;UNIPROT_sp_P00739-2;UNIPROT_sp_P00739;UNIPROT_tr_A0A0A0MRD9	UNIPROT_sp_P00738	216	228	no	no	2;3	2.5314E-06	147.73	By MS/MS	By MS/MS	By MS/MS		By MS/MS		By MS/MS
DIASGLIGPLIICK	NCVTRIYHSHIDAPKDIASGLIGPLIICKK	KDIASGLIGPLIICKKDSLDKEKEKHIDRE	K	D	I	C	K	K	1	0	0	1	1	0	0	2	0	4	2	1	0	0	1	1	0	0	0	0	0	0	14	0	1468.8323	UNIPROT_sp_P00450;UNIPROT_tr_E9PFZ2	UNIPROT_sp_P00450	188	201	no	no	2;3	0.00017333	135.86
DICEEQVNSLPGSITK	MALTAFVLISLQEAKDICEEQVNSLPGSIT	ICEEQVNSLPGSITKAGDFLEANYMNLQRS	K	D	I	T	K	A	0	0	1	1	1	1	2	1	0	2	1	1	0	0	1	2	1	0	0	1	0	0	16	0	1788.8564	UNIPROT_sp_P01024;UNIPROT_tr_M0R0Q9	UNIPROT_sp_P01024	1156	1171	yes	no	2	1.6997E-41	195.77
DIDDLELTLAK	AKKRKLEDECSELKKDIDDLELTLAKVEKE	ELKKDIDDLELTLAKVEKEKHATENKVKNL	K	D	I	A	K	V	1	0	0	3	0	0	1	0	0	1	3	1	0	0	0	0	1	0	0	0	0	0	11	0	1244.65	UNIPROT_sp_P12883;UNIPROT_sp_P12882;UNIPROT_sp_P13535;UNIPROT_sp_P11055;UNIPROT_sp_Q9UKX2;UNIPROT_sp_P13533;UNIPROT_sp_Q9Y623	UNIPROT_sp_P13533	955	965	no	no	2	0.012896	98.048					By matching	By MS/MS	By matching
DIDTLRDPGSQLR	DDSDPDTSLFINVCRDIDTLRDPGSQLRAC	CRDIDTLRDPGSQLRACPPGTAACLVRGHQ	R	D	I	L	R	A	0	2	0	3	0	1	0	1	0	1	2	0	0	0	1	1	1	0	0	0	0	0	13	1	1484.7583	UNIPROT_sp_P11717;UNIPROT_tr_A0A7I2V381;UNIPROT_tr_A0A7I2YQS7	UNIPROT_sp_P11717	214	226	yes	no	3	0.063664	67.252	By matching	By matching	By MS/MS			By MS/MS
DIEAQLQHAGLR	YRQLKTAEDYQALNKDIEAQLQHAGLREAG	LNKDIEAQLQHAGLREAGRIFYFSVPPFAY	K	D	I	L	R	E	2	1	0	1	0	2	1	1	1	1	2	0	0	0	0	0	0	0	0	0	0	0	12	0	1349.7052	UNIPROT_sp_O95479;UNIPROT_sp_O95479-2	UNIPROT_sp_O95479	123	134	yes	no	2	2.2637E-05	140.45				By MS/MS	By MS/MS	By matching
DIEHLTSLDFFR	KWVEELMKMHTARVRDIEHLTSLDFFRKTS	RVRDIEHLTSLDFFRKTSRSYPEILTLKTY	R	D	I	F	R	K	0	1	0	2	0	0	1	0	1	1	2	0	0	2	0	1	1	0	0	0	0	0	12	0	1491.7358	UNIPROT_sp_Q13822;UNIPROT_tr_E7EUF1;UNIPROT_sp_Q13822-3;UNIPROT_sp_Q13822-2;UNIPROT_tr_E5RIA2	UNIPROT_sp_Q13822	829	840	yes	no	2;3	3.313E-27	187.85	By MS/MS	By MS/MS	By MS/MS	By MS/MS	By MS/MS	By MS/MS	By MS/MS
DIENQYETQITQIEHEVSSSGQEVQSSAK	DMRQEYEQLIAKNRKDIENQYETQITQIEH	HEVSSSGQEVQSSAKEVTQLRHGVQELEIE	K	D	I	A	K	E	1	0	1	1	0	5	5	1	1	3	0	1	0	0	0	5	2	0	1	2	0	0	29	0	3263.5066	CON__P35527;UNIPROT_sp_P35527;UNIPROT_tr_K7EQQ3	CON__P35527	340	368	yes	no	3;4	5.09E-128	214.08	By MS/MS	By MS/MS	By MS/MS	By MS/MS	By MS/MS	By MS/MS	By MS/MS
DIFSTQDELLVYNK	SLCPAHQDKLQHGSKDIFSTQDELLVYNKN	KDIFSTQDELLVYNKNQHQTKNLNQDQQHG	K	D	I	N	K	N	0	0	1	2	0	1	1	0	0	1	2	1	0	1	0	1	1	0	1	1	0	0	14	0	1683.8356	UNIPROT_sp_P04279;UNIPROT_sp_P04279-2	UNIPROT_sp_P04279	252	265	yes	no	2	1.5131E-62	213.8		By MS/MS
DIFTGLIGPMK	VCLAKMYYSAVDPTKDIFTGLIGPMKICKK	DPTKDIFTGLIGPMKICKKGSLHANGRQKD	K	D	I	M	K	I	0	0	0	1	0	0	0	2	0	2	1	1	1	1	1	0	1	0	0	0	0	0	11	0	1190.6369	CON__ENSEMBL:ENSBTAP00000031900;UNIPROT_sp_P00450;UNIPROT_tr_E9PFZ2	UNIPROT_sp_P00450	548	558	no	no	1;2	9.6113E-20	191.17	By MS/MS	By MS/MS	By MS/MS	By MS/MS	By MS/MS	By MS/MS	By MS/MS
DIIDPAFR	SKGARVVLKGDVSLKDIIDPAFRASWIAQK	KGDVSLKDIIDPAFRASWIAQKLNLAKTQY	K	D	I	F	R	A	1	1	0	2	0	0	0	0	0	2	0	0	0	1	1	0	0	0	0	0	0	0	8	0	945.49198	UNIPROT_sp_Q01459	UNIPROT_sp_Q01459	112	119	yes	yes	2	0.004971	154.11
DILATNGVIHYIDELLIPDSAK	GDMLTINGKAIISNKDILATNGVIHYIDEL	VIHYIDELLIPDSAKTLFELAAESDVSTAI	K	D	I	A	K	T	2	0	1	3	0	0	1	1	1	4	3	1	0	0	1	1	1	0	1	1	0	0	22	0	2409.2791	UNIPROT_sp_Q15582;UNIPROT_tr_H0Y8L3;UNIPROT_tr_S4R3C6;UNIPROT_tr_H0Y9D7	UNIPROT_sp_Q15582	356	377	yes	no	3	8.151E-08	118.46				By MS/MS
DILTIDIGR	DECFARRAPYPNYDRDILTIDIGRVTPNLM	YPNYDRDILTIDIGRVTPNLMGHLCGNQRV	R	D	I	G	R	V	0	1	0	2	0	0	0	1	0	3	1	0	0	0	0	0	1	0	0	0	0	0	9	0	1014.571	UNIPROT_sp_Q16610;UNIPROT_sp_Q16610-4;UNIPROT_sp_Q16610-2	UNIPROT_sp_Q16610	408	416	yes	no	2	4.204E-11	199.07	By MS/MS	By MS/MS	By MS/MS		By MS/MS	By MS/MS	By MS/MS
DINTFIHGNK	CESIMRRRGLTSPCKDINTFIHGNKRSIKA	TSPCKDINTFIHGNKRSIKAICENKNGNPH	K	D	I	N	K	R	0	0	2	1	0	0	0	1	1	2	0	1	0	1	0	0	1	0	0	0	0	0	10	0	1157.5829	UNIPROT_sp_P03950	UNIPROT_sp_P03950	65	74	yes	yes	3	0.044632	72.607					By matching
DINTFIHGNKR	CESIMRRRGLTSPCKDINTFIHGNKRSIKA	SPCKDINTFIHGNKRSIKAICENKNGNPHR	K	D	I	K	R	S	0	1	2	1	0	0	0	1	1	2	0	1	0	1	0	0	1	0	0	0	0	0	11	1	1313.684	UNIPROT_sp_P03950	UNIPROT_sp_P03950	65	75	yes	yes	2;3	0.00095914	133.99	By MS/MS	By MS/MS	By MS/MS	By MS/MS	By MS/MS	By MS/MS	By MS/MS
DINYVNPVIK	VETTAYALLTSLNLKDINYVNPVIKWLSEE	SLNLKDINYVNPVIKWLSEEQRYGGGFYST	K	D	I	I	K	W	0	0	2	1	0	0	0	0	0	2	0	1	0	0	1	0	0	0	1	2	0	0	10	0	1173.6394	UNIPROT_sp_P01031	UNIPROT_sp_P01031	1263	1272	yes	yes	1;2	9.7202E-05	125.71	By MS/MS	By MS/MS	By MS/MS	By MS/MS	By MS/MS	By MS/MS	By MS/MS
DIPMNPMCIYR	TCHGSPVDICTAKPRDIPMNPMCIYRSPEK	AKPRDIPMNPMCIYRSPEKKATEDEGSEQK	R	D	I	Y	R	S	0	1	1	1	1	0	0	0	0	2	0	0	2	0	2	0	0	0	1	0	0	0	11	0	1408.6301	UNIPROT_sp_P01008	UNIPROT_sp_P01008	46	56	yes	yes	2	9.5065E-08	147.29		By matching	By matching	By MS/MS			By matching
DIPQPHAEPWAFSLDLGLK	GIFLPPGTQAEFNLRDIPQPHAEPWAFSLD	PHAEPWAFSLDLGLKQAAGSGHLLALGTPE	R	D	I	L	K	Q	2	0	0	2	0	1	1	1	1	1	3	1	0	1	3	1	0	1	0	0	0	0	19	0	2133.0895	UNIPROT_sp_P04278;UNIPROT_tr_I3L145;UNIPROT_sp_P04278-5;UNIPROT_sp_P04278-3;UNIPROT_tr_I3L2X4;UNIPROT_sp_P04278-2;UNIPROT_tr_B4DYU0;UNIPROT_tr_B0FWH5;UNIPROT_tr_I3L2F1	UNIPROT_sp_P04278	239	257	yes	no	2;3	2.9815E-24	178.01	By matching	By MS/MS	By MS/MS	By MS/MS	By MS/MS	By MS/MS	By MS/MS
DIPTNSPELEETLTHTITK	DFVQPPTKICVGCPRDIPTNSPELEETLTH	NSPELEETLTHTITKLNAENNATFYFKIDN	R	D	I	T	K	L	0	0	1	1	0	0	3	0	1	2	2	1	0	0	2	1	5	0	0	0	0	0	19	0	2138.0743	UNIPROT_sp_P01042;UNIPROT_sp_P01042-2;UNIPROT_sp_P01042-3	UNIPROT_sp_P01042	270	288	no	no	2;3	7.939E-115	227.74	By MS/MS	By MS/MS	By MS/MS	By MS/MS	By MS/MS	By MS/MS	By MS/MS
DIQGSLQDIFK	PHAEDMAELVIVGGKDIQGSLQDIFKFART	VGGKDIQGSLQDIFKFARTSPVPRQKRSIV	K	D	I	F	K	F	0	0	0	2	0	2	0	1	0	2	1	1	0	1	0	1	0	0	0	0	0	0	11	0	1262.6507	UNIPROT_sp_P55290;UNIPROT_sp_P55290-4;UNIPROT_sp_P55290-3;UNIPROT_sp_P55290-2	UNIPROT_sp_P55290	116	126	yes	no	2	8.831E-08	147.73			By matching	By matching		By matching	By matching
DIQMTQSPSSLSASVGDR	______________________________	MTQSPSSLSASVGDRVTITCQASQDISNYL	-	D	I	D	R	V	1	1	0	2	0	2	0	1	0	1	1	0	1	0	1	5	1	0	0	1	0	0	18	0	1877.8789	UNIPROT_tr_A0A2Q2TTZ9	UNIPROT_tr_A0A2Q2TTZ9	1	18	yes	yes	2;3	1.3579E-280	290.39	By matching	By MS/MS	By MS/MS	By MS/MS		By MS/MS
DISEVVTPR	CERDAQYAPGYDKVKDISEVVTPRFLCTGG	GYDKVKDISEVVTPRFLCTGGVSPYADPNT	K	D	I	P	R	F	0	1	0	1	0	0	1	0	0	1	0	0	0	0	1	1	1	0	0	2	0	0	9	0	1014.5346	UNIPROT_tr_B4E1Z4;UNIPROT_tr_E7ETN3;UNIPROT_sp_P00751;UNIPROT_tr_H7C5H1	UNIPROT_tr_B4E1Z4	1173	1181	yes	no	2	3.8082E-08	190.52	By MS/MS	By MS/MS	By MS/MS	By matching	By matching	By MS/MS	By MS/MS
DITDTLVAVTISEGAHHLDLR	SNGELDPWSGGGVTKDITDTLVAVTISEGA	VAVTISEGAHHLDLRTKNALDPMSVLLARS	K	D	I	L	R	T	2	1	0	3	0	0	1	1	2	2	3	0	0	0	0	1	3	0	0	2	0	0	21	0	2275.1808	UNIPROT_sp_P42785;UNIPROT_sp_P42785-2	UNIPROT_sp_P42785	440	460	yes	no	3;4	2.9994E-91	216.72		By matching		By MS/MS	By MS/MS
DIVEYYNDSNGSHVLQGR	QLQKAREDIFMETLKDIVEYYNDSNGSHVL	EYYNDSNGSHVLQGRFGCEIENNRSSGAFW	K	D	I	G	R	F	0	1	2	2	0	1	1	2	1	1	1	0	0	0	0	2	0	0	2	2	0	0	18	0	2064.9501	UNIPROT_sp_P25311;UNIPROT_tr_C9JEV0	UNIPROT_sp_P25311	103	120	yes	no	2;3	2.0643E-71	201.08
DIVTNNGVIHLIDQVLIPDSAK	GDSITVNGIKMVNKKDIVTNNGVIHLIDQV	VIHLIDQVLIPDSAKQVIELAGKQQTTFTD	K	D	I	A	K	Q	1	0	2	3	0	1	0	1	1	4	2	1	0	0	1	1	1	0	0	3	0	0	22	0	2373.2904	UNIPROT_sp_Q15063-3;UNIPROT_sp_Q15063-5;UNIPROT_tr_B1ALD9;UNIPROT_sp_Q15063	UNIPROT_sp_Q15063-3	350	371	no	no	3	0.0036936	65.438
DIVVQETMEDIDK	EFTAFLHPEEYDYMKDIVVQETMEDIDKNA	MKDIVVQETMEDIDKNADGFIDLEEYIGDM	K	D	I	D	K	N	0	0	0	3	0	1	2	0	0	2	0	1	1	0	0	0	1	0	0	2	0	0	13	0	1533.7232	UNIPROT_sp_O43852;UNIPROT_sp_O43852-3;UNIPROT_sp_O43852-6;UNIPROT_sp_O43852-10;UNIPROT_sp_O43852-2;UNIPROT_sp_O43852-4;UNIPROT_tr_H0Y875;UNIPROT_sp_O43852-15	UNIPROT_sp_O43852	190	202	yes	no	2	0.00093426	115.57					By MS/MS
DIVYIGLR	DVPGFSWVTPCISAKDIVYIGLRDVDPGEH	TPCISAKDIVYIGLRDVDPGEHYILKTLGI	K	D	I	L	R	D	0	1	0	1	0	0	0	1	0	2	1	0	0	0	0	0	0	0	1	1	0	0	8	0	947.54402	UNIPROT_sp_P05089-3;UNIPROT_sp_P05089;UNIPROT_sp_P05089-2;UNIPROT_tr_A0A5F9ZGN6	UNIPROT_sp_P05089-3	173	180	yes	no	2	0.011678	121.29
DIYVDLDMK	YSFKQCSHQISACNKDIYVDLDMKGINYNS	ISACNKDIYVDLDMKGINYNSSVAKSAQEC	K	D	I	M	K	G	0	0	0	3	0	0	0	0	0	1	1	1	1	0	0	0	0	0	1	1	0	0	9	0	1110.5267	UNIPROT_sp_P03951;UNIPROT_tr_D6RB32	UNIPROT_sp_P03951	113	121	yes	no	2	0.0545	91.069	By MS/MS	By MS/MS			By matching	By matching
DKAQNLYQELLTQEGQASFQGLK	QKAASGTTGTYQEWKDKAQNLYQELLTQEG	ELLTQEGQASFQGLKDNVFDGLVRVTQEFH	K	D	K	L	K	D	2	0	1	1	0	5	2	2	0	0	4	2	0	1	0	1	1	0	1	0	0	0	23	1	2608.3133	UNIPROT_sp_P04114	UNIPROT_sp_P04114	4146	4168	yes	yes	2;3	0	316.97	By MS/MS	By MS/MS	By MS/MS	By MS/MS	By MS/MS	By MS/MS	By MS/MS
DKAQNLYQELLTQEGQASFQGLKDNVFDGLVR	QKAASGTTGTYQEWKDKAQNLYQELLTQEG	SFQGLKDNVFDGLVRVTQEFHMKVKHLIDS	K	D	K	V	R	V	2	1	2	3	0	5	2	3	0	0	5	2	0	2	0	1	1	0	1	2	0	0	32	2	3623.822	UNIPROT_sp_P04114	UNIPROT_sp_P04114	4146	4177	yes	yes	3;4	2.2645E-204	239.49	By MS/MS	By MS/MS	By MS/MS	By MS/MS	By MS/MS	By MS/MS	By MS/MS
DKDFAIDIIK	DGKPENEFAFNAEFKDKDFAIDIIKSTHDH	NAEFKDKDFAIDIIKSTHDHWKALVTKKTN	K	D	K	I	K	S	1	0	0	3	0	0	0	0	0	3	0	2	0	1	0	0	0	0	0	0	0	0	10	1	1176.639	UNIPROT_sp_Q15181	UNIPROT_sp_Q15181	212	221	yes	yes	2	0.0028589	133.23
DKDQEVLLQTFLDDASPGDK	IQKAAIQALRKMEPKDKDQEVLLQTFLDDA	VLLQTFLDDASPGDKRLAAYLMLMRSPSQA	K	D	K	D	K	R	1	0	0	5	0	2	1	1	0	0	3	2	0	1	1	1	1	0	0	1	0	0	20	1	2233.075	UNIPROT_sp_P04114;UNIPROT_tr_A8MUN2	UNIPROT_sp_P04114	538	557	yes	no	2;3	0	369.82	By matching	By MS/MS	By MS/MS	By MS/MS	By MS/MS	By MS/MS	By MS/MS
DKDQEVLLQTFLDDASPGDKR	IQKAAIQALRKMEPKDKDQEVLLQTFLDDA	LLQTFLDDASPGDKRLAAYLMLMRSPSQAD	K	D	K	K	R	L	1	1	0	5	0	2	1	1	0	0	3	2	0	1	1	1	1	0	0	1	0	0	21	2	2389.1761	UNIPROT_sp_P04114;UNIPROT_tr_A8MUN2	UNIPROT_sp_P04114	538	558	yes	no	2;3;4	0	337.86	By MS/MS	By MS/MS	By MS/MS	By MS/MS	By MS/MS	By MS/MS	By MS/MS
DKENALMPNWLHLPVGYHGR	YSSRQHATNVGIMFRDKENALMPNWLHLPV	LMPNWLHLPVGYHGRASSVVVSGTPIRRPM	R	D	K	G	R	A	1	1	2	1	0	0	1	2	2	0	3	1	1	0	2	0	0	1	1	1	0	0	20	1	2346.1692	UNIPROT_sp_P16930;UNIPROT_sp_P16930-2	UNIPROT_sp_P16930	143	162	yes	no	4	4.3823E-08	135.29				By matching		By matching
DKEVAFWTNLFAK	YLQIGANTQAAQKLKDKEVAFWTNLFAKKA	LKDKEVAFWTNLFAKKAVEKPPQTEHIEL_	K	D	K	A	K	K	2	0	1	1	0	0	1	0	0	0	1	2	0	2	0	0	1	1	0	1	0	0	13	1	1567.8035	UNIPROT_sp_P23141-3;UNIPROT_sp_P23141;UNIPROT_sp_P23141-2;UNIPROT_tr_H3BQV8;UNIPROT_tr_A0A140TA63	UNIPROT_sp_P23141-3	540	552	yes	no	3	0.013418	84.169
DKFSEFWDLDPEVR	TDGFSSLKDYWSTVKDKFSEFWDLDPEVRP	KDKFSEFWDLDPEVRPTSAVAA________	K	D	K	V	R	P	0	1	0	3	0	0	2	0	0	0	1	1	0	2	1	1	0	1	0	1	0	0	14	1	1781.8261	UNIPROT_sp_P02656;UNIPROT_tr_B0YIW2	UNIPROT_sp_P02656	79	92	yes	no	3	0.011842	85.006
DKFSEFWDLDPEVRPTSAVAA	TDGFSSLKDYWSTVKDKFSEFWDLDPEVRP	WDLDPEVRPTSAVAA_______________	K	D	K	A	A	-	3	1	0	3	0	0	2	0	0	0	1	1	0	2	2	2	1	1	0	2	0	0	21	2	2379.1383	UNIPROT_sp_P02656;UNIPROT_tr_B0YIW2	UNIPROT_sp_P02656	79	99	yes	no	2;3	8.3712E-75	210.08		By MS/MS	By MS/MS	By MS/MS	By MS/MS
DKGEYTLVVK	KHVGSRLYSVSYLLKDKGEYTLVVKWGDEH	SYLLKDKGEYTLVVKWGDEHIPGSPYRVVV	K	D	K	V	K	W	0	0	0	1	0	0	1	1	0	0	1	2	0	0	0	0	1	0	1	2	0	0	10	1	1150.6234	UNIPROT_tr_Q60FE5;UNIPROT_sp_P21333-2;UNIPROT_sp_P21333	UNIPROT_tr_Q60FE5	2595	2604	yes	no	2	3.8381E-07	170.47					By matching	By MS/MS	By MS/MS
DKGQAGLQR	LSCCQFAESLRKKSRDKGQAGLQRALEILQ	LRKKSRDKGQAGLQRALEILQEEDLIDEDD	R	D	K	Q	R	A	1	1	0	1	0	2	0	2	0	0	1	1	0	0	0	0	0	0	0	0	0	0	9	1	971.51484	UNIPROT_sp_P0C0L4;UNIPROT_sp_P0C0L4-2;UNIPROT_sp_P0C0L5;UNIPROT_tr_F5GXS0;UNIPROT_tr_A0A3B3ISA6;UNIPROT_tr_A0A0G2JPR0;UNIPROT_tr_A0A140TA49;UNIPROT_tr_A0A140TA29	UNIPROT_sp_P0C0L4	748	756	no	no	2	0.025342	118.74	By MS/MS	By matching	By MS/MS		By MS/MS		By MS/MS
DKHADPDFTR	ETLAQMDDLQDFLSKDKHADPDFTRKLWAY	DFLSKDKHADPDFTRKLWAYLTINQLLAER	K	D	K	T	R	K	1	1	0	3	0	0	0	0	1	0	0	1	0	1	1	0	1	0	0	0	0	0	10	1	1200.5523	UNIPROT_sp_P19823;UNIPROT_tr_Q5T985	UNIPROT_sp_P19823	572	581	yes	no	2;3	1.0604E-07	163.9	By MS/MS	By MS/MS	By MS/MS	By MS/MS	By MS/MS	By MS/MS	By MS/MS
DKIGVELTGR	NNNEYSQDLDAYNTKDKIGVELTGRTLADL	AYNTKDKIGVELTGRTLADLTLLDSPIKVP	K	D	K	G	R	T	0	1	0	1	0	0	1	2	0	1	1	1	0	0	0	0	1	0	0	1	0	0	10	1	1086.6033	UNIPROT_sp_P04114	UNIPROT_sp_P04114	2003	2012	yes	yes	2;3	4.2701E-13	192.91	By MS/MS	By MS/MS	By MS/MS	By MS/MS	By MS/MS	By MS/MS	By MS/MS
DKLSQLQLEMAESKGML	PCPGCEHSQESAQLRDKLSQLQLEMAESKG	LSQLQLEMAESKGML_______________	R	D	K	M	L	-	1	0	0	1	0	2	2	1	0	0	4	2	2	0	0	2	0	0	0	0	0	0	17	2	1919.9696	UNIPROT_tr_H3BMJ1	UNIPROT_tr_H3BMJ1	43	59	yes	yes	2	0.0012485	111.5
DKLTYDSYSPDTFLEMDLK	LEKIIGNSAFLLILKDKLTYDSYSPDTFLE	YDSYSPDTFLEMDLKQKSQDSLPQKNIIRL	K	D	K	L	K	Q	0	0	0	4	0	0	1	0	0	0	3	2	1	1	1	2	2	0	2	0	0	0	19	1	2280.0508	UNIPROT_sp_Q16706	UNIPROT_sp_Q16706	610	628	yes	yes	3	0.0058685	76.704
DKNALQNIILYHLTPGVFIGK	AFKGMTSEEKEILIRDKNALQNIILYHLTP	NIILYHLTPGVFIGKGFEPGVTNILKTTQG	R	D	K	G	K	G	1	0	2	1	0	1	0	2	1	3	3	2	0	1	1	0	1	0	1	1	0	0	21	1	2353.3158	UNIPROT_sp_Q15063-3;UNIPROT_sp_Q15063-5;UNIPROT_tr_B1ALD9;UNIPROT_sp_Q15063;CON__Q2KJC7	UNIPROT_sp_Q15063-3	555	575	no	no	3;4	5.4934E-23	163.41	By matching	By matching		By matching	By MS/MS	By matching	By matching
DKPMGPLLVATFWPELPEK	FFFKDRFIWRTVTPRDKPMGPLLVATFWPE	GPLLVATFWPELPEKIDAVYEAPQEEKAVF	R	D	K	E	K	I	1	0	0	1	0	0	2	1	0	0	3	2	1	1	4	0	1	1	0	1	0	0	19	1	2167.1387	UNIPROT_sp_P08253-2;UNIPROT_sp_P08253-3;UNIPROT_sp_P08253;UNIPROT_tr_H3BS34	UNIPROT_sp_P08253-2	425	443	yes	no	3	8.5713E-09	143.46
DKPMYDEIFYTLSPVDGK	GAGEGIDDAEWVVARDKPMYDEIFYTLSPV	MYDEIFYTLSPVDGKITGANAKKEMVRSKL	R	D	K	G	K	I	0	0	0	3	0	0	1	1	0	1	1	2	1	1	2	1	1	0	2	1	0	0	18	1	2117.0027	UNIPROT_sp_Q9NZN3	UNIPROT_sp_Q9NZN3	444	461	yes	yes	3	0.020149	69.612
DKQHFTTLIK	GFDGLDLAWLYPGRRDKQHFTTLIKEMKAE	YPGRRDKQHFTTLIKEMKAEFIKEAQPGKK	R	D	K	I	K	E	0	0	0	1	0	1	0	0	1	1	1	2	0	1	0	0	2	0	0	0	0	0	10	1	1229.6768	UNIPROT_sp_P36222	UNIPROT_sp_P36222	146	155	yes	yes	2	9.9931E-07	166.33
DKSKEFQLFSSPHGK	LIWELLNQAQEHFGKDKSKEFQLFSSPHGK	DKSKEFQLFSSPHGKDLLFKDSAHGFLKVP	K	D	K	G	K	D	0	0	0	1	0	1	1	1	1	0	1	3	0	2	1	3	0	0	0	0	0	0	15	2	1733.8737	UNIPROT_sp_P02787	UNIPROT_sp_P02787	296	310	yes	yes	3	0.0040172	110.55	By matching						By matching
DKVDVLNQVDWNAWLYSPGLPPIK	ITTDDWKDFLYSYFKDKVDVLNQVDWNAWL	DWNAWLYSPGLPPIKPNYDMTLTNACIALS	K	D	K	I	K	P	1	0	2	3	0	1	0	1	0	1	3	2	0	0	3	1	0	2	1	3	0	0	24	1	2766.4381	UNIPROT_sp_P09960-4;UNIPROT_sp_P09960;UNIPROT_sp_P09960-3;UNIPROT_sp_P09960-2	UNIPROT_sp_P09960-4	411	434	yes	no	3	0.036626	48.229	By MS/MS					By matching
DKVNSFFSTFK	GDVEGHLSFLEKDLRDKVNSFFSTFKEKES	KDLRDKVNSFFSTFKEKESQDKTLSLPELE	R	D	K	F	K	E	0	0	1	1	0	0	0	0	0	0	0	2	0	3	0	2	1	0	0	1	0	0	11	1	1318.6558	UNIPROT_sp_P06727	UNIPROT_sp_P06727	349	359	yes	yes	1;2;3	9.0284E-66	235.01	By MS/MS	By MS/MS	By MS/MS	By MS/MS	By MS/MS	By MS/MS	By MS/MS
DKVNSFFSTFKEK	GDVEGHLSFLEKDLRDKVNSFFSTFKEKES	LRDKVNSFFSTFKEKESQDKTLSLPELEQQ	R	D	K	E	K	E	0	0	1	1	0	0	1	0	0	0	0	3	0	3	0	2	1	0	0	1	0	0	13	2	1575.7933	UNIPROT_sp_P06727	UNIPROT_sp_P06727	349	361	yes	yes	2;3;4	1.8062E-211	285.83	By MS/MS	By MS/MS	By MS/MS	By MS/MS	By matching	By MS/MS	By MS/MS
DKVTAWK	FAVTADGNAFIGDIKDKVTAWKQYRKAAIS	NAFIGDIKDKVTAWKQYRKAAISGENAGLV	K	D	K	W	K	Q	1	0	0	1	0	0	0	0	0	0	0	2	0	0	0	0	1	1	0	1	0	0	7	1	846.45995	UNIPROT_sp_P19827;UNIPROT_tr_F8WAS2;CON__Q0VCM5	UNIPROT_sp_P19827	115	121	yes	no	2	0.036624	169.06	By MS/MS	By MS/MS	By MS/MS	By MS/MS	By MS/MS	By MS/MS	By MS/MS
DLADELALVDVIEDK	VGAVGMACAISILMKDLADELALVDVIEDK	DLADELALVDVIEDKLKGEMMDLQHGSLFL	K	D	L	D	K	L	2	0	0	4	0	0	2	0	0	1	3	1	0	0	0	0	0	0	0	2	0	0	15	0	1656.8458	UNIPROT_sp_P00338;UNIPROT_sp_P00338-5;UNIPROT_sp_P00338-2;UNIPROT_sp_P00338-3;UNIPROT_tr_F5GXY2;UNIPROT_sp_P00338-4;UNIPROT_tr_F5GYU2;UNIPROT_tr_F5GXH2;UNIPROT_tr_F5H5J4;UNIPROT_tr_F5H6W8;UNIPROT_tr_F5GZQ4	UNIPROT_sp_P00338	43	57	yes	no	2	1.4714E-08	165.58
DLAQYDAAHHEEFK	FEARDLELLIQTATRDLAQYDAAHHEEFKR	RDLAQYDAAHHEEFKRYEMLKEHERRRYLE	R	D	L	F	K	R	3	0	0	2	0	1	2	0	2	0	1	1	0	1	0	0	0	0	1	0	0	0	14	0	1672.7481	UNIPROT_sp_Q02818;UNIPROT_tr_C9JKZ2;UNIPROT_tr_H7BZI1	UNIPROT_sp_Q02818	164	177	yes	no	3	0.0033485	94.547				By matching
DLAQYDAAHHEEFKR	FEARDLELLIQTATRDLAQYDAAHHEEFKR	DLAQYDAAHHEEFKRYEMLKEHERRRYLES	R	D	L	K	R	Y	3	1	0	2	0	1	2	0	2	0	1	1	0	1	0	0	0	0	1	0	0	0	15	1	1828.8493	UNIPROT_sp_Q02818;UNIPROT_tr_C9JKZ2;UNIPROT_tr_H7BZI1	UNIPROT_sp_Q02818	164	178	yes	no	3	0.00021053	118.52	By MS/MS	By MS/MS	By MS/MS	By MS/MS		By matching	By MS/MS
DLATVYVDVLK	WQQDEPPQSPWDRVKDLATVYVDVLKDSGR	DRVKDLATVYVDVLKDSGRDYVSQFEGSAL	K	D	L	L	K	D	1	0	0	2	0	0	0	0	0	0	2	1	0	0	0	0	1	0	1	3	0	0	11	0	1234.6809	UNIPROT_sp_P02647	UNIPROT_sp_P02647	37	47	yes	yes	1;2	9.1194E-46	175.93	By MS/MS	By MS/MS	By MS/MS	By MS/MS	By MS/MS	By MS/MS	By MS/MS
DLDMFINASK	YTAINFVATPDEQNRDLDMFINASKNFNLN	DEQNRDLDMFINASKNFNLNITWAASFSAG	R	D	L	S	K	N	1	0	1	2	0	0	0	0	0	1	1	1	1	1	0	1	0	0	0	0	0	0	10	0	1152.5485	UNIPROT_sp_O75882-3;UNIPROT_sp_O75882-2;UNIPROT_sp_O75882	UNIPROT_sp_O75882-3	1118	1127	yes	no	2	0.0093242	106.68							By matching
DLDQASLAAVSQQLAPR	LECETAIAALNSCLRDLDQASLAAVSQQLA	DQASLAAVSQQLAPREGISQEALHTQMLTA	R	D	L	P	R	E	4	1	0	2	0	3	0	0	0	0	3	0	0	0	1	2	0	0	0	1	0	0	17	0	1781.9272	UNIPROT_sp_Q9Y490	UNIPROT_sp_Q9Y490	1674	1690	yes	yes	2;3	0.0001083	132.86
DLDSQTMMVLVNYIFFK	YVKNGTRGKITDLIKDLDSQTMMVLVNYIF	DSQTMMVLVNYIFFKAKWEMPFDPQDTHQS	K	D	L	F	K	A	0	0	1	2	0	1	0	0	0	1	2	1	2	2	0	1	1	0	1	2	0	0	17	0	2063.0108	UNIPROT_sp_P01011;UNIPROT_tr_G3V595;UNIPROT_sp_P01011-2	UNIPROT_sp_P01011	198	214	yes	no	2;3	1.0245E-30	186.76					By MS/MS
DLDSQTMMVLVNYIFFKAKWEMPFDPQDTHQSR	YVKNGTRGKITDLIKDLDSQTMMVLVNYIF	KWEMPFDPQDTHQSRFYLSKKKWVMVPMMS	K	D	L	S	R	F	1	1	1	4	0	3	1	0	1	1	2	2	3	3	2	2	2	1	1	2	0	0	33	2	4016.89	UNIPROT_sp_P01011;UNIPROT_tr_G3V595	UNIPROT_sp_P01011	198	230	yes	no	4;5	9.8498E-19	105.21					By matching
DLDVAILVGSMPR	LKDVIATDKEDVAFKDLDVAILVGSMPRRE	FKDLDVAILVGSMPRREGMERKDLLKANVK	K	D	L	P	R	R	1	1	0	2	0	0	0	1	0	1	2	0	1	0	1	1	0	0	0	2	0	0	13	0	1384.7384	UNIPROT_sp_P40925;UNIPROT_sp_P40925-3;UNIPROT_tr_A0A5K1VW95;UNIPROT_tr_C9JF79;UNIPROT_tr_C9JLV6;UNIPROT_tr_C9JRL4	UNIPROT_sp_P40925	80	92	yes	no	2	0.00045027	121.08
DLEALMFDR	DYEEVEAEGANKMMKDLEALMFDRSFVGKQ	ANKMMKDLEALMFDRSFVGKQFSANDKVYT	K	D	L	D	R	S	1	1	0	2	0	0	1	0	0	0	2	0	1	1	0	0	0	0	0	0	0	0	9	0	1108.5223	UNIPROT_sp_P36871;UNIPROT_sp_P36871-2;UNIPROT_sp_P36871-3;UNIPROT_tr_A0A3B3ITK7	UNIPROT_sp_P36871	444	452	yes	no	2	0.00026716	157.86
DLEEATLQHEATAAALR	EMNKKREAEFQKMRRDLEEATLQHEATAAA	EEATLQHEATAAALRKKHADSVAELGEQID	R	D	L	L	R	K	5	1	0	1	0	1	3	0	1	0	3	0	0	0	0	0	2	0	0	0	0	0	17	0	1837.917	UNIPROT_sp_P12883;UNIPROT_sp_P13533	UNIPROT_sp_P13533	1179	1195	no	no	2;3	2.0549E-05	145.52					By MS/MS	By MS/MS
DLEELVK	LSYNAITHLPAGIFRDLEELVKLYLGSNNL	HLPAGIFRDLEELVKLYLGSNNLTALHPAL	R	D	L	V	K	L	0	0	0	1	0	0	2	0	0	0	2	1	0	0	0	0	0	0	0	1	0	0	7	0	844.4542	UNIPROT_sp_P22792	UNIPROT_sp_P22792	335	341	yes	yes	1;2	0.019785	116.54					By matching
DLEEPINFR	SAGLTLIWYWTRQDRDLEEPINFRLPENRI	WTRQDRDLEEPINFRLPENRISKEKDVLWF	R	D	L	F	R	L	0	1	1	1	0	0	2	0	0	1	1	0	0	1	1	0	0	0	0	0	0	0	9	0	1131.556	UNIPROT_sp_Q9NPH3-3;UNIPROT_sp_Q9NPH3-2;UNIPROT_sp_Q9NPH3;UNIPROT_sp_Q9NPH3-5;UNIPROT_tr_C9J1D9;UNIPROT_tr_C9JT28	UNIPROT_sp_Q9NPH3-3	78	86	yes	no	2	0.036723	89.296				By matching	By matching
DLEFTIYDDDDVSPFLEGLEERPQR	QDLTTKNVSIGIVGKDLEFTIYDDDDVSPF	DVSPFLEGLEERPQRKAQPAQPADEPAEKA	K	D	L	Q	R	K	0	2	0	5	0	1	4	1	0	1	3	0	0	2	2	1	1	0	1	1	0	0	25	1	2997.388	UNIPROT_sp_P25786;UNIPROT_sp_P25786-2;UNIPROT_tr_F5GX11	UNIPROT_sp_P25786	218	242	yes	no	3	1.1555E-08	96.718
DLEIEVVLFHPNYNINGK	DKEHSIKVSVGGEKRDLEIEVVLFHPNYNI	IEVVLFHPNYNINGKKEAGIPEFYDYDVAL	R	D	L	G	K	K	0	0	3	1	0	0	2	1	1	2	2	1	0	1	1	0	0	0	1	2	0	0	18	0	2113.0844	UNIPROT_tr_B4E1Z4;UNIPROT_tr_E7ETN3;UNIPROT_sp_P00751;UNIPROT_tr_A0A0G2JH38;UNIPROT_tr_H7C5H1	UNIPROT_tr_B4E1Z4	1049	1066	yes	no	2;3	5.2484E-170	255.16	By matching	By matching	By MS/MS	By MS/MS	By MS/MS	By matching	By matching
DLELLIQTATR	FEHLDPQNQHTFEARDLELLIQTATRDLAQ	FEARDLELLIQTATRDLAQYDAAHHEEFKR	R	D	L	T	R	D	1	1	0	1	0	1	1	0	0	1	3	0	0	0	0	0	2	0	0	0	0	0	11	0	1271.7085	UNIPROT_sp_Q02818;UNIPROT_tr_C9JKZ2;UNIPROT_tr_H7BZI1	UNIPROT_sp_Q02818	153	163	yes	no	2	0.00024333	132.78
DLEVVAATPTSLLISWDAPAVTVR	PLLIGQQSTVSDVPRDLEVVAATPTSLLIS	TSLLISWDAPAVTVRYYRITYGETGGNSPV	R	D	L	V	R	Y	4	1	0	2	0	0	1	0	0	1	3	0	0	0	2	2	3	1	0	4	0	0	24	0	2523.3585	UNIPROT_sp_P02751-1;UNIPROT_sp_P02751;UNIPROT_sp_P02751-8;UNIPROT_sp_P02751-3;UNIPROT_sp_P02751-14;UNIPROT_sp_P02751-7;UNIPROT_sp_P02751-11;UNIPROT_sp_P02751-17;UNIPROT_sp_P02751-9;UNIPROT_sp_P02751-5;UNIPROT_sp_P02751-6;UNIPROT_sp_P02751-10;UNIPROT_sp_P02751-4;UNIPROT_sp_P02751-13;UNIPROT_tr_H0Y7Z1	UNIPROT_sp_P02751-1	1453	1476	yes	no	2;3;4	2.6369E-73	202.63	By MS/MS	By MS/MS	By MS/MS	By MS/MS	By MS/MS	By MS/MS	By MS/MS
DLFDPIIEDR	VGCVAGDEESYEVFKDLFDPIIEDRHGGYK	YEVFKDLFDPIIEDRHGGYKPSDEHKTDLN	K	D	L	D	R	H	0	1	0	3	0	0	1	0	0	2	1	0	0	1	1	0	0	0	0	0	0	0	10	0	1231.6085	UNIPROT_sp_P12277;UNIPROT_tr_G3V4N7;UNIPROT_tr_G3V461	UNIPROT_sp_P12277	87	96	yes	no	2	0.0013565	122.33
DLFIGDVIHNAGPHR	HILNYLNSLSKTKAKDLFIGDVIHNAGPHR	DLFIGDVIHNAGPHRDKKLKYYIPEVVYSG	K	D	L	H	R	D	1	1	1	2	0	0	0	2	2	2	1	0	0	1	1	0	0	0	0	1	0	0	15	0	1659.8481	UNIPROT_sp_Q9NY97-2;UNIPROT_sp_Q9NY97	UNIPROT_sp_Q9NY97-2	265	279	yes	no	3	5.7472E-05	147.96	By MS/MS	By MS/MS	By matching	By MS/MS		By MS/MS	By MS/MS
DLFNAIATGK	DAARLSQEDPDYGIRDLFNAIATGKYPSWT	DYGIRDLFNAIATGKYPSWTFYIQVMTFNQ	R	D	L	G	K	Y	2	0	1	1	0	0	0	1	0	1	1	1	0	1	0	0	1	0	0	0	0	0	10	0	1048.5553	UNIPROT_sp_P04040	UNIPROT_sp_P04040	264	273	yes	yes	2	2.1581E-07	160.75				By MS/MS
DLFRDFGTHYITEAVLGGIYEYTLVMNKEAMER	RVKRLPLEYSYGEYRDLFRDFGTHYITEAV	IYEYTLVMNKEAMERGDYTLNNVHACAKND	R	D	L	E	R	G	2	2	1	2	0	0	4	3	1	2	3	1	2	2	0	0	3	0	3	2	0	0	33	2	3880.8804	UNIPROT_tr_F5GY80;UNIPROT_tr_F5H7G1;UNIPROT_sp_P07358	UNIPROT_tr_F5GY80	273	305	yes	no	4;5	3.7856E-37	121.76					By matching
DLGEAALNEYLR	VAAPFGGFKQSGFGKDLGEAALNEYLRVKT	FGKDLGEAALNEYLRVKTVTFEY_______	K	D	L	L	R	V	2	1	1	1	0	0	2	1	0	0	3	0	0	0	0	0	0	0	1	0	0	0	12	0	1362.6779	UNIPROT_sp_O75891;UNIPROT_sp_O75891-3;UNIPROT_sp_O75891-2	UNIPROT_sp_O75891	883	894	yes	no	2	7.9731E-08	159.34
DLGEELEALRGELEDTLDSTNAQQELR	ESERVARTKAEKQRRDLGEELEALRGELED	LEDTLDSTNAQQELRSKREQEVTELKKTLE	R	D	L	L	R	S	2	2	1	3	0	2	6	2	0	0	6	0	0	0	0	1	2	0	0	0	0	0	27	1	3043.4582	UNIPROT_sp_Q7Z406-6;UNIPROT_sp_Q7Z406-2;UNIPROT_sp_Q7Z406;UNIPROT_sp_Q7Z406-4;UNIPROT_sp_Q7Z406-5;UNIPROT_tr_A0A0C4DFM8	UNIPROT_sp_Q7Z406-6	1168	1194	yes	no	3	0.072474	39.388
DLGLAADLPGGAEGAAAQPQAVLR	AETGDPRMKPKQVSRDLGLAADLPGGAEGA	GGAEGAAAQPQAVLRQPELRVISDGEQGGQ	R	D	L	L	R	Q	7	1	0	2	0	2	1	4	0	0	4	0	0	0	2	0	0	0	0	1	0	0	24	0	2260.1812	UNIPROT_sp_Q9HBR0	UNIPROT_sp_Q9HBR0	934	957	yes	yes	3	0.0017558	63.869
DLHFLEELQLGHNR	LSHNAIASLRPRTFKDLHFLEELQLGHNRI	KDLHFLEELQLGHNRIRQLAERSFEGLGQL	K	D	L	N	R	I	0	1	1	1	0	1	2	1	2	0	4	0	0	1	0	0	0	0	0	0	0	0	14	0	1719.8693	UNIPROT_sp_P35858;UNIPROT_sp_P35858-2	UNIPROT_sp_P35858	312	325	yes	no	2;3;4	0	317.4		By MS/MS	By MS/MS	By MS/MS	By MS/MS	By MS/MS	By MS/MS
DLHKPIQEVIIELTK	VKAKALGATDCLNPRDLHKPIQEVIIELTK	DLHKPIQEVIIELTKGGVDFALDCAGGSET	R	D	L	T	K	G	0	0	0	1	0	1	2	0	1	3	2	2	0	0	1	0	1	0	0	1	0	0	15	1	1775.0193	UNIPROT_sp_P08319;UNIPROT_tr_A0A0D9SFB5;UNIPROT_sp_P08319-2;UNIPROT_tr_H0Y9N0	UNIPROT_sp_P08319	251	265	yes	no	2	0.0019083	139.66
DLHLSDVFLK	IHKVMKVLNFTTKAKDLHLSDVFLKALNHL	TTKAKDLHLSDVFLKALNHLPLEYNSALYS	K	D	L	L	K	A	0	0	0	2	0	0	0	0	1	0	3	1	0	1	0	1	0	0	0	1	0	0	10	0	1185.6394	UNIPROT_sp_P13671	UNIPROT_sp_P13671	331	340	yes	yes	2;3	6.8717E-08	156.92	By MS/MS	By MS/MS	By MS/MS	By MS/MS	By MS/MS	By MS/MS	By MS/MS
DLIDFDDR	PHRNEKLTVDSAIARDLIDFDDRQQIYAAE	VDSAIARDLIDFDDRQQIYAAEKAITGFDD	R	D	L	D	R	Q	0	1	0	4	0	0	0	0	0	1	1	0	0	1	0	0	0	0	0	0	0	0	8	0	1007.456	UNIPROT_sp_P15924;UNIPROT_sp_P15924-3;UNIPROT_sp_P15924-2	UNIPROT_sp_P15924	2076	2083	yes	no	2	0.0045602	145.34
DLISHDEMFSDIYK	______________________________	RDLISHDEMFSDIYKIREIADGLCLEVEGK	R	D	L	Y	K	I	0	0	0	3	0	0	1	0	1	2	1	1	1	1	0	2	0	0	1	0	0	0	14	0	1711.7763	UNIPROT_sp_P13693;UNIPROT_tr_Q5W0H4;UNIPROT_tr_A0A0B4J2C3	UNIPROT_sp_P13693	6	19	yes	no	2	1.431E-19	184.03
DLKMLETVR	LKIEIPLPFGGKSSRDLKMLETVRTPALHF	GGKSSRDLKMLETVRTPALHFKSVGFHLPS	R	D	L	V	R	T	0	1	0	1	0	0	1	0	0	0	2	1	1	0	0	0	1	0	0	1	0	0	9	1	1103.6009	UNIPROT_sp_P04114	UNIPROT_sp_P04114	1309	1317	yes	yes	3	0.042002	82.831
DLKPAIVK	TLSLFFTVLQDVPVRDLKPAIVKVYDYYET	LQDVPVRDLKPAIVKVYDYYETDEFAIAEY	R	D	L	V	K	V	1	0	0	1	0	0	0	0	0	1	1	2	0	0	1	0	0	0	0	1	0	0	8	1	882.55385	UNIPROT_sp_P01023;CON__ENSEMBL:ENSBTAP00000024146	UNIPROT_sp_P01023	1441	1448	yes	no	2	0.069543	127.12	By MS/MS	By MS/MS	By MS/MS	By MS/MS		By MS/MS	By MS/MS
DLKVEDIPLAR	LNSELQWPVPDIYLRDLKVEDIPLARITLP	IYLRDLKVEDIPLARITLPDFRLPEIAIPE	R	D	L	A	R	I	1	1	0	2	0	0	1	0	0	1	2	1	0	0	1	0	0	0	0	1	0	0	11	1	1267.7136	UNIPROT_sp_P04114	UNIPROT_sp_P04114	2695	2705	yes	yes	2;3	1.6342E-24	195.36	By MS/MS	By MS/MS	By MS/MS	By MS/MS	By MS/MS	By MS/MS	By MS/MS
DLLFKDSAHGFLK	DKSKEFQLFSSPHGKDLLFKDSAHGFLKVP	GKDLLFKDSAHGFLKVPPRMDAKMYLGYEY	K	D	L	L	K	V	1	0	0	2	0	0	0	1	1	0	3	2	0	2	0	1	0	0	0	0	0	0	13	1	1489.7929	UNIPROT_sp_P02787	UNIPROT_sp_P02787	311	323	yes	yes	3	1.587E-06	151.7	By MS/MS
DLLGIYEK	FNFNYLARRWYVPVKDLLGIYEKLYGRKVI	RWYVPVKDLLGIYEKLYGRKVITENVIVDC	K	D	L	E	K	L	0	0	0	1	0	0	1	1	0	1	2	1	0	0	0	0	0	0	1	0	0	0	8	0	949.51205	UNIPROT_sp_P80108	UNIPROT_sp_P80108	188	195	yes	yes	2	0.010971	122.74				By MS/MS	By MS/MS
DLLLPQPDLR	ERLHLEGNKLQVLGKDLLLPQPDLRYLFLN	QVLGKDLLLPQPDLRYLFLNGNKLARVAAG	K	D	L	L	R	Y	0	1	0	2	0	1	0	0	0	0	4	0	0	0	2	0	0	0	0	0	0	0	10	0	1178.6659	UNIPROT_sp_P02750	UNIPROT_sp_P02750	230	239	yes	yes	2	6.6904E-07	146.58	By MS/MS	By MS/MS	By MS/MS	By MS/MS	By MS/MS	By MS/MS	By MS/MS
DLLLTVK	HSGVVALTKPVPEPRDLLLTVKMDLSRHGT	TKPVPEPRDLLLTVKMDLSRHGTVSSFVAK	R	D	L	V	K	M	0	0	0	1	0	0	0	0	0	0	3	1	0	0	0	0	1	0	0	1	0	0	7	0	800.50076	UNIPROT_sp_P23142-4;UNIPROT_tr_B1AHL2	UNIPROT_sp_P23142-4	653	659	yes	no	1;2	0.0058701	140.98	By MS/MS	By MS/MS	By MS/MS	By MS/MS	By MS/MS	By MS/MS	By MS/MS
DLLNNHILK	SETLNRILGDPEALRDLLNNHILKSAMCAE	DPEALRDLLNNHILKSAMCAEAIVAGLSVE	R	D	L	L	K	S	0	0	2	1	0	0	0	0	1	1	3	1	0	0	0	0	0	0	0	0	0	0	9	0	1078.6135	UNIPROT_sp_Q15582;UNIPROT_tr_H0Y8L3;UNIPROT_tr_S4R3C6	UNIPROT_sp_Q15582	305	313	yes	no	3	0.072389	64.42
DLLPASLGSYYR	VHHEKETFLDPFVLRDLLPASLGSYYRYTG	VLRDLLPASLGSYYRYTGSLTTPPCSEIVE	R	D	L	Y	R	Y	1	1	0	1	0	0	0	1	0	0	3	0	0	0	1	2	0	0	2	0	0	0	12	0	1353.6929	UNIPROT_sp_P23470-2;UNIPROT_sp_P23470	UNIPROT_sp_P23470-2	240	251	yes	no	2	1.2286E-10	169.41	By MS/MS		By MS/MS	By MS/MS	By MS/MS	By MS/MS	By MS/MS
DLLQTVEDQYK	TSLKTFVEKQDNSIKDLLQTVEDQYKQLNQ	NSIKDLLQTVEDQYKQLNQQHSQIKEIENQ	K	D	L	Y	K	Q	0	0	0	2	0	2	1	0	0	0	2	1	0	0	0	0	1	0	1	1	0	0	11	0	1350.6667	UNIPROT_sp_Q9Y5C1	UNIPROT_sp_Q9Y5C1	177	187	yes	yes	2	0.00030418	131.44				By MS/MS	By MS/MS
DLLYFDGLR	AVLNNLVVASPIAARDLLYFDGLRKLIFIK	SPIAARDLLYFDGLRKLIFIKKKRDSPDSE	R	D	L	L	R	K	0	1	0	2	0	0	0	1	0	0	3	0	0	1	0	0	0	0	1	0	0	0	9	0	1110.571	UNIPROT_sp_Q9Y446;UNIPROT_sp_Q9Y446-2	UNIPROT_sp_Q9Y446	738	746	yes	no	2	0.052284	96.492
DLLYIGKDR	HNMGGDPITVIDEIRDLLYIGKDRKNPRED	VIDEIRDLLYIGKDRKNPREDYLDVYVFGV	R	D	L	D	R	K	0	1	0	2	0	0	0	1	0	1	2	1	0	0	0	0	0	0	1	0	0	0	9	1	1091.5975	UNIPROT_tr_B4E1Z4;UNIPROT_tr_E7ETN3;UNIPROT_sp_P00751;UNIPROT_tr_A0A0G2JH38;UNIPROT_sp_P00751-2;UNIPROT_tr_H7C5H1	UNIPROT_tr_B4E1Z4	909	917	yes	no	2;3	0.0010873	124.92	By MS/MS	By MS/MS	By matching	By MS/MS		By MS/MS	By MS/MS
DLMVLNDVYR	EYLGADYAEPTWNLKDLMVLNDVYRVMAVD	TWNLKDLMVLNDVYRVMAVDALASSHPLST	K	D	L	Y	R	V	0	1	1	2	0	0	0	0	0	0	2	0	1	0	0	0	0	0	1	2	0	0	10	0	1236.6173	UNIPROT_sp_P15144;UNIPROT_tr_H0YMC1	UNIPROT_sp_P15144	433	442	yes	no	2	0.075423	78.934				By matching
DLNLDGIIAEVK	HISETSVIVKMDNSRDLNLDGIIAEVKAQY	NSRDLNLDGIIAEVKAQYEEVARRSRADAE	R	D	L	V	K	A	1	0	1	2	0	0	1	1	0	2	2	1	0	0	0	0	0	0	0	1	0	0	12	0	1298.7082	UNIPROT_sp_Q9NSB2;CON__Q9NSB2;CON__Q6ISB0	UNIPROT_sp_Q9NSB2	327	338	yes	no	2	0.0045641	109.39					By matching
DLNMDCIIAEIK	HISDTSVIVKMDNSRDLNMDCIIAEIKAQY	NSRDLNMDCIIAEIKAQYDDVASRSRAEAE	R	D	L	I	K	A	1	0	1	2	1	0	1	0	0	3	1	1	1	0	0	0	0	0	0	0	0	0	12	0	1433.6894	UNIPROT_sp_O43790;CON__O43790;UNIPROT_tr_A0A087X106;UNIPROT_sp_Q14533;CON__P78386;UNIPROT_sp_P78386;UNIPROT_tr_F5GYI5	CON__P78386	285	296	no	no	3	0.069348	62.799
DLNMDCMVAEIK	HISDTSVVVKLDNSRDLNMDCMVAEIKAQY	NSRDLNMDCMVAEIKAQYDDIATRSRAEAE	R	D	L	I	K	A	1	0	1	2	1	0	1	0	0	1	1	1	2	0	0	0	0	0	0	1	0	0	12	0	1437.6302	CON__P78385	CON__P78385	273	284	yes	yes	2	0.076092	80.455
DLQFSEIR	QGTARTLSPVLESPRDLQFSEIRETSAKVN	PVLESPRDLQFSEIRETSAKVNWMPPPSRA	R	D	L	I	R	E	0	1	0	1	0	1	1	0	0	1	1	0	0	1	0	1	0	0	0	0	0	0	8	0	1006.5084	UNIPROT_tr_A0A3B3ISX9;UNIPROT_tr_A0A140T9C0;UNIPROT_sp_P22105-4;UNIPROT_sp_P22105;UNIPROT_sp_P22105-1;UNIPROT_tr_A0A140TA41;UNIPROT_tr_A0A140TA52;UNIPROT_tr_A0A140T8Y3;UNIPROT_tr_A0A140T8Z8;UNIPROT_tr_A0A140T9L7;UNIPROT_tr_A0A087X0I0;UNIPROT_sp_P22105-2;UNIPROT_sp_Q16473;UNIPROT_tr_A0A140T902;UNIPROT_tr_A0A140TA33	UNIPROT_tr_A0A140T902	3739	3746	no	no	2	0.021446	107.9	By matching	By MS/MS	By matching	By matching	By matching	By matching	By MS/MS
DLQFVEVTDVK	ETTGTPRSDTVPSPRDLQFVEVTDVKVTIM	PSPRDLQFVEVTDVKVTIMWTPPESAVTGY	R	D	L	V	K	V	0	0	0	2	0	1	1	0	0	0	1	1	0	1	0	0	1	0	0	3	0	0	11	0	1291.666	UNIPROT_sp_P02751-1;UNIPROT_sp_P02751;UNIPROT_sp_P02751-8;UNIPROT_sp_P02751-3;UNIPROT_sp_P02751-14;UNIPROT_sp_P02751-7;UNIPROT_sp_P02751-11;UNIPROT_sp_P02751-17;UNIPROT_sp_P02751-9;UNIPROT_sp_P02751-5;UNIPROT_sp_P02751-6;UNIPROT_sp_P02751-10;UNIPROT_sp_P02751-4;UNIPROT_sp_P02751-13;UNIPROT_sp_P02751-12	UNIPROT_sp_P02751-1	912	922	yes	no	1;2	5.6627E-110	255.39	By MS/MS	By MS/MS	By MS/MS	By MS/MS	By MS/MS	By MS/MS	By MS/MS
DLQNFLK	PDTLNQGEFKELVRKDLQNFLKKENKNEKV	EFKELVRKDLQNFLKKENKNEKVIEHIMED	K	D	L	L	K	K	0	0	1	1	0	1	0	0	0	0	2	1	0	1	0	0	0	0	0	0	0	0	7	0	876.47052	UNIPROT_sp_P06702	UNIPROT_sp_P06702	44	50	yes	yes	1;2	0.0025832	155.88	By matching	By matching	By MS/MS	By MS/MS		By matching	By MS/MS
DLRDKVNSFFSTFK	PHAGDVEGHLSFLEKDLRDKVNSFFSTFKE	KDLRDKVNSFFSTFKEKESQDKTLSLPELE	K	D	L	F	K	E	0	1	1	2	0	0	0	0	0	0	1	2	0	3	0	2	1	0	0	1	0	0	14	2	1702.8679	UNIPROT_sp_P06727	UNIPROT_sp_P06727	346	359	yes	yes	2;3;4	4.6986E-61	215.51	By MS/MS	By MS/MS	By MS/MS	By MS/MS		By MS/MS	By MS/MS
DLSKEAQEVFK	HKLIDVISMYRELLKDLSKEAQEVFKAIQS	ELLKDLSKEAQEVFKAIQSLKTTEVLRNLQ	K	D	L	F	K	A	1	0	0	1	0	1	2	0	0	0	1	2	0	1	0	1	0	0	0	1	0	0	11	1	1292.6612	UNIPROT_sp_P04114	UNIPROT_sp_P04114	4275	4285	yes	yes	2;3	0.026244	111.27	By matching	By matching	By matching	By matching	By matching		By matching
DLSSHQLNEFLAQTLQR	AKEDDLNSFNATDLKDLSSHQLNEFLAQTL	SSHQLNEFLAQTLQRAPLPLGHIKRMQEVY	K	D	L	Q	R	A	1	1	1	1	0	3	1	0	1	0	4	0	0	1	0	2	1	0	0	0	0	0	17	0	1999.0123	UNIPROT_sp_P09960-4;UNIPROT_sp_P09960;UNIPROT_sp_P09960-3;UNIPROT_sp_P09960-2	UNIPROT_sp_P09960-4	470	486	yes	no	2;3	2.4131E-70	216.26				By MS/MS
DLTALSNMLPK	PAMKAEFNITLIHPKDLTALSNMLPKGPST	IHPKDLTALSNMLPKGPSTPLPEDPNWNVT	K	D	L	P	K	G	1	0	1	1	0	0	0	0	0	0	3	1	1	0	1	1	1	0	0	0	0	0	11	0	1201.6377	UNIPROT_sp_P15144;UNIPROT_tr_H0YLZ8	UNIPROT_sp_P15144	242	252	yes	no	2	3.1329E-15	178.55	By MS/MS	By MS/MS	By MS/MS	By MS/MS	By MS/MS	By MS/MS	By MS/MS
DLTATEVQSETALLTWRPPR	STITAKFTTDLDSPRDLTATEVQSETALLT	EVQSETALLTWRPPRASVTGYLLVYESVDG	R	D	L	P	R	A	2	2	0	1	0	1	2	0	0	0	3	0	0	0	2	1	4	1	0	1	0	0	20	1	2283.1859	UNIPROT_sp_P24821-4;UNIPROT_sp_P24821;UNIPROT_tr_J3QSU6;UNIPROT_tr_E9PC84;UNIPROT_sp_P24821-2;UNIPROT_sp_P24821-3;UNIPROT_tr_F5H7V9;UNIPROT_sp_P24821-5;UNIPROT_sp_P24821-6;UNIPROT_tr_H0YGZ3	UNIPROT_sp_P24821-4	1801	1820	yes	no	3	0.00017723	100.41	By MS/MS		By matching			By MS/MS
DLTDYLMK	YALPHAILRLDLAGRDLTDYLMKILTERGY	RLDLAGRDLTDYLMKILTERGYSFTTTAER	R	D	L	M	K	I	0	0	0	2	0	0	0	0	0	0	2	1	1	0	0	0	1	0	1	0	0	0	8	0	997.47903	UNIPROT_sp_P60709;UNIPROT_sp_P63261;UNIPROT_tr_E7EVS6;UNIPROT_tr_A0A6Q8PFE4;UNIPROT_tr_A0A2R8Y793;UNIPROT_tr_I3L3I0;UNIPROT_tr_I3L1U9;UNIPROT_tr_I3L4N8;UNIPROT_tr_A0A2R8YEA7;UNIPROT_sp_P68032;UNIPROT_sp_P68133;UNIPROT_sp_P62736;UNIPROT_sp_P63267;UNIPROT_sp_P63267-2	UNIPROT_sp_P60709	184	191	no	no	1;2	0.0077069	143.61	By MS/MS	By MS/MS	By MS/MS	By MS/MS	By matching	By MS/MS	By MS/MS
DLTSLGHNENQQGSFSSQGGSSFSVPIFYSSK	EVQTAEDDLKTDFYKDLTSLGHNENQQGSF	QGGSSFSVPIFYSSKRSENINHNSAFKQAI	K	D	L	S	K	R	0	0	2	1	0	3	1	4	1	1	2	1	0	3	1	9	1	0	1	1	0	0	32	0	3391.5593	UNIPROT_sp_P13671	UNIPROT_sp_P13671	257	288	yes	yes	3;4	2.2272E-144	217.48	By MS/MS	By MS/MS	By MS/MS	By MS/MS	By MS/MS	By MS/MS	By MS/MS
DLVFSTWDHK	VAITGNVPNAIPENKDLVFSTWDHKAKGHF	IPENKDLVFSTWDHKAKGHFNCPEGYSGGW	K	D	L	H	K	A	0	0	0	2	0	0	0	0	1	0	1	1	0	1	0	1	1	1	0	1	0	0	10	0	1246.5982	UNIPROT_sp_Q9Y5C1	UNIPROT_sp_Q9Y5C1	378	387	yes	yes	3	0.0037221	107.21				By MS/MS	By MS/MS
DLVGELGTALR	PVSWNWNSKDVGPHRDLVGELGTALRKRNI	GPHRDLVGELGTALRKRNIRYGLYHSLLEW	R	D	L	L	R	K	1	1	0	1	0	0	1	2	0	0	3	0	0	0	0	0	1	0	0	1	0	0	11	0	1142.6295	UNIPROT_sp_P04066	UNIPROT_sp_P04066	163	173	yes	yes	2	2.8066E-15	179.37		By MS/MS	By MS/MS	By MS/MS		By MS/MS	By MS/MS
DLWVNIDQMEK	YYISRIYGPSDSASRDLWVNIDQMEKDKVK	SASRDLWVNIDQMEKDKVKIHGILSNTHRQ	R	D	L	E	K	D	0	0	1	2	0	1	1	0	0	1	1	1	1	0	0	0	0	1	0	1	0	0	11	0	1389.6599	UNIPROT_sp_Q6UX71	UNIPROT_sp_Q6UX71	130	140	yes	yes	2	0.0034335	111.06					By matching
DLYANTVLSGGTTMYPGIADR	TTFNSIMKCDVDIRKDLYANTVLSGGTTMY	VLSGGTTMYPGIADRMQKEITALAPSTMKI	K	D	L	D	R	M	2	1	1	2	0	0	0	3	0	1	2	0	1	0	1	1	3	0	2	1	0	0	21	0	2214.0627	UNIPROT_sp_P60709;UNIPROT_sp_P63261;UNIPROT_tr_E7EVS6;UNIPROT_tr_A0A6Q8PFE4;UNIPROT_tr_A0A2R8Y793	UNIPROT_sp_P60709	292	312	yes	no	2;3	0	289.53	By MS/MS	By MS/MS	By MS/MS	By MS/MS	By MS/MS	By MS/MS	By MS/MS
DLYSGLIGPLIVCR	ACIPWAYYSTVDQVKDLYSGLIGPLIVCRR	KDLYSGLIGPLIVCRRPYLKVFNPRRKLEF	K	D	L	C	R	R	0	1	0	1	1	0	0	2	0	2	3	0	0	0	1	1	0	0	1	1	0	0	14	0	1574.849	UNIPROT_sp_P00450;UNIPROT_tr_H7C5N5;UNIPROT_tr_E9PFZ2	UNIPROT_sp_P00450	888	901	no	no	2;3	1.3623E-08	167.67
DMALTAFVLISLQEAK	IHQEMIGGLRNNNEKDMALTAFVLISLQEA	MALTAFVLISLQEAKDICEEQVNSLPGSIT	K	D	M	A	K	D	3	0	0	1	0	1	1	0	0	1	3	1	1	1	0	1	1	0	0	1	0	0	16	0	1748.9383	UNIPROT_sp_P01024;UNIPROT_tr_M0R0Q9	UNIPROT_sp_P01024	1140	1155	yes	no	2;3	4.4856E-139	245.69	By MS/MS	By MS/MS	By MS/MS	By matching	By MS/MS		By MS/MS
DMNLTLEPEIMPAATDNR	DDSNPWWAAFSRVCKDMNLTLEPEIMPAAT	LTLEPEIMPAATDNRYIRAVGVPALGFSPM	K	D	M	N	R	Y	2	1	2	2	0	0	2	0	0	1	2	0	2	0	2	0	2	0	0	0	0	0	18	0	2029.9449	UNIPROT_sp_Q03154;UNIPROT_sp_Q03154-2;UNIPROT_sp_Q03154-3;UNIPROT_tr_A0A1B0GW23;UNIPROT_sp_Q03154-4;UNIPROT_tr_A0A1B0GU86;UNIPROT_tr_C9JMV9	UNIPROT_sp_Q03154	333	350	yes	no	2	0.00068679	96.371
DMNQVLDAYENK	RPHHFLRRGIFFSHRDMNQVLDAYENKKPF	SHRDMNQVLDAYENKKPFYLYTGRGPSSEA	R	D	M	N	K	K	1	0	2	2	0	1	1	0	0	0	1	1	1	0	0	0	0	0	1	1	0	0	12	0	1438.6398	UNIPROT_sp_P23381;UNIPROT_sp_P23381-2;UNIPROT_tr_G3V277;UNIPROT_tr_G3V3Y5;UNIPROT_tr_G3V3H8;UNIPROT_tr_G3V456;UNIPROT_tr_G3V5U1;UNIPROT_tr_G3V423	UNIPROT_sp_P23381	142	153	yes	no	2	3.1318E-07	152.54				By MS/MS
DMNQVLDAYENKKPFYLYTGR	RPHHFLRRGIFFSHRDMNQVLDAYENKKPF	DAYENKKPFYLYTGRGPSSEAMHVGHLIPF	R	D	M	G	R	G	1	1	2	2	0	1	1	1	0	0	2	2	1	1	1	0	1	0	3	1	0	0	21	2	2564.237	UNIPROT_sp_P23381;UNIPROT_sp_P23381-2;UNIPROT_tr_G3V277;UNIPROT_tr_G3V3Y5;UNIPROT_tr_G3V3H8;UNIPROT_tr_G3V456;UNIPROT_tr_G3V5U1;UNIPROT_tr_G3V423	UNIPROT_sp_P23381	142	162	yes	no	3;4	1.4744E-09	127.59				By MS/MS
DMPASEDLQDLQK	HKHKGQHRQGHPENRDMPASEDLQDLQKKL	NRDMPASEDLQDLQKKLCRKRCINQLLCKL	R	D	M	Q	K	K	1	0	0	3	0	2	1	0	0	0	2	1	1	0	1	1	0	0	0	0	0	0	13	0	1488.6766	UNIPROT_tr_A0A182DWH7;UNIPROT_sp_P49908	UNIPROT_tr_A0A182DWH7	262	274	yes	no	2	3.5648E-70	223.31	By MS/MS	By MS/MS	By MS/MS	By MS/MS	By MS/MS	By MS/MS	By MS/MS
DMPASEDLQDLQKK	HKHKGQHRQGHPENRDMPASEDLQDLQKKL	RDMPASEDLQDLQKKLCRKRCINQLLCKLP	R	D	M	K	K	L	1	0	0	3	0	2	1	0	0	0	2	2	1	0	1	1	0	0	0	0	0	0	14	1	1616.7716	UNIPROT_tr_A0A182DWH7;UNIPROT_sp_P49908	UNIPROT_tr_A0A182DWH7	262	275	yes	no	2;3	8.4362E-14	169.09	By MS/MS	By matching	By MS/MS			By MS/MS	By MS/MS
DMPIQAFLLYQEPVLGPVR	KVLPVPQKAVPYPQRDMPIQAFLLYQEPVL	QAFLLYQEPVLGPVRGPFPIIV________	R	D	M	V	R	G	1	1	0	1	0	2	1	1	0	1	3	0	1	1	3	0	0	0	1	2	0	0	19	0	2185.1605	CON__P02666	CON__P02666	184	202	yes	yes	2;3	0.00020195	104.55
DMTEVISSLENANYK	SEPKVLMSVLNDNSRDMTEVISSLENANYK	DMTEVISSLENANYKDHENGTGTNTYAALN	R	D	M	Y	K	D	1	0	2	1	0	0	2	0	0	1	1	1	1	0	0	2	1	0	1	1	0	0	15	0	1712.7927	UNIPROT_sp_P06681-3;UNIPROT_tr_A0A0G2JL69;UNIPROT_sp_P06681;UNIPROT_tr_B4DQI1;UNIPROT_tr_E9PDZ0;UNIPROT_tr_A0A0G2JK28;UNIPROT_tr_H0Y868	UNIPROT_sp_P06681-3	183	197	yes	no	2;3	3.8219E-301	308.61				By MS/MS	By MS/MS
DMYSFLEDMGLK	INGITYTPVSSTNEKDMYSFLEDMGLKAFT	NEKDMYSFLEDMGLKAFTNSKIRKPKMCPQ	K	D	M	L	K	A	0	0	0	2	0	0	1	1	0	0	2	1	2	1	0	1	0	0	1	0	0	0	12	0	1447.6363	UNIPROT_sp_P01023	UNIPROT_sp_P01023	665	676	yes	yes	2	5.5125E-65	225.87	By MS/MS	By MS/MS	By MS/MS	By MS/MS	By MS/MS	By MS/MS	By MS/MS
DNAELENLIR	DRLASYLEKVRQLERDNAELENLIRERSQQ	RQLERDNAELENLIRERSQQQEPLLCPSYQ	R	D	N	I	R	E	1	1	2	1	0	0	2	0	0	1	2	0	0	0	0	0	0	0	0	0	0	0	10	0	1185.599	UNIPROT_sp_Q15323;CON__Q9UE12;CON__Q15323;UNIPROT_sp_Q14525;CON__Q14525	UNIPROT_sp_Q15323	80	89	no	no	2	7.0242E-56	234.82					By MS/MS
DNDGWLTSDPR	TMTIHNGMFFSTYDRDNDGWLTSDPRKQCS	TYDRDNDGWLTSDPRKQCSKEDGGGWWYNR	R	D	N	P	R	K	0	1	1	3	0	0	0	1	0	0	1	0	0	0	1	1	1	1	0	0	0	0	11	0	1274.5527	UNIPROT_sp_P02675;UNIPROT_tr_D6REL8	UNIPROT_sp_P02675	411	421	yes	no	2	3.0165E-15	178.84
DNELLVYK	LSRAYSLFSYNTQGRDNELLVYKERVGEYS	SYNTQGRDNELLVYKERVGEYSLYIGRHKV	R	D	N	Y	K	E	0	0	1	1	0	0	1	0	0	0	2	1	0	0	0	0	0	0	1	1	0	0	8	0	992.51786	UNIPROT_sp_P02743	UNIPROT_sp_P02743	77	84	yes	yes	1;2	0.0049567	153.71	By MS/MS	By MS/MS	By MS/MS	By MS/MS	By MS/MS	By MS/MS	By matching
DNELLVYKER	LSRAYSLFSYNTQGRDNELLVYKERVGEYS	NTQGRDNELLVYKERVGEYSLYIGRHKVTS	R	D	N	E	R	V	0	1	1	1	0	0	2	0	0	0	2	1	0	0	0	0	0	0	1	1	0	0	10	1	1277.6616	UNIPROT_sp_P02743	UNIPROT_sp_P02743	77	86	yes	yes	2;3	5.9304E-18	195.57	By MS/MS	By MS/MS	By MS/MS	By MS/MS	By MS/MS		By MS/MS
DNENVVNEYSSELEK	YLLKDLWQKRQKQVKDNENVVNEYSSELEK	DNENVVNEYSSELEKHQLYIDETVNSNIPT	K	D	N	E	K	H	0	0	3	1	0	0	4	0	0	0	1	1	0	0	0	2	0	0	1	2	0	0	15	0	1767.7799	UNIPROT_sp_P02675	UNIPROT_sp_P02675	164	178	yes	yes	2;3	1.0145E-244	289.75				By MS/MS	By MS/MS		By MS/MS
DNENVVNEYSSELEKHQLYIDETVNSNIPTNLR	YLLKDLWQKRQKQVKDNENVVNEYSSELEK	YIDETVNSNIPTNLRVLRSILENLRSKIQK	K	D	N	L	R	V	0	1	6	2	0	1	5	0	1	2	3	1	0	0	1	3	2	0	2	3	0	0	33	1	3875.845	UNIPROT_sp_P02675	UNIPROT_sp_P02675	164	196	yes	yes	4	0.0018206	50.583
DNEQHVFK	PLVNQVNINALASKKDNEQHVFKVKDMENL	NALASKKDNEQHVFKVKDMENLEDVFYQMI	K	D	N	F	K	V	0	0	1	1	0	1	1	0	1	0	0	1	0	1	0	0	0	0	0	1	0	0	8	0	1015.4723	UNIPROT_tr_B4E1Z4;UNIPROT_tr_E7ETN3;UNIPROT_sp_P00751;UNIPROT_tr_A0A0G2JH38;UNIPROT_sp_P00751-2;UNIPROT_tr_H7C5H1	UNIPROT_tr_B4E1Z4	949	956	yes	no	2	0.005528	167.9	By matching		By matching	By MS/MS	By MS/MS	By matching	By MS/MS
DNFHGLAIFLDTYPNDETTER	YTRDRLVPGPVFGSKDNFHGLAIFLDTYPN	AIFLDTYPNDETTERVFPYISVMVNNGSLS	K	D	N	E	R	V	1	1	2	3	0	0	2	1	1	1	2	0	0	2	1	0	3	0	1	0	0	0	21	0	2467.1292	UNIPROT_tr_D6RBV2;UNIPROT_sp_Q12907;UNIPROT_tr_D6RIU4	UNIPROT_tr_D6RBV2	152	172	no	no	2	3.8365E-10	127.75
DNHLLGTFDLTGIPPAPR	TVTIKVYEGERPLTKDNHLLGTFDLTGIPP	LLGTFDLTGIPPAPRGVPQIEVTFEIDVNG	K	D	N	P	R	G	1	1	1	2	0	0	0	2	1	1	3	0	0	1	3	0	2	0	0	0	0	0	18	0	1933.0058	UNIPROT_sp_P11021	UNIPROT_sp_P11021	475	492	yes	yes	2;3	0.00019647	99.413				By matching			By MS/MS
DNIQGITKPAIR	GLGKGGAKRHRKVLRDNIQGITKPAIRRLA	VLRDNIQGITKPAIRRLARRGGVKRISGLI	R	D	N	I	R	R	1	1	1	1	0	1	0	1	0	3	0	1	0	0	1	0	1	0	0	0	0	0	12	1	1324.7463	UNIPROT_sp_P62805	UNIPROT_sp_P62805	25	36	yes	yes	2;3	2.4639E-06	152.54		By MS/MS	By matching		By MS/MS	By matching	By matching
DNLAEDIMR	VDQLTNDKARVEVERDNLAEDIMRLREKLQ	RVEVERDNLAEDIMRLREKLQEEMLQREEA	R	D	N	M	R	L	1	1	1	2	0	0	1	0	0	1	1	0	1	0	0	0	0	0	0	0	0	0	9	0	1075.4968	UNIPROT_tr_B0YJC4;UNIPROT_sp_P08670	UNIPROT_tr_B0YJC4	176	184	yes	no	2	0.085095	80.438
DNLQHKDSSVPNTGTAR	EALVKGNPPIYRFWKDNLQHKDSSVPNTGT	LQHKDSSVPNTGTARMVETTAYALLTSLNL	K	D	N	A	R	M	1	1	2	2	0	1	0	1	1	0	1	1	0	0	1	2	2	0	0	1	0	0	17	1	1838.8871	UNIPROT_sp_P01031	UNIPROT_sp_P01031	1230	1246	yes	yes	3	0.013817	76.158	By MS/MS	By MS/MS	By MS/MS			By MS/MS	By MS/MS
DNQWVGFDDVESFK	TKQRIQDQKVPYIFRDNQWVGFDDVESFKT	RDNQWVGFDDVESFKTKVSYLKQKGLGGAM	R	D	N	F	K	T	0	0	1	3	0	1	1	1	0	0	0	1	0	2	0	1	0	1	0	2	0	0	14	0	1684.7369	UNIPROT_sp_Q13231-2;UNIPROT_sp_Q13231-3;UNIPROT_sp_Q13231;UNIPROT_tr_D6REY1;UNIPROT_sp_Q13231-4	UNIPROT_sp_Q13231-2	328	341	yes	no	2	0.011881	90.926
DNSALDPIIHGLK	RIIGAMAIFFQVSPRDNSALDPIIHGLKGV	PRDNSALDPIIHGLKGVVHHEKETFLDPFV	R	D	N	L	K	G	1	0	1	2	0	0	0	1	1	2	2	1	0	0	1	1	0	0	0	0	0	0	13	0	1391.7409	UNIPROT_sp_P23470-2;UNIPROT_sp_P23470	UNIPROT_sp_P23470-2	210	222	yes	no	2;3	4.4026E-06	145.91	By MS/MS	By matching	By MS/MS	By matching	By matching	By MS/MS	By MS/MS
DNSVHWERPQKPK	RKEVLKSLNEEAVKKDNSVHWERPQKPKAP	KKDNSVHWERPQKPKAPVGHFYEPQAPSAE	K	D	N	P	K	A	0	1	1	1	0	1	1	0	1	0	0	2	0	0	2	1	0	1	0	1	0	0	13	2	1619.8168	UNIPROT_sp_P01023	UNIPROT_sp_P01023	1178	1190	yes	yes	2;3;4	0.00088884	126.19	By MS/MS	By MS/MS	By MS/MS	By MS/MS	By MS/MS	By MS/MS	By MS/MS
DNVFDGLVR	ELLTQEGQASFQGLKDNVFDGLVRVTQEFH	SFQGLKDNVFDGLVRVTQEFHMKVKHLIDS	K	D	N	V	R	V	0	1	1	2	0	0	0	1	0	0	1	0	0	1	0	0	0	0	0	2	0	0	9	0	1033.5193	UNIPROT_sp_P04114	UNIPROT_sp_P04114	4169	4177	yes	yes	1;2	7.7404E-05	173.68	By MS/MS	By MS/MS	By MS/MS	By MS/MS	By MS/MS	By MS/MS	By MS/MS
DNYPPGFSYADFGPQFTAR	HWQGEGRPQYQRFMRDNYPPGFSYADFGPQ	PGFSYADFGPQFTARFFHPEEWADLFQAAG	R	D	N	A	R	F	2	1	1	2	0	1	0	2	0	0	0	0	0	3	3	1	1	0	2	0	0	0	19	0	2148.9541	UNIPROT_sp_P04066	UNIPROT_sp_P04066	95	113	yes	yes	2	0.03374	65.956						By matching
DPAGHFHQVWYDNPQSISLK	NLWDKDQRAPYYNYKDPAGHFHQVWYDNPQ	FHQVWYDNPQSISLKATYIQNYRLRGIGMW	K	D	P	L	K	A	1	0	1	2	0	2	0	1	2	1	1	1	0	1	2	2	0	1	1	1	0	0	20	0	2338.1131	UNIPROT_sp_Q01459	UNIPROT_sp_Q01459	320	339	yes	yes	2;3;4	6.7597E-13	154.46					By matching
DPDAQPGGELMLGGTDSK	QKLVDQNIFSFYLSRDPDAQPGGELMLGGT	AQPGGELMLGGTDSKYYKGSLSYLNVTRKA	R	D	P	S	K	Y	1	0	0	3	0	1	1	4	0	0	2	1	1	0	2	1	1	0	0	0	0	0	18	0	1786.8043	UNIPROT_tr_A0A1B0GV23;UNIPROT_tr_A0A1B0GVD5;UNIPROT_tr_A0A1B0GWE8;UNIPROT_sp_P07339;UNIPROT_tr_C9JH19;UNIPROT_tr_F8W787;UNIPROT_tr_A0A1B0GW44;UNIPROT_tr_A0A1B0GVP3;UNIPROT_tr_A0A1B0GU92;UNIPROT_tr_A0A1B0GU03;UNIPROT_tr_H7C469;UNIPROT_tr_F8WD96	UNIPROT_tr_A0A1B0GV23	236	253	yes	no	2	4.883E-06	143.31
DPDNIAAWYLR	DPYKTDVRTNINSSRDPDNIAAWYLRSNNG	NSSRDPDNIAAWYLRSNNGNRRNYYIAAEE	R	D	P	L	R	S	2	1	1	2	0	0	0	0	0	1	1	0	0	0	1	0	0	1	1	0	0	0	11	0	1332.6463	UNIPROT_sp_P12259;UNIPROT_tr_A0A0A0MRJ7	UNIPROT_sp_P12259	1563	1573	yes	no	2	0.00056129	133.57
DPDQTDGLGLSYLSSHIANVER	GGETPLFKQFFKNWRDPDQTDGLGLSYLSS	LGLSYLSSHIANVERVPFDAATLHTSTAMA	R	D	P	E	R	V	1	1	1	3	0	1	1	2	1	1	3	0	0	0	1	3	1	0	1	1	0	0	22	0	2386.1401	UNIPROT_sp_P06396;UNIPROT_sp_P06396-4;UNIPROT_sp_P06396-3;UNIPROT_tr_A0A0A0MS51;UNIPROT_tr_A0A0A0MT01;UNIPROT_sp_P06396-2	UNIPROT_sp_P06396	398	419	no	no	2;3	0	309.45	By MS/MS	By MS/MS	By MS/MS	By MS/MS	By MS/MS	By MS/MS	By MS/MS
DPEGLFLQDNIVAEFSVDETGQMSATAK	DKARFSGTWYAMAKKDPEGLFLQDNIVAEF	EFSVDETGQMSATAKGRVRLLNNWDVCADM	K	D	P	A	K	G	3	0	1	3	0	2	3	2	0	1	2	1	1	2	1	2	2	0	0	2	0	0	28	0	3011.407	UNIPROT_tr_Q5VY30;UNIPROT_sp_P02753	UNIPROT_tr_Q5VY30	47	74	yes	no	3	1.15E-41	152.92	By MS/MS	By matching	By MS/MS	By matching	By MS/MS	By MS/MS	By matching
DPEIHLSGPLEAGKPITVK	KLEKGIQVEIYSFPKDPEIHLSGPLEAGKP	HLSGPLEAGKPITVKCSVADVYPFDRLEID	K	D	P	V	K	C	1	0	0	1	0	0	2	2	1	2	2	2	0	0	3	1	1	0	0	1	0	0	19	1	2000.0942	UNIPROT_sp_P19320;UNIPROT_sp_P19320-2;UNIPROT_sp_P19320-3;UNIPROT_tr_E9PDD2	UNIPROT_sp_P19320	118	136	yes	no	2;3;4	2.5505E-53	196.71		By MS/MS	By matching	By MS/MS	By MS/MS	By MS/MS	By matching
DPENFPFVVLGNK	LDSWRDEFLIQASPRDPENFPFVVLGNKID	PRDPENFPFVVLGNKIDLENRQVATKRAQA	R	D	P	N	K	I	0	0	2	1	0	0	1	1	0	0	1	1	0	2	2	0	0	0	0	2	0	0	13	0	1474.7456	UNIPROT_tr_A0A6Q8PGE6;UNIPROT_sp_P51149;UNIPROT_tr_A0A6Q8PG52;UNIPROT_tr_A0A6Q8PH84;UNIPROT_tr_C9J592;UNIPROT_tr_C9IZZ0	UNIPROT_tr_A0A6Q8PGE6	90	102	yes	no	2	0.065759	72.243
DPILFPSFIHSQK	NWDLVGNNTPIFFIRDPILFPSFIHSQKRN	IRDPILFPSFIHSQKRNPQTHLKDPDMVWD	R	D	P	Q	K	R	0	0	0	1	0	1	0	0	1	2	1	1	0	2	2	2	0	0	0	0	0	0	13	0	1527.8086	UNIPROT_sp_P04040	UNIPROT_sp_P04040	157	169	yes	yes	2;3	8.7108E-09	164.65		By matching		By MS/MS	By MS/MS
DPKEYANQFMWEYSTNYGQAPLSLLVSYTK	YVEPTNDEICEAFRKDPKEYANQFMWEYST	NYGQAPLSLLVSYTKSYLSMVGSCCTSASP	K	D	P	T	K	S	2	0	2	1	0	2	2	1	0	0	3	2	1	1	2	3	2	1	4	1	0	0	30	1	3542.6704	UNIPROT_sp_P02774;UNIPROT_tr_D6RF35;UNIPROT_sp_P02774-3;UNIPROT_sp_P02774-2;UNIPROT_tr_D6RBJ7	UNIPROT_sp_P02774	151	180	yes	no	3	1.4251E-16	107.45	By MS/MS	By MS/MS	By MS/MS	By matching	By matching	By MS/MS	By MS/MS
DPLPDPLLDK	EQEPGMSDPLPKPLRDPLPDPLLDKLVLPV	PKPLRDPLPDPLLDKLVLPVLPGALQARPG	R	D	P	D	K	L	0	0	0	3	0	0	0	0	0	0	3	1	0	0	3	0	0	0	0	0	0	0	10	0	1121.5968	UNIPROT_sp_P07988;UNIPROT_tr_H0Y7V6	UNIPROT_sp_P07988	166	175	yes	no	2	0.034949	96.492
DPNGLPPEAQK	LDGTCADSYSFVFSRDPNGLPPEAQKIVRQ	VFSRDPNGLPPEAQKIVRQRQEELCLARQY	R	D	P	Q	K	I	1	0	1	1	0	1	1	1	0	0	1	1	0	0	3	0	0	0	0	0	0	0	11	0	1164.5775	UNIPROT_tr_Q5VY30;UNIPROT_sp_P02753	UNIPROT_tr_Q5VY30	156	166	yes	no	2	0.0022541	121.5		By MS/MS	By MS/MS	By MS/MS	By MS/MS	By MS/MS	By MS/MS
DPNHFRPAGLPEK	SLADQAANEWGRSGKDPNHFRPAGLPEKY_	GKDPNHFRPAGLPEKY______________	K	D	P	E	K	Y	1	1	1	1	0	0	1	1	1	0	1	1	0	1	3	0	0	0	0	0	0	0	13	1	1476.7474	UNIPROT_sp_P0DJI8;UNIPROT_tr_E9PQD6;UNIPROT_sp_P0DJI9	UNIPROT_sp_P0DJI8	109	121	no	no	3	0.0055221	101.39
DPNHFRPAGLPEKY	SLADQAANEWGRSGKDPNHFRPAGLPEKY_	KDPNHFRPAGLPEKY_______________	K	D	P	K	Y	-	1	1	1	1	0	0	1	1	1	0	1	1	0	1	3	0	0	0	1	0	0	0	14	2	1639.8107	UNIPROT_sp_P0DJI8;UNIPROT_tr_E9PQD6;UNIPROT_sp_P0DJI9	UNIPROT_sp_P0DJI8	109	122	no	no	3;4	0.024297	98					By matching		By MS/MS
DPPSDLLLLK	PSQDTGSPSRMRPWKDPPSDLLLLKQSNSS	MRPWKDPPSDLLLLKQSNSSKILVGRWHLA	K	D	P	L	K	Q	0	0	0	2	0	0	0	0	0	0	4	1	0	0	2	1	0	0	0	0	0	0	10	0	1109.6332	UNIPROT_sp_P12259;UNIPROT_tr_A0A0A0MRJ7	UNIPROT_sp_P12259	926	935	yes	no	2	0.0044724	112.11		By MS/MS	By matching	By MS/MS	By matching	By MS/MS
DPPSWSVLAGHSR	GGLIQTARALAVNPRDPPSWSVLAGHSRTV	PRDPPSWSVLAGHSRTVSDSIKKLITSMRD	R	D	P	S	R	T	1	1	0	1	0	0	0	1	1	0	1	0	0	0	2	3	0	1	0	1	0	0	13	0	1407.6895	UNIPROT_sp_Q9Y490	UNIPROT_sp_Q9Y490	1626	1638	yes	yes	3	0.0054947	93.348
DPSPVSGPVHLFR	NNPFLPQASRLQAKRDPSPVSGPVHLFRLS	KRDPSPVSGPVHLFRLSGKCFSLVESTYKY	R	D	P	F	R	L	0	1	0	1	0	0	0	1	1	0	1	0	0	1	3	2	0	0	0	2	0	0	13	0	1406.7306	UNIPROT_sp_Q9UJJ9;UNIPROT_tr_H0YEA7	UNIPROT_sp_Q9UJJ9	54	66	yes	no	3	5.8451E-05	131.17
DPTFIPAPIQAK	STCEQLAKANAGKPKDPTFIPAPIQAKTSP	KPKDPTFIPAPIQAKTSPVDEKALQDQLVL	K	D	P	A	K	T	2	0	0	1	0	1	0	0	0	2	0	1	0	1	3	0	1	0	0	0	0	0	12	0	1296.7078	UNIPROT_sp_P01019	UNIPROT_sp_P01019	64	75	yes	yes	2;3	1.1064E-19	181.55	By MS/MS	By MS/MS	By MS/MS	By MS/MS	By MS/MS	By MS/MS	By MS/MS
DPTFIPAPIQAKTSPVDEK	STCEQLAKANAGKPKDPTFIPAPIQAKTSP	IPAPIQAKTSPVDEKALQDQLVLVAAKLDT	K	D	P	E	K	A	2	0	0	2	0	1	1	0	0	2	0	2	0	1	4	1	2	0	0	1	0	0	19	1	2053.0732	UNIPROT_sp_P01019	UNIPROT_sp_P01019	64	82	yes	yes	3	3.1993E-07	120.9
DPTPEQTHR	GGQTALKSPPGVCSRDPTPEQTHRLARAMM	PGVCSRDPTPEQTHRLARAMMAFTADLFSL	R	D	P	H	R	L	0	1	0	1	0	1	1	0	1	0	0	0	0	0	2	0	2	0	0	0	0	0	9	0	1079.4996	UNIPROT_sp_P08697;UNIPROT_tr_C9JMH6;UNIPROT_tr_A0A0J9YY65;UNIPROT_tr_C9JPV4;UNIPROT_tr_A0A0J9YWQ3	UNIPROT_sp_P08697	73	81	no	no	2	0.052284	96.492
DPVASSLSPYFGTK	ALLSSLARCSLLEPRDPVASSLSPYFGTKT	RDPVASSLSPYFGTKTRYEDVNPVLLSGPE	R	D	P	T	K	T	1	0	0	1	0	0	0	1	0	0	1	1	0	1	2	3	1	0	1	1	0	0	14	0	1467.7246	UNIPROT_sp_Q9UNW1;UNIPROT_sp_Q9UNW1-3;UNIPROT_sp_Q9UNW1-2	UNIPROT_sp_Q9UNW1	37	50	yes	no	2	8.7519E-32	190.53
DPVASTSNLDMDFR	SSVDELVGIDYSLMKDPVASTSNLDMDFRG	KDPVASTSNLDMDFRGAFFPLTERNWSLPN	K	D	P	F	R	G	1	1	1	3	0	0	0	0	0	0	1	0	1	1	1	2	1	0	0	1	0	0	14	0	1566.6984	UNIPROT_sp_P55058;UNIPROT_sp_P55058-3;UNIPROT_sp_P55058-4;UNIPROT_sp_P55058-2	UNIPROT_sp_P55058	222	235	yes	no	2	2.7737E-49	208.17			By matching	By matching	By MS/MS
DPVQEAWAEDVDLR	RQAHLYRGIFPVLCKDPVQEAWAEDVDLRV	KDPVQEAWAEDVDLRVNFAMNVGKARGFFK	K	D	P	L	R	V	2	1	0	3	0	1	2	0	0	0	1	0	0	0	1	0	0	1	0	2	0	0	14	0	1641.7635	UNIPROT_sp_P14618;UNIPROT_tr_B4DNK4;UNIPROT_sp_P14618-3;UNIPROT_sp_P14618-2;UNIPROT_tr_H3BR70	UNIPROT_sp_P14618-2	476	489	no	no	2	0.00011031	148.13
DPVQLNLLYVQAR	LRRKFFYSDQNVDSRDPVQLNLLYVQARDD	SRDPVQLNLLYVQARDDILNGSHPVSFDKA	R	D	P	A	R	D	1	1	1	1	0	2	0	0	0	0	3	0	0	0	1	0	0	0	1	2	0	0	13	0	1527.8409	UNIPROT_sp_Q9Y490;UNIPROT_sp_Q9Y4G6	UNIPROT_sp_Q9Y490	208	220	yes	no	2	0.0036913	111.06
DQALQLQVLNSR	YYISVKKGSVVTNERDQALQLQVLNSRFKA	NERDQALQLQVLNSRFKALEAKSIHLSINF	R	D	Q	S	R	F	1	1	1	1	0	3	0	0	0	0	3	0	0	0	0	1	0	0	0	1	0	0	12	0	1383.747	UNIPROT_sp_Q13201;UNIPROT_tr_E7EPG1	UNIPROT_sp_Q13201	891	902	yes	no	2	5.8142E-07	146.71
DQEVLLQTFLDDASPGDK	KAAIQALRKMEPKDKDQEVLLQTFLDDASP	VLLQTFLDDASPGDKRLAAYLMLMRSPSQA	K	D	Q	D	K	R	1	0	0	4	0	2	1	1	0	0	3	1	0	1	1	1	1	0	0	1	0	0	18	0	1989.9531	UNIPROT_sp_P04114;UNIPROT_tr_A8MUN2	UNIPROT_sp_P04114	540	557	yes	no	2	3.4626E-17	157.56					By MS/MS
DQEVLLQTFLDDASPGDKR	KAAIQALRKMEPKDKDQEVLLQTFLDDASP	LLQTFLDDASPGDKRLAAYLMLMRSPSQAD	K	D	Q	K	R	L	1	1	0	4	0	2	1	1	0	0	3	1	0	1	1	1	1	0	0	1	0	0	19	1	2146.0542	UNIPROT_sp_P04114;UNIPROT_tr_A8MUN2	UNIPROT_sp_P04114	540	558	yes	no	2;3	2.6239E-232	271.68				By matching	By MS/MS	By MS/MS
DQFLQLSQYR	SCPKDMAPSHCAEHKDQFLQLSQYRQLKTA	CAEHKDQFLQLSQYRQLKTAEDYQALNKDI	K	D	Q	Y	R	Q	0	1	0	1	0	3	0	0	0	0	2	0	0	1	0	1	0	0	1	0	0	0	10	0	1296.6463	UNIPROT_sp_O95479;UNIPROT_sp_O95479-2	UNIPROT_sp_O95479	100	109	yes	no	2	6.5316E-10	180.44
DQFNLIVFSTEATQWR	TREALIKILDDLSPRDQFNLIVFSTEATQW	QFNLIVFSTEATQWRPSLVPASAENVNKAR	R	D	Q	W	R	P	1	1	1	1	0	2	1	0	0	1	1	0	0	2	0	1	2	1	0	1	0	0	16	0	1953.9585	UNIPROT_sp_Q14624;UNIPROT_sp_Q14624-2;UNIPROT_sp_Q14624-3;UNIPROT_sp_Q14624-4;UNIPROT_tr_H7C0L5;UNIPROT_tr_B7ZKJ8	UNIPROT_tr_B7ZKJ8	308	323	no	no	2;3	3.0884E-119	242.4		By matching	By MS/MS	By MS/MS	By MS/MS		By matching
DQFNLIVFSTEATQWRPSLVPASAENVNK	TREALIKILDDLSPRDQFNLIVFSTEATQW	WRPSLVPASAENVNKARSFAAGIQALGGTN	R	D	Q	N	K	A	3	1	3	1	0	2	2	0	0	1	2	1	0	2	2	3	2	1	0	3	0	0	29	1	3260.6466	UNIPROT_sp_Q14624;UNIPROT_sp_Q14624-2;UNIPROT_sp_Q14624-3;UNIPROT_sp_Q14624-4;UNIPROT_tr_H7C0L5;UNIPROT_tr_B7ZKJ8	UNIPROT_tr_B7ZKJ8	308	336	no	no	3;4	4.3386E-71	181.32	By MS/MS	By MS/MS	By MS/MS	By MS/MS	By MS/MS	By MS/MS	By MS/MS
DQGNQEQDPNISNGEEEEEKEPGEVGTHNDNQER	HHQLNRSSKHSQGLRDQGNQEQDPNISNGE	KEPGEVGTHNDNQERKTELPREHANSKQEE	R	D	Q	E	R	K	0	1	5	3	0	4	9	4	1	1	0	1	0	0	2	1	1	0	0	1	0	0	34	1	3850.6022	UNIPROT_sp_Q14515-2;UNIPROT_sp_Q14515	UNIPROT_sp_Q14515-2	62	95	yes	no	4	0.068445	31.688	By MS/MS	By matching
DQGTYEDYVEGLRVFDK	FEHFLPMLQTVAKNKDQGTYEDYVEGLRVF	GTYEDYVEGLRVFDKEGNGTVMGAEIRHVL	K	D	Q	D	K	E	0	1	0	3	0	1	2	2	0	0	1	1	0	1	0	0	1	0	2	2	0	0	17	1	2032.9378	UNIPROT_tr_F8VPF3;UNIPROT_tr_F8W1R7;UNIPROT_sp_P60660-2;UNIPROT_sp_P60660;UNIPROT_tr_J3KND3;UNIPROT_tr_G8JLA2;UNIPROT_tr_G3V1V0;UNIPROT_tr_B7Z6Z4;UNIPROT_tr_F8VZU9;UNIPROT_tr_G3V1Y7;UNIPROT_tr_F8W180;UNIPROT_tr_H0YI43	UNIPROT_tr_F8VPF3	70	86	yes	no	3	0.017424	74.141	By MS/MS		By matching	By MS/MS			By MS/MS
DQIVDLTVGNNK	QKNYSPYYNTIDDLKDQIVDLTVGNNKTLL	DLKDQIVDLTVGNNKTLLDIDNTRMTLDDF	K	D	Q	N	K	T	0	0	2	2	0	1	0	1	0	1	1	1	0	0	0	0	1	0	0	2	0	0	12	0	1314.6779	CON__P35527;UNIPROT_sp_P35527	CON__P35527	213	224	yes	no	2	0.00044101	121.61				By matching
DQLIYNLLK	______________________________	______________________________	K	D	Q	L	K	E	0	0	1	1	0	1	0	0	0	1	3	1	0	0	0	0	0	0	1	0	0	0	9	0	1118.6336	UNIPROT_sp_P00338;UNIPROT_sp_P00338-5;UNIPROT_sp_P00338-2;UNIPROT_sp_P00338-3;UNIPROT_tr_F5GXY2;UNIPROT_sp_P00338-4;UNIPROT_tr_F5GYU2;UNIPROT_tr_F5GXH2;UNIPROT_tr_F5H5J4;UNIPROT_tr_F5H6W8;UNIPROT_tr_F5GZQ4;UNIPROT_tr_F5H8H6;UNIPROT_tr_F5GXC7;UNIPROT_tr_F5GWW2;UNIPROT_tr_F5GXU1	UNIPROT_sp_P00338	6	14	yes	no	2	0.0037612	117.81				By matching	By matching
DQLIYNLLKEEQTPQNK	______________________________	LIYNLLKEEQTPQNKITVVGVGAVGMACAI	K	D	Q	N	K	I	0	0	2	1	0	3	2	0	0	1	3	2	0	0	1	0	1	0	1	0	0	0	17	1	2073.0742	UNIPROT_sp_P00338;UNIPROT_sp_P00338-5;UNIPROT_sp_P00338-2;UNIPROT_sp_P00338-3;UNIPROT_tr_F5GXY2;UNIPROT_sp_P00338-4;UNIPROT_tr_F5GYU2;UNIPROT_tr_F5GXH2;UNIPROT_tr_F5H5J4;UNIPROT_tr_F5H6W8;UNIPROT_tr_F5GZQ4;UNIPROT_tr_F5H8H6;UNIPROT_tr_F5GXC7;UNIPROT_tr_F5GWW2;UNIPROT_tr_F5GXU1	UNIPROT_sp_P00338	6	22	yes	no	3	0.0001297	106.19
DQLQSYICFCLPAFEGRNCETHK	DQCASSPCQNGGSCKDQLQSYICFCLPAFE	FCLPAFEGRNCETHKDDQLICVNENGGCEQ	K	D	Q	H	K	D	1	1	1	1	3	2	2	1	1	1	2	1	0	2	1	1	1	0	1	0	0	0	23	1	2872.2731	UNIPROT_tr_F5H8B0;UNIPROT_sp_P08709-2;UNIPROT_sp_P08709	UNIPROT_tr_F5H8B0	39	61	yes	no	4	0.081462	39.659		By matching	By MS/MS			By MS/MS
DQLVIPDGQEEEQEAAGEGR	LSVSQENPEMEGPERDQLVIPDGQEEEQEA	PDGQEEEQEAAGEGRNQQKLRGEDDYNMDE	R	D	Q	G	R	N	2	1	0	2	0	3	5	3	0	1	1	0	0	0	1	0	0	0	0	1	0	0	20	0	2168.9822	UNIPROT_sp_Q8NBJ4-2;UNIPROT_sp_Q8NBJ4	UNIPROT_sp_Q8NBJ4-2	311	330	yes	no	2	0.00019585	103.79				By MS/MS	By MS/MS
DQPRPAFSAIR	IPGIKGTKGSPGNIKDQPRPAFSAIRRNPP	GNIKDQPRPAFSAIRRNPPMGGNVVIFDTV	K	D	Q	I	R	R	2	2	0	1	0	1	0	0	0	1	0	0	0	1	2	1	0	0	0	0	0	0	11	1	1256.6626	UNIPROT_sp_P02745;UNIPROT_tr_X6RLJ0	UNIPROT_sp_P02745	111	121	yes	no	2;3	1.045E-10	162.64	By MS/MS	By MS/MS	By MS/MS	By MS/MS	By MS/MS	By MS/MS	By MS/MS
DQQEAALVDMVNDGVEDLR	TILRHLGRTLGLYGKDQQEAALVDMVNDGV	AALVDMVNDGVEDLRCKYISLIYTNYEAGK	K	D	Q	L	R	C	2	1	1	4	0	2	2	1	0	0	2	0	1	0	0	0	0	0	0	3	0	0	19	0	2115.9743	UNIPROT_sp_P09211;UNIPROT_tr_A8MX94	UNIPROT_sp_P09211	83	101	yes	no	2	1.7456E-41	192.32
DQTIRFDHVITNMNNNYEPR	IAFSATRTINVPLRRDQTIRFDHVITNMNN	FDHVITNMNNNYEPRSGKFTCKVPGLYYFT	R	D	Q	P	R	S	0	2	4	2	0	1	1	0	1	2	0	0	1	1	1	0	2	0	1	1	0	0	20	1	2476.1554	UNIPROT_tr_A0A0A0MSV6;UNIPROT_tr_D6R934;UNIPROT_sp_P02746	UNIPROT_tr_A0A0A0MSV6	135	154	yes	no	3;4	1.3579E-31	179.07	By MS/MS	By MS/MS	By MS/MS	By MS/MS	By MS/MS	By MS/MS	By MS/MS
DQVNTFDNIFIAPVGISTAMGMISLGLKGETHEQVHSILHFK	ILNAKFAFNLYRVLKDQVNTFDNIFIAPVG	KGETHEQVHSILHFKDFVNASSKYEITTIH	K	D	Q	F	K	D	2	0	2	2	0	2	2	4	3	5	3	2	2	3	1	3	3	0	0	3	0	0	42	1	4594.3352	UNIPROT_sp_P05546	UNIPROT_sp_P05546	143	184	yes	yes	4;5;6	2.6763E-10	77.321
DQYYNIDVPSR	NIRKPDGYDYYAFSKDQYYNIDVPSRTARA	AFSKDQYYNIDVPSRTARAITTRSGQTLSK	K	D	Q	S	R	T	0	1	1	2	0	1	0	0	0	1	0	0	0	0	1	1	0	0	2	1	0	0	11	0	1368.631	UNIPROT_sp_Q92954-5;UNIPROT_sp_Q92954-2;UNIPROT_sp_Q92954;UNIPROT_sp_Q92954-4;UNIPROT_sp_Q92954-3;UNIPROT_sp_Q92954-6	UNIPROT_sp_Q92954-5	902	912	yes	no	2	3.8866E-66	232.88	By MS/MS	By MS/MS	By MS/MS	By MS/MS	By MS/MS	By MS/MS	By MS/MS
DRDGNTLTYYR	STPFDNEFYNGLCNRDRDGNTLTYYRRPWN	LCNRDRDGNTLTYYRRPWNVASLIYETKGE	R	D	R	Y	R	R	0	2	1	2	0	0	0	1	0	0	1	0	0	0	0	0	2	0	2	0	0	0	11	1	1372.6371	UNIPROT_sp_P02748	UNIPROT_sp_P02748	184	194	yes	yes	2;3	4.2405E-25	199.68	By matching	By MS/MS	By MS/MS		By MS/MS	By MS/MS	By MS/MS
DRDGQPQVVPVEGSLR	TVPEGQFDSFVVQYKDRDGQPQVVPVEGSL	RDGQPQVVPVEGSLREVSVPGLDPAHRYKL	K	D	R	L	R	E	0	2	0	2	0	2	1	2	0	0	1	0	0	0	2	1	0	0	0	3	0	0	16	1	1750.8962	UNIPROT_tr_A0A3B3ISX9;UNIPROT_tr_A0A140T9C0;UNIPROT_sp_P22105-4;UNIPROT_sp_P22105;UNIPROT_sp_P22105-1;UNIPROT_tr_A0A140TA41;UNIPROT_tr_A0A140TA52;UNIPROT_tr_A0A140T8Y3;UNIPROT_tr_A0A140T8Z8;UNIPROT_tr_A0A140T956;UNIPROT_tr_A0A140T902;UNIPROT_tr_A0A140TA33	UNIPROT_tr_A0A140T902	1812	1827	no	no	3	0.062718	71.697
DRDLEVDTTLK	DGGRYYRADDANVVRDRDLEVDTTLKSLSQ	NVVRDRDLEVDTTLKSLSQQIENIRSPEGS	R	D	R	L	K	S	0	1	0	3	0	0	1	0	0	0	2	1	0	0	0	0	2	0	0	1	0	0	11	1	1303.662	UNIPROT_sp_P02452	UNIPROT_sp_P02452	1226	1236	yes	yes	2	1.1567E-09	159.09	By MS/MS	By matching	By MS/MS
DRIPVYSAFR	RAEGAERFATLYSTRDRIPVYSAFRAPRPA	LYSTRDRIPVYSAFRAPRPAPGGAEQRWLV	R	D	R	F	R	A	1	2	0	1	0	0	0	0	0	1	0	0	0	1	1	1	0	0	1	1	0	0	10	1	1222.6459	UNIPROT_sp_O94919	UNIPROT_sp_O94919	73	82	yes	yes	3	0.044086	84.31
DRLDEVKEQVAEVR	ERLRARMEEMGSRTRDRLDEVKEQVAEVRA	RDRLDEVKEQVAEVRAKLEEQAQQIRLQAE	R	D	R	V	R	A	1	2	0	2	0	1	3	0	0	0	1	1	0	0	0	0	0	0	0	3	0	0	14	2	1684.8744	UNIPROT_sp_P02649	UNIPROT_sp_P02649	245	258	yes	yes	2;3;4	0	314.35	By MS/MS	By MS/MS	By MS/MS	By MS/MS	By MS/MS	By MS/MS	By MS/MS
DRLVPGPVFGSK	KKNLHGDGIALWYTRDRLVPGPVFGSKDNF	YTRDRLVPGPVFGSKDNFHGLAIFLDTYPN	R	D	R	S	K	D	0	1	0	1	0	0	0	2	0	0	1	1	0	1	2	1	0	0	0	2	0	0	12	1	1270.7034	UNIPROT_tr_D6RBV2;UNIPROT_sp_Q12907;UNIPROT_tr_D6RBH1;UNIPROT_tr_D6RIU4	UNIPROT_tr_D6RBV2	140	151	no	no	2;3	0.026629	104.07
DRPSLGPFLEATTTLNLFTVDQSYR	DSTLQGTYQVTVQARDRPSLGPFLEATTTL	ATTTLNLFTVDQSYRSRLQFSTPKEEVGAN	R	D	R	Y	R	S	1	2	1	2	0	1	1	1	0	0	4	0	0	2	2	2	4	0	1	1	0	0	25	1	2840.4345	UNIPROT_sp_Q9BYE9	UNIPROT_sp_Q9BYE9	1024	1048	yes	yes	3	1.697E-34	157.9
DRVVEESELAR	SDEDDCESEPRPPCRDRVVEESELARTAGY	PPCRDRVVEESELARTAGYGINILGMDPLS	R	D	R	A	R	T	1	2	0	1	0	0	3	0	0	0	1	0	0	0	0	1	0	0	0	2	0	0	11	1	1301.6575	UNIPROT_sp_P02748	UNIPROT_sp_P02748	144	154	yes	yes	2;3	1.0498E-19	188.27	By MS/MS	By MS/MS	By MS/MS	By MS/MS	By MS/MS	By MS/MS	By MS/MS
DRYGVYSYIHHNK	YLVGTVSWGDDCGKKDRYGVYSYIHHNKDW	KKDRYGVYSYIHHNKDWIQRVTGVRN____	K	D	R	N	K	D	0	1	1	1	0	0	0	1	2	1	0	1	0	0	0	1	0	0	3	1	0	0	13	1	1650.7903	UNIPROT_sp_P48740	UNIPROT_sp_P48740	676	688	yes	yes	3;4	0.0053957	95.273		By MS/MS	By matching	By MS/MS	By MS/MS	By MS/MS	By matching
DRYGVYSYIHHNKDWIQR	YLVGTVSWGDDCGKKDRYGVYSYIHHNKDW	GVYSYIHHNKDWIQRVTGVRN_________	K	D	R	Q	R	V	0	2	1	2	0	1	0	1	2	2	0	1	0	0	0	1	0	1	3	1	0	0	18	2	2349.1403	UNIPROT_sp_P48740	UNIPROT_sp_P48740	676	693	yes	yes	3;4	1.6146E-05	119.8	By matching		By matching	By matching		By matching
DSAHGFLK	FQLFSSPHGKDLLFKDSAHGFLKVPPRMDA	GKDLLFKDSAHGFLKVPPRMDAKMYLGYEY	K	D	S	L	K	V	1	0	0	1	0	0	0	1	1	0	1	1	0	1	0	1	0	0	0	0	0	0	8	0	873.43447	UNIPROT_sp_P02787	UNIPROT_sp_P02787	316	323	yes	yes	1;2	0.0045321	145.04	By matching		By matching		By MS/MS		By MS/MS
DSDLLSPSDFK	HCLHQSLDPEDPTLRDSDLLSPSDFKIILG	PTLRDSDLLSPSDFKIILGKHWRLRSDENE	R	D	S	F	K	I	0	0	0	3	0	0	0	0	0	0	2	1	0	1	1	3	0	0	0	0	0	0	11	0	1222.5717	UNIPROT_sp_P48740	UNIPROT_sp_P48740	505	515	yes	yes	2	4.9724E-13	171.56			By matching			By matching	By matching
DSDWTLVETPPGEEQAK	SALPPGLGSRALERKDSDWTLVETPPGEEQ	DWTLVETPPGEEQAKQNANSQLSILFIEKP	K	D	S	A	K	Q	1	0	0	2	0	1	3	1	0	0	1	1	0	0	2	1	2	1	0	1	0	0	17	0	1900.8691	UNIPROT_sp_Q00872-2;UNIPROT_sp_Q00872-4	UNIPROT_sp_Q00872-2	58	74	yes	no	2	5.0464E-07	155.88
DSEITFIK	TLLDIYKTGEAVAEKDSEITFIKKVTCTNA	GEAVAEKDSEITFIKKVTCTNAELVKGRQY	K	D	S	I	K	K	0	0	0	1	0	0	1	0	0	2	0	1	0	1	0	1	1	0	0	0	0	0	8	0	951.49131	UNIPROT_sp_P01031	UNIPROT_sp_P01031	1595	1602	yes	yes	2	1.8645E-06	200.12	By matching	By MS/MS	By matching	By matching	By matching	By matching	By matching
DSFDIIK	SQANIIFDITEGNLRDSFDIIKRYMDGMTV	DITEGNLRDSFDIIKRYMDGMTVGVVRQVR	R	D	S	I	K	R	0	0	0	2	0	0	0	0	0	2	0	1	0	1	0	1	0	0	0	0	0	0	7	0	836.42798	UNIPROT_sp_P23142;CON__ENSEMBL:ENSBTAP00000016046;UNIPROT_tr_A0A0U1RRA4	UNIPROT_sp_P23142	643	649	yes	no	2	0.004683	146.21	By matching	By MS/MS	By MS/MS	By MS/MS	By MS/MS	By matching
DSFDIIKR	SQANIIFDITEGNLRDSFDIIKRYMDGMTV	ITEGNLRDSFDIIKRYMDGMTVGVVRQVRP	R	D	S	K	R	Y	0	1	0	2	0	0	0	0	0	2	0	1	0	1	0	1	0	0	0	0	0	0	8	1	992.5291	UNIPROT_sp_P23142;CON__ENSEMBL:ENSBTAP00000016046;UNIPROT_tr_A0A0U1RRA4	UNIPROT_sp_P23142	643	650	yes	no	2	0.029444	172.03	By MS/MS	By matching	By MS/MS			By MS/MS	By matching
DSFHLDEQFTVPVEMMQAR	QGFWRNKFDPSLTQRDSFHLDEQFTVPVEM	LDEQFTVPVEMMQARTYPLRWFLLEQPEIQ	R	D	S	A	R	T	1	1	0	2	0	2	2	0	1	0	1	0	2	2	1	1	1	0	0	2	0	0	19	0	2279.0351	UNIPROT_sp_P08697;UNIPROT_sp_P08697-2;UNIPROT_tr_A0A0G2JPA8;UNIPROT_tr_C9JPV4;UNIPROT_tr_A0A0J9YWQ3	UNIPROT_sp_P08697	253	271	no	no	2;3;4	0	348.58	By MS/MS	By MS/MS	By MS/MS	By MS/MS	By MS/MS	By MS/MS	By MS/MS
DSFSNEKFDFR	EEMPVVSKTNIKEYKDSFSNEKFDFRNHPN	KEYKDSFSNEKFDFRNHPNITFFVYVSNFT	K	D	S	F	R	N	0	1	1	2	0	0	1	0	0	0	0	1	0	3	0	2	0	0	0	0	0	0	11	1	1390.6153	UNIPROT_sp_O75882-3;UNIPROT_sp_O75882-2;UNIPROT_sp_O75882	UNIPROT_sp_O75882-3	1162	1172	yes	no	3	0.0056652	101.39	By MS/MS		By MS/MS			By MS/MS	By MS/MS
DSGFQMNQLR	EDPQTFYYAVAVVKKDSGFQMNQLRGKKSC	AVVKKDSGFQMNQLRGKKSCHTGLGRSAGW	K	D	S	L	R	G	0	1	1	1	0	2	0	1	0	0	1	0	1	1	0	1	0	0	0	0	0	0	10	0	1194.5452	UNIPROT_sp_P02787	UNIPROT_sp_P02787	123	132	yes	yes	2	1.2633E-13	190.52	By MS/MS	By matching		By matching	By matching	By matching	By MS/MS
DSGRDYVSQFEGSALGK	DRVKDLATVYVDVLKDSGRDYVSQFEGSAL	GRDYVSQFEGSALGKQLNLKLLDNWDSVTS	K	D	S	G	K	Q	1	1	0	2	0	1	1	3	0	0	1	1	0	1	0	3	0	0	1	1	0	0	17	1	1814.8435	UNIPROT_sp_P02647	UNIPROT_sp_P02647	48	64	yes	yes	2;3	7.662E-69	214.65	By MS/MS	By MS/MS	By matching	By matching		By MS/MS	By MS/MS
DSHSLTTNIMEILR	NKLKNSLFEYQKNNKDSHSLTTNIMEILRG	KDSHSLTTNIMEILRGDFSSANNRDNTYNR	K	D	S	L	R	G	0	1	1	1	0	0	1	0	1	2	2	0	1	0	0	2	2	0	0	0	0	0	14	0	1628.8192	UNIPROT_sp_P02671;UNIPROT_sp_P02671-2;UNIPROT_tr_A0A087WUA0	UNIPROT_sp_P02671	101	114	yes	no	2;3	5.8006E-38	199.96
DSIVHQAGMLK	NVSLLYDLENLPASKDSIVHQAGMLKRNCF	PASKDSIVHQAGMLKRNCFASVFEKYFQFQ	K	D	S	L	K	R	1	0	0	1	0	1	0	1	1	1	1	1	1	0	0	1	0	0	0	1	0	0	11	0	1197.6176	UNIPROT_sp_O15144	UNIPROT_sp_O15144	107	117	yes	yes	2	0.0029412	112.11
DSLDQLVGGVPVTLNAQTIDVNQETSDLDPSK	FLKPGIPYPIKVQVKDSLDQLVGGVPVTLN	TIDVNQETSDLDPSKSVTRVDDGVASFVLN	K	D	S	S	K	S	1	0	2	5	0	3	1	2	0	1	4	1	0	0	2	3	3	0	0	4	0	0	32	0	3367.6631	UNIPROT_sp_P01031	UNIPROT_sp_P01031	377	408	yes	yes	3;4	2.0646E-85	179.64	By MS/MS	By MS/MS	By MS/MS	By MS/MS	By MS/MS	By MS/MS	By MS/MS
DSLEFREIGELYLPK	EVEAMLLPETLKRWRDSLEFREIGELYLPK	DSLEFREIGELYLPKFSISRDYNLNDILLQ	R	D	S	P	K	F	0	1	0	1	0	0	3	1	0	1	3	1	0	1	1	1	0	0	1	0	0	0	15	1	1807.9356	UNIPROT_sp_P01011;UNIPROT_tr_G3V3A0	UNIPROT_sp_P01011	301	315	no	no	3	0.00082515	107.11	By MS/MS		By matching			By MS/MS	By MS/MS
DSLENTLTESEAR	VNALEIELQAQHNLRDSLENTLTESEARYS	LRDSLENTLTESEARYSSQLSQVQSLITNV	R	D	S	A	R	Y	1	1	1	1	0	0	3	0	0	0	2	0	0	0	0	2	2	0	0	0	0	0	13	0	1463.674	UNIPROT_sp_Q15323;CON__Q9UE12;CON__Q15323;UNIPROT_sp_Q14532;CON__Q14532;UNIPROT_tr_A0A140TA69	UNIPROT_sp_Q15323	294	306	no	no	2	9.9894E-114	252.16					By MS/MS
DSLLQDGEFSMDLR	VNGLTLGGQKCSVIRDSLLQDGEFSMDLRT	RDSLLQDGEFSMDLRTKSTGGAPTFNVTVT	R	D	S	L	R	T	0	1	0	3	0	1	1	1	0	0	3	0	1	1	0	2	0	0	0	0	0	0	14	0	1624.7403	UNIPROT_sp_P07737;UNIPROT_tr_K7EJ44	UNIPROT_sp_P07737	76	89	yes	no	2	3.4314E-63	218.15		By MS/MS	By matching	By MS/MS		By matching	By MS/MS
DSMTVCWNRPDSDGGSEIIGYIVEKR	LPGPPKSLEVTNIAKDSMTVCWNRPDSDGG	SDGGSEIIGYIVEKRDRSGIRWIKCNKRRI	K	D	S	K	R	D	0	2	1	3	1	0	2	3	0	3	0	1	1	0	1	3	1	1	1	2	0	0	26	2	2983.3804	UNIPROT_tr_A0A0A0MTS7;UNIPROT_sp_Q8WZ42-4;UNIPROT_sp_Q8WZ42-12;UNIPROT_sp_Q8WZ42-13;UNIPROT_sp_Q8WZ42-8;UNIPROT_sp_Q8WZ42;UNIPROT_sp_Q8WZ42-2;UNIPROT_sp_Q8WZ42-7;UNIPROT_sp_Q8WZ42-11;UNIPROT_sp_Q8WZ42-5;UNIPROT_sp_Q8WZ42-9;UNIPROT_tr_A0A0A0MRA3;UNIPROT_sp_Q8WZ42-10;UNIPROT_sp_Q8WZ42-3	UNIPROT_tr_A0A0A0MTS7	26401	26426	yes	no	3	0.0090828	62.099			By MS/MS		By MS/MS
DSPSVWAAVPGK	MADGTCQDAAIVGYKDSPSVWAAVPGKTFV	GYKDSPSVWAAVPGKTFVNITPAEVGVLVG	K	D	S	G	K	T	2	0	0	1	0	0	0	1	0	0	0	1	0	0	2	2	0	1	0	2	0	0	12	0	1212.6139	UNIPROT_sp_P07737;UNIPROT_tr_I3L3D5;CON__P02584	UNIPROT_sp_P07737	27	38	yes	no	2	1.1793E-09	164.46				By matching	By matching		By matching
DSPVLIDFFEDTER	NCTTSSVSSALANTKDSPVLIDFFEDTERY	KDSPVLIDFFEDTERYRKQANKALEKYKEE	K	D	S	E	R	Y	0	1	0	3	0	0	2	0	0	1	1	0	0	2	1	1	1	0	0	1	0	0	14	0	1681.7835	UNIPROT_sp_P04196	UNIPROT_sp_P04196	140	153	yes	yes	2;3	8.6558E-202	283.52	By MS/MS	By MS/MS	By MS/MS	By MS/MS	By MS/MS	By MS/MS	By MS/MS
DSPVLIDFFEDTERYR	NCTTSSVSSALANTKDSPVLIDFFEDTERY	SPVLIDFFEDTERYRKQANKALEKYKEEND	K	D	S	Y	R	K	0	2	0	3	0	0	2	0	0	1	1	0	0	2	1	1	1	0	1	1	0	0	16	1	2000.948	UNIPROT_sp_P04196	UNIPROT_sp_P04196	140	155	yes	yes	3	0.00020532	126.09	By MS/MS
DSQEEEKTEALTSAK	MLLDTWDQVFVWVGKDSQEEEKTEALTSAK	DSQEEEKTEALTSAKRYIETDPANRDRRTP	K	D	S	A	K	R	2	0	0	1	0	1	4	0	0	0	1	2	0	0	0	2	2	0	0	0	0	0	15	1	1664.7741	CON__Q3SX14;UNIPROT_sp_P06396;UNIPROT_sp_P06396-4;UNIPROT_sp_P06396-3;UNIPROT_tr_A0A0A0MS51;UNIPROT_tr_A0A0A0MT01;UNIPROT_sp_P06396-2	UNIPROT_sp_P06396	714	728	no	no	2;3	0	321.79	By MS/MS	By MS/MS	By MS/MS	By MS/MS	By MS/MS	By MS/MS	By MS/MS
DSQEEEKTEALTSAKR	MLLDTWDQVFVWVGKDSQEEEKTEALTSAK	SQEEEKTEALTSAKRYIETDPANRDRRTPI	K	D	S	K	R	Y	2	1	0	1	0	1	4	0	0	0	1	2	0	0	0	2	2	0	0	0	0	0	16	2	1820.8752	CON__Q3SX14;UNIPROT_sp_P06396;UNIPROT_sp_P06396-4;UNIPROT_sp_P06396-3;UNIPROT_tr_A0A0A0MS51;UNIPROT_tr_A0A0A0MT01;UNIPROT_sp_P06396-2	UNIPROT_sp_P06396	714	729	no	no	3	0.0082631	96.993	By MS/MS	By MS/MS	By MS/MS			By MS/MS	By MS/MS
DSSTWLTAFVLK	QFRKADGSYAAWLSRDSSTWLTAFVLKVLS	LSRDSSTWLTAFVLKVLSLAQEQVGGSPEK	R	D	S	L	K	V	1	0	0	1	0	0	0	0	0	0	2	1	0	1	0	2	2	1	0	1	0	0	12	0	1366.7133	UNIPROT_sp_P0C0L4;UNIPROT_sp_P0C0L4-2;UNIPROT_tr_A0A0G2JPR0;UNIPROT_tr_A0A140TA49;CON__P01030	UNIPROT_sp_P0C0L4	1073	1084	no	no	1;2;3	1.9774E-13	172.88	By MS/MS	By MS/MS	By MS/MS	By MS/MS	By MS/MS	By MS/MS	By MS/MS
DSSTWLTAFVLKVLSLAQEQVGGSPEK	QFRKADGSYAAWLSRDSSTWLTAFVLKVLS	VLSLAQEQVGGSPEKLQETSNWLLSQQQAD	R	D	S	E	K	L	2	0	0	1	0	2	2	2	0	0	4	2	0	1	1	4	2	1	0	3	0	0	27	1	2889.5124	UNIPROT_sp_P0C0L4;UNIPROT_sp_P0C0L4-2;UNIPROT_tr_A0A0G2JPR0;UNIPROT_tr_A0A140TA49	UNIPROT_sp_P0C0L4	1073	1099	no	no	3	1.2338E-19	120.8
DSSVPNTGTARMVETTAYALLTSLNLKDINYVNPVIK	NPPIYRFWKDNLQHKDSSVPNTGTARMVET	SLNLKDINYVNPVIKWLSEEQRYGGGFYST	K	D	S	I	K	W	3	1	4	2	0	0	1	1	0	2	4	2	1	0	2	3	5	0	2	4	0	0	37	2	4008.0878	UNIPROT_sp_P01031	UNIPROT_sp_P01031	1236	1272	yes	yes	3;4	8.7931E-15	98.085	By MS/MS	By MS/MS	By MS/MS	By MS/MS	By MS/MS	By MS/MS	By MS/MS
DSTFSAWTGLNDVNSEHTFLWTDGR	IQNEKEQAFLTYHMKDSTFSAWTGLNDVNS	NDVNSEHTFLWTDGRGVHYTNWGKGYPGGR	K	D	S	G	R	G	1	1	2	3	0	0	1	2	1	0	2	0	0	2	0	3	4	2	0	1	0	0	25	0	2855.2787	UNIPROT_sp_P22897	UNIPROT_sp_P22897	1002	1026	yes	yes	3	0.0029212	58.92
DSTLIMQLLR	EAIAELDTLSEESYKDSTLIMQLLRDNLTL	EESYKDSTLIMQLLRDNLTLWTSDTQGDEA	K	D	S	L	R	D	0	1	0	1	0	1	0	0	0	1	3	0	1	0	0	1	1	0	0	0	0	0	10	0	1188.6536	UNIPROT_sp_P31946;UNIPROT_sp_P31946-2;UNIPROT_sp_P27348;UNIPROT_sp_P31947-2;UNIPROT_sp_P31947;UNIPROT_sp_P61981;UNIPROT_sp_P62258;UNIPROT_sp_P62258-2;UNIPROT_tr_K7EM20;UNIPROT_sp_P63104;UNIPROT_tr_B0AZS6;UNIPROT_sp_P63104-2;UNIPROT_tr_E7EX29;UNIPROT_tr_B7Z2E6;UNIPROT_tr_H0YB80	UNIPROT_sp_P63104	213	222	no	no	2	1.7698E-07	163.9				By matching	By MS/MS
DSTYSLSSTLTLSK	QSGNSQESVTEQDSKDSTYSLSSTLTLSKA	KDSTYSLSSTLTLSKADYEKHKVYACEVTH	K	D	S	S	K	A	0	0	0	1	0	0	0	0	0	0	3	1	0	0	0	5	3	0	1	0	0	0	14	0	1501.7512	UNIPROT_sp_P01834;UNIPROT_tr_A0A5H1ZRQ3	UNIPROT_sp_P01834	63	76	yes	no	2;3	2.3787E-49	208.6	By MS/MS	By MS/MS	By MS/MS	By MS/MS		By MS/MS	By MS/MS
DSVGQLQLYR	PVKAVPIQPPGPPERDSVGQLQLYRHPDRS	GPPERDSVGQLQLYRHPDRSQPAFLDAIDR	R	D	S	Y	R	H	0	1	0	1	0	2	0	1	0	0	2	0	0	0	0	1	0	0	1	1	0	0	10	0	1177.6091	UNIPROT_sp_Q99941-2;UNIPROT_sp_Q99941	UNIPROT_sp_Q99941-2	560	569	yes	no	2	0.044349	89.296
DSVTETLPR	SPSEDPTRWFTCVLKDSVTETLPRVNRTAA	FTCVLKDSVTETLPRVNRTAAISGYSFKQC	K	D	S	P	R	V	0	1	0	1	0	0	1	0	0	0	1	0	0	0	1	1	2	0	0	1	0	0	9	0	1016.5138	UNIPROT_sp_P03951;UNIPROT_sp_P03951-2;UNIPROT_tr_D6RB32	UNIPROT_sp_P03951	80	88	yes	no	2	0.067731	83.206		By matching
DSVTGTLPK	SSINDMEKRFGCFLKDSVTGTLPKVHRTGA	FGCFLKDSVTGTLPKVHRTGAVSGHSLKQC	K	D	S	P	K	V	0	0	0	1	0	0	0	1	0	0	1	1	0	0	1	1	2	0	0	1	0	0	9	0	916.48656	UNIPROT_sp_P03952;UNIPROT_tr_H0YAC1;UNIPROT_tr_E9PBC5;UNIPROT_tr_C9JCT1;UNIPROT_tr_C9J075	UNIPROT_sp_P03952	81	89	yes	no	1;2	0.0007584	134.81	By MS/MS	By MS/MS	By matching	By MS/MS	By MS/MS	By matching	By MS/MS
DSWLDKQAEISASAPTSLR	LRLPLVPALDGCLRRDSWLDKQAEISASAP	DKQAEISASAPTSLRSCDVESNPGIFLPPG	R	D	S	L	R	S	3	1	0	2	0	1	1	0	0	1	2	1	0	0	1	4	1	1	0	0	0	0	19	1	2074.0331	UNIPROT_sp_P04278;UNIPROT_tr_I3L145;UNIPROT_tr_A0A0C4DGN2;UNIPROT_sp_P04278-3;UNIPROT_tr_I3L2X4;UNIPROT_sp_P04278-2;UNIPROT_sp_P04278-4;UNIPROT_tr_B4DYU0;UNIPROT_tr_I3L1J1;UNIPROT_tr_B0FWH5;UNIPROT_tr_B0FWH6;UNIPROT_tr_I3L2F1;UNIPROT_tr_I3L4B9	UNIPROT_sp_P04278	197	215	yes	no	2;3	3.5297E-52	196.37	By MS/MS	By MS/MS				By MS/MS	By MS/MS
DSYDLHDLK	SQLQTYMIQFDQYIKDSYDLHDLKIAIANI	FDQYIKDSYDLHDLKIAIANIIDEIIEKLK	K	D	S	L	K	I	0	0	0	3	0	0	0	0	1	0	2	1	0	0	0	1	0	0	1	0	0	0	9	0	1104.5088	UNIPROT_sp_P04114	UNIPROT_sp_P04114	2187	2195	yes	yes	1;2;3	3.5443E-11	199.68				By matching	By MS/MS
DSYYMTSSQLSTPLQQWR	TQSQPQRTFPEIQRRDSYYMTSSQLSTPLQ	YMTSSQLSTPLQQWRQGEYKCVVQHTASKS	R	D	S	W	R	Q	0	1	0	1	0	3	0	0	0	0	2	0	1	0	1	4	2	1	2	0	0	0	18	0	2190.0052	UNIPROT_sp_P01880;UNIPROT_tr_A0A0A0MS09;UNIPROT_sp_P01880-2	UNIPROT_sp_P01880	61	78	yes	no	2;3	0	309.35		By MS/MS	By MS/MS			By MS/MS	By MS/MS
DTANWLEINPDTGAISTR	PDTFMEQKITYRIWRDTANWLEINPDTGAI	NWLEINPDTGAISTRAELDREDFEHVKNST	R	D	T	T	R	A	2	1	2	2	0	0	1	1	0	2	1	0	0	0	1	1	3	1	0	0	0	0	18	0	1972.949	UNIPROT_sp_P12830;UNIPROT_tr_A0A087WXI5;UNIPROT_tr_A0A087WX17;UNIPROT_tr_A0A087WU43;UNIPROT_sp_P12830-2	UNIPROT_sp_P12830	528	545	yes	no	2;3	3.1438E-35	188.92		By MS/MS	By MS/MS	By MS/MS	By MS/MS	By MS/MS	By MS/MS
DTDLDGFPDEK	VCAVGWAGNGILCGRDTDLDGFPDEKLRCP	LCGRDTDLDGFPDEKLRCPERQCRKDNCVT	R	D	T	E	K	L	0	0	0	4	0	0	1	1	0	0	1	1	0	1	1	0	1	0	0	0	0	0	11	0	1250.5303	UNIPROT_sp_P49747-2;UNIPROT_tr_G3XAP6;UNIPROT_sp_P49747;CON__ENSEMBL:ENSBTAP00000006074	UNIPROT_sp_P49747-2	216	226	yes	no	2	0.010397	100.48	By MS/MS	By matching	By matching	By matching		By matching	By matching
DTDLDGFPDEKLR	VCAVGWAGNGILCGRDTDLDGFPDEKLRCP	GRDTDLDGFPDEKLRCPERQCRKDNCVTVP	R	D	T	L	R	C	0	1	0	4	0	0	1	1	0	0	2	1	0	1	1	0	1	0	0	0	0	0	13	1	1519.7155	UNIPROT_sp_P49747-2;UNIPROT_tr_G3XAP6;UNIPROT_sp_P49747;CON__ENSEMBL:ENSBTAP00000006074	UNIPROT_sp_P49747-2	216	228	yes	no	3	0.0011307	115.92	By MS/MS
DTDRFSSHVGGTLGQFYQEVLWGSPAASDDGR	LFWDGRGEGLRLLLRDTDRFSSHVGGTLGQ	QEVLWGSPAASDDGRRTLRVQGNDHSATRE	R	D	T	G	R	R	2	2	0	4	0	2	1	5	1	0	2	0	0	2	1	4	2	1	1	2	0	0	32	1	3454.5814	UNIPROT_sp_Q14624;UNIPROT_sp_Q14624-2;UNIPROT_sp_Q14624-3;UNIPROT_tr_H7C0L5;UNIPROT_tr_B7ZKJ8	UNIPROT_tr_B7ZKJ8	868	899	no	no	3;4	7.0403E-42	134.15	By MS/MS	By MS/MS	By MS/MS	By MS/MS	By MS/MS	By MS/MS	By MS/MS
DTDRFSSHVGGTLGQFYQEVLWGSPAASDDGRR	LFWDGRGEGLRLLLRDTDRFSSHVGGTLGQ	EVLWGSPAASDDGRRTLRVQGNDHSATRER	R	D	T	R	R	T	2	3	0	4	0	2	1	5	1	0	2	0	0	2	1	4	2	1	1	2	0	0	33	2	3610.6825	UNIPROT_sp_Q14624;UNIPROT_sp_Q14624-2;UNIPROT_sp_Q14624-3;UNIPROT_tr_H7C0L5;UNIPROT_tr_B7ZKJ8	UNIPROT_tr_B7ZKJ8	868	900	no	no	3;4;5	1.269E-112	187.72	By MS/MS	By MS/MS	By MS/MS	By MS/MS	By MS/MS	By MS/MS	By MS/MS
DTDTGALLFIGK	PLDYHLNQPFIFVLRDTDTGALLFIGKILD	VLRDTDTGALLFIGKILDPRGP________	R	D	T	G	K	I	1	0	0	2	0	0	0	2	0	1	2	1	0	1	0	0	2	0	0	0	0	0	12	0	1249.6554	UNIPROT_sp_P36955;CON__Q95121	UNIPROT_sp_P36955	400	411	no	no	1;2	8.0579E-65	223.32	By MS/MS	By MS/MS	By MS/MS	By MS/MS	By MS/MS	By MS/MS	By MS/MS
DTEEEDFHVDQATTVK	YIFFKGKWERPFEVKDTEEEDFHVDQATTV	TEEEDFHVDQATTVKVPMMKRLGMFNIQHC	K	D	T	V	K	V	1	0	0	3	0	1	3	0	1	0	0	1	0	1	0	0	3	0	0	2	0	0	16	0	1862.817	UNIPROT_tr_A0A024R6I7;UNIPROT_tr_A0A0G2JRN3	UNIPROT_tr_A0A024R6I7	226	241	yes	no	2;3	1.214E-185	264.61
DTEEEDFHVDQVTTVK	YIFFKGKWERPFEVKDTEEEDFHVDQVTTV	TEEEDFHVDQVTTVKVPMMKRLGMFNIQHC	K	D	T	V	K	V	0	0	0	3	0	1	3	0	1	0	0	1	0	1	0	0	3	0	0	3	0	0	16	0	1890.8483	UNIPROT_sp_P01009;UNIPROT_sp_P01009-2;UNIPROT_sp_P01009-3	UNIPROT_sp_P01009	226	241	yes	no	2;3	0	416.56		By matching	By matching				By MS/MS
DTEVLLVGLEPGTR	SLVGPVDPSSGQQSRDTEVLLVGLEPGTRY	RDTEVLLVGLEPGTRYNATVYSQAANGTEG	R	D	T	T	R	Y	0	1	0	1	0	0	2	2	0	0	3	0	0	0	1	0	2	0	0	2	0	0	14	0	1497.8039	UNIPROT_sp_Q12913-2;UNIPROT_sp_Q12913;UNIPROT_tr_A0A087WTK0;UNIPROT_tr_A0A087WVC6;UNIPROT_sp_Q12913-3	UNIPROT_sp_Q12913-2	327	340	yes	no	2	2.2637E-27	189.57	By matching	By matching	By MS/MS	By matching	By matching
DTGENLETPSSFTIK	ENISEYHLTAVIVDKDTGENLETPSSFTIK	DTGENLETPSSFTIKVHDVNDNWPVFTHRL	K	D	T	I	K	V	0	0	1	1	0	0	2	1	0	1	1	1	0	1	1	2	3	0	0	0	0	0	15	0	1637.7784	UNIPROT_sp_P33151;UNIPROT_tr_I3L1J2;UNIPROT_sp_P33151-2	UNIPROT_sp_P33151	126	140	yes	no	2	3.168E-219	277.15			By MS/MS	By MS/MS	By MS/MS	By matching
DTGTYEDFVEGLR	FETFLPMLQHISKNKDTGTYEDFVEGLRVF	NKDTGTYEDFVEGLRVFDKEGNGTVMGAEL	K	D	T	L	R	V	0	1	0	2	0	0	2	2	0	0	1	0	0	1	0	0	2	0	1	1	0	0	13	0	1500.6733	UNIPROT_sp_P08590	UNIPROT_sp_P08590	126	138	yes	yes	2	7.613E-07	158.79					By MS/MS	By MS/MS
DTGTYGFLLPER	IYDLGIKYSFTIELRDTGTYGFLLPERYIK	ELRDTGTYGFLLPERYIKPTCREAFAAVSK	R	D	T	E	R	Y	0	1	0	1	0	0	1	2	0	0	2	0	0	1	1	0	2	0	1	0	0	0	12	0	1367.6721	UNIPROT_sp_Q96IY4;UNIPROT_tr_A0A087WSY5	UNIPROT_sp_Q96IY4	388	399	yes	no	2	3.1857E-141	261.16	By MS/MS	By MS/MS	By MS/MS	By MS/MS	By MS/MS	By MS/MS	By MS/MS
DTLMISR	LLGGPSVFLFPPKPKDTLMISRTPEVTCVV	FLFPPKPKDTLMISRTPEVTCVVVDVSHED	K	D	T	S	R	T	0	1	0	1	0	0	0	0	0	1	1	0	1	0	0	1	1	0	0	0	0	0	7	0	834.42694	UNIPROT_tr_A0A4W9A917;UNIPROT_sp_P01860;UNIPROT_tr_A0A286YES1;UNIPROT_sp_P01857;UNIPROT_tr_A0A0A0MS08;UNIPROT_tr_A0A0A0MS07;UNIPROT_sp_P01861;UNIPROT_tr_A0A286YFJ8;UNIPROT_sp_P01859;UNIPROT_tr_A0A286YEY4	UNIPROT_sp_P01857	132	138	no	no	2	0.00023348	198.39
DTLTSRPAQGVVTTLENVSPPR	LMVATKYEVSVYALKDTLTSRPAQGVVTTL	AQGVVTTLENVSPPRRARVTDATETTITIS	K	D	T	P	R	R	1	2	1	1	0	1	1	1	0	0	2	0	0	0	3	2	4	0	0	3	0	0	22	1	2337.2288	UNIPROT_sp_P02751-1;UNIPROT_sp_P02751;UNIPROT_sp_P02751-8;UNIPROT_sp_P02751-3;UNIPROT_sp_P02751-14;UNIPROT_sp_P02751-7;UNIPROT_sp_P02751-11;UNIPROT_sp_P02751-17;UNIPROT_sp_P02751-9;UNIPROT_sp_P02751-5;UNIPROT_sp_P02751-6;UNIPROT_sp_P02751-10;UNIPROT_sp_P02751-4;UNIPROT_sp_P02751-13;UNIPROT_sp_P02751-12;UNIPROT_tr_H0Y7Z1	UNIPROT_sp_P02751-1	1797	1818	yes	no	2;3;4	1.2035E-146	243.09	By MS/MS	By MS/MS	By MS/MS	By MS/MS	By MS/MS	By MS/MS	By MS/MS
DTLTSRPAQGVVTTLENVSPPRR	LMVATKYEVSVYALKDTLTSRPAQGVVTTL	QGVVTTLENVSPPRRARVTDATETTITISW	K	D	T	R	R	A	1	3	1	1	0	1	1	1	0	0	2	0	0	0	3	2	4	0	0	3	0	0	23	2	2493.3299	UNIPROT_sp_P02751-1;UNIPROT_sp_P02751;UNIPROT_sp_P02751-8;UNIPROT_sp_P02751-3;UNIPROT_sp_P02751-14;UNIPROT_sp_P02751-7;UNIPROT_sp_P02751-11;UNIPROT_sp_P02751-17;UNIPROT_sp_P02751-9;UNIPROT_sp_P02751-5;UNIPROT_sp_P02751-6;UNIPROT_sp_P02751-10;UNIPROT_sp_P02751-4;UNIPROT_sp_P02751-13;UNIPROT_sp_P02751-12;UNIPROT_tr_H0Y7Z1	UNIPROT_sp_P02751-1	1797	1819	yes	no	3;4	5.3374E-58	188.34	By MS/MS	By MS/MS	By MS/MS	By MS/MS	By MS/MS	By MS/MS	By MS/MS
DTMVEDLVVLVR	KCRGILNEIKDRNKRDTMVEDLVVLVRGGA	NKRDTMVEDLVVLVRGGASEHITTLAYQEL	R	D	T	V	R	G	0	1	0	2	0	0	1	0	0	0	2	0	1	0	0	0	1	0	0	4	0	0	12	0	1387.7381	UNIPROT_tr_F5GY80;UNIPROT_tr_F5H7G1;UNIPROT_sp_P07358	UNIPROT_tr_F5GY80	355	366	yes	no	2;3	7.4619E-236	301.78	By MS/MS	By MS/MS	By MS/MS	By MS/MS	By MS/MS	By MS/MS	By MS/MS
DTPFSQIK	WRIYSGILNLSDITKDTPFSQIKEIIIHQN	NLSDITKDTPFSQIKEIIIHQNYKVSEGNH	K	D	T	I	K	E	0	0	0	1	0	1	0	0	0	1	0	1	0	1	1	1	1	0	0	0	0	0	8	0	934.476	UNIPROT_sp_P03952;UNIPROT_tr_H0YAC1;UNIPROT_tr_E9PBC5	UNIPROT_sp_P03952	460	467	yes	no	2	0.0046134	143.85	By matching	By MS/MS	By matching	By MS/MS	By MS/MS	By matching	By MS/MS
DTPFSQIKEIIIHQNYK	WRIYSGILNLSDITKDTPFSQIKEIIIHQN	PFSQIKEIIIHQNYKVSEGNHDIALIKLQA	K	D	T	Y	K	V	0	0	1	1	0	2	1	0	1	4	0	2	0	1	1	1	1	0	1	0	0	0	17	1	2073.0895	UNIPROT_sp_P03952;UNIPROT_tr_H0YAC1;UNIPROT_tr_E9PBC5	UNIPROT_sp_P03952	460	476	yes	no	3	7.1234E-32	188.92	By matching	By MS/MS	By MS/MS	By matching	By matching	By MS/MS	By MS/MS
DTQLKEYEELLASVR	LENDKMRLEKDLSFKDTQLKEYEELLASVR	DTQLKEYEELLASVRANNHQQQQGLQDSSS	K	D	T	V	R	A	1	1	0	1	0	1	3	0	0	0	3	1	0	0	0	1	1	0	1	1	0	0	15	1	1792.9207	UNIPROT_sp_Q8WVV4-1;UNIPROT_sp_Q8WVV4	UNIPROT_sp_Q8WVV4-1	367	381	yes	no	3	0.00014696	139
DTSCVNPPTVQNAYIVSR	VTCINSRWTGRPTCRDTSCVNPPTVQNAYI	CVNPPTVQNAYIVSRQMSKYPSGERVRYQC	R	D	T	S	R	Q	1	1	2	1	1	1	0	0	0	1	0	0	0	0	2	2	2	0	1	3	0	0	18	0	2019.9684	UNIPROT_sp_P08603	UNIPROT_sp_P08603	1045	1062	yes	yes	2	4.296E-13	169.04
DTVIKPLLVEPEGLEK	LCGTEVPSVPEHGRKDTVIKPLLVEPEGLE	TVIKPLLVEPEGLEKETTFNSLLCPSGGEV	K	D	T	E	K	E	0	0	0	1	0	0	3	1	0	1	3	2	0	0	2	0	1	0	0	2	0	0	16	1	1779.003	UNIPROT_sp_P01023	UNIPROT_sp_P01023	897	912	yes	yes	2;3	1.2911E-82	221.85	By MS/MS	By MS/MS	By MS/MS	By MS/MS	By MS/MS	By MS/MS	By MS/MS
DTVQIHDITGK	EKVAQLEAQCQEPCKDTVQIHDITGKDCQD	EPCKDTVQIHDITGKDCQDIANKGAKQSGL	K	D	T	G	K	D	0	0	0	2	0	1	0	1	1	2	0	1	0	0	0	0	2	0	0	1	0	0	11	0	1225.6303	UNIPROT_sp_P02679-2;UNIPROT_tr_C9JEU5;UNIPROT_sp_P02679;UNIPROT_tr_C9JC84;UNIPROT_tr_C9JPQ9;UNIPROT_tr_C9JU00	UNIPROT_sp_P02679-2	167	177	no	no	2;3	2.0551E-19	187.16
DTVVVQDLGNIFTR	APCAGGVPSHFRYEKDTVVVQDLGNIFTRL	KDTVVVQDLGNIFTRLPLKRMWHQALLRSG	K	D	T	T	R	L	0	1	1	2	0	1	0	1	0	1	1	0	0	1	0	0	2	0	0	3	0	0	14	0	1575.8257	UNIPROT_tr_A0A7I2V4K5;UNIPROT_sp_P10619-2;UNIPROT_sp_P10619;UNIPROT_tr_X6R5C5;UNIPROT_tr_X6R8A1;UNIPROT_tr_A0A7I2V4D1;UNIPROT_tr_A0A7I2YQT8;UNIPROT_tr_A0A7I2V3B2	UNIPROT_tr_A0A7I2V4K5	294	307	yes	no	2	2.3724E-09	169.58				By matching
DVAVIAESIR	EFIGIKIIYSDHRSKDVAVIAESIRMAMGL	DHRSKDVAVIAESIRMAMGLRIKFPTVVAG	K	D	V	I	R	M	2	1	0	1	0	0	1	0	0	2	0	0	0	0	0	1	0	0	0	2	0	0	10	0	1071.5924	UNIPROT_tr_B4E3Q4;UNIPROT_sp_Q9NZK5;UNIPROT_tr_A0A087X0I3;UNIPROT_sp_Q9NZK5-2	UNIPROT_tr_B4E3Q4	255	264	yes	no	2	0.060823	82.287				By MS/MS
DVDAAYLNKVELEAK	NKRTAAENDFVVLKKDVDAAYLNKVELEAK	DVDAAYLNKVELEAKVDSLNDEINFLKVLY	K	D	V	A	K	V	3	0	1	2	0	0	2	0	0	0	2	2	0	0	0	0	0	0	1	2	0	0	15	1	1676.8621	CON__P19013;UNIPROT_sp_P19013	CON__P19013	321	335	yes	no	2;3	0.00047693	131.69
DVDAAYMNK	NKRTAAENEFVTLKKDVDAAYMNKVELQAK	FVTLKKDVDAAYMNKVELQAKADTLTDEIN	K	D	V	N	K	V	2	0	1	2	0	0	0	0	0	0	0	1	1	0	0	0	0	0	1	1	0	0	9	0	1025.4488	CON__O95678;UNIPROT_sp_O95678;UNIPROT_sp_P02538;CON__P02538;CON__P04259;UNIPROT_sp_P04259;UNIPROT_sp_P13647;CON__P13647;UNIPROT_tr_F8W0C6;UNIPROT_tr_H0YIN9;CON__Q6IME9;UNIPROT_sp_Q14CN4-3;UNIPROT_sp_Q14CN4-2;UNIPROT_sp_Q14CN4;CON__Q14CN4-1	UNIPROT_sp_P02538	273	281	no	no	2	0.041907	87.323
DVDAAYMNKVELEAK	NKRTTAENEFVMLKKDVDAAYMNKVELEAK	DVDAAYMNKVELEAKVDALMDEINFMKMFF	K	D	V	A	K	V	3	0	1	2	0	0	2	0	0	0	1	2	1	0	0	0	0	0	1	2	0	0	15	1	1694.8185	CON__O95678;UNIPROT_sp_O95678;UNIPROT_sp_P13647;CON__P13647;UNIPROT_tr_H0YIN9	UNIPROT_sp_P13647	278	292	no	no	2;3	1.712E-37	195.71		By matching
DVDAAYMNKVELQAK	NKRTAAENEFVTLKKDVDAAYMNKVELQAK	DVDAAYMNKVELQAKADTLTDEINFLRALY	K	D	V	A	K	A	3	0	1	2	0	1	1	0	0	0	1	2	1	0	0	0	0	0	1	2	0	0	15	1	1693.8345	UNIPROT_sp_P02538;CON__P02538;CON__P04259;UNIPROT_sp_P04259;CON__Q6IME9;UNIPROT_sp_Q14CN4-3;UNIPROT_sp_Q14CN4-2;UNIPROT_sp_Q14CN4;CON__Q14CN4-1	UNIPROT_sp_P02538	273	287	no	no	2;3	0.00014254	140.82	By MS/MS	By MS/MS	By MS/MS	By MS/MS	By MS/MS	By MS/MS	By MS/MS
DVDIIDHHDNTYTVK	LDVQFSGLTKGDAVRDVDIIDHHDNTYTVK	DVDIIDHHDNTYTVKYTPVQQGPVGVNVTY	R	D	V	V	K	Y	0	0	1	4	0	0	0	0	2	2	0	1	0	0	0	0	2	0	1	2	0	0	15	0	1783.8377	UNIPROT_tr_Q60FE5;UNIPROT_sp_P21333-2;UNIPROT_sp_P21333	UNIPROT_tr_Q60FE5	895	909	yes	no	3	0.050627	61.657
DVDKEFYLFPTVFDENESLLLEDNIR	KICKKGSLHANGRQKDVDKEFYLFPTVFDE	VFDENESLLLEDNIRMFTTAPDQVDKEDED	K	D	V	I	R	M	0	1	2	4	0	0	4	0	0	1	4	1	0	3	1	1	1	0	1	2	0	0	26	1	3159.5288	UNIPROT_sp_P00450;UNIPROT_tr_E9PFZ2	UNIPROT_sp_P00450	573	598	no	no	3;4	1.352E-48	172.2	By MS/MS	By MS/MS	By MS/MS	By MS/MS	By MS/MS	By MS/MS	By MS/MS
DVDLEFLAK	VAILKANLRKSPVAKDVDLEFLAKMTNGFS	KSPVAKDVDLEFLAKMTNGFSGADLTEICQ	K	D	V	A	K	M	1	0	0	2	0	0	1	0	0	0	2	1	0	1	0	0	0	0	0	1	0	0	9	0	1048.5441	UNIPROT_sp_P55072;UNIPROT_tr_C9JUP7;UNIPROT_tr_A0A7I2V540	UNIPROT_sp_P55072	669	677	yes	no	2	0.012508	106.04
DVDNAYMIK	NKRTAAENDFVTLKKDVDNAYMIKVELQSK	FVTLKKDVDNAYMIKVELQSKVDLLNQEIE	K	D	V	I	K	V	1	0	1	2	0	0	0	0	0	1	0	1	1	0	0	0	0	0	1	1	0	0	9	0	1067.4957	UNIPROT_sp_P35908;CON__P35908v2;CON__P35908	UNIPROT_sp_P35908	288	296	yes	no	2	0.059627	84.498
DVDQNLMDRLQRVNNTLSSQISR	EREVMDLLREAQDVKDVDQNLMDRLQRVNN	RLQRVNNTLSSQISRLQNIRNTIEETGNLA	K	D	V	S	R	L	0	3	3	3	0	3	0	0	0	1	3	0	1	0	0	3	1	0	0	2	0	0	23	2	2701.3566	UNIPROT_sp_P11047	UNIPROT_sp_P11047	1094	1116	yes	yes	4	0.038772	50.226	By matching
DVFLEMNIPYSVVR	TGICVADTVKAKVFKDVFLEMNIPYSVVRG	KDVFLEMNIPYSVVRGEQIQLKGTVYNYRT	K	D	V	V	R	G	0	1	1	1	0	0	1	0	0	1	1	0	1	1	1	1	0	0	1	3	0	0	14	0	1680.8545	UNIPROT_sp_P01031	UNIPROT_sp_P01031	822	835	yes	yes	2;3	1.6605E-201	281.83	By matching	By matching	By matching	By MS/MS	By MS/MS	By MS/MS	By MS/MS
DVFLGMFLYEYAR	FVESKDVCKNYAEAKDVFLGMFLYEYARRH	AKDVFLGMFLYEYARRHPDYSVVLLLRLAK	K	D	V	A	R	R	1	1	0	1	0	0	1	1	0	0	2	0	1	2	0	0	0	0	2	1	0	0	13	0	1622.7803	UNIPROT_sp_P02768;CON__P02768-1;UNIPROT_tr_A0A0C4DGB6;UNIPROT_tr_H0YA55;UNIPROT_tr_B7WNR0;UNIPROT_tr_D6RHD5;UNIPROT_tr_C9JKR2;UNIPROT_sp_P02768-2	UNIPROT_sp_P02768	348	360	yes	no	2;3	6.3804E-19	181.53	By MS/MS	By MS/MS	By MS/MS	By MS/MS	By MS/MS	By MS/MS	By MS/MS
DVGAQILLHSHK	KLYDDIDFDIEEFAKDVGAQILLHSHKKDI	FAKDVGAQILLHSHKKDILMHRWRYPSLSL	K	D	V	H	K	K	1	0	0	1	0	1	0	1	2	1	2	1	0	0	0	1	0	0	0	1	0	0	12	0	1316.7201	UNIPROT_sp_Q96KP4;UNIPROT_sp_Q96KP4-2	UNIPROT_sp_Q96KP4	290	301	yes	no	3	0.042735	69.815
DVIATDKEDVAFK	GVLMELQDCALPLLKDVIATDKEDVAFKDL	LKDVIATDKEDVAFKDLDVAILVGSMPRRE	K	D	V	F	K	D	2	0	0	3	0	0	1	0	0	1	0	2	0	1	0	0	1	0	0	2	0	0	13	1	1449.7351	UNIPROT_sp_P40925;UNIPROT_sp_P40925-3;UNIPROT_tr_A0A5K1VW95;UNIPROT_tr_C9JF79;UNIPROT_tr_C9JLV6;UNIPROT_tr_C9JRL4	UNIPROT_sp_P40925	67	79	yes	no	2;3	0.00012717	145.23				By matching
DVINEAWFPEDQR	TLAELRQRLIHFSAKDVINEAWFPEDQRVL	AKDVINEAWFPEDQRVLTPNLVAALPPSTH	K	D	V	Q	R	V	1	1	1	2	0	1	2	0	0	1	0	0	0	1	1	0	0	1	0	1	0	0	13	0	1617.7423	UNIPROT_sp_Q8NBP7;UNIPROT_tr_A0A669KBG0;UNIPROT_tr_A0A669KB81	UNIPROT_sp_Q8NBP7	422	434	yes	no	2	2.4451E-07	140.24	By matching	By matching	By matching	By matching		By matching	By matching
DVLDSVL	EDLESVGKGAVHDVKDVLDSVL________	KGAVHDVKDVLDSVL_______________	K	D	V	V	L	-	0	0	0	2	0	0	0	0	0	0	2	0	0	0	0	1	0	0	0	2	0	0	7	0	759.40143	UNIPROT_sp_P81605	UNIPROT_sp_P81605	104	110	yes	yes	1	0.038089	94.669
DVLFPGYTHLQR	WELIRTMVDRAEAERDVLFPGYTHLQRAQP	AERDVLFPGYTHLQRAQPIRWSHWILSHAV	R	D	V	Q	R	A	0	1	0	1	0	1	0	1	1	0	2	0	0	1	1	0	1	0	1	1	0	0	12	0	1444.7463	UNIPROT_sp_P04424-2;UNIPROT_sp_P04424;UNIPROT_tr_A0A5F9ZHM8;UNIPROT_tr_F8W943;UNIPROT_sp_P04424-3	UNIPROT_sp_P04424-2	152	163	yes	no	2;3	7.3255E-09	161.19				By MS/MS
DVLMVLVNYIYFK	ETRGKIVDLVSELKKDVLMVLVNYIYFKAL	KKDVLMVLVNYIYFKALWEKPFISSRTTPK	K	D	V	F	K	A	0	0	1	1	0	0	0	0	0	1	2	1	1	1	0	0	0	0	2	3	0	0	13	0	1615.8684	UNIPROT_sp_P29622	UNIPROT_sp_P29622	204	216	yes	yes	2	3.8164E-06	152.81				By MS/MS	By matching
DVNAAIAAIK	YMACCLLYRGDVVPKDVNAAIAAIKTKRSI	DVVPKDVNAAIAAIKTKRSIQFVDWCPTGF	K	D	V	I	K	T	4	0	1	1	0	0	0	0	0	2	0	1	0	0	0	0	0	0	0	1	0	0	10	0	984.5604	UNIPROT_sp_P68366-2;UNIPROT_sp_P68366	UNIPROT_sp_P68366-2	312	321	yes	no	2	0.014367	101.54
DVPFGFQTVTSDVNK	TANEIGQVLHFENVKDVPFGFQTVTSDVNK	DVPFGFQTVTSDVNKLSSFYSLKLIKRLYV	K	D	V	N	K	L	0	0	1	2	0	1	0	1	0	0	0	1	0	2	1	1	2	0	0	3	0	0	15	0	1652.8046	UNIPROT_sp_P36952;UNIPROT_tr_C9JLM5;UNIPROT_sp_P36952-2	UNIPROT_sp_P36952	65	79	yes	no	2	6.3155E-05	151.66
DVQNVAAAPELAMGALELESR	NIILDFPAAGSAARRDVQNVAAAPELAMGA	AAPELAMGALELESRNSTLDPGKPEMMKSP	R	D	V	S	R	N	5	1	1	1	0	1	3	1	0	0	3	0	1	0	1	1	0	0	0	2	0	0	21	0	2183.0892	UNIPROT_sp_O00391;UNIPROT_sp_O00391-2	UNIPROT_sp_O00391	554	574	yes	no	2;3	3.7787E-15	150.76
DVSQSSIYSQTEEK	TEERRLHYGENGVQKDVSQSSIYSQTEEKA	KDVSQSSIYSQTEEKAQGKSQKQITIPSQE	K	D	V	E	K	A	0	0	0	1	0	2	2	0	0	1	0	1	0	0	0	4	1	0	1	1	0	0	14	0	1599.7264	UNIPROT_sp_P04279	UNIPROT_sp_P04279	308	321	yes	yes	2	0.00054766	119.27		By MS/MS
DVTEAIQWIK	QKALSNAANLQRFKRDVTEAIQWIKEKEPV	QRFKRDVTEAIQWIKEKEPVLTSEDYGKDL	R	D	V	I	K	E	1	0	0	1	0	1	1	0	0	2	0	1	0	0	0	0	1	1	0	1	0	0	10	0	1201.6343	UNIPROT_sp_P02549-2;UNIPROT_sp_P02549	UNIPROT_sp_P02549-2	272	281	yes	no	2	0.014677	101.25					By matching		By matching
DVTFSPATIENELIK	CISYLGRFYQDLKDRDVTFSPATIENELIK	DVTFSPATIENELIKFCREARGKENRLCYY	R	D	V	I	K	F	1	0	1	1	0	0	2	0	0	2	1	1	0	1	1	1	2	0	0	1	0	0	15	0	1675.8669	UNIPROT_sp_P55145;UNIPROT_tr_H7C2D6	UNIPROT_sp_P55145	48	62	yes	no	2	0.0092204	89.805
DVVFLLDGSEGVR	KSVHNGAPAPVSGEKDVVFLLDGSEGVRSG	EKDVVFLLDGSEGVRSGFPLLKEFVQRVVE	K	D	V	V	R	S	0	1	0	2	0	0	1	2	0	0	2	0	0	1	0	1	0	0	0	3	0	0	13	0	1404.7249	UNIPROT_sp_P12111;UNIPROT_sp_P12111-2;UNIPROT_tr_E7ENL6;UNIPROT_sp_P12111-4;UNIPROT_sp_P12111-5;UNIPROT_sp_P12111-3	UNIPROT_sp_P12111	1029	1041	yes	no	2	0.006376	93.096		By MS/MS		By MS/MS	By MS/MS
DVVLFEK	IMAENRKSSIIIRMRDVVLFEKKVYLSECK	SSIIIRMRDVVLFEKKVYLSECKTGNGKNY	R	D	V	E	K	K	0	0	0	1	0	0	1	0	0	0	1	1	0	1	0	0	0	0	0	2	0	0	7	0	848.46437	UNIPROT_sp_P00747;UNIPROT_tr_Q5TEH5;UNIPROT_tr_A6PVI2;UNIPROT_sp_Q15195	UNIPROT_sp_P00747	90	96	yes	no	2	0.060045	97.473		By matching	By MS/MS	By MS/MS	By MS/MS
DVVLTTTFVDDIK	VKGEIHLGRFVMRNRDVVLTTTFVDDIKAL	NRDVVLTTTFVDDIKALPTTYEKGEYFAFL	R	D	V	I	K	A	0	0	0	3	0	0	0	0	0	1	1	1	0	1	0	0	3	0	0	3	0	0	13	0	1464.7712	UNIPROT_sp_P02748	UNIPROT_sp_P02748	312	324	yes	yes	2	9.2287E-09	164.33	By matching	By matching	By matching	By matching	By matching	By matching	By MS/MS
DVWGIEGPIDAAFTR	LDEKAVRPGYPKLIRDVWGIEGPIDAAFTR	DVWGIEGPIDAAFTRINCQGKTYLFKGSQY	R	D	V	T	R	I	2	1	0	2	0	0	1	2	0	2	0	0	0	1	1	0	1	1	0	1	0	0	15	0	1645.81	UNIPROT_sp_P04004	UNIPROT_sp_P04004	198	212	no	no	2;3	1.3729E-80	226.88	By MS/MS	By MS/MS	By MS/MS	By MS/MS	By MS/MS	By MS/MS	By MS/MS
DVYVVTDQIPVFVTMFQK	YRRHGRAYVPIAQVKDVYVVTDQIPVFVTM	VVTDQIPVFVTMFQKNDRNSSDETFLKDLP	K	D	V	Q	K	N	0	0	0	2	0	2	0	0	0	1	0	1	1	2	1	0	2	0	1	5	0	0	18	0	2128.0915	UNIPROT_sp_Q14956-2;UNIPROT_sp_Q14956;UNIPROT_tr_A0A3B3ISS6	UNIPROT_sp_Q14956-2	228	245	yes	no	2;3	7.4042E-06	141.32				By MS/MS
DWAESTLMTQK	ITFRMNVAPACLPERDWAESTLMTQKTGIV	LPERDWAESTLMTQKTGIVSGFGRTHEKGR	R	D	W	Q	K	T	1	0	0	1	0	1	1	0	0	0	1	1	1	0	0	1	2	1	0	0	0	0	11	0	1308.602	UNIPROT_sp_P00742	UNIPROT_sp_P00742	347	357	yes	yes	1;2	3.0057E-66	233.57	By MS/MS	By MS/MS	By MS/MS	By MS/MS	By MS/MS	By MS/MS	By MS/MS
DWHGVPGQVDAAMAGR	GRTSAGTRQPQFISRDWHGVPGQVDAAMAG	WHGVPGQVDAAMAGRIYISGMAPRPSLAKK	R	D	W	G	R	I	3	1	0	2	0	1	0	3	1	0	0	0	1	0	1	0	0	1	0	2	0	0	16	0	1665.7682	UNIPROT_sp_P04004	UNIPROT_sp_P04004	338	353	yes	yes	2;3	5.4199E-119	235.93	By MS/MS	By MS/MS	By MS/MS	By MS/MS	By MS/MS	By MS/MS	By MS/MS
DWHGVPGQVDAAMAGRIYISGMAPRPSLAK	GRTSAGTRQPQFISRDWHGVPGQVDAAMAG	RIYISGMAPRPSLAKKQRFRHRNRKGYRSQ	R	D	W	A	K	K	5	2	0	2	0	1	0	4	1	2	1	1	2	0	3	2	0	1	1	2	0	0	30	2	3150.5855	UNIPROT_sp_P04004	UNIPROT_sp_P04004	338	367	yes	yes	3;4;5	7.1552E-05	80.139	By MS/MS	By MS/MS	By MS/MS	By MS/MS	By MS/MS	By MS/MS	By MS/MS
DWNVDLIPK	FKIPGSPPESMGRGRDWNVDLIPKFLMANG	SMGRGRDWNVDLIPKFLMANGQLVKMLLYT	R	D	W	P	K	F	0	0	1	2	0	0	0	0	0	1	1	1	0	0	1	0	0	1	0	1	0	0	9	0	1098.571	UNIPROT_sp_P50395;UNIPROT_sp_P50395-2;UNIPROT_tr_Q5SX87;UNIPROT_tr_V9GYF8;UNIPROT_tr_Q5SX90;UNIPROT_tr_V9GYJ7;UNIPROT_tr_Q5SX86	UNIPROT_sp_P50395	71	79	no	no	2	0.037045	89.142	By MS/MS	By MS/MS	By matching	By MS/MS	By MS/MS	By MS/MS	By MS/MS
DYAEVGR	VSVNERVMPICLPSKDYAEVGRVGYVSGWG	MPICLPSKDYAEVGRVGYVSGWGRNANFKF	K	D	Y	G	R	V	1	1	0	1	0	0	1	1	0	0	0	0	0	0	0	0	0	0	1	1	0	0	7	0	808.37153	UNIPROT_sp_P00738;UNIPROT_tr_J3QLC9;UNIPROT_tr_A0A0C4DGL8;UNIPROT_sp_P00738-2;UNIPROT_tr_J3QR68;UNIPROT_tr_A0A087WU08;UNIPROT_tr_H3BS21	UNIPROT_sp_P00738	271	277	no	no	2	0.004632	164.1							By matching
DYAGVFSDAGLTFTSSSGQQTAQR	VVEKADIGCTPGSGKDYAGVFSDAGLTFTS	GLTFTSSSGQQTAQRAELQCPQPAARRRRS	K	D	Y	Q	R	A	3	1	0	2	0	3	0	3	0	0	1	0	0	2	0	4	3	0	1	1	0	0	24	0	2493.1408	UNIPROT_sp_P01024	UNIPROT_sp_P01024	634	657	yes	yes	2;3	9.5656E-206	259.53		By matching	By MS/MS	By MS/MS	By MS/MS	By MS/MS	By MS/MS
DYAVSTVPVADGLHLK	RTNQRGAEILADTFKDYAVSTVPVADGLHL	YAVSTVPVADGLHLKSFCSMAGPNLIAIGS	K	D	Y	L	K	S	2	0	0	2	0	0	0	1	1	0	2	1	0	0	1	1	1	0	1	3	0	0	16	0	1683.8832	UNIPROT_sp_O94760	UNIPROT_sp_O94760	160	175	no	no	3	0.00071347	98.676
DYEILFK	AGARVVPVRLDLTEKDYEILFKSINGILFP	VRLDLTEKDYEILFKSINGILFPGGSVDLR	K	D	Y	F	K	S	0	0	0	1	0	0	1	0	0	1	1	1	0	1	0	0	0	0	1	0	0	0	7	0	926.47493	UNIPROT_sp_Q92820;UNIPROT_tr_A0A7I2YQQ3;UNIPROT_tr_A0A7I2V5P2;UNIPROT_tr_A0A7I2V5X9	UNIPROT_sp_Q92820	82	88	yes	no	2	0.013112	124.89
DYELQLASYTSGLETLLNIPIKR	EEVQKIAELCANSIKDYELQLASYTSGLET	YTSGLETLLNIPIKRTMIQSPSGVILQEAA	K	D	Y	K	R	T	1	1	1	1	0	1	2	1	0	2	5	1	0	0	1	2	2	0	2	0	0	0	23	1	2636.4061	UNIPROT_sp_P15924;UNIPROT_sp_P15924-3;UNIPROT_sp_P15924-2	UNIPROT_sp_P15924	960	982	yes	no	3	3.5546E-05	89.816
DYFFALAHTVR	LHFTLVKDRNVATPRDYFFALAHTVRDHLV	ATPRDYFFALAHTVRDHLVGRWIRTQQHYY	R	D	Y	V	R	D	2	1	0	1	0	0	0	0	1	0	1	0	0	2	0	0	1	0	1	1	0	0	11	0	1338.6721	UNIPROT_sp_P11216	UNIPROT_sp_P11216	51	61	yes	yes	3	0.010573	88.056
DYFGAHTYELLAK	YRHEMLPASLIQAQRDYFGAHTYELLAKPG	QRDYFGAHTYELLAKPGQFIHTNWTGHGGT	R	D	Y	A	K	P	2	0	0	1	0	0	1	1	1	0	2	1	0	1	0	0	1	0	2	0	0	0	13	0	1526.7405	UNIPROT_sp_P52209-2;UNIPROT_sp_P52209	UNIPROT_sp_P52209-2	435	447	yes	no	2	9.2287E-09	164.33
DYFMPCPGR	PVRGEVPPRYPRDVRDYFMPCPGRGHGHRN	YPRDVRDYFMPCPGRGHGHRNGTGHGNSTH	R	D	Y	G	R	G	0	1	0	1	1	0	0	1	0	0	0	0	1	1	2	0	0	0	1	0	0	0	9	0	1141.4685	UNIPROT_sp_P02790;UNIPROT_tr_Q9BS19	UNIPROT_sp_P02790	226	234	yes	no	2	0.0010698	129.4
DYFNVPYPLPK	KFALEVAAKTLPFYKDYFNVPYPLPKIDLI	PFYKDYFNVPYPLPKIDLIAIADFAAGAME	K	D	Y	P	K	I	0	0	1	1	0	0	0	0	0	0	1	1	0	1	3	0	0	0	2	1	0	0	11	0	1351.6812	UNIPROT_sp_P55786-2;UNIPROT_tr_A0A7I2V389;UNIPROT_tr_E9PLK3;UNIPROT_sp_P55786;UNIPROT_tr_A0A7I2V3W8;UNIPROT_tr_E9PPZ2;UNIPROT_sp_A6NEC2;UNIPROT_sp_A6NEC2-2	UNIPROT_sp_P55786-2	214	224	yes	no	2	0.085513	74.173
DYGDLPFADIPNDSPFQIVK	AGLLEKLKEQECDVKDYGDLPFADIPNDSP	PFADIPNDSPFQIVKNPRSVGKASEQLAGK	K	D	Y	V	K	N	1	0	1	4	0	1	0	1	0	2	1	1	0	2	3	1	0	0	1	1	0	0	20	0	2250.0845	UNIPROT_sp_P05089-3;UNIPROT_sp_P05089;UNIPROT_sp_P05089-2;UNIPROT_tr_A0A5F9ZH78;UNIPROT_tr_A0A5F9ZGN6	UNIPROT_sp_P05089-3	49	68	yes	no	2	9.7659E-06	115.8
DYIEFNK	NRSSGAFWKYYYDGKDYIEFNKEIPAWVPF	WKYYYDGKDYIEFNKEIPAWVPFDPAAQIT	K	D	Y	N	K	E	0	0	1	1	0	0	1	0	0	1	0	1	0	1	0	0	0	0	1	0	0	0	7	0	927.4338	UNIPROT_sp_P25311;UNIPROT_tr_C9JEV0	UNIPROT_sp_P25311	143	149	yes	no	1;2	0.0046818	148.21	By matching	By MS/MS	By MS/MS	By MS/MS	By MS/MS	By matching	By MS/MS
DYIEFNKEIPAWVPFDPAAQITK	NRSSGAFWKYYYDGKDYIEFNKEIPAWVPF	IPAWVPFDPAAQITKQKWEAEPVYVQRAKA	K	D	Y	T	K	Q	3	0	1	2	0	1	2	0	0	3	0	2	0	2	3	0	1	1	1	1	0	0	23	1	2691.3585	UNIPROT_sp_P25311;UNIPROT_tr_C9JEV0	UNIPROT_sp_P25311	143	165	yes	no	3	0.00047751	77.53	By MS/MS					By MS/MS
DYIFGDYIER	EEVDMKEMEKALQERDYIFGDYIERLWAYL	ALQERDYIFGDYIERLWAYLTIEQLLDKRK	R	D	Y	E	R	L	0	1	0	2	0	0	1	1	0	2	0	0	0	1	0	0	0	0	2	0	0	0	10	0	1289.5928	CON__Q0V8M9	CON__Q0V8M9	547	556	yes	yes	2	4.1217E-05	141.52		By matching	By matching	By MS/MS	By MS/MS	By matching	By MS/MS
DYIFGNYIER	EEVDMKEMEKALQERDYIFGNYIERLWAYL	ALQERDYIFGNYIERLWAYLTIEQLLEKRK	R	D	Y	E	R	L	0	1	1	1	0	0	1	1	0	2	0	0	0	1	0	0	0	0	2	0	0	0	10	0	1288.6088	UNIPROT_sp_Q06033-2;UNIPROT_sp_Q06033;UNIPROT_tr_A0A087WW43	UNIPROT_sp_Q06033-2	543	552	yes	no	2	6.5466E-07	146.79	By MS/MS	By MS/MS	By MS/MS	By MS/MS	By MS/MS	By MS/MS	By MS/MS
DYLIEDGTVHLVYGILEEPFR	LTLLFKRPFGTCDPKDYLIEDGTVHLVYGI	GTVHLVYGILEEPFRSLEAINGSGLQMGLQ	K	D	Y	F	R	S	0	1	0	2	0	0	3	2	1	2	3	0	0	1	1	0	1	0	2	2	0	0	21	0	2477.2478	UNIPROT_sp_P09172	UNIPROT_sp_P09172	158	178	yes	yes	3	3.2278E-18	154.74	By MS/MS	By MS/MS	By MS/MS	By MS/MS	By MS/MS	By MS/MS	By MS/MS
DYLPLVLGPTAMR	ARKIVGAMVQIITYRDYLPLVLGPTAMRKY	YRDYLPLVLGPTAMRKYLPTYRSYNDSVDP	R	D	Y	M	R	K	1	1	0	1	0	0	0	1	0	0	3	0	1	0	2	0	1	0	1	1	0	0	13	0	1444.7748	UNIPROT_sp_P05164-2;UNIPROT_sp_P05164;UNIPROT_sp_P05164-3	UNIPROT_sp_P05164-2	366	378	yes	no	2	0.0019927	115.57
DYNLNDILLQLGIEEAFTSK	REIGELYLPKFSISRDYNLNDILLQLGIEE	DILLQLGIEEAFTSKADLSGITGARNLAVS	R	D	Y	S	K	A	1	0	2	2	0	1	2	1	0	2	4	1	0	1	0	1	1	0	1	0	0	0	20	0	2295.1634	UNIPROT_sp_P01011;UNIPROT_tr_G3V3A0	UNIPROT_sp_P01011	321	340	no	no	2;3	0	305.4	By MS/MS	By matching	By MS/MS	By MS/MS	By MS/MS	By matching	By MS/MS
DYNLNDILLQLGIEEAFTSKADLSGITGAR	REIGELYLPKFSISRDYNLNDILLQLGIEE	AFTSKADLSGITGARNLAVSQVVHKAVLDV	R	D	Y	A	R	N	3	1	2	3	0	1	2	3	0	3	5	1	0	1	0	2	2	0	1	0	0	0	30	1	3236.6565	UNIPROT_sp_P01011;UNIPROT_tr_G3V3A0	UNIPROT_sp_P01011	321	350	no	no	3	0.0003111	61.89	By matching						By matching
DYNLNDILLQLGIEEAFTSKADLSGITGARNLAVSQVVHK	REIGELYLPKFSISRDYNLNDILLQLGIEE	ITGARNLAVSQVVHKAVLDVFEEGTEASAA	R	D	Y	H	K	A	4	1	3	3	0	2	2	3	1	3	6	2	0	1	0	3	2	0	1	3	0	0	40	2	4312.2703	UNIPROT_sp_P01011;UNIPROT_tr_G3V3A0	UNIPROT_sp_P01011	321	360	no	no	4;5	1.2782E-11	86.009	By matching	By matching	By MS/MS	By MS/MS	By MS/MS	By MS/MS	By MS/MS
DYPVVSIEDPFDQDDWGAWQK	ISPDQLADLYKSFIKDYPVVSIEDPFDQDD	IEDPFDQDDWGAWQKFTASAGIQVVGDDLT	K	D	Y	Q	K	F	1	0	0	5	0	2	1	1	0	1	0	1	0	1	2	1	0	2	1	2	0	0	21	0	2509.1074	UNIPROT_tr_A0A2R8Y6G6;UNIPROT_sp_P06733;UNIPROT_sp_P06733-2	UNIPROT_tr_A0A2R8Y6G6	286	306	yes	no	2	7.5815E-12	136.83
DYQELMNTK	DALQQAKEDLARLLRDYQELMNTKLALDLE	LARLLRDYQELMNTKLALDLEIATYRTLLE	R	D	Y	T	K	L	0	0	1	1	0	1	1	0	0	0	1	1	1	0	0	0	1	0	1	0	0	0	9	0	1140.5121	UNIPROT_sp_P04264;CON__P04264	UNIPROT_sp_P04264	464	472	no	no	2	4.4529E-16	209.58	By matching	By MS/MS	By matching	By matching	By matching	By MS/MS	By matching
DYQELMNVK	EALQQAKEDLARLLRDYQELMNVKLALDVE	LARLLRDYQELMNVKLALDVEIATYRKLLE	R	D	Y	V	K	L	0	0	1	1	0	1	1	0	0	0	1	1	1	0	0	0	0	0	1	1	0	0	9	0	1138.5329	UNIPROT_sp_P35908;CON__P35908v2;CON__P35908;UNIPROT_tr_H0YID6;UNIPROT_sp_P12035;CON__P12035;CON__Q01546	UNIPROT_sp_P35908	462	470	no	no	2	0.066211	87.696		By matching
DYSPYFK	KIRDWYQRQRPAEIKDYSPYFKTIEDLRNK	RQRPAEIKDYSPYFKTIEDLRNKILTATVD	K	D	Y	F	K	T	0	0	0	1	0	0	0	0	0	0	0	1	0	1	1	1	0	0	2	0	0	0	7	0	918.41233	UNIPROT_sp_P08779;CON__P08779;UNIPROT_sp_P02533;CON__P02533;CON__Q9Z2K1;CON__Q3ZAW8	UNIPROT_sp_P02533	161	167	no	no	2	0.013092	127.66		By MS/MS	By matching		By MS/MS
DYSQYYR	KIRDWYQRQAPGPARDYSQYYRTIEELQNK	RQAPGPARDYSQYYRTIEELQNKILTATVD	R	D	Y	Y	R	T	0	1	0	1	0	1	0	0	0	0	0	0	0	0	0	1	0	0	3	0	0	0	7	0	993.41921	UNIPROT_sp_Q04695;CON__Q04695;UNIPROT_tr_F5GWP8;UNIPROT_tr_K7EPJ9	UNIPROT_sp_Q04695	130	136	yes	no	2	0.030037	110.34
DYTSGAMLTGELKK	TFFLEDDDKLEQIRKDYTSGAMLTGELKKA	KDYTSGAMLTGELKKALIEVLQPLIAEHQA	K	D	Y	K	K	A	1	0	0	1	0	0	1	2	0	0	2	2	1	0	0	1	2	0	1	0	0	0	14	1	1512.7494	UNIPROT_sp_P23381;UNIPROT_sp_P23381-2	UNIPROT_sp_P23381	419	432	yes	no	2	0.027686	100.55				By MS/MS
DYVSQFEGSALGK	DLATVYVDVLKDSGRDYVSQFEGSALGKQL	GRDYVSQFEGSALGKQLNLKLLDNWDSVTS	R	D	Y	G	K	Q	1	0	0	1	0	1	1	2	0	0	1	1	0	1	0	2	0	0	1	1	0	0	13	0	1399.662	UNIPROT_sp_P02647	UNIPROT_sp_P02647	52	64	yes	yes	2	1.8951E-47	205.53	By MS/MS	By MS/MS	By MS/MS	By MS/MS	By MS/MS	By MS/MS	By MS/MS
DYWSTVK	QQARGWVTDGFSSLKDYWSTVKDKFSEFWD	TDGFSSLKDYWSTVKDKFSEFWDLDPEVRP	K	D	Y	V	K	D	0	0	0	1	0	0	0	0	0	0	0	1	0	0	0	1	1	1	1	1	0	0	7	0	897.42323	UNIPROT_sp_P02656;UNIPROT_tr_B0YIW2	UNIPROT_sp_P02656	72	78	yes	no	1;2	0.0035869	116.88		By MS/MS	By MS/MS	By MS/MS	By MS/MS	By MS/MS	By MS/MS
DYYFALAHTVR	LHFTLVKDRNVATTRDYYFALAHTVRDHLV	ATTRDYYFALAHTVRDHLVGRWIRTQQHYY	R	D	Y	V	R	D	2	1	0	1	0	0	0	0	1	0	1	0	0	1	0	0	1	0	2	1	0	0	11	0	1354.667	UNIPROT_sp_P06737-2;UNIPROT_sp_P06737;UNIPROT_tr_E9PK47;UNIPROT_sp_P11217-2;UNIPROT_sp_P11217	UNIPROT_sp_P06737-2	51	61	no	no	3	0.00012146	130.98
EAADAIDAEGASAPLMELLHSR	QRVAAGVLCELAQDKEAADAIDAEGASAPL	AEGASAPLMELLHSRNEGTATYAAAVLFRI	K	E	A	S	R	N	6	1	0	2	0	0	3	1	1	1	3	0	1	0	1	2	0	0	0	0	0	0	22	0	2266.09	UNIPROT_sp_P14923	UNIPROT_sp_P14923	616	637	yes	yes	3	0.0001537	88.945
EAAENSLVAYK	YHRYLAEFATGNDRKEAAENSLVAYKAASD	NDRKEAAENSLVAYKAASDIAMTELPPTHP	K	E	A	Y	K	A	3	0	1	0	0	0	2	0	0	0	1	1	0	0	0	1	0	0	1	1	0	0	11	0	1193.5928	UNIPROT_sp_P62258;UNIPROT_sp_P62258-2;UNIPROT_tr_K7EM20	UNIPROT_sp_P62258	143	153	yes	no	2	0.00053652	124.23
EAAPSDELVGAVFIGVDNGGAR				E	A	A	R		4	1	1	2	0	0	2	4	0	1	1	0	0	1	1	1	0	0	0	3	0	0	22	0	2143.0546		REV__UNIPROT_sp_Q07157-2			yes	no	4	0.082401	48.896
EAAYHPEVAPDVR	NLSRRAIADMLRACKEAAYHPEVAPDVRLR	CKEAAYHPEVAPDVRLRALHYGRECANGYL	K	E	A	V	R	L	3	1	0	1	0	0	2	0	1	0	0	0	0	0	2	0	0	0	1	2	0	0	13	0	1452.6997	UNIPROT_sp_Q9Y490	UNIPROT_sp_Q9Y490	2221	2233	yes	yes	3	0.081821	54.524						By matching
EADDIVNWLK	RNGDTASPKEYTAGREADDIVNWLKKRTGP	YTAGREADDIVNWLKKRTGPAATTLPDGAA	R	E	A	L	K	K	1	0	1	2	0	0	1	0	0	1	1	1	0	0	0	0	0	1	0	1	0	0	10	0	1201.5979	UNIPROT_sp_P07237;UNIPROT_tr_I3L312;UNIPROT_tr_I3L3P5	UNIPROT_sp_P07237	121	130	yes	no	2	0.016946	99.136
EADESLNFEEQILEAAK	AAKKLEQLKPRAKPKEADESLNFEEQILEA	DESLNFEEQILEAAKSIAAATSALVKAASA	K	E	A	A	K	S	3	0	1	1	0	1	5	0	0	1	2	1	0	1	0	1	0	0	0	0	0	0	17	0	1934.9109	UNIPROT_sp_Q9Y490	UNIPROT_sp_Q9Y490	2334	2350	yes	yes	2	0.00015541	114.7						By MS/MS
EADIDGDGQVNYEEFVQMMTAK	LGEKLTDEEVDEMIREADIDGDGQVNYEEF	GQVNYEEFVQMMTAK_______________	R	E	A	A	K	-	2	0	1	3	0	2	3	2	0	1	0	1	2	1	0	0	1	0	1	2	0	0	22	0	2489.0727	UNIPROT_sp_P0DP25;UNIPROT_sp_P0DP24;UNIPROT_sp_P0DP23;UNIPROT_tr_M0QZ52;UNIPROT_tr_E7EMB3;UNIPROT_tr_Q96HY3	UNIPROT_sp_P0DP25	128	149	yes	no	2	0.00020498	92.38
EAEAAIYHLQLFEELRR	DYPLEAVRMQHLIAREAEAAIYHLQLFEEL	EAAIYHLQLFEELRRLAPITSDPTEATAVG	R	E	A	R	R	L	3	2	0	0	0	1	4	0	1	1	3	0	0	1	0	0	0	0	1	0	0	0	17	1	2087.08	UNIPROT_sp_P14618;UNIPROT_tr_B4DNK4;UNIPROT_sp_P14618-3	UNIPROT_sp_P14618	384	400	yes	no	3	1.6486E-05	140.1
EAEEETTNDNGVLVLEPAR	PPPHFSISKQNPSTREAEEETTNDNGVLVL	ETTNDNGVLVLEPARKEHSGRYECQGLDLD	R	E	A	A	R	K	2	1	2	1	0	0	5	1	0	0	2	0	0	0	1	0	2	0	0	2	0	0	19	0	2084.9862	UNIPROT_sp_P43121;UNIPROT_sp_P43121-2	UNIPROT_sp_P43121	293	311	yes	no	2	5.8969E-10	146.96
EAEFGQGTGPIWLNEVK	VCQQLGCGPALKAFKEAEFGQGTGPIWLNE	EFGQGTGPIWLNEVKCKGNESSLWDCPARR	K	E	A	V	K	C	1	0	1	0	0	1	3	3	0	1	1	1	0	1	1	0	1	1	0	1	0	0	17	0	1873.921	UNIPROT_tr_H0YGZ7;UNIPROT_tr_F5GZZ9;UNIPROT_sp_Q86VB7-3;UNIPROT_tr_C9JHR8;UNIPROT_sp_Q86VB7-4;UNIPROT_sp_Q86VB7;UNIPROT_sp_Q86VB7-2	UNIPROT_tr_H0YGZ7	21	37	yes	no	2	9.2014E-85	224.43	By MS/MS	By MS/MS	By MS/MS	By MS/MS	By MS/MS	By MS/MS	By MS/MS
EAEVLLLQQR	LREELEALRRQKGAREAEVLLLQQRVAALA	QKGAREAEVLLLQQRVAALAEEKSRAQEKV	R	E	A	Q	R	V	1	1	0	0	0	2	2	0	0	0	3	0	0	0	0	0	0	0	0	1	0	0	10	0	1197.6717	UNIPROT_sp_O60437;UNIPROT_tr_K7EKI8;UNIPROT_tr_K7EQ71	UNIPROT_sp_O60437	1028	1037	yes	no	2	1.4087E-08	176.09
EAFLEQMSKAFLEPLSQLQVADFEEIR	IENLARQRDALQAQREAFLEQMSKAFLEPL	EPLSQLQVADFEEIRSYRAPPESVVRVTDA	R	E	A	I	R	S	3	1	0	1	0	3	5	0	0	1	4	1	1	3	1	2	0	0	0	1	0	0	27	1	3167.5849	UNIPROT_sp_Q96M86	UNIPROT_sp_Q96M86	3218	3244	yes	yes	3	0.020165	46.403
EAFLLFDR	AIKIEFSKEQQDEFKEAFLLFDRTGDSKIT	EQQDEFKEAFLLFDRTGDSKITLSQVGDVL	K	E	A	D	R	T	1	1	0	1	0	0	1	0	0	0	2	0	0	2	0	0	0	0	0	0	0	0	8	0	1009.5233	UNIPROT_sp_P05976;UNIPROT_sp_P05976-2	UNIPROT_sp_P05976	57	64	yes	no	2	0.0064772	133.12
EAFSLFDK	______________________________	EQVTEFKEAFSLFDKDGDGCITTRELGTVM	K	E	A	D	K	D	1	0	0	1	0	0	1	0	0	0	1	1	0	2	0	1	0	0	0	0	0	0	8	0	955.4651	UNIPROT_sp_P0DP25;UNIPROT_sp_P0DP24;UNIPROT_sp_P0DP23;UNIPROT_tr_M0QZ52;UNIPROT_tr_E7EMB3;UNIPROT_tr_F8WBR5;UNIPROT_tr_G3V479;UNIPROT_sp_P27482	UNIPROT_sp_P27482	15	22	no	no	2	0.019973	110.12
EAFSLFDKDGDGTITTK	______________________________	FSLFDKDGDGTITTKELGTVMRSLGQNPTE	K	E	A	T	K	E	1	0	0	3	0	0	1	2	0	1	1	2	0	2	0	1	3	0	0	0	0	0	17	1	1843.884	UNIPROT_sp_P0DP25;UNIPROT_sp_P0DP24;UNIPROT_sp_P0DP23;UNIPROT_tr_M0QZ52;UNIPROT_tr_E7EMB3;UNIPROT_tr_F8WBR5;UNIPROT_tr_G3V479	UNIPROT_sp_P0DP25	15	31	yes	no	2;3	0	319.64				By MS/MS	By matching
EAFTVIDQNR	SVFSMFDQTQIQEFKEAFTVIDQNRDGIID	IQEFKEAFTVIDQNRDGIIDKEDLRDTFAA	K	E	A	N	R	D	1	1	1	1	0	1	1	0	0	1	0	0	0	1	0	0	1	0	0	1	0	0	10	0	1191.5884	UNIPROT_tr_H3BML9;UNIPROT_tr_H3BN54;UNIPROT_sp_Q96A32;UNIPROT_tr_H3BPK4	UNIPROT_tr_H3BML9	32	41	yes	no	2	0.00149	121.05				By matching
EAGENWQENPETYEDSFYK	RFVVTDGGITRVYPKEAGENWQENPETYED	NWQENPETYEDSFYKRSLDNDNYVFTAPYF	K	E	A	Y	K	R	1	0	2	1	0	1	5	1	0	0	0	1	0	1	1	1	1	1	2	0	0	0	19	0	2334.9553	UNIPROT_sp_P54289-4;UNIPROT_sp_P54289-5;UNIPROT_sp_P54289;UNIPROT_sp_P54289-3;UNIPROT_sp_P54289-2;UNIPROT_tr_H0Y715	UNIPROT_sp_P54289-4	723	741	yes	no	2	7.5551E-22	160.69
EAGFPPGVVNIVPGYGPTAGAAISSHMDIDK	EQTPLTALHVASLIKEAGFPPGVVNIVPGY	PTAGAAISSHMDIDKVAFTGSTEVGKLIKE	K	E	A	D	K	V	4	0	1	2	0	0	1	5	1	3	0	1	1	1	4	2	1	0	1	3	0	0	31	0	3066.5121	UNIPROT_sp_P00352	UNIPROT_sp_P00352	211	241	yes	yes	3	4.7751E-05	63.277
EAGIPEFYDYDVALIK	EVVLFHPNYNINGKKEAGIPEFYDYDVALI	AGIPEFYDYDVALIKLKNKLKYGQTIRPIC	K	E	A	I	K	L	2	0	0	2	0	0	2	1	0	2	1	1	0	1	1	0	0	0	2	1	0	0	16	0	1841.9087	UNIPROT_tr_B4E1Z4;UNIPROT_tr_E7ETN3;UNIPROT_sp_P00751;UNIPROT_tr_A0A0G2JH38;UNIPROT_tr_H7C5H1	UNIPROT_tr_B4E1Z4	1068	1083	yes	no	2;3	4.68E-15	176.32	By MS/MS	By MS/MS	By MS/MS	By MS/MS	By MS/MS	By MS/MS	By MS/MS
EAGISDYLTIEELVK	ENCMTIDKLSWGYRREAGISDYLTIEELVK	EAGISDYLTIEELVKQLVETVSCGGNLLMN	R	E	A	V	K	Q	1	0	0	1	0	0	3	1	0	2	2	1	0	0	0	1	1	0	1	1	0	0	15	0	1678.8665	UNIPROT_sp_Q9BTY2	UNIPROT_sp_Q9BTY2	307	321	yes	yes	2	0.00022947	142.89
EAINVEQAFQTIAR	CYSKNNIPYFETSAKEAINVEQAFQTIARN	KEAINVEQAFQTIARNALKQETEVELYNEF	K	E	A	A	R	N	3	1	1	0	0	2	2	0	0	2	0	0	0	1	0	0	1	0	0	1	0	0	14	0	1588.8209	UNIPROT_tr_A0A6Q8PGE6;UNIPROT_sp_P51149;UNIPROT_tr_A0A6Q8PG52;UNIPROT_tr_A0A6Q8PH84;UNIPROT_tr_C9J8S3;UNIPROT_tr_C9J4S4;UNIPROT_tr_C9J4V0	UNIPROT_tr_A0A6Q8PGE6	134	147	yes	no	2	5.4777E-06	159.94
EALAIVFFGR	AALAHLDRGSPPPAREALAIVFFGRQPQPN	PPPAREALAIVFFGRQPQPNVSELVVGPLP	R	E	A	G	R	Q	2	1	0	0	0	0	1	1	0	1	1	0	0	2	0	0	0	0	0	1	0	0	10	0	1121.6233	UNIPROT_sp_Q16853-2;UNIPROT_sp_Q16853	UNIPROT_sp_Q16853-2	123	132	yes	no	2	3.7386E-34	214.11	By MS/MS		By MS/MS		By MS/MS	By MS/MS	By matching
EALIKILDDLSPR	DKSGSMSGRKIQQTREALIKILDDLSPRDQ	TREALIKILDDLSPRDQFNLIVFSTEATQW	R	E	A	P	R	D	1	1	0	2	0	0	1	0	0	2	3	1	0	0	1	1	0	0	0	0	0	0	13	1	1481.8453	UNIPROT_sp_Q14624;UNIPROT_sp_Q14624-2;UNIPROT_sp_Q14624-3;UNIPROT_sp_Q14624-4;UNIPROT_tr_H7C0L5;UNIPROT_tr_B7ZKJ8	UNIPROT_tr_B7ZKJ8	295	307	no	no	3	0.00075298	141.58
EALIQFLEQVHQGIK	FPPEEELQREWLGNREALIQFLEQVHQGIK	EALIQFLEQVHQGIKGMVLDENYNNLANAV	R	E	A	I	K	G	1	0	0	0	0	3	2	1	1	2	2	1	0	1	0	0	0	0	0	1	0	0	15	0	1751.957	UNIPROT_sp_P15169;UNIPROT_tr_B1AP58	UNIPROT_sp_P15169	329	343	no	no	2;3	1.664E-244	287.29	By MS/MS	By matching	By matching	By MS/MS	By MS/MS	By matching	By MS/MS
EALISQLTR	LQTENGELARQLEEKEALISQLTRGKLSYT	RQLEEKEALISQLTRGKLSYTQQMEDLKRQ	K	E	A	T	R	G	1	1	0	0	0	1	1	0	0	1	2	0	0	0	0	1	1	0	0	0	0	0	9	0	1029.5819	UNIPROT_sp_P12883;UNIPROT_sp_P13533	UNIPROT_sp_P13533	1297	1305	no	no	2	1.5248E-15	205.7					By matching	By MS/MS	By MS/MS
EALKESQLPTVMDFR	NSEELDIQDLKKLVKEALKESQLPTVMDFR	EALKESQLPTVMDFRKFSRNYQLYKSVSLP	K	E	A	F	R	K	1	1	0	1	0	1	2	0	0	0	2	1	1	1	1	1	1	0	0	1	0	0	15	1	1762.8924	UNIPROT_sp_P04114;UNIPROT_tr_A8MUN2	UNIPROT_sp_P04114	617	631	yes	no	2;3	0	373.72	By MS/MS	By MS/MS	By MS/MS	By matching		By MS/MS
EALKESQLPTVMDFRK	NSEELDIQDLKKLVKEALKESQLPTVMDFR	ALKESQLPTVMDFRKFSRNYQLYKSVSLPS	K	E	A	R	K	F	1	1	0	1	0	1	2	0	0	0	2	2	1	1	1	1	1	0	0	1	0	0	16	2	1890.9873	UNIPROT_sp_P04114;UNIPROT_tr_A8MUN2	UNIPROT_sp_P04114	617	632	yes	no	2;3;4	1.6511E-40	201.38	By MS/MS	By MS/MS	By MS/MS			By MS/MS
EALKLEEK	QVGQQRTFISPIKCREALKLEEKKHYLMWG	ISPIKCREALKLEEKKHYLMWGLSSDFWGE	R	E	A	E	K	K	1	0	0	0	0	0	3	0	0	0	2	2	0	0	0	0	0	0	0	0	0	0	8	1	958.53351	UNIPROT_sp_P01024;UNIPROT_tr_M0QXZ3	UNIPROT_sp_P01024	1592	1599	yes	no	2	0.058997	157.68		By matching	By matching		By MS/MS	By matching	By MS/MS
EALNMLTWR	LITYALSSVGSPKAKEALNMLTWRAEQEGG	GSPKAKEALNMLTWRAEQEGGMQFWVSSES	K	E	A	W	R	A	1	1	1	0	0	0	1	0	0	0	2	0	1	0	0	0	1	1	0	0	0	0	9	0	1132.5699	UNIPROT_sp_Q6YHK3;UNIPROT_sp_Q6YHK3-4;UNIPROT_sp_Q6YHK3-2	UNIPROT_sp_Q6YHK3	1106	1114	yes	no	2	0.00026493	158.87
EALPSWLHWDSQSHTLEGLPLDTDK	IASSGDIIKVSAAGKEALPSWLHWDSQSHT	SQSHTLEGLPLDTDKGVHYISVSATRLGAN	K	E	A	D	K	G	1	0	0	3	0	1	2	1	2	0	5	1	0	0	2	3	2	2	0	0	0	0	25	0	2874.3824	UNIPROT_sp_Q14118;UNIPROT_tr_C9JEN1	UNIPROT_sp_Q14118	102	126	yes	no	3;4	0.0001105	74.876
EALQGVGDMGR	LVMGVTSESWRSFFKEALQGVGDMGRAYWD	SFFKEALQGVGDMGRAYWDIMISNHQNSNR	K	E	A	G	R	A	1	1	0	1	0	1	1	3	0	0	1	0	1	0	0	0	0	0	0	1	0	0	11	0	1131.5343	UNIPROT_tr_A0A096LPE2;UNIPROT_sp_P35542	UNIPROT_tr_A0A096LPE2	105	115	yes	no	2	5.7617E-13	170.5	By MS/MS		By MS/MS	By MS/MS
EALVPLVADHK	GHLDENVSGYSSSLREALVPLVADHKCSSP	SSLREALVPLVADHKCSSPEVYGADISPNM	R	E	A	H	K	C	2	0	0	1	0	0	1	0	1	0	2	1	0	0	1	0	0	0	0	2	0	0	11	0	1190.6659	UNIPROT_tr_D6RAR4;UNIPROT_sp_Q04756;CON__ENSEMBL:ENSBTAP00000023055	UNIPROT_tr_D6RAR4	563	573	yes	no	2;3	0.00018817	133.99	By MS/MS	By MS/MS	By MS/MS		By MS/MS	By MS/MS	By MS/MS
EAMQQADDWLGVPQVIAPEEIVDPNVDEHSVMTYLSQFPK	DWEAWDPNQPVENAREAMQQADDWLGVPQV	VDEHSVMTYLSQFPKAKLKPGAPVRSKQLN	R	E	A	P	K	A	3	0	1	4	0	4	4	1	1	2	2	1	2	1	4	2	1	1	1	5	0	0	40	0	4525.1458	UNIPROT_sp_Q14315-2;UNIPROT_sp_Q14315	UNIPROT_sp_Q14315-2	220	259	yes	no	4	0.017282	31.579
EANYIGSDK	FDGARDMWRAYSDMREANYIGSDKYFHARG	AYSDMREANYIGSDKYFHARGNYDAAKRGP	R	E	A	D	K	Y	1	0	1	1	0	0	1	1	0	1	0	1	0	0	0	1	0	0	1	0	0	0	9	0	995.45599	UNIPROT_sp_P0DJI8;UNIPROT_tr_E9PQD6;UNIPROT_tr_A0A3B3ISW8;UNIPROT_tr_E9PR14;UNIPROT_sp_P0DJI9-2;UNIPROT_tr_G3V1D9;UNIPROT_tr_A0A096LPE2;UNIPROT_sp_P0DJI9	UNIPROT_sp_P0DJI8	44	52	no	no	2	0.011148	107.57
EANYIGSDKYFHAR	FDGARDMWRAYSDMREANYIGSDKYFHARG	REANYIGSDKYFHARGNYDAAKRGPGGVWA	R	E	A	A	R	G	2	1	1	1	0	0	1	1	1	1	0	1	0	1	0	1	0	0	2	0	0	0	14	1	1669.7849	UNIPROT_sp_P0DJI8;UNIPROT_tr_E9PQD6;UNIPROT_tr_A0A3B3ISW8;UNIPROT_tr_E9PR14;UNIPROT_sp_P0DJI9-2;UNIPROT_tr_G3V1D9;UNIPROT_tr_A0A096LPE2;UNIPROT_sp_P0DJI9	UNIPROT_sp_P0DJI8	44	57	no	no	2;3;4	1.9934E-26	188.96			By MS/MS				By MS/MS
EAPDLVLQR	PNAPILIQDFETLPREAPDLVLQRCCSGEG	FETLPREAPDLVLQRCCSGEGLQIPTLSPA	R	E	A	Q	R	C	1	1	0	1	0	1	1	0	0	0	2	0	0	0	1	0	0	0	0	1	0	0	9	0	1039.5662	UNIPROT_sp_P04275	UNIPROT_sp_P04275	1660	1668	yes	yes	2	0.00055885	138.83	By matching			By matching		By matching	By matching
EAPGPINFTVFLTMFGEK	GRVNVKNEEIDEMIKEAPGPINFTVFLTMF	GPINFTVFLTMFGEKLKGADPEETILNAFK	K	E	A	E	K	L	1	0	1	0	0	0	2	2	0	1	1	1	1	3	2	0	2	0	0	1	0	0	18	0	1996.9968	UNIPROT_tr_A0A590UJU8;UNIPROT_tr_G3V1V8;UNIPROT_sp_P10916;UNIPROT_tr_A0A2R8YDI2;UNIPROT_sp_Q9BUA6	UNIPROT_tr_A0A590UJU8	53	70	yes	no	2	0.0034939	90.707					By MS/MS
EAPKVVEEQESR	TPLQLFEGRRNRRRREAPKVVEEQESRVHY	RRREAPKVVEEQESRVHYTVCIWRNGKVGL	R	E	A	S	R	V	1	1	0	0	0	1	4	0	0	0	0	1	0	0	1	1	0	0	0	2	0	0	12	1	1399.6943	UNIPROT_sp_P0C0L4;UNIPROT_sp_P0C0L5;UNIPROT_tr_A0A3B3ISA6;UNIPROT_tr_A0A0G2JPR0	UNIPROT_sp_P0C0L4	1454	1465	no	no	3	0.0074032	95.417	By MS/MS		By matching			By matching	By matching
EAQEVFK	DVISMYRELLKDLSKEAQEVFKAIQSLKTT	ELLKDLSKEAQEVFKAIQSLKTTEVLRNLQ	K	E	A	F	K	A	1	0	0	0	0	1	2	0	0	0	0	1	0	1	0	0	0	0	0	1	0	0	7	0	849.42323	UNIPROT_sp_P04114	UNIPROT_sp_P04114	4279	4285	yes	yes	2	0.0046337	153.73		By matching	By MS/MS	By MS/MS	By MS/MS		By MS/MS
EAQLPVIENK	GWGETQGTFGAGLLKEAQLPVIENKVCNRY	AGLLKEAQLPVIENKVCNRYEFLNGRVQST	K	E	A	N	K	V	1	0	1	0	0	1	2	0	0	1	1	1	0	0	1	0	0	0	0	1	0	0	10	0	1139.6186	UNIPROT_sp_P00747	UNIPROT_sp_P00747	718	727	yes	yes	1;2	3.5668E-19	199.46	By MS/MS	By MS/MS	By MS/MS	By MS/MS	By MS/MS	By MS/MS	By MS/MS
EAQPGQSQVSYQGLPVQK	HQVSRIDGPTGQKTKEAQPGQSQVSYQGLP	PGQSQVSYQGLPVQKTQTIHSTYSHQQVIP	K	E	A	Q	K	T	1	0	0	0	0	5	1	2	0	0	1	1	0	0	2	2	0	0	1	2	0	0	18	0	1942.9749	UNIPROT_sp_Q14766-3;UNIPROT_tr_E7EV71;UNIPROT_sp_Q14766-2;UNIPROT_sp_Q14766-5;UNIPROT_sp_Q14766;UNIPROT_sp_Q14766-4;UNIPROT_tr_C9JD84	UNIPROT_sp_Q14766-3	187	204	yes	no	2	8.8914E-05	134.61	By matching				By MS/MS		By matching
EAQQYSEALASTR	KHGVPPLKLCKNLNREAQQYSEALASTRIL	NREAQQYSEALASTRILKHSPESSRGQCGE	R	E	A	T	R	I	3	1	0	0	0	2	2	0	0	0	1	0	0	0	0	2	1	0	1	0	0	0	13	0	1452.6845	UNIPROT_sp_Q9H4G4;UNIPROT_tr_Q5VZR0	UNIPROT_sp_Q9H4G4	38	50	yes	no	2	1.5581E-37	202.31	By MS/MS	By MS/MS		By MS/MS	By MS/MS	By MS/MS	By matching
EASEEDLLVVHTR	KEEKLLSDSMLVEAREASEEDLLVVHTRRY	AREASEEDLLVVHTRRYLNELKGNGHERDF	R	E	A	T	R	R	1	1	0	1	0	0	3	0	1	0	2	0	0	0	0	1	1	0	0	2	0	0	13	0	1496.7471	UNIPROT_tr_B5MCU6;UNIPROT_tr_B5MCQ6;UNIPROT_sp_Q96DB2;UNIPROT_sp_Q96DB2-2;UNIPROT_tr_E7ETT9;UNIPROT_tr_C9J528;UNIPROT_tr_B5MC52;UNIPROT_tr_C9JBI4;UNIPROT_tr_B5MCV5;UNIPROT_tr_C9JMH0;UNIPROT_tr_B5MD06;UNIPROT_tr_C9JEC8;UNIPROT_tr_Q658J9	UNIPROT_tr_B5MCU6	65	77	yes	no	3	0.0048902	95.183	By matching	By matching	By matching	By matching	By matching	By matching	By matching
EASITVSVLHGTHSGPSYTPVPGSTRPIR	SGEYVCRVENGSGPKEASITVSVLHGTHSG	GPSYTPVPGSTRPIRIEPSSSHVAEGQTLD	K	E	A	I	R	I	1	2	0	0	0	0	1	3	2	2	1	0	0	0	4	5	4	0	1	3	0	0	29	1	3002.5574	UNIPROT_sp_P98160	UNIPROT_sp_P98160	2127	2155	yes	yes	4	0.0063782	50.271
EASKKAWVSVTNNCNR	NDGGAPVKNYHIEKREASKKAWVSVTNNCN	ASKKAWVSVTNNCNRLSYKVTNLQEGAIYY	R	E	A	N	R	L	2	1	3	0	1	0	1	0	0	0	0	2	0	0	0	2	1	1	0	2	0	0	16	2	1862.9057	UNIPROT_tr_A0A0A0MTS7;UNIPROT_sp_Q8WZ42-4;UNIPROT_sp_Q8WZ42-12;UNIPROT_sp_Q8WZ42-13;UNIPROT_sp_Q8WZ42-8;UNIPROT_sp_Q8WZ42;UNIPROT_sp_Q8WZ42-2;UNIPROT_sp_Q8WZ42-7;UNIPROT_sp_Q8WZ42-11;UNIPROT_sp_Q8WZ42-5;UNIPROT_sp_Q8WZ42-9;UNIPROT_tr_A0A0A0MRA3;UNIPROT_sp_Q8WZ42-10;UNIPROT_sp_Q8WZ42-3	UNIPROT_tr_A0A0A0MTS7	28886	28901	yes	no	4	0.06636	63.29	By MS/MS					By MS/MS	By matching
EASMEGIVTIVGLKPETTYAVR	AVGEEVWHSKWYDAKEASMEGIVTIVGLKP	VTIVGLKPETTYAVRLAALNGKGLGEISAA	K	E	A	V	R	L	2	1	0	0	0	0	3	2	0	2	1	1	1	0	1	1	3	0	1	3	0	0	22	1	2363.2406	UNIPROT_tr_H7BYX6;UNIPROT_sp_P13591-4;UNIPROT_tr_A0A087WTE4;UNIPROT_sp_P13591-3;UNIPROT_sp_P13591-1;UNIPROT_sp_P13591;UNIPROT_tr_A0A087WWD4;UNIPROT_tr_A0A087WVU1;UNIPROT_sp_P13591-5;UNIPROT_tr_A0A087X1V2;UNIPROT_tr_A0A0D9SF98;UNIPROT_tr_A0A087WWJ5;UNIPROT_tr_A0A0C4DGS4;UNIPROT_tr_A0A087WTF6;UNIPROT_tr_A0A087WX77;UNIPROT_tr_A0A087WV75	UNIPROT_tr_A0A087WTF6	554	575	no	no	3	1.6078E-13	142.88	By MS/MS		By matching	By MS/MS	By MS/MS	By MS/MS	By MS/MS
EATDVIIIHSK	LYVFKGSSTVRFTCKEATDVIIIHSKKLNY	FTCKEATDVIIIHSKKLNYTLSQGHRVVLR	K	E	A	S	K	K	1	0	0	1	0	0	1	0	1	3	0	1	0	0	0	1	1	0	0	1	0	0	11	0	1224.6714	UNIPROT_sp_P15144	UNIPROT_sp_P15144	115	125	yes	yes	2;3	0.0050751	107.55
EATEGKIQEFLSGLPEDTVLLLLNAIHFQGFWR	GKQEDDLANINQWVKEATEGKIQEFLSGLP	VLLLLNAIHFQGFWRNKFDPSLTQRDSFHL	K	E	A	W	R	N	2	1	1	1	0	2	4	3	1	2	6	1	0	3	1	1	2	1	0	1	0	0	33	1	3770.9672	UNIPROT_sp_P08697;UNIPROT_sp_P08697-2;UNIPROT_tr_A0A0G2JPA8;UNIPROT_tr_C9JMH6;UNIPROT_tr_A0A0J9YY65	UNIPROT_sp_P08697	210	242	yes	no	4	2.4802E-05	67.951			By MS/MS			By matching
EATIPGHLNSYTIK	YILRWRPKNSVGRWKEATIPGHLNSYTIKG	KEATIPGHLNSYTIKGLKPGVVYEGQLISI	K	E	A	I	K	G	1	0	1	0	0	0	1	1	1	2	1	1	0	0	1	1	2	0	1	0	0	0	14	0	1542.8042	UNIPROT_sp_P02751-1;UNIPROT_sp_P02751;UNIPROT_sp_P02751-8;UNIPROT_sp_P02751-3;UNIPROT_sp_P02751-14;UNIPROT_sp_P02751-7;UNIPROT_sp_P02751-11;UNIPROT_sp_P02751-17;UNIPROT_sp_P02751-9;UNIPROT_sp_P02751-5;UNIPROT_sp_P02751-6;UNIPROT_sp_P02751-10;UNIPROT_sp_P02751-4;UNIPROT_sp_P02751-13;UNIPROT_sp_P02751-12	UNIPROT_sp_P02751-1	656	669	yes	no	2;3	3.2444E-08	164.48	By MS/MS	By MS/MS	By MS/MS	By MS/MS	By MS/MS	By MS/MS	By MS/MS
EATPYPALIK	NEFIPTNFEILPLEKEATPYPALIKDTAMS	LPLEKEATPYPALIKDTAMSKLWFKQDDKF	K	E	A	I	K	D	2	0	0	0	0	0	1	0	0	1	1	1	0	0	2	0	1	0	1	0	0	0	10	0	1101.607	UNIPROT_tr_A0A7I2V610;UNIPROT_tr_A0A7I2V3E3;UNIPROT_tr_A0A7I2V2P6;UNIPROT_tr_A0A3B3ISG5;UNIPROT_sp_P14735;UNIPROT_tr_A0A7I2YQV5;UNIPROT_tr_A0A7I2V2S1;UNIPROT_tr_A0A7I2V4Q3;UNIPROT_tr_A0A7I2YQS6;UNIPROT_tr_A0A7I2V612;UNIPROT_tr_A0A7I2V373	UNIPROT_tr_A0A7I2V610	543	552	yes	no	2	0.058965	82.75
EATQEAFMK	QASALAAWGGKAANKEATQEAFMKRAMVRC	GKAANKEATQEAFMKRAMVRCCHLLST___	K	E	A	M	K	R	2	0	0	0	0	1	2	0	0	0	0	1	1	1	0	0	1	0	0	0	0	0	9	0	1053.4801	UNIPROT_tr_A0A3B3IS80;UNIPROT_sp_P05062	UNIPROT_tr_A0A3B3IS80	322	330	yes	no	2	0.044979	86.833
EAVEHLQK	TVMWDYFSQLSNNAKEAVEHLQKSELTQQL	QLSNNAKEAVEHLQKSELTQQLNALFQDKL	K	E	A	Q	K	S	1	0	0	0	0	1	2	0	1	0	1	1	0	0	0	0	0	0	0	1	0	0	8	0	952.49779	UNIPROT_sp_P06727	UNIPROT_sp_P06727	44	51	yes	yes	2	7.6839E-34	231.86	By MS/MS	By MS/MS	By MS/MS	By MS/MS	By MS/MS	By MS/MS	By MS/MS
EAVEHLQKSELTQQLNALFQDK	TVMWDYFSQLSNNAKEAVEHLQKSELTQQL	KSELTQQLNALFQDKLGEVNTYAGDLQKKL	K	E	A	D	K	L	2	0	1	1	0	4	3	0	1	0	4	2	0	1	0	1	1	0	0	1	0	0	22	1	2568.3184	UNIPROT_sp_P06727	UNIPROT_sp_P06727	44	65	yes	yes	4	0.0013043	73.294	By MS/MS		By matching
EAVEHLQKSELTQQLNALFQDKLGEVNTYAGDLQK	TVMWDYFSQLSNNAKEAVEHLQKSELTQQL	DKLGEVNTYAGDLQKKLVPFATELHERLAK	K	E	A	Q	K	K	3	0	2	2	0	5	4	2	1	0	6	3	0	1	0	1	2	0	1	2	0	0	35	2	3957.012	UNIPROT_sp_P06727	UNIPROT_sp_P06727	44	78	yes	yes	5	1.8697E-38	126.8	By MS/MS	By matching				By matching
EAVEKEFEPLLNWMK	EGVKFDESEKTKESREAVEKEFEPLLNWMK	EAVEKEFEPLLNWMKDKALKDKIEKAVVSQ	R	E	A	M	K	D	1	0	1	0	0	0	4	0	0	0	2	2	1	1	1	0	0	1	0	1	0	0	15	1	1861.9284	UNIPROT_sp_P14625	UNIPROT_sp_P14625	609	623	yes	yes	3	0.00047627	114.7				By matching		By MS/MS	By matching
EAVFLLDDKFINEINLLSGK	QKKPWPRVSWLGKEKEAVFLLDDKFINEIN	LDDKFINEINLLSGKIKKKIPSLQPFLKDV	K	E	A	G	K	I	1	0	2	2	0	0	2	1	0	2	4	2	0	2	0	1	0	0	0	1	0	0	20	1	2277.2256	UNIPROT_tr_A0A494BZW6;UNIPROT_sp_Q9H799-5;UNIPROT_sp_Q9H799	UNIPROT_tr_A0A494BZW6	30	49	yes	no	2	0.0080892	89.189					By MS/MS
EAVKEDNLVHWER	GKQNQNREILNSLDKEAVKEDNLVHWERPQ	DKEAVKEDNLVHWERPQRPKAPVGHLYQTQ	K	E	A	E	R	P	1	1	1	1	0	0	3	0	1	0	1	1	0	0	0	0	0	1	0	2	0	0	13	1	1623.8005	UNIPROT_sp_P20742;UNIPROT_sp_P20742-2	UNIPROT_sp_P20742	1179	1191	yes	no	2;3;4	5.3899E-09	164.48
EAVKEDNLVHWERPQR	GKQNQNREILNSLDKEAVKEDNLVHWERPQ	AVKEDNLVHWERPQRPKAPVGHLYQTQAPS	K	E	A	Q	R	P	1	2	1	1	0	1	3	0	1	0	1	1	0	0	1	0	0	1	0	2	0	0	16	2	2005.013	UNIPROT_sp_P20742;UNIPROT_sp_P20742-2	UNIPROT_sp_P20742	1179	1194	yes	no	4	0.00039527	106.32
EAVLDVIPTDIHQR	AYVMEKAGGMATTGKEAVLDVIPTDIHQRA	KEAVLDVIPTDIHQRAPVILGSPDDVLEFL	K	E	A	Q	R	A	1	1	0	2	0	1	1	0	1	2	1	0	0	0	1	0	1	0	0	2	0	0	14	0	1604.8522	UNIPROT_sp_P09467;UNIPROT_tr_A0A3B3IUC7	UNIPROT_sp_P09467	301	314	yes	no	2;3	1.0395E-08	168.22			By matching
EAVMDINKPGPLFKPENGLLETK	SVEELEHSISIKIAKEAVMDINKPGPLFKP	PGPLFKPENGLLETKVYFAGFPRKVESELI	K	E	A	T	K	V	1	0	2	1	0	0	3	2	0	1	3	3	1	1	3	0	1	0	0	1	0	0	23	2	2539.3356	UNIPROT_tr_G5E9F8;UNIPROT_tr_A0A3B3ISJ1;UNIPROT_sp_P07225;UNIPROT_tr_A0A0S2Z4L3;UNIPROT_tr_A0A3B3IRK9	UNIPROT_tr_G5E9F8	387	409	yes	no	4	5.2541E-05	89.659	By matching	By matching	By matching		By MS/MS	By matching
EAVSLLR	STTNKLETRRQNGIREAVSLLRRTGNAEIQ	TRRQNGIREAVSLLRRTGNAEIQKQLTGLL	R	E	A	L	R	R	1	1	0	0	0	0	1	0	0	0	2	0	0	0	0	1	0	0	0	1	0	0	7	0	786.45995	UNIPROT_sp_Q13835-2;UNIPROT_sp_Q13835	UNIPROT_sp_Q13835-2	333	339	yes	no	2	0.0066337	155.73
ECREYCGVPGDGDEELLR	YGGCQGNGNKFYSEKECREYCGVPGDGDEE	EYCGVPGDGDEELLRFSN____________	K	E	C	L	R	F	0	2	0	2	2	0	4	3	0	0	2	0	0	0	1	0	0	0	1	1	0	0	18	1	2152.9154	UNIPROT_sp_P02760	UNIPROT_sp_P02760	332	349	yes	yes	2	0.00022845	122.34							By MS/MS
EDAIWNLLR	RVPSHAVVARSVNGKEDAIWNLLRQAQEKF	RSVNGKEDAIWNLLRQAQEKFGKDKSPKFQ	K	E	D	L	R	Q	1	1	1	1	0	0	1	0	0	1	2	0	0	0	0	0	0	1	0	0	0	0	9	0	1128.5928	UNIPROT_sp_P02788-2;UNIPROT_tr_E7EQB2;UNIPROT_tr_E7ER44;UNIPROT_sp_P02788	UNIPROT_sp_P02788-2	239	247	yes	no	2	0.00038689	143.11				By matching	By MS/MS
EDDLNSFNATDLK	TNACIALSQRWITAKEDDLNSFNATDLKDL	AKEDDLNSFNATDLKDLSSHQLNEFLAQTL	K	E	D	L	K	D	1	0	2	3	0	0	1	0	0	0	2	1	0	1	0	1	1	0	0	0	0	0	13	0	1480.6682	UNIPROT_sp_P09960-4;UNIPROT_sp_P09960;UNIPROT_sp_P09960-3;UNIPROT_sp_P09960-2	UNIPROT_sp_P09960-4	457	469	yes	no	2	2.3934E-06	152.54
EDDLNSFNATDLKDLSSHQLNEFLAQTLQR	TNACIALSQRWITAKEDDLNSFNATDLKDL	SSHQLNEFLAQTLQRAPLPLGHIKRMQEVY	K	E	D	Q	R	A	2	1	3	4	0	3	2	0	1	0	6	1	0	2	0	3	2	0	0	0	0	0	30	1	3461.6699	UNIPROT_sp_P09960-4;UNIPROT_sp_P09960;UNIPROT_sp_P09960-3;UNIPROT_sp_P09960-2	UNIPROT_sp_P09960-4	457	486	yes	no	4	6.8079E-05	63.491		By matching	By matching	By MS/MS
EDFDSLLQSAK	AQTDLLQIDPNFGSKEDFDSLLQSAKKKSI	FGSKEDFDSLLQSAKKKSIRVILDLTPNYR	K	E	D	A	K	K	1	0	0	2	0	1	1	0	0	0	2	1	0	1	0	2	0	0	0	0	0	0	11	0	1251.5983	UNIPROT_sp_P08195-2;UNIPROT_sp_P08195-3;UNIPROT_tr_F5GZS6;UNIPROT_sp_P08195;UNIPROT_tr_J3KPF3;UNIPROT_sp_P08195-4	UNIPROT_sp_P08195-2	187	197	yes	no	2	0.00045893	127.4					By MS/MS
EDFLEQSEQLFGAK	RLAARMYLQKGFPIKEDFLEQSEQLFGAKP	KEDFLEQSEQLFGAKPVSLTGKQEDDLANI	K	E	D	A	K	P	1	0	0	1	0	2	3	1	0	0	2	1	0	2	0	1	0	0	0	0	0	0	14	0	1639.773	UNIPROT_sp_P08697;UNIPROT_sp_P08697-2;UNIPROT_tr_A0A0G2JPA8;UNIPROT_tr_C9JMH6;UNIPROT_tr_A0A0J9YY65;CON__P28800	UNIPROT_sp_P08697	176	189	yes	no	2	1.4099E-139	258.48					By MS/MS
EDFLEQSEQLFGAKPVSLTGK	RLAARMYLQKGFPIKEDFLEQSEQLFGAKP	SEQLFGAKPVSLTGKQEDDLANINQWVKEA	K	E	D	G	K	Q	1	0	0	1	0	2	3	2	0	0	3	2	0	2	1	2	1	0	0	1	0	0	21	1	2322.1743	UNIPROT_sp_P08697;UNIPROT_sp_P08697-2;UNIPROT_tr_A0A0G2JPA8;UNIPROT_tr_C9JMH6;UNIPROT_tr_A0A0J9YY65	UNIPROT_sp_P08697	176	196	yes	no	2;3	4.6386E-74	196.97					By MS/MS		By matching
EDFTSLSLVLYSR	YEKNKVCKEFSHLGKEDFTSLSLVLYSRKF	GKEDFTSLSLVLYSRKFPSGTFEQVSQLVK	K	E	D	S	R	K	0	1	0	1	0	0	1	0	0	0	3	0	0	1	0	3	1	0	1	1	0	0	13	0	1528.7773	UNIPROT_sp_P02774;UNIPROT_tr_D6RF35;UNIPROT_sp_P02774-3;UNIPROT_tr_D6RBJ7;UNIPROT_tr_D6RF20	UNIPROT_sp_P02774	38	50	yes	no	2;3	4.9762E-70	221.59	By MS/MS	By MS/MS	By MS/MS	By MS/MS	By MS/MS	By MS/MS	By MS/MS
EDGGGWWYNR	NDGWLTSDPRKQCSKEDGGGWWYNRCHAAN	KQCSKEDGGGWWYNRCHAANPNGRYYWGGQ	K	E	D	N	R	C	0	1	1	1	0	0	1	3	0	0	0	0	0	0	0	0	0	2	1	0	0	0	10	0	1238.5105	UNIPROT_sp_P02675;UNIPROT_tr_D6REL8	UNIPROT_sp_P02675	427	436	no	no	2	0.00015214	136.16				By matching	By matching
EDGILGPIIR	EDESFTKHTVNPNMKEDGILGPIIRAQVRD	NPNMKEDGILGPIIRAQVRDTLKIVFKNMA	K	E	D	I	R	A	0	1	0	1	0	0	1	2	0	3	1	0	0	0	1	0	0	0	0	0	0	0	10	0	1081.6132	UNIPROT_sp_P12259;UNIPROT_tr_A0A0A0MRJ7	UNIPROT_sp_P12259	415	424	yes	no	2	1.9799E-07	161.68	By MS/MS	By MS/MS	By MS/MS	By MS/MS	By MS/MS	By MS/MS	By MS/MS
EDIFMETLK	GMEDWKQDSQLQKAREDIFMETLKDIVEYY	QLQKAREDIFMETLKDIVEYYNDSNGSHVL	R	E	D	L	K	D	0	0	0	1	0	0	2	0	0	1	1	1	1	1	0	0	1	0	0	0	0	0	9	0	1124.5424	UNIPROT_sp_P25311;UNIPROT_tr_C9JEV0	UNIPROT_sp_P25311	94	102	yes	no	1;2	1.4788E-07	186.76	By matching	By matching	By MS/MS	By MS/MS	By MS/MS	By MS/MS	By MS/MS
EDIPPADLSDQVPDTESETR	RTLDPERLGREGVQKEDIPPADLSDQVPDT	ADLSDQVPDTESETRILLQGTPVAQMTEDA	K	E	D	T	R	I	1	1	0	4	0	1	3	0	0	1	1	0	0	0	3	2	2	0	0	1	0	0	20	0	2212.9972	UNIPROT_sp_P01024	UNIPROT_sp_P01024	960	979	yes	yes	2;3	2.1843E-180	257.81	By MS/MS	By MS/MS	By MS/MS	By MS/MS	By MS/MS	By MS/MS	By MS/MS
EDKESNPATINAATELDTPK	LRPGTEYGIGVSAVKEDKESNPATINAATE	NPATINAATELDTPKDLQVSETAETSLTLL	K	E	D	P	K	D	3	0	2	2	0	0	3	0	0	1	1	2	0	0	2	1	3	0	0	0	0	0	20	1	2143.0281	UNIPROT_sp_P24821-4;UNIPROT_sp_P24821;UNIPROT_tr_J3QSU6;UNIPROT_tr_E9PC84;UNIPROT_sp_P24821-2;UNIPROT_sp_P24821-3;UNIPROT_tr_F5H7V9;UNIPROT_sp_P24821-5;UNIPROT_sp_P24821-6	UNIPROT_sp_P24821-4	970	989	yes	no	3	0.0032267	77.66
EDLIAYLK	GTKMIFAGIKKKGEREDLIAYLKKATNE__	IKKKGEREDLIAYLKKATNE__________	R	E	D	L	K	K	1	0	0	1	0	0	1	0	0	1	2	1	0	0	0	0	0	0	1	0	0	0	8	0	963.5277	CON__P62894	CON__P62894	93	100	yes	yes	2	0.022426	106.42	By matching	By MS/MS	By MS/MS
EDLIWELLNQAQEHFGK	QVPSHTVVARSMGGKEDLIWELLNQAQEHF	LIWELLNQAQEHFGKDKSKEFQLFSSPHGK	K	E	D	G	K	D	1	0	1	1	0	2	3	1	1	1	3	1	0	1	0	0	0	1	0	0	0	0	17	0	2069.0218	UNIPROT_sp_P02787	UNIPROT_sp_P02787	279	295	yes	yes	2;3	0	335.25				By MS/MS	By MS/MS		By matching
EDLIWELLNQAQEHFGKDK	QVPSHTVVARSMGGKEDLIWELLNQAQEHF	WELLNQAQEHFGKDKSKEFQLFSSPHGKDL	K	E	D	D	K	S	1	0	1	2	0	2	3	1	1	1	3	2	0	1	0	0	0	1	0	0	0	0	19	1	2312.1437	UNIPROT_sp_P02787	UNIPROT_sp_P02787	279	297	yes	yes	2;3;4	1.6095E-115	233.14
EDNLVHWERPQRPK	QNREILNSLDKEAVKEDNLVHWERPQRPKA	KEDNLVHWERPQRPKAPVGHLYQTQAPSAE	K	E	D	P	K	A	0	2	1	1	0	1	2	0	1	0	1	1	0	0	2	0	0	1	0	1	0	0	14	2	1802.9176	UNIPROT_sp_P20742;UNIPROT_sp_P20742-2	UNIPROT_sp_P20742	1183	1196	yes	no	3;4	0.0091944	108.32	By matching	By MS/MS		By MS/MS	By MS/MS		By MS/MS
EDPAYLHYYDPAGAEDPLGAIHLR	GHRRKNWKVRKFILREDPAYLHYYDPAGAE	DPAGAEDPLGAIHLRGCVVTSVESNSNGRK	R	E	D	L	R	G	4	1	0	3	0	0	2	2	2	1	3	0	0	0	3	0	0	0	3	0	0	0	24	0	2682.2714	UNIPROT_sp_P08567	UNIPROT_sp_P08567	270	293	yes	yes	3;4	8.6868E-18	136.46						By MS/MS
EDPQTFYYAVAVVK	PNNLKPVVAEFYGSKEDPQTFYYAVAVVKK	KEDPQTFYYAVAVVKKDSGFQMNQLRGKKS	K	E	D	V	K	K	2	0	0	1	0	1	1	0	0	0	0	1	0	1	1	0	1	0	2	3	0	0	14	0	1628.8086	UNIPROT_sp_P02787	UNIPROT_sp_P02787	108	121	yes	yes	2;3	8.2305E-20	182.72	By MS/MS	By matching	By matching	By MS/MS	By MS/MS		By MS/MS
EDPQTFYYAVAVVKK	PNNLKPVVAEFYGSKEDPQTFYYAVAVVKK	EDPQTFYYAVAVVKKDSGFQMNQLRGKKSC	K	E	D	K	K	D	2	0	0	1	0	1	1	0	0	0	0	2	0	1	1	0	1	0	2	3	0	0	15	1	1756.9036	UNIPROT_sp_P02787	UNIPROT_sp_P02787	108	122	yes	yes	2	0.017427	99.343
EDQYHYLLDR	YVTSETVVRVPMMSREDQYHYLLDRNLSCR	PMMSREDQYHYLLDRNLSCRVVGVPYQGNA	R	E	D	D	R	N	0	1	0	2	0	1	1	0	1	0	2	0	0	0	0	0	0	0	2	0	0	0	10	0	1350.6204	UNIPROT_sp_P05154	UNIPROT_sp_P05154	239	248	yes	yes	2;3	1.9065E-156	285.28	By MS/MS	By MS/MS	By MS/MS	By MS/MS	By MS/MS	By MS/MS	By MS/MS
EDTPNSVWEPAK	GWKLRYHGDPMPCPKEDTPNSVWEPAKAKY	CPKEDTPNSVWEPAKAKYVFRDVVQITCLD	K	E	D	A	K	A	1	0	1	1	0	0	2	0	0	0	0	1	0	0	2	1	1	1	0	1	0	0	12	0	1371.6307	UNIPROT_sp_P09871;UNIPROT_tr_F8WCZ6;UNIPROT_tr_A0A087X232;UNIPROT_tr_H0Y5D1;UNIPROT_tr_F5H7T4	UNIPROT_sp_P09871	297	308	yes	no	1;2	4.8423E-27	190.96	By MS/MS	By MS/MS	By MS/MS	By MS/MS	By MS/MS	By MS/MS	By MS/MS
EDTSFFGVQEIIIHDQYK	ILRVYSGILNQSEIKEDTSFFGVQEIIIHD	SFFGVQEIIIHDQYKMAESGYDIALLKLET	K	E	D	Y	K	M	0	0	0	2	0	2	2	1	1	3	0	1	0	2	0	1	1	0	1	1	0	0	18	0	2168.0426	UNIPROT_sp_P03951;UNIPROT_sp_P03951-2;UNIPROT_tr_X6R3B1	UNIPROT_sp_P03951	456	473	yes	no	2;3	6.3454E-18	170.56					By MS/MS
EDTSPAVLGLAAR	ADIDTSHGRGRVLYREDTSPAVLGLAARYV	YREDTSPAVLGLAARYVRAGFPRSARFTPT	R	E	D	A	R	Y	3	1	0	1	0	0	1	1	0	0	2	0	0	0	1	1	1	0	0	1	0	0	13	0	1298.683	UNIPROT_sp_Q14112-2;UNIPROT_sp_Q14112	UNIPROT_sp_Q14112-2	73	85	yes	no	2	0.0063691	105.2
EDVYVVGTVLR	DIPHASWETYPRPTKEDVYVVGTVLRYRCH	RPTKEDVYVVGTVLRYRCHPGYKPTTDEPT	K	E	D	L	R	Y	0	1	0	1	0	0	1	1	0	0	1	0	0	0	0	0	1	0	1	4	0	0	11	0	1248.6714	UNIPROT_sp_P04003	UNIPROT_sp_P04003	319	329	yes	yes	2	5.9768E-44	218.58	By MS/MS	By MS/MS	By MS/MS	By MS/MS	By MS/MS	By MS/MS	By MS/MS
EDYLDVYVFGVGPLVNQVNINALASK	IRDLLYIGKDRKNPREDYLDVYVFGVGPLV	GPLVNQVNINALASKKDNEQHVFKVKDMEN	R	E	D	S	K	K	2	0	3	2	0	1	1	2	0	1	3	1	0	1	1	1	0	0	2	5	0	0	26	0	2836.4647	UNIPROT_tr_B4E1Z4;UNIPROT_tr_E7ETN3;UNIPROT_sp_P00751;UNIPROT_tr_A0A0G2JH38;UNIPROT_sp_P00751-2;UNIPROT_tr_H7C5H1	UNIPROT_tr_B4E1Z4	922	947	yes	no	3	1.5967E-23	130.29	By MS/MS	By MS/MS	By MS/MS	By MS/MS	By MS/MS	By MS/MS	By MS/MS
EDYLDVYVFGVGPLVNQVNINALASKK	IRDLLYIGKDRKNPREDYLDVYVFGVGPLV	PLVNQVNINALASKKDNEQHVFKVKDMENL	R	E	D	K	K	D	2	0	3	2	0	1	1	2	0	1	3	2	0	1	1	1	0	0	2	5	0	0	27	1	2964.5597	UNIPROT_tr_B4E1Z4;UNIPROT_tr_E7ETN3;UNIPROT_sp_P00751;UNIPROT_tr_A0A0G2JH38;UNIPROT_sp_P00751-2;UNIPROT_tr_H7C5H1	UNIPROT_tr_B4E1Z4	922	948	yes	no	3;4	1.6711E-71	189.09	By MS/MS	By MS/MS	By MS/MS	By MS/MS		By MS/MS	By MS/MS
EDYLDVYVFGVGPLVNQVNINALASKKDNEQHVFK	IRDLLYIGKDRKNPREDYLDVYVFGVGPLV	NALASKKDNEQHVFKVKDMENLEDVFYQMI	R	E	D	F	K	V	2	0	4	3	0	2	2	2	1	1	3	3	0	2	1	1	0	0	2	6	0	0	35	2	3962.0214	UNIPROT_tr_B4E1Z4;UNIPROT_tr_E7ETN3;UNIPROT_sp_P00751;UNIPROT_tr_A0A0G2JH38;UNIPROT_sp_P00751-2;UNIPROT_tr_H7C5H1	UNIPROT_tr_B4E1Z4	922	956	yes	no	5	0.0021803	46.184
EEAAGPALALSLIER	LSVDQLVTFLQHQQREEAAGPALALSLIER	EEAAGPALALSLIERYEPSETAKAQRQMTK	R	E	E	E	R	Y	4	1	0	0	0	0	3	1	0	1	3	0	0	0	1	1	0	0	0	0	0	0	15	0	1538.8304	UNIPROT_sp_P51178;UNIPROT_sp_P51178-2	UNIPROT_sp_P51178	243	257	yes	no	2	0.0011826	109.72
EEAFLGITDEK	PRNAAENGAIQNLIKEEAFLGITDEKTEGQ	NLIKEEAFLGITDEKTEGQFVDLTGNRLTY	K	E	E	E	K	T	1	0	0	1	0	0	3	1	0	1	1	1	0	1	0	0	1	0	0	0	0	0	11	0	1250.603	UNIPROT_sp_P11226	UNIPROT_sp_P11226	180	190	yes	yes	2	9.3295E-08	147.4
EEAFLGITDEKTEGQFVDLTGNR	PRNAAENGAIQNLIKEEAFLGITDEKTEGQ	DEKTEGQFVDLTGNRLTYTNWNEGEPNNAG	K	E	E	N	R	L	1	1	1	2	0	1	4	3	0	1	2	1	0	2	0	0	3	0	0	1	0	0	23	1	2568.2344	UNIPROT_sp_P11226	UNIPROT_sp_P11226	180	202	yes	yes	2;3	1.6429E-158	243.18	By matching	By MS/MS	By MS/MS	By MS/MS	By MS/MS	By MS/MS	By MS/MS
EEALALMNR	HAAILPNATLTPVSREEALALMNRNLDILE	LTPVSREEALALMNRNLDILEGAITSAADQ	R	E	E	N	R	N	2	1	1	0	0	0	2	0	0	0	2	0	1	0	0	0	0	0	0	0	0	0	9	0	1045.5226	UNIPROT_sp_O95497	UNIPROT_sp_O95497	47	55	yes	yes	2	9.9554E-16	207.6		By MS/MS	By MS/MS
EEAPSLRPAPPPISGGGYR	GFFSARGHRPLDKKREEAPSLRPAPPPISG	SLRPAPPPISGGGYRARPAKAAATQKKVER	R	E	E	Y	R	A	2	2	0	0	0	0	2	3	0	1	1	0	0	0	5	2	0	0	1	0	0	0	19	1	1949.9959	UNIPROT_sp_P02675	UNIPROT_sp_P02675	54	72	yes	yes	2;3	8.689E-13	159.69	By matching				By matching	By matching
EEASDYLELDTIK	GNTLGRGTTITLVLKEEASDYLELDTIKNL	LKEEASDYLELDTIKNLVKKYSQFINFPIY	K	E	E	I	K	N	1	0	0	2	0	0	3	0	0	1	2	1	0	0	0	1	1	0	1	0	0	0	13	0	1524.7195	UNIPROT_sp_P14625;UNIPROT_tr_Q96GW1;UNIPROT_tr_A0A1W2PRR1	UNIPROT_sp_P14625	253	265	yes	no	2	1.4944E-47	206.73				By MS/MS
EEEAIQLDGLNASQIR	KSREGSRTDDEVVQREEEAIQLDGLNASQI	EEAIQLDGLNASQIRELREKSEKFAFQAEV	R	E	E	I	R	E	2	1	1	1	0	2	3	1	0	2	2	0	0	0	0	1	0	0	0	0	0	0	16	0	1784.8905	UNIPROT_sp_P14625;UNIPROT_tr_Q96GW1;UNIPROT_tr_A0A1W2PRR1	UNIPROT_sp_P14625	52	67	yes	no	2	1.0959E-41	198.32
EEEEEEEEEAEAGEEAVPEEEGPTVVLNPHPSLGYK	REKGLSAEPGWQAKREEEEEEEEEAEAGEE	GPTVVLNPHPSLGYKEIRKGESRSEALAVD	R	E	E	Y	K	E	3	0	1	0	0	0	15	3	1	0	2	1	0	0	4	1	1	0	1	3	0	0	36	0	3979.7495	UNIPROT_sp_P10645	UNIPROT_sp_P10645	228	263	yes	yes	3	1.7377E-07	82.364
EEFTAFLHPEEYDYMK	RFKMADKDGDLIATKEEFTAFLHPEEYDYM	EFTAFLHPEEYDYMKDIVVQETMEDIDKNA	K	E	E	M	K	D	1	0	0	1	0	0	4	0	1	0	1	1	1	2	1	0	1	0	2	0	0	0	16	0	2047.8873	UNIPROT_sp_O43852;UNIPROT_sp_O43852-3;UNIPROT_sp_O43852-6;UNIPROT_sp_O43852-10;UNIPROT_sp_O43852-2;UNIPROT_sp_O43852-4;UNIPROT_tr_H0Y875;UNIPROT_sp_O43852-15	UNIPROT_sp_O43852	174	189	yes	no	3	2.0737E-06	154.72					By matching
EEGPYEVEVTYDGVPVPGSPFPLEAVAPTKPSK	PGLGADNSVVRFLPREEGPYEVEVTYDGVP	SPFPLEAVAPTKPSKVKAFGPGLQGGSAGS	R	E	E	S	K	V	2	0	0	1	0	0	5	3	0	0	1	2	0	1	7	2	2	0	2	5	0	0	33	1	3484.729	UNIPROT_tr_Q60FE5;UNIPROT_sp_P21333-2;UNIPROT_sp_P21333	UNIPROT_tr_Q60FE5	1010	1042	yes	no	3	0.00042198	55.629
EEIFGPVQQIMK	PTVFSNVTDEMRIAKEEIFGPVQQIMKFKS	IAKEEIFGPVQQIMKFKSLDDVIKRANNTF	K	E	E	M	K	F	0	0	0	0	0	2	2	1	0	2	0	1	1	1	1	0	0	0	0	1	0	0	12	0	1417.7275	UNIPROT_sp_P00352	UNIPROT_sp_P00352	399	410	yes	yes	2	0.00024669	131.62
EEIGKELEELR	TELHERLAKDSEKLKEEIGKELEELRARLL	EKLKEEIGKELEELRARLLPHANEVSQKIG	K	E	E	L	R	A	0	1	0	0	0	0	5	1	0	1	2	1	0	0	0	0	0	0	0	0	0	0	11	1	1343.6933	UNIPROT_sp_P06727	UNIPROT_sp_P06727	100	110	yes	yes	2;3	4.6818E-66	229.82	By MS/MS	By matching		By MS/MS	By matching	By MS/MS	By matching
EEILMHLWR	YRNSSRVEKFLFDTKEEILMHLWRYPSLSI	FLFDTKEEILMHLWRYPSLSIHGIEGAFDE	K	E	E	W	R	Y	0	1	0	0	0	0	2	0	1	1	2	0	1	0	0	0	0	1	0	0	0	0	9	0	1225.6278	UNIPROT_sp_Q96KN2;UNIPROT_tr_J3KRP0	UNIPROT_sp_Q96KN2	335	343	no	no	3	0.00010391	153.08		By MS/MS	By MS/MS	By MS/MS	By MS/MS	By MS/MS
EEKAGELEVFNGYFVHFFAPDNLDPIPK	TAVDGELVVLYDVKREEKAGELEVFNGYFV	FVHFFAPDNLDPIPKNILFVIDVSGSMWGV	R	E	E	P	K	N	2	0	2	2	0	0	4	2	1	1	2	2	0	4	3	0	0	0	1	2	0	0	28	1	3221.571	UNIPROT_sp_P19823;UNIPROT_tr_Q5T985	UNIPROT_sp_P19823	282	309	yes	no	4	7.4814E-05	72.755	By MS/MS					By matching
EELATFDPVDNIVFNMAAGSAPMQLHLR	HLGQWYFIAGAAPTKEELATFDPVDNIVFN	FNMAAGSAPMQLHLRATIRMKDGLCVPRKW	K	E	E	L	R	A	4	1	2	2	0	1	2	1	1	1	3	0	2	2	2	1	1	0	0	2	0	0	28	0	3085.5001	UNIPROT_sp_O95445	UNIPROT_sp_O95445	58	85	yes	yes	3;4	2.4336E-52	167.28			By MS/MS	By MS/MS	By MS/MS
EELAYLR	TLARTDLEMQIEGLKEELAYLRKNHEEEML	EMQIEGLKEELAYLRKNHEEEMLALRGQTG	K	E	E	L	R	K	1	1	0	0	0	0	2	0	0	0	2	0	0	0	0	0	0	0	1	0	0	0	7	0	892.46543	UNIPROT_sp_P08779;CON__P08779;UNIPROT_tr_K7ENW6	UNIPROT_sp_P08779	246	252	no	no	2	0.0046378	142.63
EELLAEFGSGTLDLPALTR	VWDVLASGYVSRAAREELLAEFGSGTLDLP	AEFGSGTLDLPALTRRLTAIIEEAEEAPGA	R	E	E	T	R	R	2	1	0	1	0	0	3	2	0	0	5	0	0	1	1	1	2	0	0	0	0	0	19	0	2031.0524	UNIPROT_tr_A0A075B730;UNIPROT_sp_P58107	UNIPROT_tr_A0A075B730	2526	2544	yes	no	2;3	8.4282E-82	217.12
EELLPAQDIK	RALRLPPTTTCQQQKEELLPAQDIKALFVS	CQQQKEELLPAQDIKALFVSEEEKKLTRKE	K	E	E	I	K	A	1	0	0	1	0	1	2	0	0	1	2	1	0	0	1	0	0	0	0	0	0	0	10	0	1154.6183	UNIPROT_tr_B4E1Z4;UNIPROT_tr_E7ETN3;UNIPROT_sp_P00751;UNIPROT_tr_H7C5H1	UNIPROT_tr_B4E1Z4	1122	1131	yes	no	1;2	5.9809E-35	218.58	By MS/MS	By MS/MS	By MS/MS	By MS/MS	By MS/MS	By MS/MS	By MS/MS
EELLPAQDIKALFVSEEEKK	RALRLPPTTTCQQQKEELLPAQDIKALFVS	AQDIKALFVSEEEKKLTRKEVYIKNGDKKG	K	E	E	K	K	L	2	0	0	1	0	1	5	0	0	1	3	3	0	1	1	1	0	0	0	1	0	0	20	2	2315.226	UNIPROT_tr_B4E1Z4;UNIPROT_tr_E7ETN3;UNIPROT_sp_P00751;UNIPROT_tr_H7C5H1	UNIPROT_tr_B4E1Z4	1122	1141	yes	no	3;4	1.9311E-10	149.52	By matching			By MS/MS	By MS/MS		By MS/MS
EELQMSLLKLNNEYEVIK	IEVLEKEKSLLSQEKEELQMSLLKLNNEYE	QMSLLKLNNEYEVIKSTATRDISLDSELHD	K	E	E	I	K	S	0	0	2	0	0	1	4	0	0	1	4	2	1	0	0	1	0	0	1	1	0	0	18	1	2192.1399	UNIPROT_sp_Q15643	UNIPROT_sp_Q15643	439	456	yes	yes	2;3	0.0025833	103.14	By MS/MS	By MS/MS	By MS/MS	By MS/MS		By MS/MS	By MS/MS
EELVYELNPLDHR	VSKVLQIEKEGAIHREELVYELNPLDHRGR	HREELVYELNPLDHRGRTLEIPGNSDPNMI	R	E	E	H	R	G	0	1	1	1	0	0	3	0	1	0	3	0	0	0	1	0	0	0	1	1	0	0	13	0	1625.8049	UNIPROT_sp_P0C0L4;UNIPROT_sp_P0C0L4-2;UNIPROT_sp_P0C0L5;UNIPROT_tr_F5GXS0;UNIPROT_tr_A0A3B3ISA6;UNIPROT_tr_A0A0G2JPR0;UNIPROT_tr_A0A140TA49;UNIPROT_tr_A0A140TA29	UNIPROT_sp_P0C0L4	942	954	no	no	2;3	0	335.08	By MS/MS	By MS/MS	By MS/MS	By MS/MS	By MS/MS	By MS/MS	By MS/MS
EENDDFASFR	ERYRKQANKALEKYKEENDDFASFRVDRIE	LEKYKEENDDFASFRVDRIERVARVRGGEG	K	E	E	F	R	V	1	1	1	2	0	0	2	0	0	0	0	0	0	2	0	1	0	0	0	0	0	0	10	0	1228.4996	UNIPROT_sp_P04196	UNIPROT_sp_P04196	167	176	yes	yes	2	0.01424	116.37	By matching	By matching	By matching	By matching
EENFYVDETTVVK	FKGTWTQPFDLASTREENFYVDETTVVKVP	TREENFYVDETTVVKVPMMLQSSTISYLHD	R	E	E	V	K	V	0	0	1	1	0	0	3	0	0	0	0	1	0	1	0	0	2	0	1	3	0	0	13	0	1571.7355	UNIPROT_sp_P08185	UNIPROT_sp_P08185	218	230	yes	yes	2	1.0433E-128	254.19	By MS/MS	By MS/MS	By MS/MS	By MS/MS	By MS/MS	By MS/MS	By MS/MS
EESLDSDLYAELR	SSTKGQTKRNLAKGKEESLDSDLYAELRCM	GKEESLDSDLYAELRCMCIKTTSGIHPKNI	K	E	E	L	R	C	1	1	0	2	0	0	3	0	0	0	3	0	0	0	0	2	0	0	1	0	0	0	13	0	1538.71	UNIPROT_sp_P02775	UNIPROT_sp_P02775	50	62	yes	yes	2	1.7467E-239	298.67	By matching	By matching	By MS/MS	By matching	By MS/MS	By MS/MS	By matching
EESPLLIGQQSTVSDVPR	PGTEYVVSIVALNGREESPLLIGQQSTVSD	PLLIGQQSTVSDVPRDLEVVAATPTSLLIS	R	E	E	P	R	D	0	1	0	1	0	2	2	1	0	1	2	0	0	0	2	3	1	0	0	2	0	0	18	0	1954.0007	UNIPROT_sp_P02751-1;UNIPROT_sp_P02751;UNIPROT_sp_P02751-8;UNIPROT_sp_P02751-3;UNIPROT_sp_P02751-14;UNIPROT_sp_P02751-7;UNIPROT_sp_P02751-11;UNIPROT_sp_P02751-17;UNIPROT_sp_P02751-9;UNIPROT_sp_P02751-5;UNIPROT_sp_P02751-6;UNIPROT_sp_P02751-10;UNIPROT_sp_P02751-4;UNIPROT_sp_P02751-13;UNIPROT_tr_H0Y7Z1	UNIPROT_sp_P02751-1	1435	1452	yes	no	2;3	3.341E-195	267.77	By MS/MS	By MS/MS	By MS/MS	By MS/MS	By MS/MS	By MS/MS	By MS/MS
EESSSGSSHAVMDISLPTGISANEEDLK	DYKRIVACASYKPSREESSSGSSHAVMDIS	ISLPTGISANEEDLKALVEGVDQLFTDYQI	R	E	E	L	K	A	2	0	1	2	0	0	4	2	1	2	2	1	1	0	1	7	1	0	0	1	0	0	28	0	2889.3186	UNIPROT_sp_P01031	UNIPROT_sp_P01031	1413	1440	yes	yes	3	1.324E-111	207.24	By MS/MS	By MS/MS	By MS/MS	By MS/MS	By MS/MS	By MS/MS	By MS/MS
EETIPVIISPLK	YNITRSIELRIKKKKEETIPVIISPLKTIS	KKKEETIPVIISPLKTISASLGSRLTIPCK	K	E	E	L	K	T	0	0	0	0	0	0	2	0	0	3	1	1	0	0	2	1	1	0	0	1	0	0	12	0	1337.7806	UNIPROT_sp_P27930;UNIPROT_sp_P27930-2	UNIPROT_sp_P27930	233	244	yes	no	2	0.016645	90.15
EETTSHLR	PGFSPFRSSRIGEIKEETTSHLRSCEYKGR	SRIGEIKEETTSHLRSCEYKGRPPKAGAEP	K	E	E	L	R	S	0	1	0	0	0	0	2	0	1	0	1	0	0	0	0	1	2	0	0	0	0	0	8	0	971.46722	UNIPROT_sp_P01042-2;UNIPROT_sp_P01042-3	UNIPROT_sp_P01042-2	398	405	yes	no	2	0.012005	120.62			By matching	By matching		By MS/MS
EEYFDPSIVGWTVK	SQELQQIHQYIMALREEYFDPSIVGWTVKY	REEYFDPSIVGWTVKYYELEEKIVSLIKNL	R	E	E	V	K	Y	0	0	0	1	0	0	2	1	0	1	0	1	0	1	1	1	1	1	1	2	0	0	14	0	1668.8035	UNIPROT_sp_P04114	UNIPROT_sp_P04114	4386	4399	yes	yes	2	0.00018873	132.32				By matching	By MS/MS
EEYSNLKLPR	GCSVPVPANQSFWTREEYSNLKLPRASHKA	SFWTREEYSNLKLPRASHKAVVNGNIMWVV	R	E	E	P	R	A	0	1	1	0	0	0	2	0	0	0	2	1	0	0	1	1	0	0	1	0	0	0	10	1	1247.651	UNIPROT_sp_O75882-3;UNIPROT_sp_O75882-2;UNIPROT_sp_O75882	UNIPROT_sp_O75882-3	258	267	yes	no	2;3	1.3601E-97	258.83	By MS/MS	By MS/MS	By MS/MS	By MS/MS	By matching	By MS/MS	By MS/MS
EFDHNSNIR	SSNLIILEEHLKNKKEFDHNSNIRYRCRGK	HLKNKKEFDHNSNIRYRCRGKEGWIHTVCI	K	E	F	I	R	Y	0	1	2	1	0	0	1	0	1	1	0	0	0	1	0	1	0	0	0	0	0	0	9	0	1130.5105	UNIPROT_sp_P08603	UNIPROT_sp_P08603	770	778	yes	yes	2;3	0.0017195	124.08	By MS/MS	By MS/MS	By MS/MS	By MS/MS	By MS/MS	By MS/MS	By MS/MS
EFDPTITDASLSLPSR	ERRQKRLQEALERQKEFDPTITDASLSLPS	FDPTITDASLSLPSRRMQNDTAENETTEKE	K	E	F	S	R	R	1	1	0	2	0	0	1	0	0	1	2	0	0	1	2	3	2	0	0	0	0	0	16	0	1747.8628	UNIPROT_tr_C9J813;UNIPROT_sp_Q05682-5;UNIPROT_tr_E9PGZ1;UNIPROT_sp_Q05682-4;UNIPROT_tr_E7EX44;UNIPROT_sp_Q05682-3;UNIPROT_sp_Q05682-6;UNIPROT_sp_Q05682-2;UNIPROT_sp_Q05682	UNIPROT_tr_C9J813	120	135	yes	no	2	0.0021951	97.463
EFEPLLNWMK	DESEKTKESREAVEKEFEPLLNWMKDKALK	EAVEKEFEPLLNWMKDKALKDKIEKAVVSQ	K	E	F	M	K	D	0	0	1	0	0	0	2	0	0	0	2	1	1	1	1	0	0	1	0	0	0	0	10	0	1305.6427	UNIPROT_sp_P14625	UNIPROT_sp_P14625	614	623	yes	yes	2	0.00017469	135.84
EFFVGLSK	ENATLDGGDVLFTGREFFVGLSKRTNQRGA	DVLFTGREFFVGLSKRTNQRGAEILADTFK	R	E	F	S	K	R	0	0	0	0	0	0	1	1	0	0	1	1	0	2	0	1	0	0	0	1	0	0	8	0	925.49092	UNIPROT_sp_O94760;UNIPROT_tr_A0A140T971;UNIPROT_tr_Q5SSV3;UNIPROT_tr_Q5SRR8;UNIPROT_sp_O95865;UNIPROT_tr_H0Y7N1	UNIPROT_sp_O94760	137	144	no	no	2	0.053009	92.47
EFGDTGEGWETVEMHPAYTEEELR	RLVTLEEFLASTQRKEFGDTGEGWETVEMH	ETVEMHPAYTEEELRRFEEELAAREAELNA	K	E	F	L	R	R	1	1	0	1	0	0	7	3	1	0	1	0	1	1	1	0	3	1	1	1	0	0	24	0	2811.197	UNIPROT_sp_Q02818	UNIPROT_sp_Q02818	325	348	yes	yes	3	0.0064494	55.988
EFGNTLEDK	AQGTPDVSSALDKLKEFGNTLEDKARELIS	ALDKLKEFGNTLEDKARELISRIKQSELSA	K	E	F	D	K	A	0	0	1	1	0	0	2	1	0	0	1	1	0	1	0	0	1	0	0	0	0	0	9	0	1051.4822	UNIPROT_tr_K7ERI9;UNIPROT_sp_P02654;UNIPROT_tr_K7EKP1;UNIPROT_tr_K7EJI9;UNIPROT_tr_K7ELM9;UNIPROT_tr_K7EPF9	UNIPROT_tr_K7ERI9	39	47	yes	no	2	0.00028783	149.65		By MS/MS	By MS/MS	By MS/MS	By MS/MS
EFHLHLR	KGLCVATPVQLRVFREFHLHLRLPMSVRRF	PVQLRVFREFHLHLRLPMSVRRFEQLELRP	R	E	F	L	R	L	0	1	0	0	0	0	1	0	2	0	2	0	0	1	0	0	0	0	0	0	0	0	7	0	950.50863	UNIPROT_sp_P0C0L4;UNIPROT_sp_P0C0L4-2;UNIPROT_sp_P0C0L5;UNIPROT_tr_F5GXS0;UNIPROT_tr_A0A3B3ISA6;UNIPROT_tr_A0A0G2JPR0;UNIPROT_tr_A0A140TA49;UNIPROT_tr_A0A140TA29	UNIPROT_sp_P0C0L4	832	838	no	no	2	0.004632	177.57	By matching	By MS/MS	By matching	By MS/MS	By MS/MS	By matching	By matching
[truncated: 7,335 more rows]
[truncated: 381 more columns]
