# Supplementary material for: Acute and chronic blood serum proteome changes in patients with methanol poisoning
Source: Sci Rep. 2022 Dec 9;12:21379. doi: 10.1038/s41598-022-25492-9 (PMC9734099; doi:10.1038/s41598-022-25492-9)
Supplement: Supplementary file 5 — Supplementary Information 5. [file 41598_2022_25492_MOESM5_ESM.zip › methanol_study_proteinGroups_processed.xlsx]

## Sheet: methanol_study_proteinGroups
id	Protein.IDs	Majority.protein.IDs	Peptide.counts..all.	Peptide.counts..razor.unique.	Peptide.counts..unique.	Fasta.headers	Number.of.proteins	Peptides	Razor...unique.peptides	Unique.peptides	Peptides.c01	Peptides.c02	Peptides.c03	Peptides.c04	Peptides.c05	Peptides.c06	Peptides.c07	Peptides.c08	Peptides.c09	Peptides.c10	Peptides.c11	Peptides.c12	Peptides.c13	Peptides.c14	Peptides.c15	Peptides.c16	Peptides.c17	Peptides.c18	Peptides.c19	Peptides.c20	Peptides.c21	Peptides.c22	Peptides.c23	Peptides.c24	Peptides.m01	Peptides.m02	Peptides.m03	Peptides.m04	Peptides.m05	Peptides.m06	Peptides.m07	Peptides.m08	Peptides.m09	Peptides.m10	Peptides.m11	Peptides.m12	Peptides.m13	Peptides.m14	Peptides.m15
0	CON__A3EZ82;UNIPROT_sp_Q6E0U4;UNIPROT_sp_Q6E0U4-2;UNIPROT_sp_Q6E0U4-16;UNIPROT_sp_Q6E0U4-4;UNIPROT_tr_H7BZ95;CON__A3EZ79;UNIPROT_tr_C9IYI1;UNIPROT_tr_C9JCN1;UNIPROT_tr_S4R2X7;UNIPROT_tr_R4GMQ0;UNIPROT_sp_Q6E0U4-8;UNIPROT_tr_C9J186;UNIPROT_sp_Q6E0U4-9;UNIPROT_tr_S4R3L7;UNIPROT_sp_Q6E0U4-10;UNIPROT_sp_Q6E0U4-12;UNIPROT_sp_Q6E0U4-14;UNIPROT_sp_Q6E0U4-11;UNIPROT_sp_Q6E0U4-13;UNIPROT_tr_M0R0A5;UNIPROT…	CON__A3EZ82;UNIPROT_sp_Q6E0U4;UNIPROT_sp_Q6E0U4-2;UNIPROT_sp_Q6E0U4-16;UNIPROT_sp_Q6E0U4-4;UNIPROT_tr_H7BZ95;CON__A3EZ79;UNIPROT_tr_C9IYI1;UNIPROT_tr_C9JCN1;UNIPROT_tr_S4R2X7;UNIPROT_tr_R4GMQ0;UNIPROT_sp_Q6E0U4-8;UNIPROT_tr_C9J186;UNIPROT_sp_Q6E0U4-9;UNIPROT_tr_S4R3L7;UNIPROT_sp_Q6E0U4-10;UNIPROT_sp_Q6E0U4-12;UNIPROT_sp_Q6E0U4-14;UNIPROT_sp_Q6E0U4-11;UNIPROT_sp_Q6E0U4-13;UNIPROT_tr_M0R0A5	3;3;3;3;3;2;2;2;2;2;2;2;2;2;2;2;2;2;2;2;2;1;1;1;1	3;3;3;3;3;2;2;2;2;2;2;2;2;2;2;2;2;2;2;2;2;1;1;1;1	3;3;3;3;3;2;2;2;2;2;2;2;2;2;2;2;2;2;2;2;2;1;1;1;1	;DMKN_HUMAN Dermokine OS=Homo sapiens OX=9606 GN=DMKN PE=1 SV=3;DMKN_HUMAN Isoform 2 of Dermokine OS=Homo sapiens OX=9606 GN=DMKN;DMKN_HUMAN Isoform 16 of Dermokine OS=Homo sapiens OX=9606 GN=DMKN;DMKN_HUMAN Isoform 4 of Dermokine OS=Homo sapiens OX=9606 G	25	3	3	3	0	1	1	1	1	1	1	1	1	1	1	1	1	1	1	1	0	1	1	1	3	1	0	1	0	1	1	0	1	0	1	0	1	0	1	1	0	1	0
5	UNIPROT_sp_O76015;CON__O76015;UNIPROT_sp_O76014;CON__O76014	UNIPROT_sp_O76015;CON__O76015;UNIPROT_sp_O76014;CON__O76014	4;4;2;2	2;2;1;1	2;2;1;1	KRT38_HUMAN Keratin, type I cuticular Ha8 OS=Homo sapiens OX=9606 GN=KRT38 PE=1 SV=3;;KRT37_HUMAN Keratin, type I cuticular Ha7 OS=Homo sapiens OX=9606 GN=KRT37 PE=1 SV=3;	4	4	2	2	1	1	1	1	3	1	1	0	0	0	0	0	0	0	0	0	0	0	0	0	2	1	0	0	0	0	0	0	0	0	0	0	0	0	0	0	0	0	1
6	CON__O95678;UNIPROT_sp_O95678;CON__Q9DCV7;CON__Q9H552;UNIPROT_tr_H0YHD9;UNIPROT_tr_F8VS61;CON__REFSEQ:XP_932229	CON__O95678;UNIPROT_sp_O95678	25;23;4;2;1;1;1	9;7;1;0;0;0;0	9;7;1;0;0;0;0	;K2C75_HUMAN Keratin, type II cytoskeletal 75 OS=Homo sapiens OX=9606 GN=KRT75 PE=1 SV=2	7	25	9	9	6	8	6	5	7	6	6	2	2	4	7	5	4	3	4	3	5	3	4	2	24	10	6	7	3	3	5	2	2	2	5	4	6	1	2	3	3	3	3
10	UNIPROT_sp_P02533;CON__P02533;CON__Q61782;UNIPROT_tr_K7EMS3	UNIPROT_sp_P02533;CON__P02533	47;47;5;4	47;47;5;4	16;16;2;0	K1C14_HUMAN Keratin, type I cytoskeletal 14 OS=Homo sapiens OX=9606 GN=KRT14 PE=1 SV=4;	4	47	47	16	15	29	21	18	19	26	20	7	11	12	19	13	13	11	10	11	15	11	20	7	46	32	23	23	11	12	21	10	12	8	18	8	22	6	13	10	10	14	10
11	UNIPROT_sp_P02538;CON__P02538;CON__Q8VED5;UNIPROT_tr_Q8IWY7	UNIPROT_sp_P02538;CON__P02538	50;50;8;1	50;50;8;1	5;5;0;0	K2C6A_HUMAN Keratin, type II cytoskeletal 6A OS=Homo sapiens OX=9606 GN=KRT6A PE=1 SV=3;	4	50	50	5	19	29	18	18	19	21	22	7	11	20	25	17	15	11	10	15	18	11	21	8	50	32	24	23	14	13	21	9	12	4	15	10	22	4	12	7	12	12	9
15	UNIPROT_sp_P02768;CON__P02768-1;UNIPROT_tr_A0A0C4DGB6;UNIPROT_tr_H0YA55;UNIPROT_tr_B7WNR0;UNIPROT_tr_D6RHD5;UNIPROT_tr_C9JKR2;UNIPROT_sp_P02768-2;UNIPROT_tr_A0A087WWT3;UNIPROT_sp_P02768-3;UNIPROT_tr_H7C013	UNIPROT_sp_P02768;CON__P02768-1;UNIPROT_tr_A0A0C4DGB6;UNIPROT_tr_H0YA55;UNIPROT_tr_B7WNR0;UNIPROT_tr_D6RHD5;UNIPROT_tr_C9JKR2;UNIPROT_sp_P02768-2	32;32;30;27;27;26;22;22;15;15;9	32;32;30;27;27;26;22;22;15;15;9	28;28;26;23;24;23;19;19;13;13;8	ALBU_HUMAN Albumin OS=Homo sapiens OX=9606 GN=ALB PE=1 SV=2;;A0A0C4DGB6_HUMAN Albumin OS=Homo sapiens OX=9606 GN=ALB PE=1 SV=1;H0YA55_HUMAN Albumin (Fragment) OS=Homo sapiens OX=9606 GN=ALB PE=1 SV=1;B7WNR0_HUMAN Albumin OS=Homo sapiens OX=9606 GN=ALB PE=1	11	32	32	28	18	23	21	17	17	19	19	32	24	20	21	21	25	23	22	18	18	19	20	19	20	22	19	17	20	20	25	24	22	24	24	21	21	23	19	21	22	21	24
18	UNIPROT_sp_P05787;CON__P05787;UNIPROT_sp_P05787-2;UNIPROT_tr_F8VUG2;UNIPROT_tr_F8W1U3;UNIPROT_tr_F8VP67;CON__H-INV:HIT000292931	UNIPROT_sp_P05787;CON__P05787;UNIPROT_sp_P05787-2;UNIPROT_tr_F8VUG2;UNIPROT_tr_F8W1U3	8;8;8;5;5;2;2	3;3;3;1;1;1;1	3;3;3;1;1;1;1	K2C8_HUMAN Keratin, type II cytoskeletal 8 OS=Homo sapiens OX=9606 GN=KRT8 PE=1 SV=7;;K2C8_HUMAN Isoform 2 of Keratin, type II cytoskeletal 8 OS=Homo sapiens OX=9606 GN=KRT8;F8VUG2_HUMAN Keratin, type II cytoskeletal 8 (Fragment) OS=Homo sapiens OX=9606 GN	7	8	3	3	3	4	3	2	3	3	3	2	2	3	4	3	3	2	3	2	3	2	3	3	5	4	3	4	3	3	3	2	3	2	3	3	3	1	2	2	3	3	1
19	CON__P08727;UNIPROT_sp_P08727;UNIPROT_tr_C9JM50	CON__P08727;UNIPROT_sp_P08727;UNIPROT_tr_C9JM50	11;11;9	2;2;1	1;1;1	;K1C19_HUMAN Keratin, type I cytoskeletal 19 OS=Homo sapiens OX=9606 GN=KRT19 PE=1 SV=4;C9JM50_HUMAN Keratin, type I cytoskeletal 19 (Fragment) OS=Homo sapiens OX=9606 GN=KRT19 PE=1 SV=1	3	11	2	1	4	7	6	5	5	7	7	1	3	4	7	4	3	2	3	4	5	3	7	1	9	9	6	5	3	4	6	5	3	2	7	4	6	2	5	4	3	3	2
20	UNIPROT_sp_P08779;CON__P08779;UNIPROT_tr_K7ENW6;CON__A2A4G1;UNIPROT_sp_P35900;CON__P35900;CON__Q9D312;UNIPROT_tr_K7ENV3;UNIPROT_sp_Q8N1A0-2;UNIPROT_sp_Q8N1A0;CON__Q8N1A0	UNIPROT_sp_P08779;CON__P08779	37;37;14;9;3;3;3;1;1;1;1	22;22;12;0;0;0;0;0;0;0;0	17;17;7;0;0;0;0;0;0;0;0	K1C16_HUMAN Keratin, type I cytoskeletal 16 OS=Homo sapiens OX=9606 GN=KRT16 PE=1 SV=4;	11	37	22	17	18	29	15	17	17	21	21	9	11	16	17	12	13	12	12	11	16	12	21	8	37	29	22	20	12	13	19	9	10	4	16	6	21	5	14	7	10	15	6
21	UNIPROT_sp_P12035;CON__P12035;CON__Q01546	UNIPROT_sp_P12035;CON__P12035;CON__Q01546	16;16;8	4;4;0	3;3;0	K2C3_HUMAN Keratin, type II cytoskeletal 3 OS=Homo sapiens OX=9606 GN=KRT3 PE=1 SV=3;;	3	16	4	3	7	9	7	6	4	7	7	2	3	4	10	5	3	2	5	4	4	3	3	1	11	7	5	8	2	4	5	3	3	2	6	4	6	0	2	2	2	3	0
22	UNIPROT_sp_P13645;CON__P13645;UNIPROT_sp_Q7Z3Y7;CON__Q7Z3Y7;CON__Q148H6;CON__P05784;CON__A2AB72;UNIPROT_sp_Q7Z3Y9;CON__Q7Z3Y9	UNIPROT_sp_P13645;CON__P13645	39;39;4;4;3;2;1;1;1	34;34;2;2;1;0;0;0;0	24;24;1;1;0;0;0;0;0	K1C10_HUMAN Keratin, type I cytoskeletal 10 OS=Homo sapiens OX=9606 GN=KRT10 PE=1 SV=6;	9	39	34	24	26	31	28	29	23	27	29	18	25	28	28	27	22	24	25	25	25	28	26	22	31	26	27	31	21	25	29	21	23	22	29	20	27	20	29	20	18	19	21
24	UNIPROT_sp_P13647;CON__P13647;UNIPROT_tr_F8W0C6;UNIPROT_tr_H0YIN9;UNIPROT_tr_H0YI76;UNIPROT_tr_F8VV57;UNIPROT_tr_F8VU69	UNIPROT_sp_P13647;CON__P13647	45;45;19;16;16;6;2	28;28;4;13;14;6;2	9;9;0;2;6;2;0	K2C5_HUMAN Keratin, type II cytoskeletal 5 OS=Homo sapiens OX=9606 GN=KRT5 PE=1 SV=3;	7	45	28	9	13	28	16	16	16	17	17	9	10	12	17	13	12	12	13	15	15	10	16	6	45	28	22	18	10	12	16	7	12	7	21	7	17	3	11	7	8	10	6
25	CON__P19013;UNIPROT_sp_P19013;UNIPROT_tr_H0YIC5	CON__P19013;UNIPROT_sp_P19013	13;13;2	10;10;1	8;8;0	;K2C4_HUMAN Keratin, type II cytoskeletal 4 OS=Homo sapiens OX=9606 GN=KRT4 PE=1 SV=5	3	13	10	8	2	2	1	2	2	4	2	1	1	2	12	3	2	2	1	2	1	1	1	1	10	4	4	2	1	1	2	2	2	1	2	2	8	0	2	2	1	1	1
26	UNIPROT_sp_P20930;CON__P20930	UNIPROT_sp_P20930;CON__P20930	19;19	19;19	19;19	FILA_HUMAN Filaggrin OS=Homo sapiens OX=9606 GN=FLG PE=1 SV=3;	2	19	19	19	0	0	0	0	0	0	0	0	0	0	1	0	0	0	0	0	0	0	0	0	19	4	0	0	0	0	0	0	0	0	0	0	0	0	0	0	0	0	0
27	CON__P35527;UNIPROT_sp_P35527;UNIPROT_tr_K7EQQ3	CON__P35527;UNIPROT_sp_P35527;UNIPROT_tr_K7EQQ3	38;38;21	37;37;21	37;37;21	;K1C9_HUMAN Keratin, type I cytoskeletal 9 OS=Homo sapiens OX=9606 GN=KRT9 PE=1 SV=3;K7EQQ3_HUMAN Keratin, type I cytoskeletal 9 OS=Homo sapiens OX=9606 GN=KRT9 PE=1 SV=1	3	38	37	37	25	35	28	29	20	28	28	15	21	20	19	18	20	25	23	18	20	27	29	17	35	21	21	28	19	21	25	17	20	16	27	15	24	15	19	18	16	20	15
28	UNIPROT_sp_P35908;CON__P35908v2;CON__P35908;UNIPROT_tr_H0YID6	UNIPROT_sp_P35908;CON__P35908v2;CON__P35908	43;43;42;3	34;34;33;2	29;29;28;0	K22E_HUMAN Keratin, type II cytoskeletal 2 epidermal OS=Homo sapiens OX=9606 GN=KRT2 PE=1 SV=2;;	4	43	34	29	23	34	28	26	23	31	31	15	19	21	29	21	21	24	20	25	22	21	22	17	31	28	26	37	19	24	25	20	21	19	27	23	22	11	23	17	16	19	17
30	CON__P78385;UNIPROT_sp_P78385;CON__Q6NT21	CON__P78385;UNIPROT_sp_P78385;CON__Q6NT21	16;15;15	6;5;5	1;0;0	;KRT83_HUMAN Keratin, type II cuticular Hb3 OS=Homo sapiens OX=9606 GN=KRT83 PE=1 SV=2;	3	16	6	1	0	0	0	0	14	1	0	0	0	0	1	0	0	4	0	0	0	0	0	0	14	3	0	0	2	1	1	1	1	0	1	1	1	1	0	1	1	0	11
31	CON__P78386;UNIPROT_sp_P78386;UNIPROT_tr_F5GYI5	CON__P78386;UNIPROT_sp_P78386;UNIPROT_tr_F5GYI5	18;18;12	18;18;12	7;7;5	;KRT85_HUMAN Keratin, type II cuticular Hb5 OS=Homo sapiens OX=9606 GN=KRT85 PE=1 SV=1;F5GYI5_HUMAN Keratin, type II cuticular Hb5 OS=Homo sapiens OX=9606 GN=KRT85 PE=1 SV=1	3	18	18	7	0	0	0	0	17	1	0	0	0	1	1	0	0	2	0	0	1	0	0	0	15	1	0	0	2	0	0	1	1	1	1	1	1	1	1	1	0	0	11
32	UNIPROT_sp_Q04695;CON__Q04695;UNIPROT_tr_F5GWP8;UNIPROT_tr_K7EPJ9;UNIPROT_tr_K7ESE1;UNIPROT_tr_A0A3B3IS58;CON__Q99PS0	UNIPROT_sp_Q04695;CON__Q04695;UNIPROT_tr_F5GWP8	40;40;35;17;9;7;1	24;24;21;10;4;4;1	8;8;7;4;0;2;0	K1C17_HUMAN Keratin, type I cytoskeletal 17 OS=Homo sapiens OX=9606 GN=KRT17 PE=1 SV=2;;F5GWP8_HUMAN Keratin, type I cytoskeletal 17 OS=Homo sapiens OX=9606 GN=KRT17 PE=1 SV=2	7	40	24	8	7	18	11	10	8	13	10	3	6	6	8	5	6	3	5	5	9	5	12	3	40	26	17	9	4	9	10	6	4	3	9	5	10	2	8	5	4	6	3
34	UNIPROT_sp_Q14525;CON__Q14525	UNIPROT_sp_Q14525;CON__Q14525	16;16	7;7	6;6	KT33B_HUMAN Keratin, type I cuticular Ha3-II OS=Homo sapiens OX=9606 GN=KRT33B PE=1 SV=3;	2	16	7	6	1	1	1	1	14	3	1	0	0	0	0	0	0	0	0	0	0	0	1	0	16	3	0	0	0	0	0	0	0	0	0	0	0	0	0	0	0	0	7
35	UNIPROT_sp_Q15323;CON__Q9UE12;CON__Q15323;UNIPROT_sp_Q14532;CON__Q14532;CON__REFSEQ:XP_986630;UNIPROT_tr_G3V1C2;UNIPROT_sp_Q6A162;CON__Q6IFU5	UNIPROT_sp_Q15323;CON__Q9UE12;CON__Q15323	17;17;17;4;4;4;1;1;1	16;16;16;3;3;3;1;1;1	4;4;4;0;0;0;0;0;0	K1H1_HUMAN Keratin, type I cuticular Ha1 OS=Homo sapiens OX=9606 GN=KRT31 PE=1 SV=3;;	9	17	16	4	1	2	1	1	16	3	1	0	0	0	0	0	0	2	0	0	0	0	0	0	17	4	1	0	0	0	0	0	0	0	0	0	0	0	0	0	0	0	8
40	UNIPROT_tr_A7XZE4;UNIPROT_sp_P07951;CON__Q3SX28	UNIPROT_tr_A7XZE4;UNIPROT_sp_P07951;CON__Q3SX28	5;5;5	1;1;1	1;1;1	A7XZE4_HUMAN Beta tropomyosin isoform OS=Homo sapiens OX=9606 GN=TPM2 PE=1 SV=1;TPM2_HUMAN Tropomyosin beta chain OS=Homo sapiens OX=9606 GN=TPM2 PE=1 SV=1;	3	5	1	1	0	1	0	1	3	3	3	1	3	1	2	2	1	2	2	1	0	4	2	1	3	1	2	1	1	3	1	4	2	4	3	3	1	4	1	1	1	3	3
44	UNIPROT_sp_Q5D862;CON__Q5D862	UNIPROT_sp_Q5D862;CON__Q5D862	7;7	7;7	7;7	FILA2_HUMAN Filaggrin-2 OS=Homo sapiens OX=9606 GN=FLG2 PE=1 SV=1;	2	7	7	7	1	3	1	1	1	1	1	1	1	1	1	1	1	1	0	1	0	1	1	0	6	1	1	1	1	1	1	1	1	1	1	0	2	0	2	1	0	1	0
45	CON__Q6IFZ6;UNIPROT_sp_Q7Z794;CON__Q7Z794	CON__Q6IFZ6;UNIPROT_sp_Q7Z794;CON__Q7Z794	6;4;4	1;1;1	1;1;1	;K2C1B_HUMAN Keratin, type II cytoskeletal 1b OS=Homo sapiens OX=9606 GN=KRT77 PE=1 SV=3;	3	6	1	1	4	4	4	2	3	4	4	3	3	3	5	3	3	3	4	3	3	3	3	3	5	4	3	5	3	3	3	4	3	3	5	4	3	2	4	3	3	4	2
46	CON__Q6IME9;UNIPROT_sp_Q14CN4-3;UNIPROT_sp_Q14CN4-2;UNIPROT_sp_Q14CN4;CON__Q14CN4-1	CON__Q6IME9;UNIPROT_sp_Q14CN4-3;UNIPROT_sp_Q14CN4-2;UNIPROT_sp_Q14CN4;CON__Q14CN4-1	9;8;8;8;8	3;2;2;2;2	1;0;0;0;0	;K2C72_HUMAN Isoform 3 of Keratin, type II cytoskeletal 72 OS=Homo sapiens OX=9606 GN=KRT72;K2C72_HUMAN Isoform 2 of Keratin, type II cytoskeletal 72 OS=Homo sapiens OX=9606 GN=KRT72;K2C72_HUMAN Keratin, type II cytoskeletal 72 OS=Homo sapiens OX=9606 GN=K	5	9	3	1	4	4	4	3	3	4	4	3	3	3	4	3	3	3	4	3	3	2	3	3	8	5	3	4	3	3	3	3	2	2	3	4	2	1	3	3	3	3	2
47	UNIPROT_sp_Q9NSB2;CON__Q9NSB2;CON__Q6ISB0;UNIPROT_sp_Q9NSB4;CON__Q9NSB4	UNIPROT_sp_Q9NSB2;CON__Q9NSB2;CON__Q6ISB0	9;9;9;1;1	5;5;5;0;0	5;5;5;0;0	KRT84_HUMAN Keratin, type II cuticular Hb4 OS=Homo sapiens OX=9606 GN=KRT84 PE=2 SV=2;;	5	9	5	5	2	2	2	1	6	2	2	2	1	2	2	2	1	1	2	1	1	1	1	1	8	2	1	2	2	1	2	2	2	2	3	2	1	1	1	2	1	3	0
48	UNIPROT_sp_Q6KB66-2;UNIPROT_sp_Q6KB66;CON__Q6KB66-1;UNIPROT_sp_Q6KB66-3;CON__Q0VBK2	UNIPROT_sp_Q6KB66-2;UNIPROT_sp_Q6KB66;CON__Q6KB66-1;UNIPROT_sp_Q6KB66-3	5;5;5;5;1	5;5;5;5;1	5;5;5;5;1	K2C80_HUMAN Isoform 2 of Keratin, type II cytoskeletal 80 OS=Homo sapiens OX=9606 GN=KRT80;K2C80_HUMAN Keratin, type II cytoskeletal 80 OS=Homo sapiens OX=9606 GN=KRT80 PE=1 SV=2;;K2C80_HUMAN Isoform 3 of Keratin, type II cytoskeletal 80 OS=Homo sapiens OX	5	5	5	5	0	0	0	0	0	0	0	0	0	0	0	0	0	0	0	0	0	0	0	0	5	0	0	0	0	0	0	0	0	0	0	0	0	0	0	0	0	0	0
49	UNIPROT_sp_Q8N1N4;CON__Q8N1N4-2;CON__Q7RTT2;UNIPROT_sp_Q8N1N4-2	UNIPROT_sp_Q8N1N4;CON__Q8N1N4-2;CON__Q7RTT2;UNIPROT_sp_Q8N1N4-2	6;6;6;5	5;5;5;4	5;5;5;4	K2C78_HUMAN Keratin, type II cytoskeletal 78 OS=Homo sapiens OX=9606 GN=KRT78 PE=1 SV=2;;;K2C78_HUMAN Isoform 2 of Keratin, type II cytoskeletal 78 OS=Homo sapiens OX=9606 GN=KRT78	4	6	5	5	0	1	0	1	0	0	1	0	0	0	1	0	0	1	0	0	0	0	1	0	5	0	2	3	1	0	1	0	0	0	1	0	1	0	1	0	0	0	0
50	UNIPROT_sp_Q7Z3Y8;CON__Q7Z3Y8;UNIPROT_sp_Q7Z3Z0;CON__Q7Z3Z0	UNIPROT_sp_Q7Z3Y8;CON__Q7Z3Y8;UNIPROT_sp_Q7Z3Z0;CON__Q7Z3Z0	5;5;3;3	3;3;1;1	3;3;1;1	K1C27_HUMAN Keratin, type I cytoskeletal 27 OS=Homo sapiens OX=9606 GN=KRT27 PE=1 SV=2;;K1C25_HUMAN Keratin, type I cytoskeletal 25 OS=Homo sapiens OX=9606 GN=KRT25 PE=1 SV=1;	4	5	3	3	1	2	1	1	1	1	1	1	1	2	1	1	1	1	1	1	1	1	1	1	5	1	1	2	1	1	1	1	1	1	1	1	1	1	2	1	1	1	1
51	UNIPROT_sp_Q86YZ3;CON__Q86YZ3	UNIPROT_sp_Q86YZ3;CON__Q86YZ3	6;6	6;6	6;6	HORN_HUMAN Hornerin OS=Homo sapiens OX=9606 GN=HRNR PE=1 SV=2;	2	6	6	6	3	6	4	4	3	5	4	1	0	2	2	1	3	4	3	3	1	1	5	0	6	3	2	6	2	2	4	1	3	2	3	1	5	0	3	2	1	1	1
266	UNIPROT_sp_P04264;CON__P04264;CON__H-INV:HIT000016045	UNIPROT_sp_P04264;CON__P04264	43;40;1	41;38;0	32;29;0	K2C1_HUMAN Keratin, type II cytoskeletal 1 OS=Homo sapiens OX=9606 GN=KRT1 PE=1 SV=6;	3	43	41	32	36	40	37	34	28	39	37	26	29	30	38	30	30	31	30	32	32	33	36	29	38	34	34	39	25	34	33	24	30	23	32	31	31	26	28	25	28	23	25
508	UNIPROT_sp_P23142;CON__ENSEMBL:ENSBTAP00000016046;UNIPROT_tr_A0A0U1RRA4	UNIPROT_sp_P23142;CON__ENSEMBL:ENSBTAP00000016046	16;9;2	16;9;2	10;8;2	FBLN1_HUMAN Fibulin-1 OS=Homo sapiens OX=9606 GN=FBLN1 PE=1 SV=4;	3	16	16	10	11	11	10	9	9	11	10	10	10	11	9	11	11	12	10	9	8	9	10	12	9	11	10	11	11	11	10	11	10	11	10	9	10	12	12	12	11	10	11
624	UNIPROT_sp_P49747-2;UNIPROT_tr_G3XAP6;UNIPROT_sp_P49747;CON__ENSEMBL:ENSBTAP00000006074	UNIPROT_sp_P49747-2;UNIPROT_tr_G3XAP6;UNIPROT_sp_P49747;CON__ENSEMBL:ENSBTAP00000006074	9;9;9;6	9;9;9;6	7;7;7;4	COMP_HUMAN Isoform 2 of Cartilage oligomeric matrix protein OS=Homo sapiens OX=9606 GN=COMP;G3XAP6_HUMAN Cartilage oligomeric matrix protein OS=Homo sapiens OX=9606 GN=COMP PE=1 SV=1;COMP_HUMAN Cartilage oligomeric matrix protein OS=Homo sapiens OX=9606 GN	4	9	9	7	8	7	6	6	5	7	5	4	6	5	6	7	6	5	5	5	5	5	5	6	7	8	7	6	5	6	5	6	6	6	5	5	5	7	6	4	6	6	6
770	UNIPROT_sp_Q15063-3;UNIPROT_sp_Q15063-5;UNIPROT_tr_B1ALD9;UNIPROT_sp_Q15063;CON__Q2KJC7	UNIPROT_sp_Q15063-3;UNIPROT_sp_Q15063-5;UNIPROT_tr_B1ALD9;UNIPROT_sp_Q15063;CON__Q2KJC7	11;11;10;10;6	11;11;10;10;6	2;2;1;1;0	POSTN_HUMAN Isoform 3 of Periostin OS=Homo sapiens OX=9606 GN=POSTN;POSTN_HUMAN Isoform 5 of Periostin OS=Homo sapiens OX=9606 GN=POSTN;B1ALD9_HUMAN Periostin OS=Homo sapiens OX=9606 GN=POSTN PE=1 SV=1;POSTN_HUMAN Periostin OS=Homo sapiens OX=9606 GN=POSTN	5	11	11	2	7	5	3	2	5	5	3	0	4	6	5	3	2	8	2	3	1	5	6	3	5	7	5	5	2	3	2	3	3	9	2	2	6	6	7	5	2	4	6
993	UNIPROT_tr_A0A140TA69;UNIPROT_tr_A0A140TA62;CON__Q8IUT8;CON__O76011;UNIPROT_sp_O76011	UNIPROT_tr_A0A140TA69;UNIPROT_tr_A0A140TA62;CON__Q8IUT8;CON__O76011;UNIPROT_sp_O76011	12;10;10;8;8	3;3;3;3;3	2;2;2;2;2	A0A140TA69_HUMAN Keratin, type I cuticular Ha4 OS=Homo sapiens OX=9606 GN=KRT34 PE=3 SV=1;A0A140TA62_HUMAN IF rod domain-containing protein OS=Homo sapiens OX=9606 PE=3 SV=2;;;KRT34_HUMAN Keratin, type I cuticular Ha4 OS=Homo sapiens OX=9606 GN=KRT34 PE=1	5	12	3	2	0	0	0	0	12	2	0	0	0	0	0	0	0	1	0	0	0	0	0	0	12	1	0	0	0	0	0	0	0	0	0	0	0	0	0	0	0	0	5
69	UNIPROT_sp_A0A075B6J1	UNIPROT_sp_A0A075B6J1	1	1	1	LV537_HUMAN Immunoglobulin lambda variable 5-37 OS=Homo sapiens OX=9606 GN=IGLV5-37 PE=3 SV=1	1	1	1	1	0	0	0	0	0	0	0	0	0	0	0	0	0	0	0	0	0	0	0	0	0	0	0	0	0	0	0	0	0	0	0	0	0	0	0	0	0	0	0
70	UNIPROT_sp_A0A075B6K4;UNIPROT_sp_A0A075B6K0	UNIPROT_sp_A0A075B6K4;UNIPROT_sp_A0A075B6K0	3;2	3;2	3;2	LV310_HUMAN Immunoglobulin lambda variable 3-10 OS=Homo sapiens OX=9606 GN=IGLV3-10 PE=3 SV=2;LV316_HUMAN Immunoglobulin lambda variable 3-16 OS=Homo sapiens OX=9606 GN=IGLV3-16 PE=3 SV=2	2	3	3	3	0	0	0	0	0	0	0	0	0	0	0	2	0	0	1	0	0	0	0	1	1	0	2	0	1	0	0	0	1	0	1	1	0	0	1	0	0	0	1
71	UNIPROT_tr_A0A5H1ZRS2;UNIPROT_sp_P01615;UNIPROT_sp_A0A075B6P5;UNIPROT_sp_A0A0A0MRZ7	UNIPROT_tr_A0A5H1ZRS2;UNIPROT_sp_P01615;UNIPROT_sp_A0A075B6P5;UNIPROT_sp_A0A0A0MRZ7	2;2;2;1	2;2;2;1	1;1;1;0	A0A5H1ZRS2_HUMAN Immunoglobulin kappa variable 2D-28 OS=Homo sapiens OX=9606 GN=IGKV2D-28 PE=1 SV=1;KVD28_HUMAN Immunoglobulin kappa variable 2D-28 OS=Homo sapiens OX=9606 GN=IGKV2D-28 PE=1 SV=2;KV228_HUMAN Immunoglobulin kappa variable 2-28 OS=Homo sapien	4	2	2	1	1	1	1	1	0	0	1	1	1	1	1	1	1	1	1	1	1	1	1	1	1	1	1	1	1	1	1	1	1	1	1	1	1	1	1	1	1	1	2
72	UNIPROT_sp_A0A075B6R2	UNIPROT_sp_A0A075B6R2	1	1	1	HV404_HUMAN Immunoglobulin heavy variable 4-4 OS=Homo sapiens OX=9606 GN=IGHV4-4 PE=3 SV=2	1	1	1	1	0	0	0	0	0	0	0	0	0	0	0	0	0	0	0	0	0	0	0	0	0	0	0	0	0	0	0	0	0	0	0	0	0	0	0	0	0	0	0
73	UNIPROT_sp_A0A0C4DH68;UNIPROT_sp_A0A075B6R9	UNIPROT_sp_A0A0C4DH68;UNIPROT_sp_A0A075B6R9	2;2	2;2	2;2	KV224_HUMAN Immunoglobulin kappa variable 2-24 OS=Homo sapiens OX=9606 GN=IGKV2-24 PE=3 SV=1;KVD24_HUMAN Probable non-functional immunoglobulin kappa variable 2D-24 OS=Homo sapiens OX=9606 GN=IGKV2D-24 PE=1 SV=1	2	2	2	2	0	0	1	0	0	0	0	0	0	0	0	1	0	0	0	0	1	0	0	0	1	0	1	0	1	2	1	2	1	1	0	0	1	1	1	1	1	0	2
74	UNIPROT_sp_A0A075B6S5	UNIPROT_sp_A0A075B6S5	2	2	1	KV127_HUMAN Immunoglobulin kappa variable 1-27 OS=Homo sapiens OX=9606 GN=IGKV1-27 PE=3 SV=1	1	2	2	1	0	0	0	0	0	0	0	0	0	0	0	2	0	0	1	0	0	0	0	0	0	0	1	0	1	1	0	2	1	0	0	0	0	0	0	1	1	0	2
75	UNIPROT_sp_P06310;UNIPROT_sp_A0A075B6S6	UNIPROT_sp_P06310;UNIPROT_sp_A0A075B6S6	2;2	1;1	1;1	KV230_HUMAN Immunoglobulin kappa variable 2-30 OS=Homo sapiens OX=9606 GN=IGKV2-30 PE=3 SV=2;KVD30_HUMAN Immunoglobulin kappa variable 2D-30 OS=Homo sapiens OX=9606 GN=IGKV2D-30 PE=3 SV=1	2	2	1	1	1	1	1	1	0	0	1	1	1	1	1	2	1	1	1	1	1	1	1	1	1	1	1	1	1	1	1	1	1	1	1	1	1	1	1	1	1	1	1
76	UNIPROT_tr_A0A0G2JSC0;UNIPROT_sp_A0A087WSX0	UNIPROT_tr_A0A0G2JSC0;UNIPROT_sp_A0A087WSX0	1;1	1;1	1;1	A0A0G2JSC0_HUMAN Immunoglobulin lambda variable 5-45 (Fragment) OS=Homo sapiens OX=9606 GN=IGLV5-45 PE=1 SV=1;LV545_HUMAN Immunoglobulin lambda variable 5-45 OS=Homo sapiens OX=9606 GN=IGLV5-45 PE=3 SV=1	2	1	1	1	0	0	0	0	0	0	0	0	0	0	0	0	0	0	0	0	0	0	0	0	0	0	0	0	1	0	0	1	1	0	0	0	0	0	0	0	0	1	1
77	UNIPROT_tr_A0A087X0Q4;UNIPROT_sp_P01614;UNIPROT_sp_A0A087WW87	UNIPROT_tr_A0A087X0Q4;UNIPROT_sp_P01614;UNIPROT_sp_A0A087WW87	2;2;2	1;1;1	1;1;1	A0A087X0Q4_HUMAN Immunoglobulin kappa variable 2-40 OS=Homo sapiens OX=9606 GN=IGKV2-40 PE=1 SV=1;KVD40_HUMAN Immunoglobulin kappa variable 2D-40 OS=Homo sapiens OX=9606 GN=IGKV2D-40 PE=1 SV=2;KV240_HUMAN Immunoglobulin kappa variable 2-40 OS=Homo sapiens	3	2	1	1	1	1	1	1	0	0	1	1	1	1	1	1	1	1	1	1	1	1	1	1	1	1	1	1	1	1	1	1	1	1	1	1	1	1	1	1	1	1	1
78	UNIPROT_sp_P04433;UNIPROT_sp_A0A0A0MRZ8	UNIPROT_sp_P04433;UNIPROT_sp_A0A0A0MRZ8	3;3	3;3	3;3	KV311_HUMAN Immunoglobulin kappa variable 3-11 OS=Homo sapiens OX=9606 GN=IGKV3-11 PE=1 SV=1;KVD11_HUMAN Immunoglobulin kappa variable 3D-11 OS=Homo sapiens OX=9606 GN=IGKV3D-11 PE=3 SV=6	2	3	3	3	0	0	0	0	1	0	0	0	0	0	0	1	0	0	0	0	0	0	0	0	1	0	0	0	0	1	0	1	0	0	0	1	1	1	2	1	1	1	3
79	UNIPROT_sp_A0A0B4J1V2	UNIPROT_sp_A0A0B4J1V2	2	2	2	HV226_HUMAN Immunoglobulin heavy variable 2-26 OS=Homo sapiens OX=9606 GN=IGHV2-26 PE=3 SV=1	1	2	2	2	0	0	0	0	0	0	0	0	0	0	0	2	0	0	0	0	0	0	1	0	0	0	0	0	0	0	0	0	0	0	0	0	0	0	0	1	1	0	0
80	UNIPROT_sp_A0A0B4J1X5;UNIPROT_tr_A0A075B7E8;UNIPROT_tr_A0A075B7B8	UNIPROT_sp_A0A0B4J1X5;UNIPROT_tr_A0A075B7E8;UNIPROT_tr_A0A075B7B8	2;2;1	2;2;1	1;1;0	HV374_HUMAN Immunoglobulin heavy variable 3-74 OS=Homo sapiens OX=9606 GN=IGHV3-74 PE=3 SV=1;A0A075B7E8_HUMAN Immunoglobulin heavy variable 3/OR16-13 (non-functional) (Fragment) OS=Homo sapiens OX=9606 GN=IGHV3OR16-13 PE=1 SV=1;A0A075B7B8_HUMAN Immunoglobu	3	2	2	1	0	0	0	0	0	0	0	0	0	0	0	2	0	0	1	0	0	0	0	0	1	0	0	0	0	0	1	2	1	0	0	0	0	0	1	0	0	0	2
81	UNIPROT_sp_A0A0B4J1Y8	UNIPROT_sp_A0A0B4J1Y8	1	1	1	LV949_HUMAN Immunoglobulin lambda variable 9-49 OS=Homo sapiens OX=9606 GN=IGLV9-49 PE=1 SV=1	1	1	1	1	0	0	0	0	0	0	0	0	0	0	0	1	0	0	0	0	0	0	0	0	0	0	0	0	0	0	0	0	1	0	0	0	0	0	0	0	0	0	0
82	UNIPROT_sp_P0DP09;UNIPROT_sp_A0A0B4J2D9	UNIPROT_sp_P0DP09;UNIPROT_sp_A0A0B4J2D9	1;1	1;1	1;1	KV113_HUMAN Immunoglobulin kappa variable 1-13 OS=Homo sapiens OX=9606 GN=IGKV1-13 PE=3 SV=1;KVD13_HUMAN Immunoglobulin kappa variable 1D-13 OS=Homo sapiens OX=9606 GN=IGKV1D-13 PE=3 SV=1	2	1	1	1	0	0	0	0	0	0	0	0	0	0	0	0	0	0	0	0	0	0	0	0	0	0	0	0	1	0	0	0	0	0	0	0	1	0	1	0	1	0	0
83	UNIPROT_sp_A0A0C4DH24	UNIPROT_sp_A0A0C4DH24	2	2	1	KV621_HUMAN Immunoglobulin kappa variable 6-21 OS=Homo sapiens OX=9606 GN=IGKV6-21 PE=3 SV=1	1	2	2	1	0	0	0	0	0	0	0	0	0	0	0	2	0	0	0	0	0	0	0	0	0	0	0	0	0	0	0	0	2	0	0	0	0	0	0	0	0	0	0
84	UNIPROT_sp_A0A0C4DH38	UNIPROT_sp_A0A0C4DH38	3	3	2	HV551_HUMAN Immunoglobulin heavy variable 5-51 OS=Homo sapiens OX=9606 GN=IGHV5-51 PE=3 SV=1	1	3	3	2	0	0	0	0	0	0	0	0	2	0	0	3	0	0	0	0	0	0	0	0	0	0	0	0	2	1	0	2	2	1	2	2	2	1	2	1	2	1	3
85	UNIPROT_sp_A0A0C4DH43;UNIPROT_tr_A0A0J9YVU5	UNIPROT_sp_A0A0C4DH43;UNIPROT_tr_A0A0J9YVU5	2;1	2;1	2;1	HV70D_HUMAN Immunoglobulin heavy variable 2-70D OS=Homo sapiens OX=9606 GN=IGHV2-70D PE=3 SV=1;A0A0J9YVU5_HUMAN Immunoglobulin heavy variable 2-70 (Fragment) OS=Homo sapiens OX=9606 GN=IGHV2-70 PE=1 SV=1	2	2	2	2	0	0	0	0	0	0	0	0	0	0	0	0	0	0	0	0	0	0	0	0	0	0	0	1	0	0	0	1	1	0	0	0	0	0	0	0	0	0	2
86	UNIPROT_sp_A0A0C4DH67;UNIPROT_sp_A0A0C4DH69	UNIPROT_sp_A0A0C4DH67;UNIPROT_sp_A0A0C4DH69	2;2	1;1	1;1	KV108_HUMAN Immunoglobulin kappa variable 1-8 OS=Homo sapiens OX=9606 GN=IGKV1-8 PE=3 SV=1;KV109_HUMAN Immunoglobulin kappa variable 1-9 OS=Homo sapiens OX=9606 GN=IGKV1-9 PE=3 SV=1	2	2	1	1	0	0	0	0	0	0	0	0	0	0	0	1	0	0	1	0	0	0	0	0	0	0	0	0	2	1	0	2	2	0	0	0	0	0	0	2	1	1	2
87	UNIPROT_sp_A0A0J9YX35	UNIPROT_sp_A0A0J9YX35	1	1	1	HV64D_HUMAN Immunoglobulin heavy variable 3-64D OS=Homo sapiens OX=9606 GN=IGHV3-64D PE=3 SV=1	1	1	1	1	0	0	0	0	0	0	0	0	0	0	0	1	0	0	0	0	0	0	0	0	0	0	0	0	0	0	0	0	0	0	0	0	0	0	0	0	0	0	1
88	UNIPROT_sp_P68036-2;UNIPROT_sp_P68036;UNIPROT_sp_A0A1B0GUS4;UNIPROT_sp_P68036-3	UNIPROT_sp_P68036-2;UNIPROT_sp_P68036;UNIPROT_sp_A0A1B0GUS4;UNIPROT_sp_P68036-3	1;1;1;1	1;1;1;1	1;1;1;1	UB2L3_HUMAN Isoform 2 of Ubiquitin-conjugating enzyme E2 L3 OS=Homo sapiens OX=9606 GN=UBE2L3;UB2L3_HUMAN Ubiquitin-conjugating enzyme E2 L3 OS=Homo sapiens OX=9606 GN=UBE2L3 PE=1 SV=1;UB2L5_HUMAN Ubiquitin-conjugating enzyme E2 L5 OS=Homo sapiens OX=9606	4	1	1	1	0	0	0	1	0	1	1	0	0	0	0	0	0	1	1	0	0	0	0	0	0	1	0	0	0	0	0	0	0	1	1	1	0	0	0	0	0	0	0
89	UNIPROT_sp_A1L4H1;UNIPROT_tr_M0QZ17;UNIPROT_sp_A1L4H1-2	UNIPROT_sp_A1L4H1	3;1;1	3;1;1	3;1;1	SRCRL_HUMAN Soluble scavenger receptor cysteine-rich domain-containing protein SSC5D OS=Homo sapiens OX=9606 GN=SSC5D PE=1 SV=3	3	3	3	3	0	0	0	0	1	0	0	0	0	0	2	1	0	2	0	1	1	2	0	1	1	1	1	0	2	1	1	1	3	1	1	1	1	1	2	2	1	2	1
90	UNIPROT_sp_B9A064;UNIPROT_tr_A0A0B4J231;UNIPROT_tr_A0A5H1ZRQ4;UNIPROT_sp_P0CG04	UNIPROT_sp_B9A064;UNIPROT_tr_A0A0B4J231;UNIPROT_tr_A0A5H1ZRQ4;UNIPROT_sp_P0CG04	5;5;4;4	5;5;4;4	3;3;2;2	IGLL5_HUMAN Immunoglobulin lambda-like polypeptide 5 OS=Homo sapiens OX=9606 GN=IGLL5 PE=2 SV=2;A0A0B4J231_HUMAN Immunoglobulin lambda-like polypeptide 5 OS=Homo sapiens OX=9606 GN=IGLL5 PE=1 SV=1;A0A5H1ZRQ4_HUMAN Immunoglobulin lambda constant 1 (Fragment	4	5	5	3	2	1	2	2	1	1	2	2	2	1	1	5	2	2	2	2	1	1	2	1	2	2	2	1	2	2	2	2	2	2	2	2	2	2	2	2	2	2	3
91	UNIPROT_sp_O00151	UNIPROT_sp_O00151	2	2	2	PDLI1_HUMAN PDZ and LIM domain protein 1 OS=Homo sapiens OX=9606 GN=PDLIM1 PE=1 SV=4	1	2	2	2	0	1	0	1	1	1	0	2	1	0	2	1	0	0	1	1	0	1	1	1	0	1	1	1	1	0	0	1	1	0	1	2	0	1	0	1	1	2	1
92	UNIPROT_sp_O00187;UNIPROT_sp_O00187-2	UNIPROT_sp_O00187;UNIPROT_sp_O00187-2	9;5	9;5	9;5	MASP2_HUMAN Mannan-binding lectin serine protease 2 OS=Homo sapiens OX=9606 GN=MASP2 PE=1 SV=4;MASP2_HUMAN Isoform 2 of Mannan-binding lectin serine protease 2 OS=Homo sapiens OX=9606 GN=MASP2	2	9	9	9	4	6	6	6	4	5	5	4	5	6	7	5	3	5	4	5	2	3	3	3	4	5	4	6	5	6	6	5	5	5	5	5	4	5	5	5	7	4	4
93	UNIPROT_sp_O00299	UNIPROT_sp_O00299	3	3	3	CLIC1_HUMAN Chloride intracellular channel protein 1 OS=Homo sapiens OX=9606 GN=CLIC1 PE=1 SV=4	1	3	3	3	0	0	0	0	0	1	0	0	0	1	1	0	0	1	1	0	1	1	1	0	2	1	0	0	0	1	0	1	0	0	2	3	0	1	0	0	0	2	2
94	UNIPROT_sp_O00391;UNIPROT_sp_O00391-2;UNIPROT_tr_A8MXT8	UNIPROT_sp_O00391;UNIPROT_sp_O00391-2	27;26;2	27;26;2	27;26;2	QSOX1_HUMAN Sulfhydryl oxidase 1 OS=Homo sapiens OX=9606 GN=QSOX1 PE=1 SV=3;QSOX1_HUMAN Isoform 2 of Sulfhydryl oxidase 1 OS=Homo sapiens OX=9606 GN=QSOX1	3	27	27	27	13	15	15	17	14	17	14	15	15	12	12	19	14	17	18	19	15	16	18	15	15	14	17	20	18	17	13	17	19	20	20	18	19	16	20	18	15	18	17
95	UNIPROT_tr_A0A087X208;UNIPROT_tr_A0A494C0G5;UNIPROT_tr_A0A494C1I6;UNIPROT_sp_O00468-2;UNIPROT_sp_O00468-6;UNIPROT_sp_O00468-3;UNIPROT_sp_O00468-5;UNIPROT_sp_O00468-4;UNIPROT_sp_O00468-7;UNIPROT_sp_O00468	UNIPROT_tr_A0A087X208;UNIPROT_tr_A0A494C0G5;UNIPROT_tr_A0A494C1I6;UNIPROT_sp_O00468-2;UNIPROT_sp_O00468-6;UNIPROT_sp_O00468-3;UNIPROT_sp_O00468-5;UNIPROT_sp_O00468-4;UNIPROT_sp_O00468-7;UNIPROT_sp_O00468	3;3;3;3;3;3;3;3;3;3	3;3;3;3;3;3;3;3;3;3	3;3;3;3;3;3;3;3;3;3	A0A087X208_HUMAN Agrin OS=Homo sapiens OX=9606 GN=AGRN PE=1 SV=1;A0A494C0G5_HUMAN Agrin OS=Homo sapiens OX=9606 GN=AGRN PE=1 SV=1;A0A494C1I6_HUMAN Agrin OS=Homo sapiens OX=9606 GN=AGRN PE=1 SV=1;AGRIN_HUMAN Isoform 2 of Agrin OS=Homo sapiens OX=9606 GN=AGR	10	3	3	3	0	0	0	0	0	0	0	0	0	0	0	0	0	0	0	0	0	0	0	0	0	0	1	0	1	0	0	0	0	0	1	0	0	0	0	0	0	0	0
96	UNIPROT_tr_A0A087X0M8;UNIPROT_sp_O00533;UNIPROT_sp_O00533-2;UNIPROT_tr_C9J905;UNIPROT_tr_H7C0J0;UNIPROT_tr_C9JH37;UNIPROT_tr_C9JW79	UNIPROT_tr_A0A087X0M8;UNIPROT_sp_O00533;UNIPROT_sp_O00533-2	16;16;16;4;4;2;2	16;16;16;4;4;2;2	16;16;16;4;4;2;2	A0A087X0M8_HUMAN Neural cell adhesion molecule L1-like protein OS=Homo sapiens OX=9606 GN=CHL1 PE=1 SV=1;NCHL1_HUMAN Neural cell adhesion molecule L1-like protein OS=Homo sapiens OX=9606 GN=CHL1 PE=1 SV=4;NCHL1_HUMAN Isoform 2 of Neural cell adhesion molec	7	16	16	16	11	13	14	12	11	14	14	10	13	11	12	13	9	14	14	13	13	13	13	12	12	13	12	13	10	12	9	12	14	11	11	12	13	13	14	12	12	13	11
97	UNIPROT_tr_D6REQ6;UNIPROT_tr_D6RHI9;UNIPROT_sp_O00584;UNIPROT_tr_H0YAE9;UNIPROT_tr_A0A087WZM2	UNIPROT_tr_D6REQ6;UNIPROT_tr_D6RHI9;UNIPROT_sp_O00584;UNIPROT_tr_H0YAE9;UNIPROT_tr_A0A087WZM2	3;3;3;2;2	3;3;3;2;2	3;3;3;2;2	D6REQ6_HUMAN Ribonuclease T2 OS=Homo sapiens OX=9606 GN=RNASET2 PE=1 SV=1;D6RHI9_HUMAN Ribonuclease T2 (Fragment) OS=Homo sapiens OX=9606 GN=RNASET2 PE=1 SV=8;RNT2_HUMAN Ribonuclease T2 OS=Homo sapiens OX=9606 GN=RNASET2 PE=1 SV=2;H0YAE9_HUMAN Uncharacteri	5	3	3	3	0	1	0	0	0	0	0	0	0	0	0	1	1	1	1	1	1	0	0	0	0	0	0	0	1	2	0	0	1	2	2	1	0	1	1	0	0	1	0
98	UNIPROT_sp_O00602	UNIPROT_sp_O00602	1	1	1	FCN1_HUMAN Ficolin-1 OS=Homo sapiens OX=9606 GN=FCN1 PE=1 SV=2	1	1	1	1	0	0	0	0	0	0	0	1	0	0	0	0	0	0	0	0	1	0	0	0	0	0	0	0	1	1	0	1	1	0	1	1	1	0	1	1	1	1	0
99	UNIPROT_tr_H0YN67;UNIPROT_tr_H0YL90;UNIPROT_sp_O14498	UNIPROT_tr_H0YN67;UNIPROT_tr_H0YL90;UNIPROT_sp_O14498	4;4;4	4;4;4	4;4;4	H0YN67_HUMAN Immunoglobulin superfamily-containing leucine-rich repeat protein (Fragment) OS=Homo sapiens OX=9606 GN=ISLR PE=1 SV=1;H0YL90_HUMAN Immunoglobulin superfamily-containing leucine-rich repeat protein (Fragment) OS=Homo sapiens OX=9606 GN=ISLR PE	3	4	4	4	3	3	3	3	3	4	2	3	1	3	3	3	3	3	3	2	3	3	4	3	3	4	3	3	3	3	1	4	3	4	3	3	3	4	4	4	4	4	3
100	UNIPROT_sp_O14773-2;UNIPROT_tr_A0A2R8YGD1;UNIPROT_tr_A0A2R8YD45;UNIPROT_sp_O14773;UNIPROT_tr_A0A2R8YDY1;UNIPROT_tr_A0A2R8Y7I4;UNIPROT_tr_A0A2R8Y7U1	UNIPROT_sp_O14773-2;UNIPROT_tr_A0A2R8YGD1;UNIPROT_tr_A0A2R8YD45;UNIPROT_sp_O14773;UNIPROT_tr_A0A2R8YDY1;UNIPROT_tr_A0A2R8Y7I4;UNIPROT_tr_A0A2R8Y7U1	2;2;2;2;1;1;1	2;2;2;2;1;1;1	2;2;2;2;1;1;1	TPP1_HUMAN Isoform 2 of Tripeptidyl-peptidase 1 OS=Homo sapiens OX=9606 GN=TPP1;A0A2R8YGD1_HUMAN Tripeptidyl aminopeptidase OS=Homo sapiens OX=9606 GN=TPP1 PE=1 SV=1;A0A2R8YD45_HUMAN Tripeptidyl-peptidase 1 OS=Homo sapiens OX=9606 GN=TPP1 PE=1 SV=1;TPP1_HU	7	2	2	2	0	0	1	1	1	0	1	1	1	1	0	0	0	0	0	1	1	0	2	0	2	1	1	2	1	1	0	2	2	2	2	1	1	1	1	2	1	1	2
101	UNIPROT_tr_E9PEP6;UNIPROT_sp_O14786;UNIPROT_sp_O14786-3;UNIPROT_tr_E7EX60;UNIPROT_sp_O14786-2;UNIPROT_tr_Q5T7F0;UNIPROT_tr_Q5JWQ4;UNIPROT_tr_Q5JWQ6;UNIPROT_tr_H0Y4A0	UNIPROT_tr_E9PEP6;UNIPROT_sp_O14786;UNIPROT_sp_O14786-3;UNIPROT_tr_E7EX60;UNIPROT_sp_O14786-2;UNIPROT_tr_Q5T7F0;UNIPROT_tr_Q5JWQ4;UNIPROT_tr_Q5JWQ6	16;16;15;15;15;15;14;11;4	16;16;15;15;15;15;14;11;4	16;16;15;15;15;15;14;11;4	E9PEP6_HUMAN Neuropilin OS=Homo sapiens OX=9606 GN=NRP1 PE=1 SV=2;NRP1_HUMAN Neuropilin-1 OS=Homo sapiens OX=9606 GN=NRP1 PE=1 SV=3;NRP1_HUMAN Isoform 3 of Neuropilin-1 OS=Homo sapiens OX=9606 GN=NRP1;E7EX60_HUMAN Neuropilin-1 OS=Homo sapiens OX=9606 GN=NR	9	16	16	16	5	7	8	10	9	7	11	11	10	8	7	10	10	13	13	12	8	7	12	14	10	8	14	11	15	12	12	12	14	15	9	10	13	13	15	11	12	13	9
102	UNIPROT_sp_O14791;UNIPROT_sp_O14791-2;UNIPROT_sp_O14791-3;UNIPROT_tr_B1AH96;UNIPROT_tr_B1AH94	UNIPROT_sp_O14791;UNIPROT_sp_O14791-2;UNIPROT_sp_O14791-3	11;11;10;4;2	11;11;10;4;2	11;11;10;4;2	APOL1_HUMAN Apolipoprotein L1 OS=Homo sapiens OX=9606 GN=APOL1 PE=1 SV=5;APOL1_HUMAN Isoform 2 of Apolipoprotein L1 OS=Homo sapiens OX=9606 GN=APOL1;APOL1_HUMAN Isoform 3 of Apolipoprotein L1 OS=Homo sapiens OX=9606 GN=APOL1	5	11	11	11	3	3	4	8	6	3	4	6	6	4	6	3	7	3	4	4	5	5	5	5	4	2	3	5	4	6	5	9	10	9	8	7	4	6	8	8	5	8	9
103	UNIPROT_sp_O14818-2;UNIPROT_sp_O14818;UNIPROT_tr_H0Y586;UNIPROT_sp_Q8TAA3-2;UNIPROT_tr_A0A087WYS6;UNIPROT_sp_Q8TAA3-5;UNIPROT_sp_Q8TAA3;UNIPROT_sp_O14818-4	UNIPROT_sp_O14818-2;UNIPROT_sp_O14818;UNIPROT_tr_H0Y586;UNIPROT_sp_Q8TAA3-2;UNIPROT_tr_A0A087WYS6;UNIPROT_sp_Q8TAA3-5;UNIPROT_sp_Q8TAA3	5;5;4;3;3;3;3;1	5;5;4;3;3;3;3;1	5;5;4;3;3;3;3;1	PSA7_HUMAN Isoform 2 of Proteasome subunit alpha type-7 OS=Homo sapiens OX=9606 GN=PSMA7;PSA7_HUMAN Proteasome subunit alpha type-7 OS=Homo sapiens OX=9606 GN=PSMA7 PE=1 SV=1;H0Y586_HUMAN Proteasome subunit alpha type-7 (Fragment) OS=Homo sapiens OX=9606 G	8	5	5	5	0	0	0	4	1	1	0	0	0	0	0	0	0	1	0	1	1	0	0	1	1	1	2	0	0	0	1	1	2	5	2	2	0	1	3	1	1	2	1
104	UNIPROT_sp_P19105;UNIPROT_sp_O14950;UNIPROT_tr_J3QRS3;UNIPROT_tr_J3KTJ1	UNIPROT_sp_P19105;UNIPROT_sp_O14950;UNIPROT_tr_J3QRS3;UNIPROT_tr_J3KTJ1	2;2;2;1	2;2;2;1	1;1;1;0	ML12A_HUMAN Myosin regulatory light chain 12A OS=Homo sapiens OX=9606 GN=MYL12A PE=1 SV=2;ML12B_HUMAN Myosin regulatory light chain 12B OS=Homo sapiens OX=9606 GN=MYL12B PE=1 SV=2;J3QRS3_HUMAN Myosin regulatory light chain 12A OS=Homo sapiens OX=9606 GN=MY	4	2	2	1	0	0	0	0	0	0	0	0	0	0	1	0	0	0	0	0	0	0	0	0	1	0	0	0	0	0	0	1	0	0	1	1	0	0	0	0	0	1	0
105	UNIPROT_sp_O15144;UNIPROT_tr_G5E9S7;UNIPROT_tr_C9JTV5;UNIPROT_tr_G5E9J0;UNIPROT_tr_H7C3F9	UNIPROT_sp_O15144	3;1;1;1;1	3;1;1;1;1	3;1;1;1;1	ARPC2_HUMAN Actin-related protein 2/3 complex subunit 2 OS=Homo sapiens OX=9606 GN=ARPC2 PE=1 SV=1	5	3	3	3	0	0	0	0	0	0	0	0	0	0	0	0	0	0	0	0	0	0	0	0	1	0	0	0	0	0	0	0	0	1	1	1	0	0	0	0	1	0	0
106	UNIPROT_tr_F8VR50;UNIPROT_tr_C9JZD1;UNIPROT_sp_O15145	UNIPROT_tr_F8VR50;UNIPROT_tr_C9JZD1;UNIPROT_sp_O15145	1;1;1	1;1;1	1;1;1	F8VR50_HUMAN Actin-related protein 2/3 complex subunit 3 (Fragment) OS=Homo sapiens OX=9606 GN=ARPC3 PE=1 SV=1;C9JZD1_HUMAN Actin-related protein 2/3 complex subunit 3 (Fragment) OS=Homo sapiens OX=9606 GN=ARPC3 PE=1 SV=1;ARPC3_HUMAN Actin-related protein	3	1	1	1	0	0	0	0	0	0	0	0	0	0	0	0	0	0	0	0	0	0	0	0	1	0	0	0	0	0	0	0	0	0	1	1	0	0	0	0	0	0	0
107	UNIPROT_sp_O15344;UNIPROT_tr_A0A6Q8PF94;UNIPROT_tr_A0A6Q8PGA5;UNIPROT_tr_C9J453;UNIPROT_tr_A0A087X255;UNIPROT_sp_O15344-2	UNIPROT_sp_O15344;UNIPROT_tr_A0A6Q8PF94;UNIPROT_tr_A0A6Q8PGA5;UNIPROT_tr_C9J453;UNIPROT_tr_A0A087X255;UNIPROT_sp_O15344-2	2;2;1;1;1;1	2;2;1;1;1;1	2;2;1;1;1;1	TRI18_HUMAN E3 ubiquitin-protein ligase Midline-1 OS=Homo sapiens OX=9606 GN=MID1 PE=1 SV=1;A0A6Q8PF94_HUMAN E3 ubiquitin-protein ligase Midline-1 OS=Homo sapiens OX=9606 GN=MID1 PE=1 SV=1;A0A6Q8PGA5_HUMAN E3 ubiquitin-protein ligase Midline-1 (Fragment) O	6	2	2	2	1	0	0	1	0	1	1	0	0	0	1	1	1	0	0	0	0	0	0	0	0	1	1	1	0	0	0	0	0	0	1	0	0	0	0	0	0	0	0
108	UNIPROT_sp_O15394;UNIPROT_tr_H9KV31;UNIPROT_sp_O15394-2	UNIPROT_sp_O15394;UNIPROT_tr_H9KV31	4;4;1	4;4;1	4;4;1	NCAM2_HUMAN Neural cell adhesion molecule 2 OS=Homo sapiens OX=9606 GN=NCAM2 PE=1 SV=2;H9KV31_HUMAN Neural cell adhesion molecule 2 OS=Homo sapiens OX=9606 GN=NCAM2 PE=1 SV=2	3	4	4	4	0	0	0	0	1	1	0	0	0	0	0	0	1	1	0	1	0	1	0	0	1	0	1	2	1	1	0	2	3	2	0	1	3	1	2	2	2	1	0
109	UNIPROT_sp_O43157;UNIPROT_sp_O43157-2;UNIPROT_sp_O43157-3	UNIPROT_sp_O43157;UNIPROT_sp_O43157-2;UNIPROT_sp_O43157-3	2;2;1	2;2;1	2;2;1	PLXB1_HUMAN Plexin-B1 OS=Homo sapiens OX=9606 GN=PLXNB1 PE=1 SV=3;PLXB1_HUMAN Isoform 2 of Plexin-B1 OS=Homo sapiens OX=9606 GN=PLXNB1;PLXB1_HUMAN Isoform 3 of Plexin-B1 OS=Homo sapiens OX=9606 GN=PLXNB1	3	2	2	2	0	0	0	0	0	0	0	0	0	0	0	0	1	0	0	0	0	0	0	0	0	0	1	0	1	0	0	0	0	0	0	0	1	0	1	0	1	0	0
111	UNIPROT_sp_O43505	UNIPROT_sp_O43505	4	4	4	B4GA1_HUMAN Beta-1,4-glucuronyltransferase 1 OS=Homo sapiens OX=9606 GN=B4GAT1 PE=1 SV=1	1	4	4	4	1	1	2	1	1	3	2	1	1	2	2	2	2	1	2	1	2	2	1	1	1	1	1	1	2	1	1	3	2	3	1	1	2	2	2	1	0	2	1
112	UNIPROT_sp_O43707;UNIPROT_tr_F5GXS2;UNIPROT_sp_O43707-2;UNIPROT_tr_H7C144;UNIPROT_sp_O43707-3	UNIPROT_sp_O43707;UNIPROT_tr_F5GXS2;UNIPROT_sp_O43707-2;UNIPROT_tr_H7C144;UNIPROT_sp_O43707-3	19;17;16;16;11	19;17;16;16;11	13;12;11;11;9	ACTN4_HUMAN Alpha-actinin-4 OS=Homo sapiens OX=9606 GN=ACTN4 PE=1 SV=2;F5GXS2_HUMAN Actinin, alpha 4, isoform CRA_a OS=Homo sapiens OX=9606 GN=ACTN4 PE=1 SV=3;ACTN4_HUMAN Isoform ACTN4ISO of Alpha-actinin-4 OS=Homo sapiens OX=9606 GN=ACTN4;H7C144_HUMAN Alp	5	19	19	13	0	0	1	0	1	0	0	1	1	0	3	1	1	2	5	3	3	3	2	0	17	2	2	1	0	5	0	3	0	1	7	7	0	1	0	0	1	4	4
113	UNIPROT_sp_O43852;UNIPROT_sp_O43852-3;UNIPROT_sp_O43852-6;UNIPROT_sp_O43852-10;UNIPROT_sp_O43852-5;UNIPROT_sp_O43852-2;UNIPROT_sp_O43852-4;UNIPROT_tr_H0Y875;UNIPROT_sp_O43852-15;UNIPROT_sp_O43852-11;UNIPROT_sp_O43852-13;UNIPROT_sp_O43852-14;UNIPROT_sp_O43852-9;UNIPROT_sp_O43852-8	UNIPROT_sp_O43852;UNIPROT_sp_O43852-3;UNIPROT_sp_O43852-6;UNIPROT_sp_O43852-10;UNIPROT_sp_O43852-5;UNIPROT_sp_O43852-2;UNIPROT_sp_O43852-4;UNIPROT_tr_H0Y875;UNIPROT_sp_O43852-15;UNIPROT_sp_O43852-11	8;8;7;6;5;5;5;4;4;4;3;3;2;1	8;8;7;6;5;5;5;4;4;4;3;3;2;1	8;8;7;6;5;5;5;4;4;4;3;3;2;1	CALU_HUMAN Calumenin OS=Homo sapiens OX=9606 GN=CALU PE=1 SV=2;CALU_HUMAN Isoform 3 of Calumenin OS=Homo sapiens OX=9606 GN=CALU;CALU_HUMAN Isoform 6 of Calumenin OS=Homo sapiens OX=9606 GN=CALU;CALU_HUMAN Isoform 10 of Calumenin OS=Homo sapiens OX=9606 GN	14	8	8	8	1	2	3	2	3	2	2	2	1	4	3	1	2	5	5	5	3	2	5	3	3	2	2	3	2	3	1	2	4	4	3	3	1	4	2	2	2	4	2
114	UNIPROT_sp_O43866	UNIPROT_sp_O43866	3	3	3	CD5L_HUMAN CD5 antigen-like OS=Homo sapiens OX=9606 GN=CD5L PE=1 SV=1	1	3	3	3	0	1	0	3	0	1	0	0	0	0	1	2	1	0	2	0	1	0	1	0	0	0	2	1	1	1	1	1	3	1	2	1	1	1	3	1	2	2	2
115	UNIPROT_sp_O43895;UNIPROT_tr_Q5JZ40	UNIPROT_sp_O43895	6;1	6;1	6;1	XPP2_HUMAN Xaa-Pro aminopeptidase 2 OS=Homo sapiens OX=9606 GN=XPNPEP2 PE=1 SV=3	2	6	6	6	0	0	0	0	3	0	0	0	0	0	0	3	0	0	0	0	0	0	1	3	0	0	0	0	0	3	1	1	0	1	0	2	1	2	2	3	1	0	0
116	UNIPROT_sp_O60218;UNIPROT_sp_C9JRZ8;UNIPROT_sp_C9JRZ8-2	UNIPROT_sp_O60218;UNIPROT_sp_C9JRZ8	8;4;3	8;4;3	8;4;3	AK1BA_HUMAN Aldo-keto reductase family 1 member B10 OS=Homo sapiens OX=9606 GN=AKR1B10 PE=1 SV=2;AK1BF_HUMAN Aldo-keto reductase family 1 member B15 OS=Homo sapiens OX=9606 GN=AKR1B15 PE=1 SV=2	3	8	8	8	0	0	0	0	0	0	0	0	0	0	0	0	0	0	0	0	0	0	0	0	0	0	0	1	0	0	0	0	0	0	0	1	0	0	0	0	0	0	0
117	UNIPROT_sp_O60437;UNIPROT_tr_K7EKI8;UNIPROT_tr_K7EQ71	UNIPROT_sp_O60437;UNIPROT_tr_K7EKI8;UNIPROT_tr_K7EQ71	16;16;9	16;16;9	16;16;9	PEPL_HUMAN Periplakin OS=Homo sapiens OX=9606 GN=PPL PE=1 SV=4;K7EKI8_HUMAN Periplakin OS=Homo sapiens OX=9606 GN=PPL PE=1 SV=1;K7EQ71_HUMAN Periplakin (Fragment) OS=Homo sapiens OX=9606 GN=PPL PE=1 SV=1	3	16	16	16	0	0	0	0	0	0	0	0	0	0	0	0	1	1	0	0	0	0	0	0	14	0	0	0	0	0	1	0	0	0	0	0	0	0	0	0	0	0	0
118	UNIPROT_sp_O60462-4;UNIPROT_sp_O60462-5;UNIPROT_sp_O60462-2;UNIPROT_sp_O60462-3;UNIPROT_sp_O60462;UNIPROT_sp_O60462-6;UNIPROT_tr_C9JH98	UNIPROT_sp_O60462-4;UNIPROT_sp_O60462-5;UNIPROT_sp_O60462-2;UNIPROT_sp_O60462-3;UNIPROT_sp_O60462;UNIPROT_sp_O60462-6	4;4;4;4;4;3;1	4;4;4;4;4;3;1	4;4;4;4;4;3;1	NRP2_HUMAN Isoform B0 of Neuropilin-2 OS=Homo sapiens OX=9606 GN=NRP2;NRP2_HUMAN Isoform B5 of Neuropilin-2 OS=Homo sapiens OX=9606 GN=NRP2;NRP2_HUMAN Isoform A0 of Neuropilin-2 OS=Homo sapiens OX=9606 GN=NRP2;NRP2_HUMAN Isoform A17 of Neuropilin-2 OS=Homo	7	4	4	4	0	0	0	1	0	0	0	0	0	0	0	1	0	0	0	0	0	0	0	1	0	0	2	0	0	0	0	0	0	0	0	0	0	0	0	0	0	0	0
119	UNIPROT_tr_K7EL96;UNIPROT_sp_O60664-4;UNIPROT_sp_O60664-3;UNIPROT_sp_O60664;UNIPROT_tr_K7ER39;UNIPROT_tr_K7ERZ3	UNIPROT_tr_K7EL96;UNIPROT_sp_O60664-4;UNIPROT_sp_O60664-3;UNIPROT_sp_O60664;UNIPROT_tr_K7ER39;UNIPROT_tr_K7ERZ3	2;2;2;2;1;1	2;2;2;2;1;1	2;2;2;2;1;1	K7EL96_HUMAN Perilipin-3 (Fragment) OS=Homo sapiens OX=9606 GN=PLIN3 PE=1 SV=8;PLIN3_HUMAN Isoform 4 of Perilipin-3 OS=Homo sapiens OX=9606 GN=PLIN3;PLIN3_HUMAN Isoform 3 of Perilipin-3 OS=Homo sapiens OX=9606 GN=PLIN3;PLIN3_HUMAN Perilipin-3 OS=Homo sapie	6	2	2	2	0	0	0	0	0	0	0	0	0	0	0	0	0	0	0	0	0	0	0	0	1	0	0	0	0	0	0	0	0	0	1	0	0	0	0	0	0	0	0
120	UNIPROT_sp_Q99880;UNIPROT_sp_Q99879;UNIPROT_sp_Q99877;UNIPROT_sp_Q93079;UNIPROT_sp_Q5QNW6;UNIPROT_sp_P62807;UNIPROT_sp_P58876;UNIPROT_sp_P57053;UNIPROT_sp_O60814;UNIPROT_sp_Q5QNW6-2;UNIPROT_tr_U3KQK0;UNIPROT_sp_A0A2R8Y619;UNIPROT_sp_Q96A08	UNIPROT_sp_Q99880;UNIPROT_sp_Q99879;UNIPROT_sp_Q99877;UNIPROT_sp_Q93079;UNIPROT_sp_Q5QNW6;UNIPROT_sp_P62807;UNIPROT_sp_P58876;UNIPROT_sp_P57053;UNIPROT_sp_O60814;UNIPROT_sp_Q5QNW6-2;UNIPROT_tr_U3KQK0	4;4;4;4;4;4;4;4;4;4;4;1;1	4;4;4;4;4;4;4;4;4;4;4;1;1	2;2;2;2;2;2;2;2;2;2;2;0;0	H2B1L_HUMAN Histone H2B type 1-L OS=Homo sapiens OX=9606 GN=H2BC13 PE=1 SV=3;H2B1M_HUMAN Histone H2B type 1-M OS=Homo sapiens OX=9606 GN=H2BC14 PE=1 SV=3;H2B1N_HUMAN Histone H2B type 1-N OS=Homo sapiens OX=9606 GN=H2BC15 PE=1 SV=3;H2B1H_HUMAN Histone H2B t	13	4	4	2	0	0	1	0	1	1	1	0	0	1	0	1	1	0	0	0	0	0	1	0	4	1	1	1	0	3	1	1	0	2	2	2	2	1	0	3	1	0	2
121	UNIPROT_tr_A0A087WZR4;UNIPROT_tr_H0Y4U3;UNIPROT_tr_A0A3B3ISU3;UNIPROT_sp_O75015;UNIPROT_tr_E9PNY5;UNIPROT_tr_A0A087WU90	UNIPROT_tr_A0A087WZR4;UNIPROT_tr_H0Y4U3;UNIPROT_tr_A0A3B3ISU3;UNIPROT_sp_O75015	5;5;5;5;2;2	4;4;4;4;2;2	4;4;4;4;2;2	A0A087WZR4_HUMAN Low affinity immunoglobulin gamma Fc region receptor III-B OS=Homo sapiens OX=9606 GN=FCGR3B PE=1 SV=1;H0Y4U3_HUMAN Low affinity immunoglobulin gamma Fc region receptor III-B OS=Homo sapiens OX=9606 GN=FCGR3B PE=1 SV=2;A0A3B3ISU3_HUMAN Low	6	5	4	4	4	3	5	3	4	5	3	4	4	4	3	5	4	4	5	4	5	3	4	3	4	5	5	4	4	4	4	3	4	4	4	4	3	3	4	4	4	4	4
122	UNIPROT_tr_A0A0G2JNY7;UNIPROT_sp_O75023-2;UNIPROT_sp_O75023;UNIPROT_sp_O75023-3;UNIPROT_tr_A0A0G2JMX5;UNIPROT_tr_A0A0G2JPM8;UNIPROT_tr_A0A0G2JNP3;UNIPROT_tr_A0A0G2JNF6;UNIPROT_tr_A0A0G2JMR1;UNIPROT_tr_A0A0G2JNR0	UNIPROT_tr_A0A0G2JNY7;UNIPROT_sp_O75023-2;UNIPROT_sp_O75023;UNIPROT_sp_O75023-3;UNIPROT_tr_A0A0G2JMX5;UNIPROT_tr_A0A0G2JPM8;UNIPROT_tr_A0A0G2JNP3	3;3;3;3;3;3;3;1;1;1	3;3;3;3;3;3;3;1;1;1	3;3;3;3;3;3;3;1;1;1	A0A0G2JNY7_HUMAN Leukocyte immunoglobulin-like receptor subfamily B member 5 OS=Homo sapiens OX=9606 GN=LILRB5 PE=1 SV=1;LIRB5_HUMAN Isoform 2 of Leukocyte immunoglobulin-like receptor subfamily B member 5 OS=Homo sapiens OX=9606 GN=LILRB5;LIRB5_HUMAN Leuk	10	3	3	3	0	1	0	0	0	0	0	1	0	1	0	0	0	0	0	1	0	0	0	0	0	1	0	0	0	1	0	0	0	0	0	1	0	0	0	0	0	0	0
123	UNIPROT_sp_O75083;UNIPROT_sp_O75083-3;UNIPROT_tr_D6RD66	UNIPROT_sp_O75083;UNIPROT_sp_O75083-3	3;2;1	3;2;1	3;2;1	WDR1_HUMAN WD repeat-containing protein 1 OS=Homo sapiens OX=9606 GN=WDR1 PE=1 SV=4;WDR1_HUMAN Isoform 2 of WD repeat-containing protein 1 OS=Homo sapiens OX=9606 GN=WDR1	3	3	3	3	0	0	0	0	0	0	0	0	0	0	0	0	0	0	1	0	1	0	0	0	1	1	0	0	0	1	0	0	0	1	3	1	0	0	0	0	0	0	0
124	UNIPROT_tr_A0A0C4DGG7;UNIPROT_sp_O75112-6;UNIPROT_sp_O75112-5;UNIPROT_sp_O75112-4;UNIPROT_sp_O75112-3;UNIPROT_sp_O75112-2;UNIPROT_sp_O75112;UNIPROT_sp_O75112-7	UNIPROT_tr_A0A0C4DGG7;UNIPROT_sp_O75112-6;UNIPROT_sp_O75112-5;UNIPROT_sp_O75112-4;UNIPROT_sp_O75112-3;UNIPROT_sp_O75112-2;UNIPROT_sp_O75112;UNIPROT_sp_O75112-7	4;4;4;4;4;4;4;4	4;4;4;4;4;4;4;4	4;4;4;4;4;4;4;4	A0A0C4DGG7_HUMAN LIM domain-binding protein 3 OS=Homo sapiens OX=9606 GN=LDB3 PE=1 SV=1;LDB3_HUMAN Isoform 6 of LIM domain-binding protein 3 OS=Homo sapiens OX=9606 GN=LDB3;LDB3_HUMAN Isoform 5 of LIM domain-binding protein 3 OS=Homo sapiens OX=9606 GN=LDB	8	4	4	4	1	0	0	0	0	0	0	0	0	0	0	0	0	0	0	0	0	0	0	0	0	0	0	0	0	0	0	0	0	4	0	0	0	0	0	0	0	0	0
125	UNIPROT_sp_O75144;UNIPROT_sp_O75144-2;UNIPROT_tr_K4DIA0;UNIPROT_sp_O75144-3;UNIPROT_tr_A0A087X1L8	UNIPROT_sp_O75144;UNIPROT_sp_O75144-2;UNIPROT_tr_K4DIA0	3;3;3;1;1	3;3;3;1;1	3;3;3;1;1	ICOSL_HUMAN ICOS ligand OS=Homo sapiens OX=9606 GN=ICOSLG PE=1 SV=2;ICOSL_HUMAN Isoform 2 of ICOS ligand OS=Homo sapiens OX=9606 GN=ICOSLG;K4DIA0_HUMAN ICOS ligand OS=Homo sapiens OX=9606 GN=ICOSLG PE=1 SV=1	5	3	3	3	1	1	2	3	2	1	1	2	1	1	1	1	1	1	1	1	1	2	1	1	1	1	2	2	2	1	1	1	2	1	1	1	1	1	2	1	1	1	1
126	UNIPROT_sp_O75153;UNIPROT_tr_K7EIG1;UNIPROT_tr_I3L2B0;UNIPROT_tr_A0A494C0R8;UNIPROT_tr_I3L3A3;UNIPROT_tr_I3L350;UNIPROT_tr_I3L318	UNIPROT_sp_O75153;UNIPROT_tr_K7EIG1;UNIPROT_tr_I3L2B0;UNIPROT_tr_A0A494C0R8	3;2;2;2;1;1;1	3;2;2;2;1;1;1	3;2;2;2;1;1;1	CLU_HUMAN Clustered mitochondria protein homolog OS=Homo sapiens OX=9606 GN=CLUH PE=1 SV=2;K7EIG1_HUMAN Clustered mitochondria protein homolog (Fragment) OS=Homo sapiens OX=9606 GN=CLUH PE=1 SV=2;I3L2B0_HUMAN Clustered mitochondria protein homolog OS=Homo	7	3	3	3	0	1	1	0	0	1	1	0	1	1	0	1	2	2	1	1	1	1	1	1	2	2	0	1	1	1	1	1	2	1	1	1	1	1	2	0	1	1	1
127	UNIPROT_sp_O75369-6;UNIPROT_sp_O75369-3;UNIPROT_sp_O75369-2;UNIPROT_sp_O75369-9;UNIPROT_sp_O75369;UNIPROT_sp_O75369-8;UNIPROT_sp_O75369-5;UNIPROT_sp_O75369-4;UNIPROT_tr_E7EN95;UNIPROT_sp_O75369-7;UNIPROT_tr_H7C5L4	UNIPROT_sp_O75369-6;UNIPROT_sp_O75369-3;UNIPROT_sp_O75369-2;UNIPROT_sp_O75369-9;UNIPROT_sp_O75369;UNIPROT_sp_O75369-8;UNIPROT_sp_O75369-5;UNIPROT_sp_O75369-4;UNIPROT_tr_E7EN95;UNIPROT_sp_O75369-7	13;13;13;13;13;13;11;11;10;10;1	10;10;10;10;10;10;8;8;10;10;1	10;10;10;10;10;10;8;8;10;10;1	FLNB_HUMAN Isoform 6 of Filamin-B OS=Homo sapiens OX=9606 GN=FLNB;FLNB_HUMAN Isoform 3 of Filamin-B OS=Homo sapiens OX=9606 GN=FLNB;FLNB_HUMAN Isoform 2 of Filamin-B OS=Homo sapiens OX=9606 GN=FLNB;FLNB_HUMAN Isoform 9 of Filamin-B OS=Homo sapiens OX=9606	11	13	10	10	0	0	0	0	0	0	0	1	0	0	1	0	0	0	1	1	0	0	1	0	9	0	0	0	0	0	0	0	0	3	1	1	0	0	1	0	0	1	0
128	UNIPROT_sp_O75594	UNIPROT_sp_O75594	1	1	1	PGRP1_HUMAN Peptidoglycan recognition protein 1 OS=Homo sapiens OX=9606 GN=PGLYRP1 PE=1 SV=1	1	1	1	1	1	0	0	0	0	0	0	0	0	1	0	0	0	1	0	1	1	0	0	0	0	0	0	0	0	0	1	0	0	0	1	1	0	0	0	0	0	1	0
129	UNIPROT_sp_O75636;UNIPROT_sp_O75636-2	UNIPROT_sp_O75636;UNIPROT_sp_O75636-2	11;9	11;9	11;9	FCN3_HUMAN Ficolin-3 OS=Homo sapiens OX=9606 GN=FCN3 PE=1 SV=2;FCN3_HUMAN Isoform 2 of Ficolin-3 OS=Homo sapiens OX=9606 GN=FCN3	2	11	11	11	7	9	8	8	9	10	8	8	9	10	10	9	9	10	9	10	7	10	9	9	7	6	8	9	9	10	10	9	10	9	9	10	10	10	9	10	9	10	10
130	UNIPROT_sp_O75874;UNIPROT_tr_C9J4N6;UNIPROT_tr_C9JJE5;UNIPROT_tr_C9JLU6	UNIPROT_sp_O75874	9;4;1;1	9;4;1;1	8;3;1;1	IDHC_HUMAN Isocitrate dehydrogenase [NADP] cytoplasmic OS=Homo sapiens OX=9606 GN=IDH1 PE=1 SV=2	4	9	9	8	0	1	1	2	1	2	0	0	0	0	0	0	0	0	0	1	0	0	0	0	2	0	1	1	0	1	0	1	2	4	3	3	1	0	0	1	0	1	1
131	UNIPROT_sp_O75882-3;UNIPROT_sp_O75882-2;UNIPROT_sp_O75882	UNIPROT_sp_O75882-3;UNIPROT_sp_O75882-2;UNIPROT_sp_O75882	22;22;22	22;22;22	22;22;22	ATRN_HUMAN Isoform 3 of Attractin OS=Homo sapiens OX=9606 GN=ATRN;ATRN_HUMAN Isoform 2 of Attractin OS=Homo sapiens OX=9606 GN=ATRN;ATRN_HUMAN Attractin OS=Homo sapiens OX=9606 GN=ATRN PE=1 SV=2	3	22	22	22	10	12	17	11	10	13	15	10	11	14	11	14	12	14	14	10	11	10	13	11	11	12	15	13	14	13	13	14	11	11	11	13	16	13	14	16	13	14	12
132	UNIPROT_sp_O75891;UNIPROT_sp_O75891-3;UNIPROT_tr_C9IZ36;UNIPROT_sp_Q3SY69-2;UNIPROT_sp_O75891-4;UNIPROT_sp_Q3SY69-3;UNIPROT_sp_O75891-2;UNIPROT_sp_Q3SY69;UNIPROT_tr_A0A494C1M4	UNIPROT_sp_O75891;UNIPROT_sp_O75891-3;UNIPROT_tr_C9IZ36;UNIPROT_sp_Q3SY69-2;UNIPROT_sp_O75891-4;UNIPROT_sp_Q3SY69-3;UNIPROT_sp_O75891-2;UNIPROT_sp_Q3SY69;UNIPROT_tr_A0A494C1M4	2;2;1;1;1;1;1;1;1	2;2;1;1;1;1;1;1;1	2;2;1;1;1;1;1;1;1	AL1L1_HUMAN Cytosolic 10-formyltetrahydrofolate dehydrogenase OS=Homo sapiens OX=9606 GN=ALDH1L1 PE=1 SV=2;AL1L1_HUMAN Isoform 3 of Cytosolic 10-formyltetrahydrofolate dehydrogenase OS=Homo sapiens OX=9606 GN=ALDH1L1;C9IZ36_HUMAN Cytosolic 10-formyltetrahy	9	2	2	2	0	0	0	0	0	0	0	0	0	0	0	0	0	0	0	0	0	0	0	0	0	0	0	0	0	0	0	0	0	0	0	0	0	0	0	0	0	0	0
133	UNIPROT_sp_O75976	UNIPROT_sp_O75976	2	2	2	CBPD_HUMAN Carboxypeptidase D OS=Homo sapiens OX=9606 GN=CPD PE=1 SV=2	1	2	2	2	0	0	0	0	0	0	0	0	0	0	0	0	0	0	0	0	0	0	0	0	0	0	0	0	0	0	0	0	0	2	0	0	0	0	0	0	0	0	0
134	UNIPROT_sp_O94760	UNIPROT_sp_O94760	5	5	1	DDAH1_HUMAN N(G),N(G)-dimethylarginine dimethylaminohydrolase 1 OS=Homo sapiens OX=9606 GN=DDAH1 PE=1 SV=3	1	5	5	1	0	0	0	0	0	0	0	0	0	0	0	1	0	0	0	0	0	0	0	0	0	0	0	0	0	0	0	0	0	0	0	0	0	0	0	0	0	0	0
135	UNIPROT_sp_O94919	UNIPROT_sp_O94919	4	4	4	ENDD1_HUMAN Endonuclease domain-containing 1 protein OS=Homo sapiens OX=9606 GN=ENDOD1 PE=1 SV=2	1	4	4	4	0	0	0	0	0	0	0	0	0	0	0	0	0	0	1	0	0	0	0	0	1	0	0	0	1	0	0	0	0	1	0	0	0	0	0	0	0	0	0
136	UNIPROT_sp_O95445	UNIPROT_sp_O95445	5	5	2	APOM_HUMAN Apolipoprotein M OS=Homo sapiens OX=9606 GN=APOM PE=1 SV=2	1	5	5	2	3	3	4	4	5	3	3	5	5	5	5	5	5	5	4	4	4	4	5	4	4	3	3	5	5	5	5	5	5	5	5	5	5	5	5	5	5	5	5
137	UNIPROT_sp_O95445-2;UNIPROT_tr_Q5SRP5	UNIPROT_sp_O95445-2;UNIPROT_tr_Q5SRP5	4;4	1;1	1;1	APOM_HUMAN Isoform 2 of Apolipoprotein M OS=Homo sapiens OX=9606 GN=APOM;Q5SRP5_HUMAN Apolipoprotein M OS=Homo sapiens OX=9606 GN=APOM PE=1 SV=1	2	4	1	1	3	3	3	3	3	3	3	4	3	3	3	3	3	3	3	3	3	3	3	3	3	3	3	3	4	4	3	4	4	3	4	4	3	3	3	4	3	4	4
138	UNIPROT_sp_O95479;UNIPROT_sp_O95479-2	UNIPROT_sp_O95479;UNIPROT_sp_O95479-2	22;22	22;22	22;22	G6PE_HUMAN GDH/6PGL endoplasmic bifunctional protein OS=Homo sapiens OX=9606 GN=H6PD PE=1 SV=2;G6PE_HUMAN Isoform 2 of GDH/6PGL endoplasmic bifunctional protein OS=Homo sapiens OX=9606 GN=H6PD	2	22	22	22	3	4	3	9	6	3	4	3	4	8	6	6	2	8	6	6	3	3	11	5	4	3	7	9	9	11	3	4	11	13	8	5	6	4	9	5	8	6	8
139	UNIPROT_sp_O95497;UNIPROT_sp_Q9NY84-5;UNIPROT_sp_Q9NY84	UNIPROT_sp_O95497	5;1;1	5;1;1	5;1;1	VNN1_HUMAN Pantetheinase OS=Homo sapiens OX=9606 GN=VNN1 PE=1 SV=2	3	5	5	5	2	4	4	3	3	3	3	3	0	4	3	3	3	4	4	3	4	4	4	4	2	4	4	3	4	4	4	4	4	3	2	4	4	4	5	4	3	4	4
140	UNIPROT_sp_O95810	UNIPROT_sp_O95810	2	2	2	CAVN2_HUMAN Caveolae-associated protein 2 OS=Homo sapiens OX=9606 GN=CAVIN2 PE=1 SV=3	1	2	2	2	0	0	0	0	0	2	2	2	2	1	2	1	1	0	2	0	0	1	1	0	0	0	1	2	0	2	0	1	0	0	0	1	0	2	0	0	0	1	2
141	UNIPROT_tr_A0A140T971;UNIPROT_tr_Q5SSV3;UNIPROT_tr_Q5SRR8;UNIPROT_sp_O95865;UNIPROT_tr_H0Y7N1	UNIPROT_tr_A0A140T971;UNIPROT_tr_Q5SSV3;UNIPROT_tr_Q5SRR8;UNIPROT_sp_O95865;UNIPROT_tr_H0Y7N1	3;3;3;3;2	2;2;2;2;1	2;2;2;2;1	A0A140T971_HUMAN Dimethylargininase (Fragment) OS=Homo sapiens OX=9606 GN=DDAH2 PE=1 SV=1;Q5SSV3_HUMAN Dimethylargininase (Fragment) OS=Homo sapiens OX=9606 GN=DDAH2 PE=1 SV=1;Q5SRR8_HUMAN Dimethylargininase (Fragment) OS=Homo sapiens OX=9606 GN=DDAH2 PE=1	5	3	2	2	0	0	0	0	0	0	0	0	0	0	0	0	0	0	0	0	0	0	0	0	2	0	0	0	0	0	0	0	0	0	0	0	0	0	0	0	0	0	0
142	UNIPROT_sp_O95980	UNIPROT_sp_O95980	1	1	1	RECK_HUMAN Reversion-inducing cysteine-rich protein with Kazal motifs OS=Homo sapiens OX=9606 GN=RECK PE=1 SV=1	1	1	1	1	0	0	0	0	0	0	0	0	1	1	0	0	0	1	1	1	1	1	1	1	1	0	0	0	0	0	0	1	1	1	1	0	1	1	1	1	0	1	1
143	UNIPROT_sp_P00325;UNIPROT_tr_V9HW50;UNIPROT_sp_P00325-2;UNIPROT_tr_D6RHZ6;UNIPROT_tr_A0A087WU81	UNIPROT_sp_P00325;UNIPROT_tr_V9HW50;UNIPROT_sp_P00325-2;UNIPROT_tr_D6RHZ6	9;8;7;6;1	9;8;7;6;1	4;3;2;1;0	ADH1B_HUMAN All-trans-retinol dehydrogenase [NAD(+)] ADH1B OS=Homo sapiens OX=9606 GN=ADH1B PE=1 SV=2;V9HW50_HUMAN All-trans-retinol dehydrogenase [NAD(+)] ADH1B OS=Homo sapiens OX=9606 GN=ADH1B PE=1 SV=1;ADH1B_HUMAN Isoform 2 of All-trans-retinol dehydrog	5	9	9	4	0	0	1	4	0	3	0	1	0	1	0	1	1	0	0	0	0	0	0	0	0	0	2	0	0	0	0	0	1	1	5	4	0	0	0	0	0	1	1
144	UNIPROT_sp_P00326	UNIPROT_sp_P00326	6	3	3	ADH1G_HUMAN Alcohol dehydrogenase 1C OS=Homo sapiens OX=9606 GN=ADH1C PE=1 SV=2	1	6	3	3	0	0	0	2	0	1	0	0	0	0	0	0	0	0	0	0	0	0	0	0	0	0	1	0	0	0	0	0	0	1	2	1	1	0	0	0	0	0	0
145	UNIPROT_sp_P00338;UNIPROT_sp_P00338-5;UNIPROT_sp_P00338-2;UNIPROT_sp_P00338-3;UNIPROT_tr_F5GXY2;UNIPROT_sp_P00338-4;UNIPROT_tr_F5GYU2;UNIPROT_tr_F5GXH2;UNIPROT_tr_F5H5J4;UNIPROT_tr_F5H6W8;UNIPROT_tr_F5GZQ4;UNIPROT_tr_F5H8H6;UNIPROT_tr_F5GXC7;UNIPROT_tr_F5GWW2;UNIPROT_tr_F5GXU1	UNIPROT_sp_P00338;UNIPROT_sp_P00338-5;UNIPROT_sp_P00338-2;UNIPROT_sp_P00338-3;UNIPROT_tr_F5GXY2;UNIPROT_sp_P00338-4;UNIPROT_tr_F5GYU2;UNIPROT_tr_F5GXH2;UNIPROT_tr_F5H5J4;UNIPROT_tr_F5H6W8	13;11;11;11;10;10;9;8;7;7;5;4;4;4;4	13;11;11;11;10;10;9;8;7;7;5;4;4;4;4	13;11;11;11;10;10;9;8;7;7;5;4;4;4;4	LDHA_HUMAN L-lactate dehydrogenase A chain OS=Homo sapiens OX=9606 GN=LDHA PE=1 SV=2;LDHA_HUMAN Isoform 5 of L-lactate dehydrogenase A chain OS=Homo sapiens OX=9606 GN=LDHA;LDHA_HUMAN Isoform 2 of L-lactate dehydrogenase A chain OS=Homo sapiens OX=9606 GN=	15	13	13	13	3	3	3	8	4	5	5	3	4	4	6	4	5	7	4	7	5	8	6	6	12	3	5	5	4	4	3	5	5	11	9	8	2	3	5	3	6	5	8
146	UNIPROT_sp_P00352;UNIPROT_tr_Q5SYQ7;UNIPROT_tr_Q5SYQ9;UNIPROT_tr_Q5SYQ8;UNIPROT_tr_F8VP50;UNIPROT_sp_P05091	UNIPROT_sp_P00352	16;6;6;6;1;1	16;6;6;6;1;1	16;6;6;6;1;1	AL1A1_HUMAN Retinal dehydrogenase 1 OS=Homo sapiens OX=9606 GN=ALDH1A1 PE=1 SV=2	6	16	16	16	0	0	0	8	0	6	0	0	0	0	0	1	1	1	2	0	2	0	2	0	6	0	5	0	0	0	1	0	4	13	10	9	0	0	3	2	0	2	4
147	UNIPROT_sp_P00367;UNIPROT_sp_P00367-2;UNIPROT_sp_P00367-3;UNIPROT_sp_P49448	UNIPROT_sp_P00367;UNIPROT_sp_P00367-2;UNIPROT_sp_P00367-3;UNIPROT_sp_P49448	3;2;2;2	3;2;2;2	3;2;2;2	DHE3_HUMAN Glutamate dehydrogenase 1, mitochondrial OS=Homo sapiens OX=9606 GN=GLUD1 PE=1 SV=2;DHE3_HUMAN Isoform 2 of Glutamate dehydrogenase 1, mitochondrial OS=Homo sapiens OX=9606 GN=GLUD1;DHE3_HUMAN Isoform 3 of Glutamate dehydrogenase 1, mitochondria	4	3	3	3	1	0	0	0	0	0	0	0	0	0	0	0	0	0	0	0	0	0	0	0	0	0	0	0	0	0	0	0	0	2	0	0	0	0	0	0	0	0	0
148	UNIPROT_sp_P00390-5;UNIPROT_sp_P00390-4;UNIPROT_sp_P00390-2;UNIPROT_sp_P00390-3;UNIPROT_sp_P00390	UNIPROT_sp_P00390-5;UNIPROT_sp_P00390-4;UNIPROT_sp_P00390-2;UNIPROT_sp_P00390-3;UNIPROT_sp_P00390	4;4;4;4;4	4;4;4;4;4	4;4;4;4;4	GSHR_HUMAN Isoform 4 of Glutathione reductase, mitochondrial OS=Homo sapiens OX=9606 GN=GSR;GSHR_HUMAN Isoform 3 of Glutathione reductase, mitochondrial OS=Homo sapiens OX=9606 GN=GSR;GSHR_HUMAN Isoform Cytoplasmic of Glutathione reductase, mitochondrial O	5	4	4	4	0	0	0	2	0	0	0	0	2	1	2	0	0	0	0	0	1	0	1	1	0	1	2	0	0	0	0	0	0	2	1	1	0	0	0	0	0	0	1
149	UNIPROT_sp_P00441;UNIPROT_tr_H7BYH4	UNIPROT_sp_P00441;UNIPROT_tr_H7BYH4	2;1	2;1	2;1	SODC_HUMAN Superoxide dismutase [Cu-Zn] OS=Homo sapiens OX=9606 GN=SOD1 PE=1 SV=2;H7BYH4_HUMAN Superoxide dismutase [Cu-Zn] OS=Homo sapiens OX=9606 GN=SOD1 PE=1 SV=1	2	2	2	2	1	1	1	1	1	1	0	0	1	1	1	0	1	1	1	1	1	1	1	1	1	1	1	1	1	1	1	1	1	1	1	1	1	1	1	1	1	1	1
151	UNIPROT_sp_P00451;UNIPROT_sp_P00451-2;UNIPROT_tr_A0A2R8Y707	UNIPROT_sp_P00451	6;1;1	6;1;1	6;1;1	FA8_HUMAN Coagulation factor VIII OS=Homo sapiens OX=9606 GN=F8 PE=1 SV=1	3	6	6	6	1	1	1	1	1	2	1	1	1	2	1	1	2	1	1	1	1	2	1	1	1	2	1	1	1	2	1	1	3	3	1	2	1	1	3	1	1	1	1
152	UNIPROT_sp_P00480	UNIPROT_sp_P00480	4	4	4	OTC_HUMAN Ornithine transcarbamylase, mitochondrial OS=Homo sapiens OX=9606 GN=OTC PE=1 SV=3	1	4	4	4	0	0	0	0	0	0	0	0	0	0	0	0	0	0	0	0	0	0	0	0	0	0	0	0	0	0	0	0	2	3	3	1	0	0	0	0	0	0	0
153	UNIPROT_sp_P00488;UNIPROT_tr_Q9NQP5;UNIPROT_tr_A6PVK5;UNIPROT_tr_H0Y796	UNIPROT_sp_P00488	14;3;3;2	14;3;3;2	14;3;3;2	F13A_HUMAN Coagulation factor XIII A chain OS=Homo sapiens OX=9606 GN=F13A1 PE=1 SV=4	4	14	14	14	7	5	6	7	8	5	4	7	9	10	6	2	6	4	8	10	5	8	9	8	5	7	7	9	6	9	7	9	6	11	14	12	8	11	11	11	10	13	10
154	UNIPROT_tr_G3V5M2;UNIPROT_sp_P00491;UNIPROT_tr_G3V393;UNIPROT_tr_G3V2H3	UNIPROT_tr_G3V5M2;UNIPROT_sp_P00491	6;6;2;2	6;6;2;2	6;6;2;2	G3V5M2_HUMAN Inosine-guanosine phosphorylase (Fragment) OS=Homo sapiens OX=9606 GN=PNP PE=1 SV=1;PNPH_HUMAN Purine nucleoside phosphorylase OS=Homo sapiens OX=9606 GN=PNP PE=1 SV=2	4	6	6	6	0	1	1	2	0	1	0	2	1	0	0	2	1	2	1	1	1	1	3	0	6	0	0	0	3	3	1	3	0	2	4	4	3	2	1	4	2	3	5
155	UNIPROT_sp_P00505-2;UNIPROT_sp_P00505	UNIPROT_sp_P00505-2;UNIPROT_sp_P00505	2;2	2;2	2;2	AATM_HUMAN Isoform 2 of Aspartate aminotransferase, mitochondrial OS=Homo sapiens OX=9606 GN=GOT2;AATM_HUMAN Aspartate aminotransferase, mitochondrial OS=Homo sapiens OX=9606 GN=GOT2 PE=1 SV=3	2	2	2	2	0	0	0	0	0	0	0	0	0	0	0	0	0	0	0	0	0	0	0	0	0	0	0	0	0	0	0	0	0	1	0	0	0	0	0	0	0	0	0
156	UNIPROT_sp_P00533-4;UNIPROT_sp_P00533-3;UNIPROT_sp_P00533;UNIPROT_sp_P00533-2;UNIPROT_tr_Q504U8;UNIPROT_tr_E9PFD7;UNIPROT_tr_C9JYS6	UNIPROT_sp_P00533-4;UNIPROT_sp_P00533-3;UNIPROT_sp_P00533;UNIPROT_sp_P00533-2;UNIPROT_tr_Q504U8;UNIPROT_tr_E9PFD7	3;3;3;2;2;2;1	3;3;3;2;2;2;1	3;3;3;2;2;2;1	EGFR_HUMAN Isoform 4 of Epidermal growth factor receptor OS=Homo sapiens OX=9606 GN=EGFR;EGFR_HUMAN Isoform 3 of Epidermal growth factor receptor OS=Homo sapiens OX=9606 GN=EGFR;EGFR_HUMAN Epidermal growth factor receptor OS=Homo sapiens OX=9606 GN=EGFR PE	7	3	3	3	0	0	0	0	0	0	1	0	0	1	0	0	0	3	1	0	1	2	0	0	0	1	1	1	3	1	0	0	1	0	0	0	3	0	0	1	1	1	2
157	UNIPROT_sp_P00558;UNIPROT_sp_P00558-2;UNIPROT_sp_P07205	UNIPROT_sp_P00558;UNIPROT_sp_P00558-2	10;8;1	10;8;1	10;8;1	PGK1_HUMAN Phosphoglycerate kinase 1 OS=Homo sapiens OX=9606 GN=PGK1 PE=1 SV=3;PGK1_HUMAN Isoform 2 of Phosphoglycerate kinase 1 OS=Homo sapiens OX=9606 GN=PGK1	3	10	10	10	2	1	1	2	1	3	2	0	0	2	2	3	1	2	2	4	3	3	3	2	8	3	3	1	1	4	3	3	0	8	6	6	2	3	2	2	4	5	6
158	UNIPROT_tr_Q5T9B7;UNIPROT_sp_P00568;UNIPROT_tr_H0YID2	UNIPROT_tr_Q5T9B7;UNIPROT_sp_P00568	5;5;1	5;5;1	5;5;1	Q5T9B7_HUMAN Adenylate kinase isoenzyme 1 OS=Homo sapiens OX=9606 GN=AK1 PE=1 SV=1;KAD1_HUMAN Adenylate kinase isoenzyme 1 OS=Homo sapiens OX=9606 GN=AK1 PE=1 SV=3	3	5	5	5	0	0	0	1	0	1	0	0	0	0	1	0	0	1	1	0	0	1	3	0	1	1	0	0	0	0	2	0	0	0	1	0	0	0	0	0	0	2	0
159	UNIPROT_sp_P00734;UNIPROT_tr_E9PIT3;UNIPROT_tr_C9JV37;CON__P00735	UNIPROT_sp_P00734;UNIPROT_tr_E9PIT3	27;23;7;3	27;23;7;3	27;23;7;3	THRB_HUMAN Prothrombin OS=Homo sapiens OX=9606 GN=F2 PE=1 SV=2;E9PIT3_HUMAN Activation peptide fragment 1 OS=Homo sapiens OX=9606 GN=F2 PE=1 SV=1	4	27	27	27	18	17	15	11	11	18	16	12	13	14	14	12	10	14	13	13	15	15	15	12	13	18	12	12	11	11	12	10	13	13	10	11	11	9	12	12	11	9	10
160	UNIPROT_sp_P00738;UNIPROT_tr_J3QLC9;UNIPROT_tr_A0A0C4DGL8;UNIPROT_sp_P00738-2;UNIPROT_tr_J3QR68;UNIPROT_tr_A0A087WU08;UNIPROT_tr_H3BS21;UNIPROT_tr_J3KRH2;UNIPROT_tr_J3KSV1;UNIPROT_tr_J3QQI8;UNIPROT_tr_H3BMJ7;UNIPROT_tr_J3KTC3	UNIPROT_sp_P00738;UNIPROT_tr_J3QLC9;UNIPROT_tr_A0A0C4DGL8;UNIPROT_sp_P00738-2;UNIPROT_tr_J3QR68;UNIPROT_tr_A0A087WU08;UNIPROT_tr_H3BS21	24;21;20;20;20;15;14;9;5;5;5;4	24;21;20;20;20;15;14;9;5;5;5;4	4;4;0;4;0;0;4;4;4;4;4;0	HPT_HUMAN Haptoglobin OS=Homo sapiens OX=9606 GN=HP PE=1 SV=1;J3QLC9_HUMAN Haptoglobin (Fragment) OS=Homo sapiens OX=9606 GN=HP PE=1 SV=1;A0A0C4DGL8_HUMAN Haptoglobin OS=Homo sapiens OX=9606 GN=HP PE=1 SV=1;HPT_HUMAN Isoform 2 of Haptoglobin OS=Homo sapien	12	24	24	4	14	13	13	4	18	6	24	18	22	19	18	16	20	17	14	15	16	13	19	19	16	12	13	16	15	20	16	18	14	15	21	20	16	18	17	18	17	17	19
161	UNIPROT_sp_P00739-2;UNIPROT_sp_P00739;UNIPROT_tr_A0A0A0MRD9	UNIPROT_sp_P00739-2;UNIPROT_sp_P00739;UNIPROT_tr_A0A0A0MRD9	14;14;10	3;3;3	3;3;3	HPTR_HUMAN Isoform 2 of Haptoglobin-related protein OS=Homo sapiens OX=9606 GN=HPR;HPTR_HUMAN Haptoglobin-related protein OS=Homo sapiens OX=9606 GN=HPR PE=2 SV=2;A0A0A0MRD9_HUMAN Haptoglobin-related protein OS=Homo sapiens OX=9606 GN=HPR PE=1 SV=1	3	14	3	3	9	7	7	1	11	3	13	13	14	12	12	11	13	11	8	8	10	6	10	11	8	6	6	8	10	13	13	13	9	10	13	13	12	13	11	12	13	13	13
162	UNIPROT_sp_P00740-2;UNIPROT_sp_P00740	UNIPROT_sp_P00740-2;UNIPROT_sp_P00740	7;7	7;7	7;7	FA9_HUMAN Isoform 2 of Coagulation factor IX OS=Homo sapiens OX=9606 GN=F9;FA9_HUMAN Coagulation factor IX OS=Homo sapiens OX=9606 GN=F9 PE=1 SV=2	2	7	7	7	4	4	4	5	5	5	5	5	5	5	5	6	6	5	6	6	5	5	6	6	5	5	5	5	4	6	6	6	7	4	7	7	4	5	7	5	4	5	6
163	UNIPROT_sp_P00742	UNIPROT_sp_P00742	7	7	7	FA10_HUMAN Coagulation factor X OS=Homo sapiens OX=9606 GN=F10 PE=1 SV=2	1	7	7	7	5	5	5	5	4	5	5	5	5	6	6	5	4	5	5	5	5	6	5	5	6	6	5	5	5	5	4	6	5	4	5	5	5	5	5	5	5	5	4
164	UNIPROT_sp_P00746;UNIPROT_tr_K7ERG9	UNIPROT_sp_P00746;UNIPROT_tr_K7ERG9	7;7	7;7	7;7	CFAD_HUMAN Complement factor D OS=Homo sapiens OX=9606 GN=CFD PE=1 SV=5;K7ERG9_HUMAN Adipsin OS=Homo sapiens OX=9606 GN=CFD PE=1 SV=1	2	7	7	7	7	6	6	7	6	7	7	6	6	7	7	6	6	6	6	7	6	7	7	6	6	7	6	6	7	6	6	5	7	5	7	6	6	6	7	6	7	6	6
165	UNIPROT_sp_P00747;UNIPROT_tr_Q5TEH5;UNIPROT_tr_A6PVI2;UNIPROT_sp_Q15195;CON__P06868;UNIPROT_sp_Q02325	UNIPROT_sp_P00747	30;4;4;3;3;1	30;4;4;3;3;1	30;4;4;3;3;1	PLMN_HUMAN Plasminogen OS=Homo sapiens OX=9606 GN=PLG PE=1 SV=2	6	30	30	30	13	17	16	15	15	14	15	15	14	16	15	14	15	15	13	13	14	12	14	12	14	15	16	15	13	13	13	14	13	12	13	13	13	14	14	13	15	14	13
166	UNIPROT_sp_P00748	UNIPROT_sp_P00748	11	11	11	FA12_HUMAN Coagulation factor XII OS=Homo sapiens OX=9606 GN=F12 PE=1 SV=3	1	11	11	11	6	6	6	7	7	6	6	6	7	7	6	7	7	7	7	7	7	7	7	7	7	6	6	7	7	7	7	5	7	6	7	7	7	7	7	7	7	7	7
167	UNIPROT_sp_P00915;UNIPROT_tr_E5RHP7;UNIPROT_tr_E5RH81;UNIPROT_tr_E5RFE7;UNIPROT_tr_E5RIF9;UNIPROT_tr_E5RG43;UNIPROT_tr_E5RFL2;UNIPROT_tr_E5RGU8;UNIPROT_tr_E5RII2;UNIPROT_tr_E5RG81;UNIPROT_tr_H0YBE2;UNIPROT_tr_E5RJI8;UNIPROT_tr_E5RJF6;UNIPROT_tr_E5RHS7	UNIPROT_sp_P00915;UNIPROT_tr_E5RHP7;UNIPROT_tr_E5RH81;UNIPROT_tr_E5RFE7;UNIPROT_tr_E5RIF9;UNIPROT_tr_E5RG43;UNIPROT_tr_E5RFL2	14;12;10;9;8;8;7;6;5;5;5;4;2;1	14;12;10;9;8;8;7;6;5;5;5;4;2;1	14;12;10;9;8;8;7;6;5;5;5;4;2;1	CAH1_HUMAN Carbonic anhydrase 1 OS=Homo sapiens OX=9606 GN=CA1 PE=1 SV=2;E5RHP7_HUMAN Carbonic anhydrase (Fragment) OS=Homo sapiens OX=9606 GN=CA1 PE=1 SV=1;E5RH81_HUMAN Carbonic anhydrase (Fragment) OS=Homo sapiens OX=9606 GN=CA1 PE=1 SV=8;E5RFE7_HUMAN Ca	14	14	14	14	6	12	10	10	5	7	4	7	7	5	10	11	6	10	10	8	9	9	10	7	8	10	10	7	9	10	11	10	10	7	9	10	9	9	7	9	8	10	12
168	UNIPROT_sp_P00918;UNIPROT_tr_E5RID5;UNIPROT_tr_E5RK37	UNIPROT_sp_P00918	11;2;2	11;2;2	11;2;2	CAH2_HUMAN Carbonic anhydrase 2 OS=Homo sapiens OX=9606 GN=CA2 PE=1 SV=2	3	11	11	11	2	4	3	7	3	3	3	4	3	1	7	7	4	6	5	4	4	4	9	3	3	3	4	3	5	6	8	6	4	3	6	5	5	7	5	7	5	6	9
169	UNIPROT_sp_P00966	UNIPROT_sp_P00966	1	1	1	ASSY_HUMAN Argininosuccinate synthase OS=Homo sapiens OX=9606 GN=ASS1 PE=1 SV=2	1	1	1	1	0	0	0	0	0	0	0	0	0	0	0	0	0	0	0	0	0	0	0	0	0	0	0	0	0	0	0	0	0	0	0	0	0	0	0	0	0	0	0
170	UNIPROT_sp_P01008;CON__P41361	UNIPROT_sp_P01008	41;8	41;8	41;8	ANT3_HUMAN Antithrombin-III OS=Homo sapiens OX=9606 GN=SERPINC1 PE=1 SV=1	2	41	41	41	34	36	36	37	36	33	31	32	32	33	30	30	32	31	37	35	35	33	33	33	33	33	31	32	33	29	30	32	33	31	33	36	33	33	33	31	32	31	30
171	UNIPROT_sp_P01009;UNIPROT_sp_P01009-2;UNIPROT_sp_P01009-3;UNIPROT_tr_G3V2B9;UNIPROT_tr_G3V544;UNIPROT_tr_G3V5R8;UNIPROT_tr_G3V387;UNIPROT_tr_A0A0B4J278	UNIPROT_sp_P01009;UNIPROT_sp_P01009-2;UNIPROT_sp_P01009-3	32;27;23;9;3;2;2;2	32;27;23;9;3;2;2;2	3;3;3;0;0;0;0;0	A1AT_HUMAN Alpha-1-antitrypsin OS=Homo sapiens OX=9606 GN=SERPINA1 PE=1 SV=3;A1AT_HUMAN Isoform 2 of Alpha-1-antitrypsin OS=Homo sapiens OX=9606 GN=SERPINA1;A1AT_HUMAN Isoform 3 of Alpha-1-antitrypsin OS=Homo sapiens OX=9606 GN=SERPINA1	8	32	32	3	3	7	5	5	2	4	24	29	26	19	8	9	28	8	7	12	10	4	16	15	10	6	9	3	21	14	13	14	16	29	19	15	17	20	18	12	16	17	21
172	UNIPROT_sp_P01011;UNIPROT_tr_G3V595;UNIPROT_sp_P01011-2;UNIPROT_tr_A0A087WY93;UNIPROT_sp_P01011-3	UNIPROT_sp_P01011;UNIPROT_tr_G3V595	57;31;19;7;1	57;31;19;7;1	23;23;19;0;1	AACT_HUMAN Alpha-1-antichymotrypsin OS=Homo sapiens OX=9606 GN=SERPINA3 PE=1 SV=2;G3V595_HUMAN Alpha-1-antichymotrypsin (Fragment) OS=Homo sapiens OX=9606 GN=SERPINA3 PE=1 SV=3	5	57	57	23	38	36	42	36	37	41	42	33	35	40	39	38	39	41	37	38	41	40	36	38	35	38	37	37	29	45	36	37	38	50	35	37	36	37	37	41	32	35	34
173	UNIPROT_sp_P01019	UNIPROT_sp_P01019	31	31	31	ANGT_HUMAN Angiotensinogen OS=Homo sapiens OX=9606 GN=AGT PE=1 SV=1	1	31	31	31	26	25	22	24	25	22	24	22	23	24	23	24	23	25	27	27	24	26	24	27	26	23	22	24	25	25	24	23	26	23	24	24	25	22	25	25	23	22	23
174	UNIPROT_sp_P01023;CON__ENSEMBL:ENSBTAP00000024146;UNIPROT_tr_H0YFH1;UNIPROT_tr_F8W7L3;UNIPROT_tr_F5H1E8	UNIPROT_sp_P01023	86;8;7;5;1	86;8;7;5;1	77;5;7;5;1	A2MG_HUMAN Alpha-2-macroglobulin OS=Homo sapiens OX=9606 GN=A2M PE=1 SV=3	5	86	86	77	55	50	49	68	52	58	61	66	59	60	50	67	50	61	56	56	59	58	59	61	58	53	64	54	59	56	53	51	58	55	51	54	57	59	70	64	65	66	53
175	UNIPROT_sp_P01024;UNIPROT_tr_M0R0Q9;UNIPROT_tr_M0QYC8;UNIPROT_tr_M0QXZ3	UNIPROT_sp_P01024	95;9;8;4	95;9;8;4	88;9;7;4	CO3_HUMAN Complement C3 OS=Homo sapiens OX=9606 GN=C3 PE=1 SV=2	4	95	95	88	57	61	63	68	69	60	69	64	68	63	66	72	77	69	60	62	63	61	68	66	60	54	63	63	78	81	81	78	80	73	73	76	75	76	75	80	76	80	75
176	UNIPROT_sp_P01031	UNIPROT_sp_P01031	98	98	90	CO5_HUMAN Complement C5 OS=Homo sapiens OX=9606 GN=C5 PE=1 SV=4	1	98	98	90	74	75	76	83	77	80	83	72	79	74	81	74	83	82	86	85	79	83	78	77	71	78	78	75	75	82	79	78	79	81	78	80	78	77	80	76	80	75	77
177	UNIPROT_sp_P01034	UNIPROT_sp_P01034	4	4	4	CYTC_HUMAN Cystatin-C OS=Homo sapiens OX=9606 GN=CST3 PE=1 SV=1	1	4	4	4	4	4	4	4	3	4	4	3	3	4	4	3	2	3	4	4	3	3	4	3	4	4	4	3	1	3	3	3	2	4	3	3	3	3	4	3	3	3	3
178	UNIPROT_sp_P01036	UNIPROT_sp_P01036	2	1	1	CYTS_HUMAN Cystatin-S OS=Homo sapiens OX=9606 GN=CST4 PE=1 SV=3	1	2	1	1	0	0	0	0	0	0	0	0	0	0	2	0	0	0	0	0	0	0	0	0	2	0	0	0	0	0	0	0	0	0	0	0	0	0	0	0	0	0	0
179	UNIPROT_sp_P01037	UNIPROT_sp_P01037	3	3	2	CYTN_HUMAN Cystatin-SN OS=Homo sapiens OX=9606 GN=CST1 PE=1 SV=3	1	3	3	2	1	1	1	1	1	1	1	1	1	1	3	1	1	1	1	1	1	1	1	1	3	1	1	1	1	1	1	1	1	1	1	1	1	1	1	1	1	1	1
180	UNIPROT_sp_P01040;UNIPROT_tr_C9J0E4	UNIPROT_sp_P01040;UNIPROT_tr_C9J0E4	3;2	3;2	3;2	CYTA_HUMAN Cystatin-A OS=Homo sapiens OX=9606 GN=CSTA PE=1 SV=1;C9J0E4_HUMAN Cystatin-A OS=Homo sapiens OX=9606 GN=CSTA PE=1 SV=1	2	3	3	3	0	1	0	0	0	0	0	0	0	0	0	0	1	0	0	0	0	0	0	0	2	0	0	1	2	2	3	1	1	1	0	0	2	1	1	0	0	2	1
181	UNIPROT_sp_P01042;CON__P01045-1;CON__Q2KJ62;CON__P01044-1	UNIPROT_sp_P01042	26;1;1;1	26;1;1;1	8;0;0;0	KNG1_HUMAN Kininogen-1 OS=Homo sapiens OX=9606 GN=KNG1 PE=1 SV=2	4	26	26	8	17	19	18	18	16	18	15	18	20	17	18	19	15	15	17	17	16	17	18	16	17	18	18	18	14	17	13	18	17	14	15	17	17	15	17	14	16	16	16
182	UNIPROT_sp_P01042-2;UNIPROT_sp_P01042-3	UNIPROT_sp_P01042-2;UNIPROT_sp_P01042-3	21;20	3;3	3;3	KNG1_HUMAN Isoform LMW of Kininogen-1 OS=Homo sapiens OX=9606 GN=KNG1;KNG1_HUMAN Isoform 3 of Kininogen-1 OS=Homo sapiens OX=9606 GN=KNG1	2	21	3	3	12	12	13	14	13	13	12	15	14	13	12	14	11	12	14	13	13	13	14	13	12	13	12	14	13	15	11	15	15	12	13	15	15	12	15	14	14	14	14
183	UNIPROT_tr_A0A499FJK2;UNIPROT_sp_P01137;UNIPROT_tr_A0A7I2YQL8;UNIPROT_tr_A0A7I2V5Z9	UNIPROT_tr_A0A499FJK2;UNIPROT_sp_P01137;UNIPROT_tr_A0A7I2YQL8;UNIPROT_tr_A0A7I2V5Z9	6;6;4;3	6;6;4;3	6;6;4;3	A0A499FJK2_HUMAN Transforming growth factor beta OS=Homo sapiens OX=9606 GN=TGFB1 PE=1 SV=1;TGFB1_HUMAN Transforming growth factor beta-1 proprotein OS=Homo sapiens OX=9606 GN=TGFB1 PE=1 SV=2;A0A7I2YQL8_HUMAN Transforming growth factor beta-1 proprotein OS	4	6	6	6	1	3	2	1	2	2	3	2	2	4	2	2	0	2	3	2	2	2	3	3	2	1	1	2	3	3	2	4	4	3	3	2	1	3	1	3	4	2	2
184	UNIPROT_tr_C9JA05;UNIPROT_tr_D6RHJ6;UNIPROT_tr_D6RD17;UNIPROT_sp_P01591	UNIPROT_tr_C9JA05;UNIPROT_tr_D6RHJ6;UNIPROT_tr_D6RD17;UNIPROT_sp_P01591	3;3;3;3	3;3;3;3	3;3;3;3	C9JA05_HUMAN Immunoglobulin J chain (Fragment) OS=Homo sapiens OX=9606 GN=JCHAIN PE=1 SV=1;D6RHJ6_HUMAN Immunoglobulin J chain (Fragment) OS=Homo sapiens OX=9606 GN=JCHAIN PE=1 SV=1;D6RD17_HUMAN Immunoglobulin J chain (Fragment) OS=Homo sapiens OX=9606 GN=	4	3	3	3	0	2	1	2	0	0	0	1	1	1	1	2	1	1	1	1	1	1	1	1	1	0	1	2	2	2	2	2	2	1	1	1	1	1	1	2	2	2	3
185	UNIPROT_sp_P04432;UNIPROT_sp_P01597	UNIPROT_sp_P04432;UNIPROT_sp_P01597	2;2	2;2	1;1	KVD39_HUMAN Immunoglobulin kappa variable 1D-39 OS=Homo sapiens OX=9606 GN=IGKV1D-39 PE=3 SV=2;KV139_HUMAN Immunoglobulin kappa variable 1-39 OS=Homo sapiens OX=9606 GN=IGKV1-39 PE=1 SV=2	2	2	2	1	0	0	0	0	0	0	0	0	0	0	0	1	0	0	0	0	0	0	0	0	1	0	0	0	2	1	1	2	1	1	2	2	0	1	0	2	2	1	2
186	UNIPROT_sp_P01599	UNIPROT_sp_P01599	3	3	2	KV117_HUMAN Immunoglobulin kappa variable 1-17 OS=Homo sapiens OX=9606 GN=IGKV1-17 PE=1 SV=2	1	3	3	2	0	0	0	0	0	0	0	0	0	1	0	3	0	0	1	0	0	0	0	0	0	0	0	0	1	1	0	2	2	0	0	0	0	0	0	0	1	2	3
187	UNIPROT_sp_P01602	UNIPROT_sp_P01602	1	1	1	KV105_HUMAN Immunoglobulin kappa variable 1-5 OS=Homo sapiens OX=9606 GN=IGKV1-5 PE=1 SV=2	1	1	1	1	0	0	0	0	0	0	0	0	0	0	0	1	0	0	0	0	0	0	0	0	0	0	0	0	1	1	0	1	0	0	0	0	1	0	1	0	0	0	1
188	UNIPROT_sp_P01619;UNIPROT_sp_A0A0C4DH25	UNIPROT_sp_P01619	4;1	4;1	4;1	KV320_HUMAN Immunoglobulin kappa variable 3-20 OS=Homo sapiens OX=9606 GN=IGKV3-20 PE=1 SV=2	2	4	4	4	0	1	1	1	0	0	0	2	3	1	1	3	1	2	3	2	1	0	1	1	2	1	1	1	3	3	3	3	3	1	2	3	3	1	3	3	3	3	4
190	UNIPROT_sp_P01700;UNIPROT_sp_P01699	UNIPROT_sp_P01700;UNIPROT_sp_P01699	2;1	2;1	2;1	LV147_HUMAN Immunoglobulin lambda variable 1-47 OS=Homo sapiens OX=9606 GN=IGLV1-47 PE=1 SV=2;LV144_HUMAN Immunoglobulin lambda variable 1-44 OS=Homo sapiens OX=9606 GN=IGLV1-44 PE=1 SV=2	2	2	2	2	1	1	1	1	0	0	0	1	1	1	1	2	0	0	2	2	0	1	1	1	1	1	2	0	2	1	1	2	2	0	2	1	2	0	1	2	2	2	2
191	UNIPROT_sp_P01721	UNIPROT_sp_P01721	2	2	2	LV657_HUMAN Immunoglobulin lambda variable 6-57 OS=Homo sapiens OX=9606 GN=IGLV6-57 PE=1 SV=2	1	2	2	2	0	0	0	0	0	0	0	0	2	0	0	2	0	0	0	0	0	0	0	0	0	0	0	0	0	0	0	0	0	0	0	0	0	0	0	0	1	0	0
192	UNIPROT_sp_P01742;UNIPROT_sp_A0A0B4J2H0	UNIPROT_sp_P01742;UNIPROT_sp_A0A0B4J2H0	2;1	2;1	2;1	HV169_HUMAN Immunoglobulin heavy variable 1-69 OS=Homo sapiens OX=9606 GN=IGHV1-69 PE=1 SV=2;HV69D_HUMAN Immunoglobulin heavy variable 1-69D OS=Homo sapiens OX=9606 GN=IGHV1-69D PE=1 SV=1	2	2	2	2	0	0	0	0	0	0	0	0	0	0	0	0	0	0	0	0	0	0	0	0	0	0	0	0	0	0	0	0	0	0	0	0	0	0	0	0	0	0	0
194	UNIPROT_sp_P01817	UNIPROT_sp_P01817	1	1	1	HV205_HUMAN Immunoglobulin heavy variable 2-5 OS=Homo sapiens OX=9606 GN=IGHV2-5 PE=1 SV=2	1	1	1	1	0	0	0	0	0	0	0	0	0	0	0	1	0	0	0	0	0	0	0	0	0	0	1	0	1	1	0	0	0	0	0	1	0	0	0	0	0	0	0
195	UNIPROT_sp_P01833	UNIPROT_sp_P01833	5	5	5	PIGR_HUMAN Polymeric immunoglobulin receptor OS=Homo sapiens OX=9606 GN=PIGR PE=1 SV=4	1	5	5	5	0	0	0	0	0	0	0	0	0	0	0	0	1	0	0	0	0	0	0	0	0	0	0	0	1	0	0	0	2	1	1	0	1	0	1	0	0	1	1
196	UNIPROT_sp_P01834;UNIPROT_tr_A0A5H1ZRQ3	UNIPROT_sp_P01834;UNIPROT_tr_A0A5H1ZRQ3	5;3	5;3	5;3	IGKC_HUMAN Immunoglobulin kappa constant OS=Homo sapiens OX=9606 GN=IGKC PE=1 SV=2;A0A5H1ZRQ3_HUMAN Immunoglobulin kappa constant (Fragment) OS=Homo sapiens OX=9606 GN=IGKC PE=1 SV=1	2	5	5	5	5	4	4	4	2	4	4	4	3	5	5	5	5	4	5	4	4	3	5	3	4	4	5	3	4	4	3	4	4	5	4	3	4	3	4	4	4	3	5
197	UNIPROT_sp_P01854;UNIPROT_tr_A0A286YES5	UNIPROT_sp_P01854;UNIPROT_tr_A0A286YES5	2;2	2;2	2;2	IGHE_HUMAN Immunoglobulin heavy constant epsilon OS=Homo sapiens OX=9606 GN=IGHE PE=1 SV=1;A0A286YES5_HUMAN Immunoglobulin heavy constant epsilon (Fragment) OS=Homo sapiens OX=9606 GN=IGHE PE=1 SV=1	2	2	2	2	0	0	0	0	0	0	0	0	0	0	0	0	0	0	0	0	0	0	0	0	0	0	0	0	0	2	0	0	0	0	0	0	0	0	0	0	0	0	0
198	UNIPROT_sp_P01857;UNIPROT_tr_A0A0A0MS08;UNIPROT_tr_A0A0A0MS07;UNIPROT_sp_P01861;UNIPROT_tr_A0A286YFJ8	UNIPROT_sp_P01857;UNIPROT_tr_A0A0A0MS08;UNIPROT_tr_A0A0A0MS07	9;9;6;4;4	9;9;6;4;4	4;4;3;1;1	IGHG1_HUMAN Immunoglobulin heavy constant gamma 1 OS=Homo sapiens OX=9606 GN=IGHG1 PE=1 SV=1;A0A0A0MS08_HUMAN Immunoglobulin heavy constant gamma 1 (Fragment) OS=Homo sapiens OX=9606 GN=IGHG1 PE=1 SV=1;A0A0A0MS07_HUMAN Immunoglobulin heavy constant gamma 1	5	9	9	4	3	5	2	5	2	3	3	3	3	1	4	7	3	3	5	3	3	2	4	3	8	4	5	1	8	3	5	8	5	8	6	5	5	4	7	5	3	4	5
199	UNIPROT_sp_P01859;UNIPROT_tr_A0A286YEY4	UNIPROT_sp_P01859;UNIPROT_tr_A0A286YEY4	5;5	2;2	2;2	IGHG2_HUMAN Immunoglobulin heavy constant gamma 2 OS=Homo sapiens OX=9606 GN=IGHG2 PE=1 SV=2;A0A286YEY4_HUMAN Immunoglobulin heavy constant gamma 2 (Fragment) OS=Homo sapiens OX=9606 GN=IGHG2 PE=1 SV=1	2	5	2	2	1	0	2	2	1	0	2	1	0	0	0	4	1	1	2	1	0	1	2	1	4	1	1	0	3	3	4	5	2	3	3	3	3	2	4	3	2	3	5
200	UNIPROT_tr_A0A4W9A917;UNIPROT_sp_P01860;UNIPROT_tr_A0A286YES1	UNIPROT_tr_A0A4W9A917;UNIPROT_sp_P01860;UNIPROT_tr_A0A286YES1	8;8;8	3;3;3	2;2;2	A0A4W9A917_HUMAN Immunoglobulin heavy constant gamma 3 (Fragment) OS=Homo sapiens OX=9606 GN=IGHG3 PE=1 SV=1;IGHG3_HUMAN Immunoglobulin heavy constant gamma 3 OS=Homo sapiens OX=9606 GN=IGHG3 PE=1 SV=2;A0A286YES1_HUMAN Immunoglobulin heavy constant gamma 3	3	8	3	2	4	3	4	6	3	3	4	4	2	2	3	7	3	3	5	4	3	4	4	3	5	4	4	2	7	3	4	6	4	6	5	3	4	5	6	3	4	3	6
201	UNIPROT_sp_P01871;UNIPROT_sp_P01871-2	UNIPROT_sp_P01871;UNIPROT_sp_P01871-2	14;14	14;14	14;14	IGHM_HUMAN Immunoglobulin heavy constant mu OS=Homo sapiens OX=9606 GN=IGHM PE=1 SV=4;IGHM_HUMAN Isoform 2 of Immunoglobulin heavy constant mu OS=Homo sapiens OX=9606 GN=IGHM	2	14	14	14	11	10	9	10	8	10	10	8	11	10	10	12	9	10	13	10	10	10	10	11	10	11	11	10	9	9	9	12	12	9	9	8	9	9	10	9	12	10	12
202	UNIPROT_sp_P01876;UNIPROT_tr_A0A286YEY1	UNIPROT_sp_P01876;UNIPROT_tr_A0A286YEY1	13;13	13;13	3;3	IGHA1_HUMAN Immunoglobulin heavy constant alpha 1 OS=Homo sapiens OX=9606 GN=IGHA1 PE=1 SV=2;A0A286YEY1_HUMAN Immunoglobulin heavy constant alpha 1 (Fragment) OS=Homo sapiens OX=9606 GN=IGHA1 PE=1 SV=1	2	13	13	3	4	4	3	5	2	4	4	6	3	4	5	9	5	4	7	4	4	1	5	3	3	4	5	2	8	6	5	4	6	6	5	5	6	3	7	2	6	5	8
203	UNIPROT_sp_P01880;UNIPROT_tr_A0A0A0MS09;UNIPROT_sp_P01880-2	UNIPROT_sp_P01880;UNIPROT_tr_A0A0A0MS09;UNIPROT_sp_P01880-2	8;8;8	8;8;8	8;8;8	IGHD_HUMAN Immunoglobulin heavy constant delta OS=Homo sapiens OX=9606 GN=IGHD PE=1 SV=3;A0A0A0MS09_HUMAN Immunoglobulin heavy constant delta (Fragment) OS=Homo sapiens OX=9606 GN=IGHD PE=1 SV=1;IGHD_HUMAN Isoform 2 of Immunoglobulin heavy constant delta O	3	8	8	8	1	3	4	0	0	2	3	2	0	2	5	5	0	4	6	1	0	2	1	2	1	2	6	1	1	2	1	4	7	4	3	3	0	3	5	3	3	1	2
204	UNIPROT_tr_Q30118;UNIPROT_tr_A0A0G2JH46;UNIPROT_tr_A0A0G2JMH6;UNIPROT_sp_P01903;UNIPROT_tr_A0A1W2PP70;UNIPROT_tr_Q08AS3;UNIPROT_tr_Q5Y7H0;UNIPROT_tr_A0A140TA34;UNIPROT_sp_P01906	UNIPROT_tr_Q30118;UNIPROT_tr_A0A0G2JH46;UNIPROT_tr_A0A0G2JMH6;UNIPROT_sp_P01903;UNIPROT_tr_A0A1W2PP70;UNIPROT_tr_Q08AS3;UNIPROT_tr_Q5Y7H0;UNIPROT_tr_A0A140TA34;UNIPROT_sp_P01906	2;2;2;2;1;1;1;1;1	2;2;2;2;1;1;1;1;1	2;2;2;2;1;1;1;1;1	Q30118_HUMAN HLA class II histocompatibility antigen, DR alpha chain OS=Homo sapiens OX=9606 GN=HLA-DRA PE=1 SV=1;A0A0G2JH46_HUMAN HLA class II histocompatibility antigen, DR alpha chain OS=Homo sapiens OX=9606 GN=HLA-DRA PE=1 SV=1;A0A0G2JMH6_HUMAN HLA-DRA	9	2	2	2	0	0	0	2	0	0	0	0	0	0	0	0	0	1	0	0	0	0	0	0	0	0	1	0	0	0	0	0	0	0	0	0	1	0	1	0	0	0	0
205	UNIPROT_sp_P02042;UNIPROT_tr_E9PFT6;UNIPROT_tr_E9PEW8;UNIPROT_tr_C9JRG0;CON__Q3SX09	UNIPROT_sp_P02042;UNIPROT_tr_E9PFT6;UNIPROT_tr_E9PEW8	11;8;7;2;2	4;3;3;1;0	4;3;3;1;0	HBD_HUMAN Hemoglobin subunit delta OS=Homo sapiens OX=9606 GN=HBD PE=1 SV=2;E9PFT6_HUMAN Hemoglobin subunit delta OS=Homo sapiens OX=9606 GN=HBD PE=1 SV=1;E9PEW8_HUMAN Hemoglobin subunit delta (Fragment) OS=Homo sapiens OX=9606 GN=HBD PE=1 SV=1	5	11	4	4	7	6	6	11	8	6	8	8	9	6	8	7	7	7	6	7	6	6	9	6	6	6	6	4	6	9	7	10	6	6	10	11	7	10	8	9	7	8	11
206	UNIPROT_tr_B0QYF8;UNIPROT_sp_P02144;UNIPROT_tr_F2Z2F1;UNIPROT_tr_Q8WVH6;UNIPROT_tr_B0QYF7;UNIPROT_tr_F2Z337	UNIPROT_tr_B0QYF8;UNIPROT_sp_P02144;UNIPROT_tr_F2Z2F1;UNIPROT_tr_Q8WVH6;UNIPROT_tr_B0QYF7	8;8;7;6;5;2	8;8;7;6;5;2	8;8;7;6;5;2	B0QYF8_HUMAN Myoglobin (Fragment) OS=Homo sapiens OX=9606 GN=MB PE=1 SV=1;MYG_HUMAN Myoglobin OS=Homo sapiens OX=9606 GN=MB PE=1 SV=2;F2Z2F1_HUMAN Myoglobin (Fragment) OS=Homo sapiens OX=9606 GN=MB PE=1 SV=1;Q8WVH6_HUMAN Myoglobin OS=Homo sapiens OX=9606 G	6	8	8	8	3	3	3	3	2	4	3	3	2	3	1	2	3	4	4	3	1	3	2	1	1	5	2	1	2	2	4	1	2	7	6	6	4	1	3	2	2	4	2
207	UNIPROT_sp_P02452	UNIPROT_sp_P02452	4	4	4	CO1A1_HUMAN Collagen alpha-1(I) chain OS=Homo sapiens OX=9606 GN=COL1A1 PE=1 SV=5	1	4	4	4	1	2	2	1	1	0	0	0	1	0	0	1	0	1	1	1	0	0	0	0	1	1	1	0	0	0	0	0	0	3	0	0	0	1	1	1	0	0	0
208	UNIPROT_sp_P02511;UNIPROT_tr_E9PJL7;UNIPROT_tr_E9PRA8;UNIPROT_tr_E9PNH7;UNIPROT_tr_A0A024R3B9;UNIPROT_tr_E9PS12	UNIPROT_sp_P02511;UNIPROT_tr_E9PJL7;UNIPROT_tr_E9PRA8;UNIPROT_tr_E9PNH7;UNIPROT_tr_A0A024R3B9	9;8;7;5;5;4	9;8;7;5;5;4	9;8;7;5;5;4	CRYAB_HUMAN Alpha-crystallin B chain OS=Homo sapiens OX=9606 GN=CRYAB PE=1 SV=2;E9PJL7_HUMAN Alpha-crystallin B chain (Fragment) OS=Homo sapiens OX=9606 GN=CRYAB PE=1 SV=8;E9PRA8_HUMAN Alpha-crystallin B chain OS=Homo sapiens OX=9606 GN=CRYAB PE=1 SV=1;E9P	6	9	9	9	0	0	1	0	3	2	1	0	1	0	0	0	1	0	0	0	0	0	2	1	9	0	0	0	0	0	0	0	0	0	0	0	0	0	0	0	0	0	0
209	UNIPROT_sp_P02545;UNIPROT_tr_A0A6Q8PFJ0;UNIPROT_sp_P02545-2;UNIPROT_sp_P02545-6;UNIPROT_sp_P02545-3;UNIPROT_tr_Q3BDU5;UNIPROT_tr_A0A6Q8PHQ9;UNIPROT_sp_P02545-5;UNIPROT_sp_P02545-4;UNIPROT_tr_Q5TCI8;UNIPROT_tr_A0A6Q8PF80;UNIPROT_tr_A0A6Q8PGH0;UNIPROT_tr_A0A6Q8PFM1;UNIPROT_tr_A0A6Q8PF59;UNIPROT_tr_A0A0C4DGC5	UNIPROT_sp_P02545;UNIPROT_tr_A0A6Q8PFJ0;UNIPROT_sp_P02545-2;UNIPROT_sp_P02545-6;UNIPROT_sp_P02545-3;UNIPROT_tr_Q3BDU5;UNIPROT_tr_A0A6Q8PHQ9;UNIPROT_sp_P02545-5;UNIPROT_sp_P02545-4;UNIPROT_tr_Q5TCI8;UNIPROT_tr_A0A6Q8PF80	13;13;12;12;12;11;11;11;11;10;8;5;2;2;2	13;13;12;12;12;11;11;11;11;10;8;5;2;2;2	13;13;12;12;12;11;11;11;11;10;8;5;2;2;2	LMNA_HUMAN Prelamin-A/C OS=Homo sapiens OX=9606 GN=LMNA PE=1 SV=1;A0A6Q8PFJ0_HUMAN Prelamin-A/C OS=Homo sapiens OX=9606 GN=LMNA PE=1 SV=1;LMNA_HUMAN Isoform C of Prelamin-A/C OS=Homo sapiens OX=9606 GN=LMNA;LMNA_HUMAN Isoform 6 of Prelamin-A/C OS=Homo sapi	15	13	13	13	0	0	0	1	0	0	0	0	0	0	0	0	0	0	0	0	0	0	0	0	13	0	0	0	1	0	0	0	0	2	0	0	0	0	0	0	0	0	0
210	UNIPROT_sp_P02549-2;UNIPROT_sp_P02549	UNIPROT_sp_P02549-2;UNIPROT_sp_P02549	6;6	6;6	6;6	SPTA1_HUMAN Isoform 2 of Spectrin alpha chain, erythrocytic 1 OS=Homo sapiens OX=9606 GN=SPTA1;SPTA1_HUMAN Spectrin alpha chain, erythrocytic 1 OS=Homo sapiens OX=9606 GN=SPTA1 PE=1 SV=5	2	6	6	6	0	0	0	0	1	0	1	0	0	0	0	0	0	0	0	0	0	0	0	0	0	0	0	0	0	0	0	0	0	0	1	0	0	0	0	0	0	1	0
211	UNIPROT_sp_P02585;UNIPROT_tr_C9J7T9	UNIPROT_sp_P02585;UNIPROT_tr_C9J7T9	5;4	5;4	5;4	TNNC2_HUMAN Troponin C, skeletal muscle OS=Homo sapiens OX=9606 GN=TNNC2 PE=1 SV=2;C9J7T9_HUMAN Troponin C type 2 (Fast), isoform CRA_a OS=Homo sapiens OX=9606 GN=TNNC2 PE=1 SV=1	2	5	5	5	0	0	0	0	0	0	0	0	0	0	0	0	0	0	0	0	0	0	0	0	0	0	0	0	0	0	0	0	0	5	0	0	0	0	0	0	0	0	1
212	UNIPROT_sp_P02647;UNIPROT_tr_F8W696;CON__P15497	UNIPROT_sp_P02647;UNIPROT_tr_F8W696	26;22;1	26;22;1	26;22;1	APOA1_HUMAN Apolipoprotein A-I OS=Homo sapiens OX=9606 GN=APOA1 PE=1 SV=1;F8W696_HUMAN Apolipoprotein A-I OS=Homo sapiens OX=9606 GN=APOA1 PE=1 SV=1	3	26	26	26	20	16	18	18	15	21	20	22	23	22	24	20	16	17	23	22	22	23	21	22	23	21	19	13	18	20	14	18	22	20	13	15	19	20	18	15	16	15	18
213	UNIPROT_sp_P02649;UNIPROT_tr_H0Y7L5;UNIPROT_tr_E9PEV4;UNIPROT_tr_E7ERP7;CON__Q03247	UNIPROT_sp_P02649;UNIPROT_tr_H0Y7L5;UNIPROT_tr_E9PEV4;UNIPROT_tr_E7ERP7	28;17;15;15;3	28;17;15;15;3	28;17;15;15;3	APOE_HUMAN Apolipoprotein E OS=Homo sapiens OX=9606 GN=APOE PE=1 SV=1;H0Y7L5_HUMAN Apolipoprotein E (Fragment) OS=Homo sapiens OX=9606 GN=APOE PE=1 SV=2;E9PEV4_HUMAN Apolipoprotein E (Fragment) OS=Homo sapiens OX=9606 GN=APOE PE=1 SV=1;E7ERP7_HUMAN Apolipo	5	28	28	28	23	21	22	24	21	20	22	23	22	23	23	20	16	22	23	22	24	19	23	20	22	18	22	23	17	20	15	18	23	16	20	21	17	20	20	20	15	15	19
214	UNIPROT_sp_P02652;UNIPROT_tr_V9GYM3;UNIPROT_tr_V9GYE3;UNIPROT_tr_V9GYG9;UNIPROT_tr_V9GYC1;UNIPROT_tr_V9GYS1	UNIPROT_sp_P02652;UNIPROT_tr_V9GYM3;UNIPROT_tr_V9GYE3;UNIPROT_tr_V9GYG9	10;10;9;8;3;3	10;10;9;8;3;3	10;10;9;8;3;3	APOA2_HUMAN Apolipoprotein A-II OS=Homo sapiens OX=9606 GN=APOA2 PE=1 SV=1;V9GYM3_HUMAN Apolipoprotein A-II OS=Homo sapiens OX=9606 GN=APOA2 PE=1 SV=1;V9GYE3_HUMAN Apolipoprotein A-II OS=Homo sapiens OX=9606 GN=APOA2 PE=1 SV=1;V9GYG9_HUMAN Apolipoprotein A	6	10	10	10	5	4	4	7	5	4	4	4	4	4	7	5	7	4	5	3	6	5	5	4	3	4	5	3	10	6	6	5	7	7	6	6	5	6	7	5	6	5	7
215	UNIPROT_tr_K7ERI9;UNIPROT_sp_P02654;UNIPROT_tr_K7EKP1;UNIPROT_tr_K7EJI9;UNIPROT_tr_K7ELM9;UNIPROT_tr_K7EPF9	UNIPROT_tr_K7ERI9;UNIPROT_sp_P02654;UNIPROT_tr_K7EKP1;UNIPROT_tr_K7EJI9;UNIPROT_tr_K7ELM9;UNIPROT_tr_K7EPF9	5;5;3;3;3;3	5;5;3;3;3;3	5;5;3;3;3;3	K7ERI9_HUMAN Apolipoprotein C-I (Fragment) OS=Homo sapiens OX=9606 GN=APOC1 PE=1 SV=1;APOC1_HUMAN Apolipoprotein C-I OS=Homo sapiens OX=9606 GN=APOC1 PE=1 SV=1;K7EKP1_HUMAN Apolipoprotein C-I (Fragment) OS=Homo sapiens OX=9606 GN=APOC1 PE=1 SV=8;K7EJI9_HUM	6	5	5	5	4	5	5	5	5	4	3	5	5	5	5	5	4	3	3	4	5	3	3	4	4	4	4	5	4	4	3	4	5	5	4	4	4	3	4	4	4	4	4
216	UNIPROT_sp_P02656;UNIPROT_tr_B0YIW2	UNIPROT_sp_P02656;UNIPROT_tr_B0YIW2	10;10	10;10	10;10	APOC3_HUMAN Apolipoprotein C-III OS=Homo sapiens OX=9606 GN=APOC3 PE=1 SV=1;B0YIW2_HUMAN Apolipoprotein C-III OS=Homo sapiens OX=9606 GN=APOC3 PE=1 SV=1	2	10	10	10	5	7	9	8	8	4	5	8	8	7	8	5	5	6	5	6	8	7	5	6	5	4	4	7	4	7	5	7	8	7	7	7	7	8	7	7	5	6	7
217	UNIPROT_sp_P02671;UNIPROT_sp_P02671-2;UNIPROT_tr_A0A087WUA0;CON__P02672	UNIPROT_sp_P02671;UNIPROT_sp_P02671-2	38;35;8;1	38;35;8;1	38;35;8;1	FIBA_HUMAN Fibrinogen alpha chain OS=Homo sapiens OX=9606 GN=FGA PE=1 SV=2;FIBA_HUMAN Isoform 2 of Fibrinogen alpha chain OS=Homo sapiens OX=9606 GN=FGA	4	38	38	38	16	17	17	21	21	16	23	17	15	20	15	16	17	21	15	19	23	20	18	20	23	15	20	17	8	16	13	15	13	18	21	19	18	17	13	14	15	26	15
218	UNIPROT_sp_P02675;UNIPROT_tr_D6REL8	UNIPROT_sp_P02675;UNIPROT_tr_D6REL8	32;22	32;22	29;20	FIBB_HUMAN Fibrinogen beta chain OS=Homo sapiens OX=9606 GN=FGB PE=1 SV=2;D6REL8_HUMAN Fibrinogen beta chain OS=Homo sapiens OX=9606 GN=FGB PE=1 SV=1	2	32	32	29	4	5	4	8	8	4	5	5	3	10	2	2	4	5	3	6	2	7	7	8	9	3	4	3	7	5	3	2	5	10	12	13	7	9	6	6	8	26	8
219	UNIPROT_sp_P02679-2;UNIPROT_tr_C9JEU5;UNIPROT_sp_P02679;UNIPROT_tr_C9JC84	UNIPROT_sp_P02679-2;UNIPROT_tr_C9JEU5;UNIPROT_sp_P02679;UNIPROT_tr_C9JC84	23;23;23;23	23;23;23;23	15;15;15;15	FIBG_HUMAN Isoform Gamma-A of Fibrinogen gamma chain OS=Homo sapiens OX=9606 GN=FGG;C9JEU5_HUMAN Fibrinogen gamma chain OS=Homo sapiens OX=9606 GN=FGG PE=1 SV=1;FIBG_HUMAN Fibrinogen gamma chain OS=Homo sapiens OX=9606 GN=FGG PE=1 SV=3;C9JC84_HUMAN Fibrino	4	23	23	15	2	1	2	7	1	1	2	2	2	4	0	1	2	2	1	2	2	4	4	3	6	1	3	2	5	4	3	1	2	7	10	11	4	3	7	2	4	16	3
220	UNIPROT_sp_P02730;UNIPROT_sp_P02730-2;UNIPROT_tr_A0A0A0MS98	UNIPROT_sp_P02730;UNIPROT_sp_P02730-2;UNIPROT_tr_A0A0A0MS98	6;6;5	6;6;5	6;6;5	B3AT_HUMAN Band 3 anion transport protein OS=Homo sapiens OX=9606 GN=SLC4A1 PE=1 SV=3;B3AT_HUMAN Isoform 2 of Band 3 anion transport protein OS=Homo sapiens OX=9606 GN=SLC4A1;A0A0A0MS98_HUMAN Band 3 anion transport protein OS=Homo sapiens OX=9606 GN=SLC4A1	3	6	6	6	0	0	0	0	0	0	0	0	0	0	0	0	0	1	0	0	0	0	0	0	0	0	0	0	0	0	0	0	0	0	0	1	0	0	0	0	0	0	0
221	UNIPROT_sp_P02741;UNIPROT_sp_P02741-2;UNIPROT_tr_Q5VVP7;UNIPROT_tr_C9JRE9	UNIPROT_sp_P02741;UNIPROT_sp_P02741-2;UNIPROT_tr_Q5VVP7	9;5;5;3	9;5;5;3	9;5;5;3	CRP_HUMAN C-reactive protein OS=Homo sapiens OX=9606 GN=CRP PE=1 SV=1;CRP_HUMAN Isoform 2 of C-reactive protein OS=Homo sapiens OX=9606 GN=CRP;Q5VVP7_HUMAN C-reactive protein OS=Homo sapiens OX=9606 GN=CRP PE=1 SV=1	4	9	9	9	1	3	4	3	4	2	8	4	6	4	4	4	7	4	2	4	4	4	5	4	4	4	4	4	5	5	5	2	3	9	6	5	4	5	5	5	6	5	7
222	UNIPROT_sp_P02743	UNIPROT_sp_P02743	15	15	15	SAMP_HUMAN Serum amyloid P-component OS=Homo sapiens OX=9606 GN=APCS PE=1 SV=2	1	15	15	15	10	11	14	13	13	10	12	13	14	14	14	12	11	14	12	14	14	13	14	14	12	12	13	12	11	13	13	13	13	10	13	13	13	12	13	11	12	9	12
223	UNIPROT_sp_P02745;UNIPROT_tr_X6RLJ0	UNIPROT_sp_P02745;UNIPROT_tr_X6RLJ0	9;5	9;5	9;5	C1QA_HUMAN Complement C1q subcomponent subunit A OS=Homo sapiens OX=9606 GN=C1QA PE=1 SV=2;X6RLJ0_HUMAN Complement C1q subcomponent subunit A (Fragment) OS=Homo sapiens OX=9606 GN=C1QA PE=1 SV=7	2	9	9	9	5	7	7	9	7	5	7	6	7	8	8	6	7	6	7	7	6	7	6	7	5	5	8	6	6	6	5	7	7	5	6	6	8	7	7	5	6	6	7
224	UNIPROT_tr_A0A0A0MSV6;UNIPROT_tr_D6R934;UNIPROT_sp_P02746;UNIPROT_tr_D6RGJ1	UNIPROT_tr_A0A0A0MSV6;UNIPROT_tr_D6R934;UNIPROT_sp_P02746	7;7;7;3	7;7;7;3	7;7;7;3	A0A0A0MSV6_HUMAN Complement C1q subcomponent subunit B (Fragment) OS=Homo sapiens OX=9606 GN=C1QB PE=1 SV=6;D6R934_HUMAN Complement C1q subcomponent subunit B OS=Homo sapiens OX=9606 GN=C1QB PE=1 SV=1;C1QB_HUMAN Complement C1q subcomponent subunit B OS=Hom	4	7	7	7	7	7	7	7	7	7	7	7	7	7	7	7	6	7	7	7	7	7	7	7	7	7	7	6	7	6	7	6	7	6	6	6	7	6	6	6	6	7	6
225	UNIPROT_sp_P02747	UNIPROT_sp_P02747	7	7	7	C1QC_HUMAN Complement C1q subcomponent subunit C OS=Homo sapiens OX=9606 GN=C1QC PE=1 SV=3	1	7	7	7	5	6	6	7	7	7	6	6	5	6	5	6	5	6	6	7	6	6	6	6	6	6	6	5	6	6	6	6	6	6	6	6	6	6	6	6	6	6	6
226	UNIPROT_sp_P02748;CON__Q3MHN2;REV__UNIPROT_sp_Q4AC99;UNIPROT_sp_Q96BY6-2;UNIPROT_sp_Q96BY6-3;UNIPROT_sp_Q96BY6;UNIPROT_tr_A0A2R8YD85	UNIPROT_sp_P02748	24;3;1;1;1;1;1	24;3;1;1;1;1;1	24;3;1;1;1;1;1	CO9_HUMAN Complement component C9 OS=Homo sapiens OX=9606 GN=C9 PE=1 SV=2	7	24	24	24	18	20	17	19	18	18	19	16	17	17	17	17	16	18	18	18	18	16	16	16	15	19	16	16	14	19	16	15	17	15	16	15	16	18	19	17	15	14	14
227	UNIPROT_sp_P02749;UNIPROT_tr_J3QRN2;UNIPROT_tr_J3QLI0;UNIPROT_tr_J3KS17;CON__P17690	UNIPROT_sp_P02749;UNIPROT_tr_J3QRN2	15;8;5;2;1	15;8;5;2;1	15;8;5;2;1	APOH_HUMAN Beta-2-glycoprotein 1 OS=Homo sapiens OX=9606 GN=APOH PE=1 SV=3;J3QRN2_HUMAN Beta-2-glycoprotein 1 (Fragment) OS=Homo sapiens OX=9606 GN=APOH PE=1 SV=1	5	15	15	15	5	6	7	6	8	7	6	4	7	5	6	7	5	5	6	8	7	6	7	6	6	7	5	6	5	6	7	5	6	6	6	7	6	6	5	5	6	6	6
228	UNIPROT_sp_P02750	UNIPROT_sp_P02750	17	17	17	A2GL_HUMAN Leucine-rich alpha-2-glycoprotein OS=Homo sapiens OX=9606 GN=LRG1 PE=1 SV=2	1	17	17	17	13	14	13	13	12	13	13	13	11	13	13	12	12	11	12	14	12	13	14	13	13	14	13	11	11	14	12	11	13	15	12	12	12	11	11	14	12	12	11
229	UNIPROT_sp_P02751-1;UNIPROT_sp_P02751;UNIPROT_sp_P02751-8;UNIPROT_sp_P02751-3;UNIPROT_sp_P02751-14;UNIPROT_sp_P02751-7;UNIPROT_sp_P02751-11;UNIPROT_sp_P02751-17;UNIPROT_sp_P02751-9;UNIPROT_sp_P02751-5;UNIPROT_sp_P02751-6;UNIPROT_sp_P02751-10;UNIPROT_sp_P02751-4;UNIPROT_sp_P02751-13;UNIPROT_sp_P02751-12;UNIPROT_tr_H0Y7Z1;UNIPROT_tr_H0Y4K8;UNIPROT_sp_P02751-2;UNIPROT_sp_P02751-16	UNIPROT_sp_P02751-1;UNIPROT_sp_P02751;UNIPROT_sp_P02751-8;UNIPROT_sp_P02751-3;UNIPROT_sp_P02751-14;UNIPROT_sp_P02751-7;UNIPROT_sp_P02751-11;UNIPROT_sp_P02751-17;UNIPROT_sp_P02751-9;UNIPROT_sp_P02751-5;UNIPROT_sp_P02751-6;UNIPROT_sp_P02751-10;UNIPROT_sp_P02751-4;UNIPROT_sp_P02751-13;UNIPROT_sp_P02751-12;UNIPROT_tr_H0Y7Z1	101;99;99;98;96;96;95;95;93;93;92;91;90;89;78;60;17;7;7	101;99;99;98;96;96;95;95;93;93;92;91;90;89;78;60;17;7;7	101;99;99;98;96;96;95;95;93;93;92;91;90;89;78;60;17;7;7	FINC_HUMAN Isoform 1 of Fibronectin OS=Homo sapiens OX=9606 GN=FN1;FINC_HUMAN Fibronectin OS=Homo sapiens OX=9606 GN=FN1 PE=1 SV=5;FINC_HUMAN Isoform 8 of Fibronectin OS=Homo sapiens OX=9606 GN=FN1;FINC_HUMAN Isoform 3 of Fibronectin OS=Homo sapiens OX=960	19	101	101	101	88	89	87	82	84	92	79	76	79	87	83	76	72	83	79	84	86	86	85	82	85	89	86	77	85	82	83	76	87	84	83	83	83	78	82	77	75	79	76
230	UNIPROT_tr_Q5VY30;UNIPROT_sp_P02753	UNIPROT_tr_Q5VY30;UNIPROT_sp_P02753	10;10	10;10	10;10	Q5VY30_HUMAN Retinol-binding protein OS=Homo sapiens OX=9606 GN=RBP4 PE=1 SV=2;RET4_HUMAN Retinol-binding protein 4 OS=Homo sapiens OX=9606 GN=RBP4 PE=1 SV=3	2	10	10	10	6	7	7	7	8	7	7	6	6	6	6	6	6	7	6	6	7	7	6	7	6	7	6	6	7	7	6	7	7	6	7	6	7	7	7	6	6	6	7
231	UNIPROT_sp_P02760;UNIPROT_tr_S4R471;UNIPROT_tr_S4R3Y4	UNIPROT_sp_P02760;UNIPROT_tr_S4R471;UNIPROT_tr_S4R3Y4	12;8;7	12;8;7	12;8;7	AMBP_HUMAN Protein AMBP OS=Homo sapiens OX=9606 GN=AMBP PE=1 SV=1;S4R471_HUMAN Alpha-1-microglobulin (Fragment) OS=Homo sapiens OX=9606 GN=AMBP PE=1 SV=1;S4R3Y4_HUMAN Protein AMBP OS=Homo sapiens OX=9606 GN=AMBP PE=1 SV=1	3	12	12	12	8	8	8	6	8	8	7	6	7	6	8	6	9	7	10	7	7	8	8	7	7	8	7	8	8	8	8	7	8	7	7	8	6	8	7	8	7	6	7
232	UNIPROT_sp_P02763	UNIPROT_sp_P02763	9	7	7	A1AG1_HUMAN Alpha-1-acid glycoprotein 1 OS=Homo sapiens OX=9606 GN=ORM1 PE=1 SV=1	1	9	7	7	2	3	2	1	2	2	6	6	6	6	4	4	6	4	1	3	3	3	6	4	3	2	2	4	5	7	7	6	7	7	7	7	6	7	5	6	5	5	6
233	UNIPROT_sp_P02765;UNIPROT_tr_C9JV77	UNIPROT_sp_P02765;UNIPROT_tr_C9JV77	11;11	11;11	11;11	FETUA_HUMAN Alpha-2-HS-glycoprotein OS=Homo sapiens OX=9606 GN=AHSG PE=1 SV=2;C9JV77_HUMAN Alpha-2-HS-glycoprotein OS=Homo sapiens OX=9606 GN=AHSG PE=1 SV=1	2	11	11	11	4	4	4	4	4	4	4	3	3	4	4	4	3	4	4	4	4	2	4	4	4	4	4	2	3	3	3	3	5	3	3	3	3	4	3	3	3	4	3
234	UNIPROT_tr_A0A087WT59;UNIPROT_sp_P02766	UNIPROT_tr_A0A087WT59;UNIPROT_sp_P02766	11;11	11;11	11;11	A0A087WT59_HUMAN Transthyretin OS=Homo sapiens OX=9606 GN=TTR PE=1 SV=2;TTHY_HUMAN Transthyretin OS=Homo sapiens OX=9606 GN=TTR PE=1 SV=1	2	11	11	11	6	9	7	6	8	8	7	7	7	8	7	7	10	5	9	8	7	8	7	6	5	9	8	8	9	7	9	8	8	9	8	8	8	9	8	8	8	7	8
235	UNIPROT_sp_P02774;UNIPROT_tr_D6RF35;UNIPROT_sp_P02774-3;UNIPROT_sp_P02774-2;UNIPROT_tr_D6RBJ7;UNIPROT_tr_D6RF20;CON__Q3MHN5;CON__ENSEMBL:ENSBTAP00000018229	UNIPROT_sp_P02774;UNIPROT_tr_D6RF35;UNIPROT_sp_P02774-3;UNIPROT_sp_P02774-2;UNIPROT_tr_D6RBJ7	32;32;32;26;18;6;5;5	32;32;32;26;18;6;5;5	32;32;32;26;18;6;5;5	VTDB_HUMAN Vitamin D-binding protein OS=Homo sapiens OX=9606 GN=GC PE=1 SV=2;D6RF35_HUMAN Gc-globulin OS=Homo sapiens OX=9606 GN=GC PE=1 SV=1;VTDB_HUMAN Isoform 3 of Vitamin D-binding protein OS=Homo sapiens OX=9606 GN=GC;VTDB_HUMAN Isoform 2 of Vitamin D-	8	32	32	32	20	21	20	21	22	20	22	17	20	20	21	20	20	21	23	21	23	20	22	22	23	25	21	23	22	21	19	19	18	17	18	18	16	19	19	18	19	19	18
236	UNIPROT_sp_P02775	UNIPROT_sp_P02775	3	3	3	CXCL7_HUMAN Platelet basic protein OS=Homo sapiens OX=9606 GN=PPBP PE=1 SV=3	1	3	3	3	3	3	3	3	3	3	3	3	3	3	3	3	3	3	3	3	3	3	3	3	3	3	3	3	2	3	3	3	3	3	3	3	3	3	3	3	3	3	3
237	UNIPROT_sp_P02776;UNIPROT_sp_P10720	UNIPROT_sp_P02776;UNIPROT_sp_P10720	1;1	1;1	1;1	PLF4_HUMAN Platelet factor 4 OS=Homo sapiens OX=9606 GN=PF4 PE=1 SV=2;PF4V_HUMAN Platelet factor 4 variant OS=Homo sapiens OX=9606 GN=PF4V1 PE=1 SV=1	2	1	1	1	1	1	1	1	1	1	1	1	1	1	1	1	1	1	1	1	1	1	1	1	1	1	1	1	1	1	1	1	1	1	1	1	1	1	1	1	1	1	1
238	UNIPROT_tr_G3V0E5;UNIPROT_sp_P02786	UNIPROT_tr_G3V0E5;UNIPROT_sp_P02786	13;13	13;13	13;13	G3V0E5_HUMAN Transferrin receptor protein 1 OS=Homo sapiens OX=9606 GN=TFRC PE=1 SV=1;TFR1_HUMAN Transferrin receptor protein 1 OS=Homo sapiens OX=9606 GN=TFRC PE=1 SV=2	2	13	13	13	1	0	1	1	0	2	3	5	3	11	3	4	5	0	0	0	1	2	3	2	0	0	1	0	2	1	2	3	3	4	9	8	1	5	4	2	5	2	4
239	UNIPROT_sp_P02787;UNIPROT_tr_H7C5E8;UNIPROT_tr_C9JVG0;UNIPROT_tr_C9JB55;UNIPROT_tr_F8WCI6;CON__Q2HJF0	UNIPROT_sp_P02787	33;5;4;2;2;2	33;5;4;2;2;2	32;4;4;2;2;1	TRFE_HUMAN Serotransferrin OS=Homo sapiens OX=9606 GN=TF PE=1 SV=3	6	33	33	32	23	14	13	15	15	15	23	29	22	30	21	22	24	15	16	17	16	20	13	21	15	19	22	17	24	19	17	24	21	18	23	24	18	24	25	19	24	23	24
240	UNIPROT_sp_P02788-2;UNIPROT_tr_E7EQB2;UNIPROT_tr_E7ER44;UNIPROT_sp_P02788;UNIPROT_tr_C9JCF5	UNIPROT_sp_P02788-2;UNIPROT_tr_E7EQB2;UNIPROT_tr_E7ER44;UNIPROT_sp_P02788	16;16;16;16;4	16;16;16;16;4	15;15;15;15;4	TRFL_HUMAN Isoform DeltaLf of Lactotransferrin OS=Homo sapiens OX=9606 GN=LTF;E7EQB2_HUMAN Lactotransferrin (Fragment) OS=Homo sapiens OX=9606 GN=LTF PE=1 SV=1;E7ER44_HUMAN Lactotransferrin OS=Homo sapiens OX=9606 GN=LTF PE=1 SV=1;TRFL_HUMAN Lactotransferr	5	16	16	15	4	6	5	8	5	5	8	4	9	8	10	4	4	6	10	11	10	8	6	6	3	8	11	6	8	9	12	8	3	9	14	13	7	7	11	13	4	13	7
241	UNIPROT_sp_P02790;UNIPROT_tr_Q9BS19	UNIPROT_sp_P02790;UNIPROT_tr_Q9BS19	35;22	35;22	35;22	HEMO_HUMAN Hemopexin OS=Homo sapiens OX=9606 GN=HPX PE=1 SV=2;Q9BS19_HUMAN Epididymis secretory sperm binding protein OS=Homo sapiens OX=9606 GN=HPX PE=1 SV=1	2	35	35	35	28	28	26	25	24	29	26	24	24	24	26	25	24	25	26	25	25	25	25	25	24	26	25	26	25	24	25	22	25	24	23	24	27	23	25	24	24	23	23
242	UNIPROT_sp_P02792	UNIPROT_sp_P02792	7	7	7	FRIL_HUMAN Ferritin light chain OS=Homo sapiens OX=9606 GN=FTL PE=1 SV=2	1	7	7	7	0	2	3	5	4	5	4	0	0	0	2	0	1	4	3	1	2	1	2	1	1	2	2	3	2	2	2	1	2	3	2	2	1	1	4	2	1	2	2
243	UNIPROT_tr_G3V192;UNIPROT_sp_P02794;UNIPROT_tr_E9PRK8;UNIPROT_tr_G3V1D1;UNIPROT_tr_E9PKY7;UNIPROT_tr_E9PPQ4	UNIPROT_tr_G3V192;UNIPROT_sp_P02794;UNIPROT_tr_E9PRK8;UNIPROT_tr_G3V1D1;UNIPROT_tr_E9PKY7	3;3;2;2;2;1	3;3;2;2;2;1	3;3;2;2;2;1	G3V192_HUMAN Ferritin OS=Homo sapiens OX=9606 GN=FTH1 PE=1 SV=1;FRIH_HUMAN Ferritin heavy chain OS=Homo sapiens OX=9606 GN=FTH1 PE=1 SV=2;E9PRK8_HUMAN Ferritin OS=Homo sapiens OX=9606 GN=FTH1 PE=1 SV=1;G3V1D1_HUMAN Ferritin OS=Homo sapiens OX=9606 GN=FTH1	6	3	3	3	0	1	0	1	2	1	0	0	0	0	0	0	1	0	1	1	0	0	0	0	0	0	1	1	0	0	0	0	0	2	1	0	0	0	2	1	0	1	0
244	UNIPROT_sp_P02808	UNIPROT_sp_P02808	2	2	2	STAT_HUMAN Statherin OS=Homo sapiens OX=9606 GN=STATH PE=1 SV=2	1	2	2	2	0	0	0	0	0	0	0	0	0	0	0	0	0	0	0	0	0	0	0	0	1	0	0	0	0	0	0	0	0	0	0	0	0	0	0	0	0	0	0
245	UNIPROT_sp_P02814	UNIPROT_sp_P02814	1	1	1	SMR3B_HUMAN Submaxillary gland androgen-regulated protein 3B OS=Homo sapiens OX=9606 GN=SMR3B PE=1 SV=2	1	1	1	1	0	0	0	0	0	0	0	0	0	0	0	0	0	0	0	0	0	0	0	0	1	0	0	0	0	0	0	0	0	0	0	0	0	0	0	0	0	0	0
246	UNIPROT_sp_P03950	UNIPROT_sp_P03950	4	4	4	ANGI_HUMAN Angiogenin OS=Homo sapiens OX=9606 GN=ANG PE=1 SV=1	1	4	4	4	3	3	3	3	4	3	3	3	2	3	3	3	4	3	3	2	3	3	3	3	3	2	2	3	3	3	4	4	3	2	4	3	3	3	3	3	3	4	4
247	UNIPROT_sp_P03951;UNIPROT_sp_P03951-2;UNIPROT_tr_X6R3B1;UNIPROT_tr_D6RB32;UNIPROT_tr_H0Y596	UNIPROT_sp_P03951;UNIPROT_sp_P03951-2	9;8;4;3;1	9;8;4;3;1	9;8;4;3;1	FA11_HUMAN Coagulation factor XI OS=Homo sapiens OX=9606 GN=F11 PE=1 SV=1;FA11_HUMAN Isoform 2 of Coagulation factor XI OS=Homo sapiens OX=9606 GN=F11	5	9	9	9	4	6	5	5	6	5	4	4	6	4	6	3	4	6	4	6	6	4	6	5	4	4	3	7	6	4	6	6	5	4	6	4	5	5	5	6	5	4	5
248	UNIPROT_sp_P03952;UNIPROT_tr_H0YAC1;UNIPROT_tr_E9PBC5;UNIPROT_tr_C9JCT1;UNIPROT_tr_C9J075	UNIPROT_sp_P03952;UNIPROT_tr_H0YAC1;UNIPROT_tr_E9PBC5	16;16;12;2;2	16;16;12;2;2	16;16;12;2;2	KLKB1_HUMAN Plasma kallikrein OS=Homo sapiens OX=9606 GN=KLKB1 PE=1 SV=1;H0YAC1_HUMAN Plasma kallikrein (Fragment) OS=Homo sapiens OX=9606 GN=KLKB1 PE=1 SV=1;E9PBC5_HUMAN Plasma kallikrein OS=Homo sapiens OX=9606 GN=KLKB1 PE=1 SV=2	5	16	16	16	12	13	13	13	11	12	11	11	11	12	10	11	11	12	12	12	11	12	12	10	11	12	11	11	10	12	11	11	13	9	11	11	11	12	12	10	12	9	9
249	UNIPROT_sp_P04003;UNIPROT_tr_F2Z2V7;UNIPROT_tr_A6PVY5;CON__Q28065	UNIPROT_sp_P04003	14;1;1;1	14;1;1;1	14;1;1;1	C4BPA_HUMAN C4b-binding protein alpha chain OS=Homo sapiens OX=9606 GN=C4BPA PE=1 SV=2	4	14	14	14	8	8	10	8	11	9	11	7	12	9	10	9	10	11	9	12	10	10	11	9	9	11	10	9	10	9	9	8	8	7	9	11	8	10	10	8	10	8	8
250	UNIPROT_sp_P04004;UNIPROT_tr_H0YJW9;UNIPROT_tr_F5GX75	UNIPROT_sp_P04004	24;4;2	24;4;2	19;4;2	VTNC_HUMAN Vitronectin OS=Homo sapiens OX=9606 GN=VTN PE=1 SV=1	3	24	24	19	15	16	17	18	15	16	17	15	16	17	17	16	14	16	17	16	16	16	16	17	16	15	15	16	12	16	16	15	18	18	14	17	16	15	14	18	13	14	14
251	UNIPROT_sp_P04040	UNIPROT_sp_P04040	22	22	22	CATA_HUMAN Catalase OS=Homo sapiens OX=9606 GN=CAT PE=1 SV=3	1	22	22	22	11	12	10	21	11	10	7	7	6	7	12	15	13	13	13	10	11	14	15	10	14	10	14	12	11	10	13	13	11	17	16	17	12	14	14	13	9	13	16
252	UNIPROT_sp_P04066	UNIPROT_sp_P04066	4	4	4	FUCO_HUMAN Tissue alpha-L-fucosidase OS=Homo sapiens OX=9606 GN=FUCA1 PE=1 SV=4	1	4	4	4	0	1	1	2	0	2	1	1	0	0	1	1	0	2	2	1	1	0	1	0	0	1	1	2	0	2	1	1	2	4	0	0	3	1	3	1	1	0	1
253	UNIPROT_sp_P04070;UNIPROT_tr_E7END6;UNIPROT_sp_P04070-2;UNIPROT_tr_H7BYX9;UNIPROT_tr_E7EU72;UNIPROT_tr_E7EVH6;UNIPROT_tr_E7ENR9	UNIPROT_sp_P04070;UNIPROT_tr_E7END6;UNIPROT_sp_P04070-2;UNIPROT_tr_H7BYX9	7;7;7;4;1;1;1	7;7;7;4;1;1;1	7;7;7;4;1;1;1	PROC_HUMAN Vitamin K-dependent protein C OS=Homo sapiens OX=9606 GN=PROC PE=1 SV=1;E7END6_HUMAN Vitamin K-dependent protein C OS=Homo sapiens OX=9606 GN=PROC PE=1 SV=1;PROC_HUMAN Isoform 2 of Vitamin K-dependent protein C OS=Homo sapiens OX=9606 GN=PROC;H7	7	7	7	7	2	4	2	5	5	4	4	5	5	4	5	5	5	4	5	5	5	5	5	5	4	4	4	5	6	6	5	6	5	5	6	6	6	6	6	4	6	5	6
254	UNIPROT_sp_P04075;UNIPROT_tr_J3KPS3;UNIPROT_tr_H3BQN4;UNIPROT_sp_P04075-2;UNIPROT_tr_H3BU78;UNIPROT_tr_H3BUH7;UNIPROT_tr_H3BR04;UNIPROT_tr_H3BPS8;UNIPROT_tr_H3BR68;UNIPROT_tr_H3BMQ8	UNIPROT_sp_P04075;UNIPROT_tr_J3KPS3;UNIPROT_tr_H3BQN4;UNIPROT_sp_P04075-2;UNIPROT_tr_H3BU78;UNIPROT_tr_H3BUH7;UNIPROT_tr_H3BR04;UNIPROT_tr_H3BPS8	8;8;7;7;5;4;4;4;3;3	8;8;7;7;5;4;4;4;3;3	8;8;7;7;5;4;4;4;3;3	ALDOA_HUMAN Fructose-bisphosphate aldolase A OS=Homo sapiens OX=9606 GN=ALDOA PE=1 SV=2;J3KPS3_HUMAN Fructose-bisphosphate aldolase OS=Homo sapiens OX=9606 GN=ALDOA PE=1 SV=1;H3BQN4_HUMAN Fructose-bisphosphate aldolase OS=Homo sapiens OX=9606 GN=ALDOA PE=1	10	8	8	8	3	4	3	4	2	5	0	3	2	1	4	3	1	3	3	3	3	3	4	1	4	5	4	4	1	2	3	3	2	8	3	2	2	3	3	3	2	3	1
255	UNIPROT_sp_P04080;UNIPROT_tr_A0A1W2PQG6;UNIPROT_tr_A0A1W2PS52	UNIPROT_sp_P04080	3;1;1	3;1;1	3;1;1	CYTB_HUMAN Cystatin-B OS=Homo sapiens OX=9606 GN=CSTB PE=1 SV=2	3	3	3	3	0	0	0	1	0	0	1	1	0	1	3	0	1	0	1	1	0	0	0	1	2	0	0	1	0	0	0	0	0	2	1	1	0	0	0	0	0	3	0
256	UNIPROT_sp_P04083;UNIPROT_tr_Q5T3N1;UNIPROT_tr_Q5T3N0	UNIPROT_sp_P04083;UNIPROT_tr_Q5T3N1	12;8;5	12;8;5	12;8;5	ANXA1_HUMAN Annexin A1 OS=Homo sapiens OX=9606 GN=ANXA1 PE=1 SV=2;Q5T3N1_HUMAN Annexin (Fragment) OS=Homo sapiens OX=9606 GN=ANXA1 PE=1 SV=1	3	12	12	12	0	0	1	0	0	0	0	1	0	0	8	0	0	0	0	1	2	2	0	0	11	0	1	1	0	0	0	0	0	1	4	3	3	0	0	3	0	0	0
257	UNIPROT_sp_P04114;UNIPROT_tr_A8MUN2;UNIPROT_tr_A0A669KB70	UNIPROT_sp_P04114	482;83;5	482;83;5	477;78;5	APOB_HUMAN Apolipoprotein B-100 OS=Homo sapiens OX=9606 GN=APOB PE=1 SV=2	3	482	482	477	368	361	389	356	373	367	372	353	350	388	397	365	317	354	358	371	405	381	350	352	359	368	371	359	317	345	321	330	358	308	328	334	347	336	337	353	298	339	304
259	UNIPROT_tr_X6RKS3;UNIPROT_tr_A2A2V1;UNIPROT_sp_P04156	UNIPROT_tr_X6RKS3;UNIPROT_tr_A2A2V1;UNIPROT_sp_P04156	1;1;1	1;1;1	1;1;1	X6RKS3_HUMAN Major prion protein (Fragment) OS=Homo sapiens OX=9606 GN=PRNP PE=1 SV=1;A2A2V1_HUMAN Major prion protein (Fragment) OS=Homo sapiens OX=9606 GN=PRNP PE=1 SV=1;PRIO_HUMAN Major prion protein OS=Homo sapiens OX=9606 GN=PRNP PE=1 SV=1	3	1	1	1	0	0	0	0	1	0	1	1	1	0	1	0	1	1	1	0	0	0	1	1	0	0	0	1	1	1	0	1	1	1	1	1	0	1	1	1	1	1	0
260	UNIPROT_tr_F5H3C5;UNIPROT_sp_P04179-4;UNIPROT_tr_F5H4R2;UNIPROT_tr_F5GYZ5;UNIPROT_sp_P04179;UNIPROT_sp_P04179-3;UNIPROT_sp_P04179-2;UNIPROT_tr_G8JLJ2;UNIPROT_tr_G5E9P6;UNIPROT_tr_F5GXZ9	UNIPROT_tr_F5H3C5;UNIPROT_sp_P04179-4;UNIPROT_tr_F5H4R2;UNIPROT_tr_F5GYZ5;UNIPROT_sp_P04179;UNIPROT_sp_P04179-3;UNIPROT_sp_P04179-2	3;3;3;3;3;2;2;1;1;1	3;3;3;3;3;2;2;1;1;1	3;3;3;3;3;2;2;1;1;1	F5H3C5_HUMAN Superoxide dismutase (Fragment) OS=Homo sapiens OX=9606 GN=SOD2 PE=1 SV=1;SODM_HUMAN Isoform 4 of Superoxide dismutase [Mn], mitochondrial OS=Homo sapiens OX=9606 GN=SOD2;F5H4R2_HUMAN Superoxide dismutase (Fragment) OS=Homo sapiens OX=9606 GN=	10	3	3	3	1	1	2	2	1	2	2	1	1	1	1	1	1	1	1	1	2	1	1	1	0	1	2	2	1	2	0	2	2	2	3	2	2	2	1	1	1	1	1
261	UNIPROT_sp_P04180;UNIPROT_tr_J3QSE5;UNIPROT_tr_J3QKT0;UNIPROT_tr_I3L1Q6	UNIPROT_sp_P04180;UNIPROT_tr_J3QSE5;UNIPROT_tr_J3QKT0	8;7;4;2	8;7;4;2	8;7;4;2	LCAT_HUMAN Phosphatidylcholine-sterol acyltransferase OS=Homo sapiens OX=9606 GN=LCAT PE=1 SV=1;J3QSE5_HUMAN Phosphatidylcholine-sterol acyltransferase (Fragment) OS=Homo sapiens OX=9606 GN=LCAT PE=1 SV=1;J3QKT0_HUMAN Phosphatidylcholine-sterol acyltransfe	4	8	8	8	3	3	3	7	5	3	2	5	5	4	5	3	7	5	4	4	5	4	3	5	3	3	4	7	6	5	4	7	6	7	5	6	5	6	7	5	7	5	4
262	UNIPROT_sp_P04196	UNIPROT_sp_P04196	23	23	23	HRG_HUMAN Histidine-rich glycoprotein OS=Homo sapiens OX=9606 GN=HRG PE=1 SV=1	1	23	23	23	22	18	18	19	18	17	17	16	17	18	17	19	18	18	17	17	17	17	19	17	17	19	17	17	17	16	18	16	17	16	16	16	18	16	15	15	16	14	16
264	UNIPROT_sp_P04217-2	UNIPROT_sp_P04217-2	20	2	2	A1BG_HUMAN Isoform 2 of Alpha-1B-glycoprotein OS=Homo sapiens OX=9606 GN=A1BG	1	20	2	2	12	9	14	8	11	13	10	11	11	12	12	11	10	11	12	12	12	11	12	11	12	12	13	11	12	12	13	13	12	13	11	12	12	12	13	12	13	13	12
265	UNIPROT_sp_P04259	UNIPROT_sp_P04259	47	3	2	K2C6B_HUMAN Keratin, type II cytoskeletal 6B OS=Homo sapiens OX=9606 GN=KRT6B PE=1 SV=5	1	47	3	2	18	31	19	15	18	19	19	8	12	19	25	15	13	12	11	13	17	10	21	9	47	32	24	20	12	13	19	9	11	5	12	10	20	5	12	8	12	10	7
267	UNIPROT_sp_P04271;UNIPROT_tr_A8MRB1	UNIPROT_sp_P04271;UNIPROT_tr_A8MRB1	1;1	1;1	1;1	S100B_HUMAN Protein S100-B OS=Homo sapiens OX=9606 GN=S100B PE=1 SV=2;A8MRB1_HUMAN Protein S100-B OS=Homo sapiens OX=9606 GN=S100B PE=1 SV=1	2	1	1	1	0	0	0	0	0	0	0	0	0	0	0	0	0	0	0	0	0	0	0	0	0	0	0	0	0	0	0	0	0	0	0	0	0	0	0	0	0	0	0
268	UNIPROT_sp_P04275;UNIPROT_sp_P04275-2	UNIPROT_sp_P04275	49;3	49;3	49;3	VWF_HUMAN von Willebrand factor OS=Homo sapiens OX=9606 GN=VWF PE=1 SV=4	2	49	49	49	20	22	21	30	26	22	22	26	27	31	24	26	28	19	26	27	23	27	34	24	28	28	29	28	41	37	33	29	31	45	37	37	34	27	37	27	36	40	32
269	UNIPROT_sp_P04278;UNIPROT_tr_I3L145;UNIPROT_sp_P04278-5;UNIPROT_tr_A0A0C4DGN2;UNIPROT_sp_P04278-3;UNIPROT_tr_I3L2X4;UNIPROT_sp_P04278-2;UNIPROT_sp_P04278-4;UNIPROT_tr_B4DYU0;UNIPROT_tr_I3L1J1;UNIPROT_tr_B0FWH5;UNIPROT_tr_B0FWH6;UNIPROT_tr_I3L2F1;UNIPROT_tr_I3L4B9;UNIPROT_tr_I3L1C1;UNIPROT_tr_B0FWH7;UNIPROT_tr_I3L1G4;UNIPROT_tr_I3L0M1	UNIPROT_sp_P04278;UNIPROT_tr_I3L145;UNIPROT_sp_P04278-5;UNIPROT_tr_A0A0C4DGN2;UNIPROT_sp_P04278-3;UNIPROT_tr_I3L2X4;UNIPROT_sp_P04278-2;UNIPROT_sp_P04278-4;UNIPROT_tr_B4DYU0;UNIPROT_tr_I3L1J1	15;15;13;11;11;11;11;11;11;11;7;7;7;7;6;4;4;3	15;15;13;11;11;11;11;11;11;11;7;7;7;7;6;4;4;3	14;14;12;10;10;10;10;10;10;10;6;6;6;6;5;3;3;2	SHBG_HUMAN Sex hormone-binding globulin OS=Homo sapiens OX=9606 GN=SHBG PE=1 SV=2;I3L145_HUMAN Sex hormone-binding globulin OS=Homo sapiens OX=9606 GN=SHBG PE=1 SV=1;SHBG_HUMAN Isoform 5 of Sex hormone-binding globulin OS=Homo sapiens OX=9606 GN=SHBG;A0A0C	18	15	15	14	10	14	9	14	10	11	14	11	10	12	11	12	10	13	12	14	12	13	13	12	12	13	14	11	13	9	8	10	9	12	9	11	12	9	13	13	11	11	10
270	UNIPROT_sp_P04279;UNIPROT_sp_P04279-2	UNIPROT_sp_P04279;UNIPROT_sp_P04279-2	13;11	13;11	10;8	SEMG1_HUMAN Semenogelin-1 OS=Homo sapiens OX=9606 GN=SEMG1 PE=1 SV=2;SEMG1_HUMAN Isoform 2 of Semenogelin-1 OS=Homo sapiens OX=9606 GN=SEMG1	2	13	13	10	0	9	0	0	0	1	1	0	0	0	0	0	1	12	1	0	0	0	1	0	9	0	0	8	0	0	1	0	1	0	1	1	8	0	4	1	0	0	0
271	UNIPROT_sp_P04406-2;UNIPROT_sp_P04406;UNIPROT_tr_E7EUT5;UNIPROT_sp_O14556	UNIPROT_sp_P04406-2;UNIPROT_sp_P04406;UNIPROT_tr_E7EUT5	11;11;9;1	11;11;9;1	11;11;9;1	G3P_HUMAN Isoform 2 of Glyceraldehyde-3-phosphate dehydrogenase OS=Homo sapiens OX=9606 GN=GAPDH;G3P_HUMAN Glyceraldehyde-3-phosphate dehydrogenase OS=Homo sapiens OX=9606 GN=GAPDH PE=1 SV=3;E7EUT5_HUMAN Glyceraldehyde-3-phosphate dehydrogenase OS=Homo sap	4	11	11	11	2	2	4	6	1	5	4	2	2	1	4	3	2	3	4	4	4	1	4	3	11	3	3	2	1	4	2	3	2	5	5	6	2	2	4	1	1	3	5
272	UNIPROT_sp_P04424-2;UNIPROT_sp_P04424;UNIPROT_tr_A0A5F9ZHM8;UNIPROT_tr_F8W943;UNIPROT_sp_P04424-3;UNIPROT_tr_A0A5F9ZHC6	UNIPROT_sp_P04424-2;UNIPROT_sp_P04424;UNIPROT_tr_A0A5F9ZHM8;UNIPROT_tr_F8W943;UNIPROT_sp_P04424-3	5;5;3;3;3;2	5;5;3;3;3;2	5;5;3;3;3;2	ARLY_HUMAN Isoform 2 of Argininosuccinate lyase OS=Homo sapiens OX=9606 GN=ASL;ARLY_HUMAN Argininosuccinate lyase OS=Homo sapiens OX=9606 GN=ASL PE=1 SV=4;A0A5F9ZHM8_HUMAN Argininosuccinate lyase (Fragment) OS=Homo sapiens OX=9606 GN=ASL PE=1 SV=1;F8W943_H	6	5	5	5	0	0	0	2	0	1	0	0	0	0	0	0	0	0	0	0	0	0	0	0	0	0	1	0	0	2	1	0	2	5	2	2	0	0	0	0	0	2	0
273	UNIPROT_sp_P04430	UNIPROT_sp_P04430	1	1	1	KV116_HUMAN Immunoglobulin kappa variable 1-16 OS=Homo sapiens OX=9606 GN=IGKV1-16 PE=1 SV=2	1	1	1	1	0	0	0	0	0	0	0	0	0	0	0	1	0	0	0	0	0	0	0	0	0	0	0	0	0	0	0	0	1	0	0	0	0	0	0	0	0	0	1
274	UNIPROT_tr_Q5SRN7;UNIPROT_tr_A0A0G2JI36;UNIPROT_tr_A0A1W2PS24;UNIPROT_tr_A0A1W2PQD0;UNIPROT_tr_Q5SUL5;UNIPROT_sp_P04439;UNIPROT_tr_A0A1W2PSE7;UNIPROT_tr_Q5SRN5;UNIPROT_tr_A0A0G2JIF2;UNIPROT_sp_P04439-2;UNIPROT_tr_A0A0G2JL56;UNIPROT_sp_P01893	UNIPROT_tr_Q5SRN7;UNIPROT_tr_A0A0G2JI36;UNIPROT_tr_A0A1W2PS24;UNIPROT_tr_A0A1W2PQD0;UNIPROT_tr_Q5SUL5;UNIPROT_sp_P04439;UNIPROT_tr_A0A1W2PSE7;UNIPROT_tr_Q5SRN5;UNIPROT_tr_A0A0G2JIF2;UNIPROT_sp_P04439-2;UNIPROT_tr_A0A0G2JL56;UNIPROT_sp_P01893	4;4;4;4;4;4;4;4;4;4;4;3	2;2;2;2;2;2;2;2;2;2;2;2	2;2;2;2;2;2;2;2;2;2;2;2	Q5SRN7_HUMAN HLA class I histocompatibility antigen, A alpha chain OS=Homo sapiens OX=9606 GN=HLA-A PE=1 SV=2;A0A0G2JI36_HUMAN HLA class I histocompatibility antigen, A alpha chain OS=Homo sapiens OX=9606 GN=HLA-A PE=1 SV=1;A0A1W2PS24_HUMAN HLA class I his	12	4	2	2	3	0	1	2	0	4	2	1	3	1	0	4	0	0	3	3	2	2	0	0	0	1	0	0	0	1	0	2	1	3	2	2	3	0	2	0	2	0	0
275	UNIPROT_sp_P04746;UNIPROT_sp_P04746-2;UNIPROT_tr_H7BZQ8	UNIPROT_sp_P04746;UNIPROT_sp_P04746-2	17;9;3	5;3;1	4;3;1	AMYP_HUMAN Pancreatic alpha-amylase OS=Homo sapiens OX=9606 GN=AMY2A PE=1 SV=2;AMYP_HUMAN Isoform 2 of Pancreatic alpha-amylase OS=Homo sapiens OX=9606 GN=AMY2A	3	17	5	4	0	1	1	6	2	6	0	3	4	2	2	3	3	2	3	0	1	4	3	3	6	1	1	3	3	3	1	5	1	12	7	3	2	1	3	0	2	5	1
276	UNIPROT_sp_P04792;UNIPROT_tr_A0A6Q8PFK8;UNIPROT_tr_A0A6Q8PHJ6;UNIPROT_tr_A0A6Q8PGK1;UNIPROT_tr_A0A6Q8PFE7;UNIPROT_tr_A0A6Q8PF43;UNIPROT_tr_A0A6Q8PHA6;UNIPROT_tr_A0A6Q8PH65;UNIPROT_tr_A0A6Q8PGY2;UNIPROT_tr_C9J3N8	UNIPROT_sp_P04792;UNIPROT_tr_A0A6Q8PFK8;UNIPROT_tr_A0A6Q8PHJ6;UNIPROT_tr_A0A6Q8PGK1;UNIPROT_tr_A0A6Q8PFE7;UNIPROT_tr_A0A6Q8PF43;UNIPROT_tr_A0A6Q8PHA6;UNIPROT_tr_A0A6Q8PH65;UNIPROT_tr_A0A6Q8PGY2	14;12;11;11;7;7;7;7;7;1	14;12;11;11;7;7;7;7;7;1	14;12;11;11;7;7;7;7;7;1	HSPB1_HUMAN Heat shock protein beta-1 OS=Homo sapiens OX=9606 GN=HSPB1 PE=1 SV=2;A0A6Q8PFK8_HUMAN Heat shock protein beta-1 OS=Homo sapiens OX=9606 GN=HSPB1 PE=1 SV=1;A0A6Q8PHJ6_HUMAN Heat shock protein beta-1 OS=Homo sapiens OX=9606 GN=HSPB1 PE=1 SV=1;A0A	10	14	14	14	0	0	1	0	0	2	0	0	0	0	2	2	0	0	1	1	0	0	1	0	14	3	2	1	0	0	0	0	1	2	2	1	0	0	0	0	0	1	0
277	UNIPROT_tr_A0A0U1RRH7;UNIPROT_sp_Q96KK5;UNIPROT_tr_A0A0U1RR32;UNIPROT_sp_P04908;UNIPROT_sp_Q93077;UNIPROT_sp_Q7L7L0;UNIPROT_sp_P0C0S8;UNIPROT_sp_P20671;UNIPROT_sp_Q6FI13;UNIPROT_sp_Q9BTM1;UNIPROT_sp_Q16777;UNIPROT_sp_Q99878;UNIPROT_sp_Q71UI9;UNIPROT_sp_P0C0S5;UNIPROT_tr_A0A494C189;UNIPROT_tr_C9J0D1;UNIPROT_sp_Q71UI9-2;UNIPROT_tr_H0YFX9;UNIPROT_sp_Q96QV6;UNIPROT_tr_A0A3B3IS11;UNIPROT_sp_P16104;UNI…	UNIPROT_tr_A0A0U1RRH7;UNIPROT_sp_Q96KK5;UNIPROT_tr_A0A0U1RR32;UNIPROT_sp_P04908;UNIPROT_sp_Q93077;UNIPROT_sp_Q7L7L0;UNIPROT_sp_P0C0S8;UNIPROT_sp_P20671;UNIPROT_sp_Q6FI13;UNIPROT_sp_Q9BTM1;UNIPROT_sp_Q16777;UNIPROT_sp_Q99878;UNIPROT_sp_Q71UI9;UNIPROT_sp_P0C0S5;UNIPROT_tr_A0A494C189;UNIPROT_tr_C9J0D1;UNIPROT_sp_Q71UI9-2;UNIPROT_tr_H0YFX9;UNIPROT_sp_Q96QV6;UNIPROT_tr_A0A3B3IS11;UNIPROT_sp_P16104;UNI…	3;3;3;3;3;3;3;3;3;3;3;3;2;2;2;2;2;2;2;2;2;2;1;1;1;1;1	3;3;3;3;3;3;3;3;3;3;3;3;2;2;2;2;2;2;2;2;2;2;1;1;1;1;1	3;3;3;3;3;3;3;3;3;3;3;3;2;2;2;2;2;2;2;2;2;2;1;1;1;1;1	A0A0U1RRH7_HUMAN Histone H2A OS=Homo sapiens OX=9606 PE=3 SV=1;H2A1H_HUMAN Histone H2A type 1-H OS=Homo sapiens OX=9606 GN=H2AC12 PE=1 SV=3;A0A0U1RR32_HUMAN Histone H2A OS=Homo sapiens OX=9606 GN=hCG_2039566 PE=3 SV=1;H2A1B_HUMAN Histone H2A type 1-B/E OS=	27	3	3	3	0	2	2	2	3	3	1	0	0	2	3	2	1	1	1	2	2	1	2	2	3	1	2	1	0	3	2	2	0	3	3	2	1	0	0	2	0	0	3
278	UNIPROT_sp_P05019-3;UNIPROT_sp_P05019-2;UNIPROT_sp_P05019-4;UNIPROT_sp_P05019	UNIPROT_sp_P05019-3;UNIPROT_sp_P05019-2;UNIPROT_sp_P05019-4;UNIPROT_sp_P05019	1;1;1;1	1;1;1;1	1;1;1;1	IGF1_HUMAN Isoform 3 of Insulin-like growth factor I OS=Homo sapiens OX=9606 GN=IGF1;IGF1_HUMAN Isoform 2 of Insulin-like growth factor I OS=Homo sapiens OX=9606 GN=IGF1;IGF1_HUMAN Isoform 4 of Insulin-like growth factor I OS=Homo sapiens OX=9606 GN=IGF1;I	4	1	1	1	0	1	1	1	1	1	0	1	1	1	1	1	1	1	1	1	1	1	0	1	1	1	1	1	1	1	1	1	1	1	1	1	1	1	1	1	0	1	0
279	UNIPROT_tr_A0A3B3IS80;UNIPROT_sp_P05062;UNIPROT_tr_A0A087WXX2;UNIPROT_tr_A0A3B3ITZ0	UNIPROT_tr_A0A3B3IS80;UNIPROT_sp_P05062;UNIPROT_tr_A0A087WXX2	12;12;9;5	12;12;9;5	12;12;9;5	A0A3B3IS80_HUMAN Fructose-bisphosphate aldolase OS=Homo sapiens OX=9606 GN=ALDOB PE=1 SV=1;ALDOB_HUMAN Fructose-bisphosphate aldolase B OS=Homo sapiens OX=9606 GN=ALDOB PE=1 SV=2;A0A087WXX2_HUMAN Fructose-bisphosphate aldolase OS=Homo sapiens OX=9606 GN=AL	4	12	12	12	2	2	4	7	1	10	0	4	0	5	6	4	4	2	5	3	2	2	0	2	2	4	8	4	6	6	5	6	7	10	7	7	7	5	7	6	3	6	6
280	UNIPROT_sp_P05067-10;UNIPROT_tr_A0A0A0MRG2;UNIPROT_sp_P05067-4;UNIPROT_tr_E9PG40;UNIPROT_sp_P05067-6;UNIPROT_sp_P05067-11;UNIPROT_sp_P05067-8;UNIPROT_sp_P05067;UNIPROT_sp_P05067-3;UNIPROT_sp_P05067-5;UNIPROT_sp_P05067-7;UNIPROT_sp_P05067-9;UNIPROT_tr_H7C0V9;UNIPROT_tr_H7C2L2	UNIPROT_sp_P05067-10;UNIPROT_tr_A0A0A0MRG2;UNIPROT_sp_P05067-4;UNIPROT_tr_E9PG40;UNIPROT_sp_P05067-6;UNIPROT_sp_P05067-11;UNIPROT_sp_P05067-8;UNIPROT_sp_P05067;UNIPROT_sp_P05067-3;UNIPROT_sp_P05067-5;UNIPROT_sp_P05067-7;UNIPROT_sp_P05067-9;UNIPROT_tr_H7C0V9	7;7;7;7;7;7;7;7;6;6;6;6;4;2	7;7;7;7;7;7;7;7;6;6;6;6;4;2	7;7;7;7;7;7;7;7;6;6;6;6;4;2	A4_HUMAN Isoform APP639 of Amyloid-beta precursor protein OS=Homo sapiens OX=9606 GN=APP;A0A0A0MRG2_HUMAN Amyloid-beta A4 protein OS=Homo sapiens OX=9606 GN=APP PE=1 SV=1;A4_HUMAN Isoform APP695 of Amyloid-beta precursor protein OS=Homo sapiens OX=9606 GN=	14	7	7	7	4	6	5	3	5	5	7	7	4	4	3	4	4	6	5	7	4	6	7	6	3	4	5	6	4	6	4	7	7	7	5	4	6	7	3	4	7	5	3
281	UNIPROT_sp_P05089-3;UNIPROT_sp_P05089;UNIPROT_sp_P05089-2;UNIPROT_tr_A0A5F9ZH78;UNIPROT_tr_A0A5F9ZGN6	UNIPROT_sp_P05089-3;UNIPROT_sp_P05089;UNIPROT_sp_P05089-2;UNIPROT_tr_A0A5F9ZH78;UNIPROT_tr_A0A5F9ZGN6	3;3;3;2;2	3;3;3;2;2	3;3;3;2;2	ARGI1_HUMAN Isoform 3 of Arginase-1 OS=Homo sapiens OX=9606 GN=ARG1;ARGI1_HUMAN Arginase-1 OS=Homo sapiens OX=9606 GN=ARG1 PE=1 SV=2;ARGI1_HUMAN Isoform 2 of Arginase-1 OS=Homo sapiens OX=9606 GN=ARG1;A0A5F9ZH78_HUMAN Arginase-1 OS=Homo sapiens OX=9606 GN=	5	3	3	3	0	0	0	0	0	0	0	0	0	0	0	0	0	0	0	0	0	0	0	0	3	0	0	0	0	0	0	0	0	0	0	0	0	0	0	0	0	0	0
282	UNIPROT_sp_P05090;UNIPROT_tr_C9JF17	UNIPROT_sp_P05090;UNIPROT_tr_C9JF17	4;4	4;4	4;4	APOD_HUMAN Apolipoprotein D OS=Homo sapiens OX=9606 GN=APOD PE=1 SV=1;C9JF17_HUMAN Apolipoprotein D (Fragment) OS=Homo sapiens OX=9606 GN=APOD PE=1 SV=1	2	4	4	4	4	3	3	2	2	3	3	2	2	2	2	2	2	2	2	2	2	2	2	2	2	4	2	2	2	2	2	2	2	2	2	2	2	2	2	2	2	2	2
283	UNIPROT_sp_P05109	UNIPROT_sp_P05109	9	9	9	S10A8_HUMAN Protein S100-A8 OS=Homo sapiens OX=9606 GN=S100A8 PE=1 SV=1	1	9	9	9	4	4	5	6	4	4	7	3	4	6	7	5	3	4	5	4	6	4	4	4	4	5	5	4	5	5	7	4	4	5	5	7	5	4	4	3	4	4	3
284	UNIPROT_sp_P05120;UNIPROT_tr_E7EPJ9;UNIPROT_tr_E7ERB5;UNIPROT_tr_H7C004;UNIPROT_tr_H7BYS2;UNIPROT_tr_E9PDK7	UNIPROT_sp_P05120;UNIPROT_tr_E7EPJ9	5;3;2;2;2;1	5;3;2;2;2;1	5;3;2;2;2;1	PAI2_HUMAN Plasminogen activator inhibitor 2 OS=Homo sapiens OX=9606 GN=SERPINB2 PE=1 SV=2;E7EPJ9_HUMAN Plasminogen activator inhibitor 2 (Fragment) OS=Homo sapiens OX=9606 GN=SERPINB2 PE=1 SV=1	6	5	5	5	0	0	0	0	0	0	0	0	1	0	0	0	1	0	0	0	0	0	0	0	4	0	0	1	0	0	0	0	0	0	0	0	0	0	0	0	0	0	0
285	UNIPROT_sp_P05121;UNIPROT_sp_P05121-2	UNIPROT_sp_P05121;UNIPROT_sp_P05121-2	13;12	13;12	13;12	PAI1_HUMAN Plasminogen activator inhibitor 1 OS=Homo sapiens OX=9606 GN=SERPINE1 PE=1 SV=1;PAI1_HUMAN Isoform 2 of Plasminogen activator inhibitor 1 OS=Homo sapiens OX=9606 GN=SERPINE1	2	13	13	13	0	1	6	2	0	5	4	3	3	5	5	5	3	4	6	7	4	5	5	5	2	3	5	2	7	6	5	7	7	11	10	10	4	5	5	10	4	6	6
286	UNIPROT_tr_V9GYG0;UNIPROT_sp_P12236;UNIPROT_sp_P12235;UNIPROT_sp_P05141;UNIPROT_sp_Q9H0C2	UNIPROT_tr_V9GYG0;UNIPROT_sp_P12236;UNIPROT_sp_P12235;UNIPROT_sp_P05141;UNIPROT_sp_Q9H0C2	2;2;2;2;1	2;2;2;2;1	2;2;2;2;1	V9GYG0_HUMAN ADP/ATP translocase OS=Homo sapiens OX=9606 GN=SLC25A4 PE=1 SV=1;ADT3_HUMAN ADP/ATP translocase 3 OS=Homo sapiens OX=9606 GN=SLC25A6 PE=1 SV=4;ADT1_HUMAN ADP/ATP translocase 1 OS=Homo sapiens OX=9606 GN=SLC25A4 PE=1 SV=4;ADT2_HUMAN ADP/ATP tra	5	2	2	2	0	1	0	0	2	2	2	0	0	0	0	1	2	0	0	0	0	0	0	0	1	0	0	0	0	0	0	0	0	0	0	0	0	0	0	0	0	0	0
287	UNIPROT_sp_P05154;UNIPROT_tr_G3V2M1;UNIPROT_tr_G3V264;UNIPROT_tr_G3V482;UNIPROT_tr_G3V265;UNIPROT_tr_G3V4B4;UNIPROT_tr_G3V3F5	UNIPROT_sp_P05154;UNIPROT_tr_G3V2M1	14;8;6;5;5;2;2	14;8;6;5;5;2;2	14;8;6;5;5;2;2	IPSP_HUMAN Plasma serine protease inhibitor OS=Homo sapiens OX=9606 GN=SERPINA5 PE=1 SV=3;G3V2M1_HUMAN Plasma serine protease inhibitor (Fragment) OS=Homo sapiens OX=9606 GN=SERPINA5 PE=1 SV=1	7	14	14	14	12	10	11	11	10	10	9	10	10	11	11	10	10	10	11	11	12	10	11	10	11	11	9	10	2	2	5	4	3	6	8	9	1	7	10	2	1	8	3
288	UNIPROT_sp_P05155-2;UNIPROT_sp_P05155;UNIPROT_sp_P05155-3;UNIPROT_tr_A0A7I2V2D2;UNIPROT_tr_H9KV48;UNIPROT_tr_E9PGN7;UNIPROT_tr_A0A087WUD9;UNIPROT_tr_A0A7I2V5R3;UNIPROT_tr_A0A7I2V2X2;UNIPROT_tr_A0A7I2V4I9;CON__P50448	UNIPROT_sp_P05155-2;UNIPROT_sp_P05155;UNIPROT_sp_P05155-3;UNIPROT_tr_A0A7I2V2D2;UNIPROT_tr_H9KV48;UNIPROT_tr_E9PGN7;UNIPROT_tr_A0A087WUD9;UNIPROT_tr_A0A7I2V5R3	27;27;27;26;24;24;20;17;4;4;1	27;27;27;26;24;24;20;17;4;4;1	27;27;27;26;24;24;20;17;4;4;1	IC1_HUMAN Isoform 2 of Plasma protease C1 inhibitor OS=Homo sapiens OX=9606 GN=SERPING1;IC1_HUMAN Plasma protease C1 inhibitor OS=Homo sapiens OX=9606 GN=SERPING1 PE=1 SV=2;IC1_HUMAN Isoform 3 of Plasma protease C1 inhibitor OS=Homo sapiens OX=9606 GN=SERP	11	27	27	27	23	22	23	22	19	22	22	20	21	22	22	21	20	21	22	21	23	20	21	21	20	23	22	21	17	24	23	21	22	23	22	23	23	23	22	23	19	22	19
289	UNIPROT_tr_G3XAM2;UNIPROT_sp_P05156;UNIPROT_tr_E7ETH0;UNIPROT_tr_A0A2R8Y3M9;UNIPROT_tr_D6R9Z8;UNIPROT_tr_A0A087X0I2	UNIPROT_tr_G3XAM2;UNIPROT_sp_P05156;UNIPROT_tr_E7ETH0;UNIPROT_tr_A0A2R8Y3M9	14;14;14;11;2;2	14;14;14;11;2;2	14;14;14;11;2;2	G3XAM2_HUMAN Complement factor I OS=Homo sapiens OX=9606 GN=CFI PE=1 SV=1;CFAI_HUMAN Complement factor I OS=Homo sapiens OX=9606 GN=CFI PE=1 SV=2;E7ETH0_HUMAN Complement factor I OS=Homo sapiens OX=9606 GN=CFI PE=1 SV=1;A0A2R8Y3M9_HUMAN Uncharacterized pro	6	14	14	14	10	12	11	12	13	11	13	13	12	13	10	13	12	13	13	13	11	11	13	13	13	12	12	13	13	13	12	12	11	12	12	11	13	12	13	12	12	12	12
290	UNIPROT_sp_P05160;UNIPROT_tr_A0A3B3IS66	UNIPROT_sp_P05160	8;3	8;3	8;3	F13B_HUMAN Coagulation factor XIII B chain OS=Homo sapiens OX=9606 GN=F13B PE=1 SV=3	2	8	8	8	6	4	7	7	8	6	7	8	7	7	8	8	7	6	8	8	6	7	8	7	7	7	8	8	5	8	8	8	7	6	8	8	8	8	8	6	6	7	8
291	UNIPROT_sp_P05164-2;UNIPROT_sp_P05164;UNIPROT_sp_P05164-3;UNIPROT_tr_J3QSF7	UNIPROT_sp_P05164-2;UNIPROT_sp_P05164;UNIPROT_sp_P05164-3	21;21;21;3	21;21;21;3	19;19;19;3	PERM_HUMAN Isoform H14 of Myeloperoxidase OS=Homo sapiens OX=9606 GN=MPO;PERM_HUMAN Myeloperoxidase OS=Homo sapiens OX=9606 GN=MPO PE=1 SV=1;PERM_HUMAN Isoform H7 of Myeloperoxidase OS=Homo sapiens OX=9606 GN=MPO	4	21	21	19	4	2	3	5	3	1	2	0	6	4	5	2	1	3	9	5	5	2	1	2	0	6	2	2	11	12	11	4	2	18	15	16	6	1	11	14	2	8	4
292	UNIPROT_sp_P05362;UNIPROT_tr_K7EKL8;UNIPROT_tr_E7ESS4	UNIPROT_sp_P05362;UNIPROT_tr_K7EKL8	8;5;2	8;5;2	8;5;2	ICAM1_HUMAN Intercellular adhesion molecule 1 OS=Homo sapiens OX=9606 GN=ICAM1 PE=1 SV=2;K7EKL8_HUMAN Intercellular adhesion molecule 1 (Fragment) OS=Homo sapiens OX=9606 GN=ICAM1 PE=1 SV=1	3	8	8	8	2	5	6	6	4	6	6	7	5	4	4	7	5	8	6	7	5	7	6	7	6	6	4	4	6	3	4	2	5	8	4	5	4	2	5	4	3	3	3
293	UNIPROT_sp_P05387	UNIPROT_sp_P05387	2	2	2	RLA2_HUMAN 60S acidic ribosomal protein P2 OS=Homo sapiens OX=9606 GN=RPLP2 PE=1 SV=1	1	2	2	2	0	0	0	0	0	0	0	0	0	0	0	0	0	0	0	0	0	0	0	0	2	0	0	0	0	0	0	0	0	2	0	0	0	0	0	0	0	0	0
294	UNIPROT_tr_S4R3A2;UNIPROT_tr_S4R371;UNIPROT_sp_P05413	UNIPROT_tr_S4R3A2;UNIPROT_tr_S4R371;UNIPROT_sp_P05413	2;2;2	2;2;2	2;2;2	S4R3A2_HUMAN Fatty acid-binding protein, heart OS=Homo sapiens OX=9606 GN=FABP3 PE=1 SV=1;S4R371_HUMAN Fatty acid-binding protein, heart (Fragment) OS=Homo sapiens OX=9606 GN=FABP3 PE=1 SV=1;FABPH_HUMAN Fatty acid-binding protein, heart OS=Homo sapiens OX=	3	2	2	2	0	0	0	0	1	0	0	0	0	0	0	0	0	0	0	0	0	0	0	0	1	0	0	0	0	0	0	0	0	2	1	1	0	0	0	0	0	0	0
295	UNIPROT_sp_P05451	UNIPROT_sp_P05451	4	4	2	REG1A_HUMAN Lithostathine-1-alpha OS=Homo sapiens OX=9606 GN=REG1A PE=1 SV=3	1	4	4	2	0	0	0	1	0	0	0	1	1	0	1	0	1	0	1	1	0	1	1	1	1	0	0	0	2	2	0	0	1	4	1	1	1	0	1	1	1	2	1
296	UNIPROT_tr_E9PHK0;UNIPROT_sp_P05452	UNIPROT_tr_E9PHK0;UNIPROT_sp_P05452	7;7	7;7	5;5	E9PHK0_HUMAN Tetranectin OS=Homo sapiens OX=9606 GN=CLEC3B PE=1 SV=1;TETN_HUMAN Tetranectin OS=Homo sapiens OX=9606 GN=CLEC3B PE=1 SV=3	2	7	7	5	5	6	6	5	6	5	4	6	5	5	5	4	5	4	6	4	4	6	3	6	5	6	4	5	3	4	4	4	5	4	4	4	4	5	5	5	5	4	5
297	UNIPROT_sp_P05543;CON__Q9TT36	UNIPROT_sp_P05543	20;5	20;5	20;5	THBG_HUMAN Thyroxine-binding globulin OS=Homo sapiens OX=9606 GN=SERPINA7 PE=1 SV=2	2	20	20	20	15	16	16	17	17	19	14	16	18	18	18	18	14	18	16	16	17	15	17	16	16	16	17	17	17	17	14	15	17	18	17	17	16	16	18	18	15	16	16
298	UNIPROT_sp_P05546;CON__ENSEMBL:ENSBTAP00000018574	UNIPROT_sp_P05546	31;5	31;5	31;5	HEP2_HUMAN Heparin cofactor 2 OS=Homo sapiens OX=9606 GN=SERPIND1 PE=1 SV=3	2	31	31	31	26	24	26	24	24	26	27	23	25	26	26	22	21	25	27	27	25	25	27	25	23	27	24	21	25	24	25	25	26	25	25	26	25	25	26	25	22	23	19
299	UNIPROT_tr_A0A7I2V5Z8;UNIPROT_tr_A0A7I2V5T3;UNIPROT_tr_H7C4K3;UNIPROT_sp_P05556-2;UNIPROT_tr_A0A7I2V348;UNIPROT_tr_A0A7I2V2F9;UNIPROT_sp_P05556;UNIPROT_tr_E7EUI6;UNIPROT_sp_P05556-5;UNIPROT_tr_C9JPK5;UNIPROT_sp_P05556-4;UNIPROT_sp_P05556-3;UNIPROT_tr_Q5T3E6;UNIPROT_tr_E9PLR6;UNIPROT_tr_E7EQW5	UNIPROT_tr_A0A7I2V5Z8;UNIPROT_tr_A0A7I2V5T3;UNIPROT_tr_H7C4K3;UNIPROT_sp_P05556-2;UNIPROT_tr_A0A7I2V348;UNIPROT_tr_A0A7I2V2F9;UNIPROT_sp_P05556;UNIPROT_tr_E7EUI6;UNIPROT_sp_P05556-5;UNIPROT_tr_C9JPK5;UNIPROT_sp_P05556-4;UNIPROT_sp_P05556-3;UNIPROT_tr_Q5T3E6;UNIPROT_tr_E9PLR6;UNIPROT_tr_E7EQW5	2;2;2;2;2;2;2;2;2;2;2;2;1;1;1	2;2;2;2;2;2;2;2;2;2;2;2;1;1;1	2;2;2;2;2;2;2;2;2;2;2;2;1;1;1	A0A7I2V5Z8_HUMAN Integrin beta-1 OS=Homo sapiens OX=9606 GN=ITGB1 PE=4 SV=1;A0A7I2V5T3_HUMAN Integrin beta-1 OS=Homo sapiens OX=9606 GN=ITGB1 PE=4 SV=1;H7C4K3_HUMAN Integrin beta-1 OS=Homo sapiens OX=9606 GN=ITGB1 PE=1 SV=2;ITB1_HUMAN Isoform 2 of Integrin	15	2	2	2	2	0	2	0	1	0	0	0	0	0	1	0	0	1	1	1	0	1	0	1	0	1	2	1	1	1	0	1	1	1	1	1	1	1	0	1	0	1	1
300	UNIPROT_sp_P05976;UNIPROT_sp_P05976-2	UNIPROT_sp_P05976;UNIPROT_sp_P05976-2	3;2	3;2	3;2	MYL1_HUMAN Myosin light chain 1/3, skeletal muscle isoform OS=Homo sapiens OX=9606 GN=MYL1 PE=1 SV=3;MYL1_HUMAN Isoform MLC3 of Myosin light chain 1/3, skeletal muscle isoform OS=Homo sapiens OX=9606 GN=MYL1	2	3	3	3	0	0	0	0	0	0	0	0	0	0	0	0	0	0	0	0	0	0	0	0	0	0	0	0	0	0	0	0	0	3	0	0	0	0	0	0	0	0	0
301	UNIPROT_sp_P06276;UNIPROT_tr_F8WF14;UNIPROT_tr_F8WEX7;UNIPROT_tr_H0Y885;UNIPROT_tr_H7C4Y0	UNIPROT_sp_P06276;UNIPROT_tr_F8WF14;UNIPROT_tr_F8WEX7	20;18;16;4;2	20;18;16;4;2	20;18;16;4;2	CHLE_HUMAN Cholinesterase OS=Homo sapiens OX=9606 GN=BCHE PE=1 SV=1;F8WF14_HUMAN Carboxylic ester hydrolase OS=Homo sapiens OX=9606 GN=BCHE PE=1 SV=1;F8WEX7_HUMAN Carboxylic ester hydrolase OS=Homo sapiens OX=9606 GN=BCHE PE=1 SV=1	5	20	20	20	12	12	13	14	16	12	13	11	17	15	14	18	15	16	13	14	15	16	10	15	15	13	15	15	15	14	14	14	12	12	14	14	12	16	14	15	14	16	14
302	UNIPROT_sp_P06312	UNIPROT_sp_P06312	3	3	3	KV401_HUMAN Immunoglobulin kappa variable 4-1 OS=Homo sapiens OX=9606 GN=IGKV4-1 PE=1 SV=1	1	3	3	3	0	0	0	0	0	0	0	1	1	1	0	2	1	1	1	0	0	0	0	1	1	0	2	1	2	2	2	2	2	2	2	2	1	1	2	2	2	2	2
303	UNIPROT_sp_P06331	UNIPROT_sp_P06331	1	1	1	HV434_HUMAN Immunoglobulin heavy variable 4-34 OS=Homo sapiens OX=9606 GN=IGHV4-34 PE=1 SV=2	1	1	1	1	0	0	0	0	0	0	0	0	0	0	0	0	0	0	0	0	0	0	0	0	0	0	0	0	0	0	0	1	0	0	0	0	0	0	0	1	0	0	1
304	UNIPROT_sp_P06396;UNIPROT_sp_P06396-4;UNIPROT_sp_P06396-3;UNIPROT_tr_A0A0A0MS51;UNIPROT_tr_A0A0A0MT01;REV__UNIPROT_tr_H0YJM7;REV__UNIPROT_tr_A0A6Q8PG26;REV__UNIPROT_sp_Q6TDU7-4;REV__UNIPROT_sp_Q6TDU7-2;REV__UNIPROT_sp_Q6TDU7-3;REV__UNIPROT_sp_Q6TDU7;REV__UNIPROT_tr_F8W8F9	UNIPROT_sp_P06396;UNIPROT_sp_P06396-4;UNIPROT_sp_P06396-3;UNIPROT_tr_A0A0A0MS51;UNIPROT_tr_A0A0A0MT01	45;43;43;43;43;1;1;1;1;1;1;1	45;43;43;43;43;1;1;1;1;1;1;1	2;0;0;0;0;0;0;0;0;0;0;0	GELS_HUMAN Gelsolin OS=Homo sapiens OX=9606 GN=GSN PE=1 SV=1;GELS_HUMAN Isoform 4 of Gelsolin OS=Homo sapiens OX=9606 GN=GSN;GELS_HUMAN Isoform 3 of Gelsolin OS=Homo sapiens OX=9606 GN=GSN;A0A0A0MS51_HUMAN Actin-depolymerizing factor OS=Homo sapiens OX=960	12	45	45	2	39	38	42	36	35	41	36	35	34	37	36	33	33	37	37	35	38	40	37	35	36	40	36	36	34	35	35	35	34	34	33	34	35	34	33	34	35	32	32
305	UNIPROT_sp_P06396-2;UNIPROT_tr_Q5T0I0	UNIPROT_sp_P06396-2	45;16	2;2	2;2	GELS_HUMAN Isoform 2 of Gelsolin OS=Homo sapiens OX=9606 GN=GSN	2	45	2	2	39	37	41	35	35	40	35	34	33	36	35	32	33	36	37	35	37	40	37	34	35	39	35	35	34	35	35	35	33	33	32	34	34	33	32	33	35	31	31
306	UNIPROT_sp_P06576;UNIPROT_tr_H0YH81;UNIPROT_tr_F8W0P7;UNIPROT_tr_F8W079;UNIPROT_tr_H0YI37	UNIPROT_sp_P06576;UNIPROT_tr_H0YH81	5;3;2;2;1	5;3;2;2;1	5;3;2;2;1	ATPB_HUMAN ATP synthase subunit beta, mitochondrial OS=Homo sapiens OX=9606 GN=ATP5F1B PE=1 SV=3;H0YH81_HUMAN ATP synthase subunit beta (Fragment) OS=Homo sapiens OX=9606 GN=ATP5F1B PE=1 SV=1	5	5	5	5	1	1	0	1	3	3	1	1	1	0	2	1	1	0	2	1	0	0	0	1	2	1	0	2	2	0	1	1	0	0	1	2	1	1	1	1	1	1	1
307	UNIPROT_sp_P06681-3;UNIPROT_tr_A0A0G2JL69;UNIPROT_sp_P06681;UNIPROT_tr_B4DQI1;UNIPROT_tr_A0A0G2JIE7;UNIPROT_tr_H0Y3H6;UNIPROT_sp_P06681-2;UNIPROT_tr_E9PDZ0;UNIPROT_tr_A0A0G2JK28;UNIPROT_tr_H0Y868	UNIPROT_sp_P06681-3;UNIPROT_tr_A0A0G2JL69;UNIPROT_sp_P06681;UNIPROT_tr_B4DQI1;UNIPROT_tr_A0A0G2JIE7;UNIPROT_tr_H0Y3H6;UNIPROT_sp_P06681-2;UNIPROT_tr_E9PDZ0;UNIPROT_tr_A0A0G2JK28	31;31;31;30;29;29;29;25;16;9	7;7;7;7;5;5;5;2;2;2	7;7;7;7;5;5;5;2;2;2	CO2_HUMAN Isoform 3 of Complement C2 OS=Homo sapiens OX=9606 GN=C2;A0A0G2JL69_HUMAN C3/C5 convertase OS=Homo sapiens OX=9606 GN=C2 PE=1 SV=1;CO2_HUMAN Complement C2 OS=Homo sapiens OX=9606 GN=C2 PE=1 SV=2;B4DQI1_HUMAN Complement C2 OS=Homo sapiens OX=9606	10	31	7	7	24	21	23	25	19	23	22	21	21	23	22	19	20	22	23	20	22	22	20	21	20	24	21	20	21	23	20	21	24	22	20	21	22	20	22	22	20	21	22
308	UNIPROT_sp_P06702	UNIPROT_sp_P06702	10	10	10	S10A9_HUMAN Protein S100-A9 OS=Homo sapiens OX=9606 GN=S100A9 PE=1 SV=1	1	10	10	10	6	9	9	7	6	9	9	7	9	8	9	8	7	7	7	9	10	7	7	8	8	9	8	8	7	8	8	8	8	8	10	10	7	7	8	8	8	7	7
309	UNIPROT_sp_P06727	UNIPROT_sp_P06727	52	52	50	APOA4_HUMAN Apolipoprotein A-IV OS=Homo sapiens OX=9606 GN=APOA4 PE=1 SV=4	1	52	52	50	48	48	46	42	38	46	44	39	42	44	45	41	40	42	45	41	46	42	42	42	45	47	47	39	34	36	34	38	40	39	34	37	35	38	36	37	34	33	33
310	UNIPROT_sp_P06732	UNIPROT_sp_P06732	20	20	20	KCRM_HUMAN Creatine kinase M-type OS=Homo sapiens OX=9606 GN=CKM PE=1 SV=2	1	20	20	20	8	0	7	0	5	10	6	4	1	0	7	3	3	11	12	1	9	7	1	3	1	12	8	1	0	5	8	7	4	19	11	9	7	6	2	3	2	9	6
311	UNIPROT_tr_A0A2R8Y6G6;UNIPROT_sp_P06733;UNIPROT_sp_P06733-2;UNIPROT_tr_K7EM90;UNIPROT_tr_A0A2R8YEM5;UNIPROT_tr_A0A2R8Y879;UNIPROT_tr_A0A2R8Y798;UNIPROT_tr_K7ERS8;UNIPROT_tr_A0A2R8YEG5;UNIPROT_tr_F5H1C3	UNIPROT_tr_A0A2R8Y6G6;UNIPROT_sp_P06733;UNIPROT_sp_P06733-2	16;16;12;7;5;4;3;3;3;1	16;16;12;7;5;4;3;3;3;1	15;15;12;6;4;3;2;2;2;0	A0A2R8Y6G6_HUMAN 2-phospho-D-glycerate hydro-lyase OS=Homo sapiens OX=9606 GN=ENO1 PE=1 SV=1;ENOA_HUMAN Alpha-enolase OS=Homo sapiens OX=9606 GN=ENO1 PE=1 SV=2;ENOA_HUMAN Isoform MBP-1 of Alpha-enolase OS=Homo sapiens OX=9606 GN=ENO1	10	16	16	15	1	1	3	5	3	3	4	4	2	4	3	3	2	4	4	4	3	4	2	4	13	3	3	2	2	4	5	3	1	7	9	10	2	2	1	2	2	5	5
312	UNIPROT_sp_P06737-2;UNIPROT_sp_P06737;UNIPROT_tr_E9PK47	UNIPROT_sp_P06737-2;UNIPROT_sp_P06737;UNIPROT_tr_E9PK47	14;14;13	14;14;13	10;10;9	PYGL_HUMAN Isoform 2 of Glycogen phosphorylase, liver form OS=Homo sapiens OX=9606 GN=PYGL;PYGL_HUMAN Glycogen phosphorylase, liver form OS=Homo sapiens OX=9606 GN=PYGL PE=1 SV=4;E9PK47_HUMAN Alpha-1,4 glucan phosphorylase OS=Homo sapiens OX=9606 GN=PYGL P	3	14	14	10	0	0	0	1	0	0	0	0	0	0	0	0	0	0	0	0	0	0	0	0	3	0	0	0	0	1	0	0	0	7	8	6	0	0	0	0	0	0	0
313	UNIPROT_tr_A0A2U3TZU2;UNIPROT_sp_P06744;UNIPROT_sp_P06744-2;UNIPROT_tr_K7EQ48;UNIPROT_tr_A0A0J9YXP8;UNIPROT_tr_A0A2R8Y6C7;UNIPROT_tr_A0A0J9YYH3;UNIPROT_tr_A0A0J9YX90;UNIPROT_tr_K7ERC6;UNIPROT_tr_K7EPY4;UNIPROT_tr_K7ENA0;UNIPROT_tr_A0A0J9YXM3;UNIPROT_tr_K7EP41;UNIPROT_tr_K7ELR7;UNIPROT_tr_A0A2R8YF08;UNIPROT_tr_K7EIL4;UNIPROT_tr_K7ESF4;UNIPROT_tr_K7ERK8;UNIPROT_tr_A0A0J9YXH9;UNIPROT_tr_A0A0J9YYI8	UNIPROT_tr_A0A2U3TZU2;UNIPROT_sp_P06744;UNIPROT_sp_P06744-2;UNIPROT_tr_K7EQ48;UNIPROT_tr_A0A0J9YXP8;UNIPROT_tr_A0A2R8Y6C7;UNIPROT_tr_A0A0J9YYH3;UNIPROT_tr_A0A0J9YX90	13;13;12;10;8;8;8;7;3;2;2;2;2;2;2;1;1;1;1;1	13;13;12;10;8;8;8;7;3;2;2;2;2;2;2;1;1;1;1;1	9;9;8;8;6;6;6;5;2;1;2;2;1;1;1;1;1;1;1;1	A0A2U3TZU2_HUMAN Glucose-6-phosphate isomerase OS=Homo sapiens OX=9606 GN=GPI PE=1 SV=1;G6PI_HUMAN Glucose-6-phosphate isomerase OS=Homo sapiens OX=9606 GN=GPI PE=1 SV=4;G6PI_HUMAN Isoform 2 of Glucose-6-phosphate isomerase OS=Homo sapiens OX=9606 GN=GPI;K	20	13	13	9	0	0	1	2	0	1	0	0	0	0	1	1	0	1	0	0	0	0	0	1	6	0	0	0	1	0	0	0	2	12	7	6	0	0	3	2	2	2	3
314	UNIPROT_tr_A0A087WWU8;UNIPROT_sp_P06753-5;UNIPROT_sp_P06753-2;UNIPROT_sp_P06753-4;UNIPROT_sp_P06753-3;UNIPROT_sp_P06753-6;UNIPROT_tr_D6R904;UNIPROT_sp_P06753-7;UNIPROT_tr_Q5VU61;UNIPROT_tr_H0YL80;UNIPROT_tr_A0A494C0G0	UNIPROT_tr_A0A087WWU8;UNIPROT_sp_P06753-5;UNIPROT_sp_P06753-2;UNIPROT_sp_P06753-4;UNIPROT_sp_P06753-3;UNIPROT_sp_P06753-6;UNIPROT_tr_D6R904	9;9;9;8;8;8;5;4;3;2;2	7;7;7;6;6;6;3;4;3;0;0	3;3;3;3;3;3;3;0;3;0;0	A0A087WWU8_HUMAN Tropomyosin alpha-3 chain OS=Homo sapiens OX=9606 GN=TPM3 PE=1 SV=1;TPM3_HUMAN Isoform 5 of Tropomyosin alpha-3 chain OS=Homo sapiens OX=9606 GN=TPM3;TPM3_HUMAN Isoform 2 of Tropomyosin alpha-3 chain OS=Homo sapiens OX=9606 GN=TPM3;TPM3_HU	11	9	7	3	0	1	0	2	3	5	3	4	4	2	5	3	2	2	4	3	2	4	3	1	6	2	2	3	1	3	2	6	3	6	7	8	5	4	1	2	2	6	5
315	UNIPROT_sp_Q8N257;UNIPROT_sp_Q16778;UNIPROT_sp_P33778;UNIPROT_sp_P23527;UNIPROT_sp_P06899;UNIPROT_sp_Q6DRA6;UNIPROT_sp_Q6DN03	UNIPROT_sp_Q8N257;UNIPROT_sp_Q16778;UNIPROT_sp_P33778;UNIPROT_sp_P23527;UNIPROT_sp_P06899	3;3;3;3;3;1;1	1;1;1;1;1;1;1	1;1;1;1;1;1;1	H2B3B_HUMAN Histone H2B type 3-B OS=Homo sapiens OX=9606 GN=H2BU1 PE=1 SV=3;H2B2E_HUMAN Histone H2B type 2-E OS=Homo sapiens OX=9606 GN=H2BC21 PE=1 SV=3;H2B1B_HUMAN Histone H2B type 1-B OS=Homo sapiens OX=9606 GN=H2BC3 PE=1 SV=2;H2B1O_HUMAN Histone H2B typ	7	3	1	1	0	1	0	1	0	1	0	0	0	1	1	0	1	1	1	0	0	0	0	1	2	1	1	1	0	2	2	1	1	1	2	2	2	2	0	3	1	0	1
316	UNIPROT_sp_P07108;UNIPROT_sp_P07108-3;UNIPROT_tr_B8ZWD1;UNIPROT_sp_P07108-2;UNIPROT_sp_P07108-4;UNIPROT_tr_A0A0A0MTI5;UNIPROT_sp_P07108-5;UNIPROT_sp_P07108-6	UNIPROT_sp_P07108;UNIPROT_sp_P07108-3;UNIPROT_tr_B8ZWD1;UNIPROT_sp_P07108-2;UNIPROT_sp_P07108-4;UNIPROT_tr_A0A0A0MTI5;UNIPROT_sp_P07108-5;UNIPROT_sp_P07108-6	2;2;2;2;2;2;2;1	2;2;2;2;2;2;2;1	2;2;2;2;2;2;2;1	ACBP_HUMAN Acyl-CoA-binding protein OS=Homo sapiens OX=9606 GN=DBI PE=1 SV=2;ACBP_HUMAN Isoform 3 of Acyl-CoA-binding protein OS=Homo sapiens OX=9606 GN=DBI;B8ZWD1_HUMAN Acyl-CoA-binding protein OS=Homo sapiens OX=9606 GN=DBI PE=1 SV=1;ACBP_HUMAN Isoform 2	8	2	2	2	0	0	0	0	0	1	0	1	0	0	0	0	0	1	1	1	1	1	1	0	1	0	1	0	1	1	0	1	0	2	2	2	0	0	1	1	1	1	1
317	UNIPROT_sp_P07148;UNIPROT_tr_A8MW49;UNIPROT_sp_Q9NQV6-6	UNIPROT_sp_P07148;UNIPROT_tr_A8MW49;UNIPROT_sp_Q9NQV6-6	4;2;2	4;2;2	4;2;2	FABPL_HUMAN Fatty acid-binding protein, liver OS=Homo sapiens OX=9606 GN=FABP1 PE=1 SV=1;A8MW49_HUMAN Fatty acid-binding protein 1 OS=Homo sapiens OX=9606 GN=FABP1 PE=1 SV=1;PRD10_HUMAN Isoform 6 of PR domain zinc finger protein 10 OS=Homo sapiens OX=9606	3	4	4	4	0	0	0	1	0	0	0	0	0	0	0	0	1	0	1	0	0	0	1	0	0	0	0	0	0	1	1	0	1	1	1	1	1	0	1	1	1	3	0
318	UNIPROT_sp_P07195;UNIPROT_tr_A0A5F9ZHM4;UNIPROT_tr_A0A3B3IS95;UNIPROT_tr_C9J7H8;UNIPROT_tr_A8MW50;UNIPROT_tr_F5H793	UNIPROT_sp_P07195;UNIPROT_tr_A0A5F9ZHM4;UNIPROT_tr_A0A3B3IS95;UNIPROT_tr_C9J7H8;UNIPROT_tr_A8MW50;UNIPROT_tr_F5H793	12;12;9;8;8;7	12;12;9;8;8;7	12;12;9;8;8;7	LDHB_HUMAN L-lactate dehydrogenase B chain OS=Homo sapiens OX=9606 GN=LDHB PE=1 SV=2;A0A5F9ZHM4_HUMAN L-lactate dehydrogenase OS=Homo sapiens OX=9606 GN=LDHB PE=1 SV=1;A0A3B3IS95_HUMAN L-lactate dehydrogenase OS=Homo sapiens OX=9606 PE=3 SV=1;C9J7H8_HUMAN	6	12	12	12	5	6	6	10	7	7	5	6	7	5	5	7	6	7	8	8	6	9	8	7	7	8	8	7	8	9	9	10	6	12	8	8	9	9	10	10	8	8	7
319	UNIPROT_tr_G5E9F8;UNIPROT_tr_A0A3B3ISJ1;UNIPROT_sp_P07225;UNIPROT_tr_A0A0S2Z4L3;UNIPROT_tr_A0A3B3IRK9;UNIPROT_tr_A0A3B3IUA6;CON__P07224	UNIPROT_tr_G5E9F8;UNIPROT_tr_A0A3B3ISJ1;UNIPROT_sp_P07225;UNIPROT_tr_A0A0S2Z4L3;UNIPROT_tr_A0A3B3IRK9	17;17;17;17;12;4;1	17;17;17;17;12;4;1	17;17;17;17;12;4;1	G5E9F8_HUMAN Vitamin K-dependent protein S OS=Homo sapiens OX=9606 GN=PROS1 PE=1 SV=2;A0A3B3ISJ1_HUMAN Vitamin K-dependent protein S OS=Homo sapiens OX=9606 GN=PROS1 PE=1 SV=1;PROS_HUMAN Vitamin K-dependent protein S OS=Homo sapiens OX=9606 GN=PROS1 PE=1 S	7	17	17	17	15	14	15	10	12	14	12	11	14	12	15	13	11	12	11	11	13	11	12	14	11	13	13	13	10	10	11	10	12	11	10	11	11	12	10	10	9	10	11
320	UNIPROT_sp_P07237;UNIPROT_tr_H7BZ94;UNIPROT_tr_H0Y3Z3;UNIPROT_tr_I3L398;UNIPROT_tr_I3L312;UNIPROT_tr_I3L4M2;UNIPROT_tr_I3NI03;UNIPROT_tr_I3L3P5;UNIPROT_tr_I3L3U6;UNIPROT_tr_I3L0S0;UNIPROT_tr_I3L1Y5;UNIPROT_tr_I3L514	UNIPROT_sp_P07237;UNIPROT_tr_H7BZ94;UNIPROT_tr_H0Y3Z3	19;17;10;9;9;7;6;4;4;3;2;2	19;17;10;9;9;7;6;4;4;3;2;2	19;17;10;9;9;7;6;4;4;3;2;2	PDIA1_HUMAN Protein disulfide-isomerase OS=Homo sapiens OX=9606 GN=P4HB PE=1 SV=3;H7BZ94_HUMAN Protein disulfide-isomerase OS=Homo sapiens OX=9606 GN=P4HB PE=1 SV=2;H0Y3Z3_HUMAN Protein disulfide-isomerase (Fragment) OS=Homo sapiens OX=9606 GN=P4HB PE=1 SV	12	19	19	19	5	2	3	4	6	3	4	4	6	6	7	4	7	7	6	8	4	4	8	6	11	6	4	5	5	8	1	7	7	8	9	9	5	4	5	3	2	7	1
321	UNIPROT_sp_P07307;UNIPROT_sp_P07307-3;UNIPROT_sp_P07307-2;UNIPROT_tr_I3L1H2	UNIPROT_sp_P07307;UNIPROT_sp_P07307-3;UNIPROT_sp_P07307-2	3;2;2;1	3;2;2;1	3;2;2;1	ASGR2_HUMAN Asialoglycoprotein receptor 2 OS=Homo sapiens OX=9606 GN=ASGR2 PE=1 SV=2;ASGR2_HUMAN Isoform 3 of Asialoglycoprotein receptor 2 OS=Homo sapiens OX=9606 GN=ASGR2;ASGR2_HUMAN Isoform 2 of Asialoglycoprotein receptor 2 OS=Homo sapiens OX=9606 GN=A	4	3	3	3	1	1	1	1	1	0	2	0	3	1	1	1	3	1	1	1	1	1	1	1	1	0	0	0	0	1	0	2	1	1	2	3	1	1	2	1	0	1	2
322	UNIPROT_sp_P07327	UNIPROT_sp_P07327	8	3	2	ADH1A_HUMAN Alcohol dehydrogenase 1A OS=Homo sapiens OX=9606 GN=ADH1A PE=1 SV=2	1	8	3	2	0	0	1	3	0	3	0	1	0	1	0	1	1	0	0	0	0	0	0	0	0	0	2	0	0	0	0	0	1	1	3	3	0	0	0	0	0	1	1
323	UNIPROT_tr_E9PEK4;UNIPROT_sp_P07333;UNIPROT_sp_P07333-2;UNIPROT_tr_D6RGW1	UNIPROT_tr_E9PEK4;UNIPROT_sp_P07333;UNIPROT_sp_P07333-2	6;6;4;1	6;6;4;1	6;6;4;1	E9PEK4_HUMAN Macrophage colony-stimulating factor 1 receptor OS=Homo sapiens OX=9606 GN=CSF1R PE=1 SV=1;CSF1R_HUMAN Macrophage colony-stimulating factor 1 receptor OS=Homo sapiens OX=9606 GN=CSF1R PE=1 SV=2;CSF1R_HUMAN Isoform 2 of Macrophage colony-stimul	4	6	6	6	4	5	4	5	5	5	2	3	4	5	4	5	4	4	5	5	4	4	5	5	5	5	6	5	6	6	5	4	6	4	5	4	5	5	6	4	4	5	5
324	UNIPROT_tr_A0A1B0GV23;UNIPROT_tr_A0A1B0GVD5;UNIPROT_tr_A0A1B0GWE8;UNIPROT_sp_P07339;UNIPROT_tr_C9JH19;UNIPROT_tr_F8W787;UNIPROT_tr_A0A1B0GW44;UNIPROT_tr_A0A1B0GVP3;UNIPROT_tr_A0A1B0GU92;UNIPROT_tr_A0A1B0GU03;UNIPROT_tr_H7C469;UNIPROT_tr_F8WD96;UNIPROT_tr_A0A1B0GVF1	UNIPROT_tr_A0A1B0GV23;UNIPROT_tr_A0A1B0GVD5;UNIPROT_tr_A0A1B0GWE8;UNIPROT_sp_P07339;UNIPROT_tr_C9JH19;UNIPROT_tr_F8W787;UNIPROT_tr_A0A1B0GW44;UNIPROT_tr_A0A1B0GVP3;UNIPROT_tr_A0A1B0GU92;UNIPROT_tr_A0A1B0GU03;UNIPROT_tr_H7C469;UNIPROT_tr_F8WD96	9;9;9;9;9;8;8;8;8;8;7;6;1	9;9;9;9;9;8;8;8;8;8;7;6;1	9;9;9;9;9;8;8;8;8;8;7;6;1	A0A1B0GV23_HUMAN Cathepsin D OS=Homo sapiens OX=9606 GN=CTSD PE=1 SV=1;A0A1B0GVD5_HUMAN Cathepsin D OS=Homo sapiens OX=9606 GN=CTSD PE=1 SV=1;A0A1B0GWE8_HUMAN Cathepsin D OS=Homo sapiens OX=9606 GN=CTSD PE=1 SV=1;CATD_HUMAN Cathepsin D OS=Homo sapiens OX=9	13	9	9	9	1	0	1	4	3	0	2	0	1	3	3	8	4	4	2	2	2	3	3	5	3	1	5	3	5	5	8	4	5	7	3	5	3	4	6	4	6	4	6
325	UNIPROT_tr_H0YMW4;UNIPROT_sp_P07355-2;UNIPROT_sp_P07355;UNIPROT_tr_H0YN42;UNIPROT_tr_H0YMU9;UNIPROT_tr_H0YMD0;UNIPROT_tr_H0YNB8;UNIPROT_tr_H0YKS4;UNIPROT_sp_A6NMY6;UNIPROT_tr_H0YM50;UNIPROT_tr_H0YMM1;UNIPROT_tr_A0A7I2V4P4;UNIPROT_tr_H0YNP5;UNIPROT_tr_H0YKX9;UNIPROT_tr_H0YL33;UNIPROT_tr_H0YMT9;UNIPROT_tr_H0YLV6;UNIPROT_tr_H0YKZ7;UNIPROT_tr_H0YN28;UNIPROT_tr_H0YKL9;UNIPROT_tr_H0YKV8;UNIPROT_tr_H0YN…	UNIPROT_tr_H0YMW4;UNIPROT_sp_P07355-2;UNIPROT_sp_P07355;UNIPROT_tr_H0YN42;UNIPROT_tr_H0YMU9;UNIPROT_tr_H0YMD0;UNIPROT_tr_H0YNB8;UNIPROT_tr_H0YKS4;UNIPROT_sp_A6NMY6;UNIPROT_tr_H0YM50;UNIPROT_tr_H0YMM1;UNIPROT_tr_A0A7I2V4P4;UNIPROT_tr_H0YNP5;UNIPROT_tr_H0YKX9;UNIPROT_tr_H0YL33;UNIPROT_tr_H0YMT9;UNIPROT_tr_H0YLV6;UNIPROT_tr_H0YKZ7	14;14;14;13;12;12;10;10;9;9;8;8;7;7;7;7;7;7;6;6;5;5;4;2;1	14;14;14;13;12;12;10;10;9;9;8;8;7;7;7;7;7;7;6;6;5;5;4;2;1	14;14;14;13;12;12;10;10;9;9;8;8;7;7;7;7;7;7;6;6;5;5;4;2;1	H0YMW4_HUMAN Annexin OS=Homo sapiens OX=9606 GN=ANXA2 PE=1 SV=2;ANXA2_HUMAN Isoform 2 of Annexin A2 OS=Homo sapiens OX=9606 GN=ANXA2;ANXA2_HUMAN Annexin A2 OS=Homo sapiens OX=9606 GN=ANXA2 PE=1 SV=2;H0YN42_HUMAN Annexin (Fragment) OS=Homo sapiens OX=9606 G	25	14	14	14	0	1	0	0	1	0	0	0	0	0	4	0	1	0	0	0	0	0	0	0	14	0	1	1	0	0	0	0	0	0	0	0	0	0	1	0	0	0	0
326	UNIPROT_sp_P07357	UNIPROT_sp_P07357	17	17	17	CO8A_HUMAN Complement component C8 alpha chain OS=Homo sapiens OX=9606 GN=C8A PE=1 SV=2	1	17	17	17	11	13	9	13	12	10	12	11	14	14	15	14	11	14	14	13	10	14	14	14	12	13	12	12	13	14	14	14	13	10	14	13	12	12	14	13	13	11	13
327	UNIPROT_tr_F5GY80;UNIPROT_tr_F5H7G1;UNIPROT_sp_P07358	UNIPROT_tr_F5GY80;UNIPROT_tr_F5H7G1;UNIPROT_sp_P07358	27;27;27	27;27;27	27;27;27	F5GY80_HUMAN Complement component 8 subunit beta OS=Homo sapiens OX=9606 GN=C8B PE=1 SV=1;F5H7G1_HUMAN Complement component 8 subunit beta OS=Homo sapiens OX=9606 GN=C8B PE=1 SV=1;CO8B_HUMAN Complement component C8 beta chain OS=Homo sapiens OX=9606 GN=C8B	3	27	27	27	20	19	20	20	19	20	21	19	21	21	21	20	18	24	21	23	20	20	21	21	18	21	20	20	21	23	25	21	24	22	21	21	22	22	24	23	23	19	19
328	UNIPROT_tr_A0A0C4DGZ8;UNIPROT_sp_P07359	UNIPROT_tr_A0A0C4DGZ8;UNIPROT_sp_P07359	4;4	4;4	4;4	A0A0C4DGZ8_HUMAN Glycoprotein Ib (Platelet), alpha polypeptide OS=Homo sapiens OX=9606 GN=GP1BA PE=1 SV=1;GP1BA_HUMAN Platelet glycoprotein Ib alpha chain OS=Homo sapiens OX=9606 GN=GP1BA PE=1 SV=2	2	4	4	4	3	3	3	3	3	3	3	2	4	3	3	4	4	4	4	3	4	4	4	4	3	4	3	4	4	4	4	4	4	4	3	4	3	4	4	4	4	4	4
329	UNIPROT_sp_P07360;UNIPROT_tr_A0A3B3ITK5	UNIPROT_sp_P07360	6;2	6;2	6;2	CO8G_HUMAN Complement component C8 gamma chain OS=Homo sapiens OX=9606 GN=C8G PE=1 SV=3	2	6	6	6	5	6	6	6	6	6	6	6	6	6	6	6	6	6	6	6	6	6	6	6	6	6	6	6	6	6	6	6	6	6	6	6	6	6	6	6	6	6	6
330	UNIPROT_sp_P07384;UNIPROT_tr_E9PLX0;UNIPROT_tr_E9PJJ3;UNIPROT_tr_E9PLC9;UNIPROT_tr_E9PMC6;UNIPROT_tr_E9PJA6;UNIPROT_tr_E9PSA6;UNIPROT_tr_E9PQB3;UNIPROT_tr_E9PRM1	UNIPROT_sp_P07384;UNIPROT_tr_E9PLX0;UNIPROT_tr_E9PJJ3;UNIPROT_tr_E9PLC9;UNIPROT_tr_E9PMC6;UNIPROT_tr_E9PJA6;UNIPROT_tr_E9PSA6;UNIPROT_tr_E9PQB3;UNIPROT_tr_E9PRM1	2;1;1;1;1;1;1;1;1	2;1;1;1;1;1;1;1;1	2;1;1;1;1;1;1;1;1	CAN1_HUMAN Calpain-1 catalytic subunit OS=Homo sapiens OX=9606 GN=CAPN1 PE=1 SV=1;E9PLX0_HUMAN Calpain-1 catalytic subunit (Fragment) OS=Homo sapiens OX=9606 GN=CAPN1 PE=1 SV=1;E9PJJ3_HUMAN Calpain-1 catalytic subunit (Fragment) OS=Homo sapiens OX=9606 GN=	9	2	2	2	0	0	0	1	0	0	0	0	0	0	0	0	0	1	0	0	0	0	0	0	2	0	1	0	0	0	0	1	0	2	1	0	0	0	0	0	0	0	0
332	UNIPROT_sp_P07451	UNIPROT_sp_P07451	8	8	8	CAH3_HUMAN Carbonic anhydrase 3 OS=Homo sapiens OX=9606 GN=CA3 PE=1 SV=3	1	8	8	8	0	0	1	0	0	0	0	0	0	0	0	2	0	0	1	0	0	2	3	1	0	1	0	0	0	0	1	0	0	8	7	5	0	1	2	1	0	3	3
333	UNIPROT_sp_P07476	UNIPROT_sp_P07476	13	13	13	INVO_HUMAN Involucrin OS=Homo sapiens OX=9606 GN=IVL PE=1 SV=2	1	13	13	13	0	0	0	0	0	0	0	0	0	0	0	0	0	0	0	0	0	0	0	0	13	1	0	0	0	0	0	0	0	0	0	0	0	0	0	0	0	0	0
334	UNIPROT_tr_A6XMV8;UNIPROT_tr_A0A0J9YYC8;UNIPROT_sp_P07478;UNIPROT_tr_A6XMV9;UNIPROT_sp_Q8NHM4;UNIPROT_tr_H0Y8D1;UNIPROT_sp_P07477;CON__P07477;UNIPROT_tr_E7EQ64	UNIPROT_tr_A6XMV8;UNIPROT_tr_A0A0J9YYC8;UNIPROT_sp_P07478;UNIPROT_tr_A6XMV9;UNIPROT_sp_Q8NHM4	3;3;3;3;2;1;1;1;1	3;3;3;3;2;1;1;1;1	2;2;2;2;1;1;1;1;1	A6XMV8_HUMAN Protease serine 2 preproprotein OS=Homo sapiens OX=9606 GN=PRSS2 PE=1 SV=1;A0A0J9YYC8_HUMAN Trypsin-2 OS=Homo sapiens OX=9606 GN=PRSS2 PE=1 SV=1;TRY2_HUMAN Trypsin-2 OS=Homo sapiens OX=9606 GN=PRSS2 PE=1 SV=1;A6XMV9_HUMAN Protease serine 2 pre	9	3	3	2	0	0	0	0	0	0	0	1	0	0	0	0	1	0	0	0	0	0	0	0	0	0	1	1	1	1	0	0	1	2	2	2	0	0	0	1	1	0	1
335	UNIPROT_sp_P07602;UNIPROT_sp_P07602-2;UNIPROT_tr_C9JIZ6;UNIPROT_sp_P07602-3;UNIPROT_tr_A0A0J9YXB8;UNIPROT_tr_Q5BJH1	UNIPROT_sp_P07602;UNIPROT_sp_P07602-2;UNIPROT_tr_C9JIZ6;UNIPROT_sp_P07602-3	5;4;4;4;2;2	5;4;4;4;2;2	5;4;4;4;2;2	SAP_HUMAN Prosaposin OS=Homo sapiens OX=9606 GN=PSAP PE=1 SV=2;SAP_HUMAN Isoform Sap-mu-6 of Prosaposin OS=Homo sapiens OX=9606 GN=PSAP;C9JIZ6_HUMAN Prosaposin OS=Homo sapiens OX=9606 GN=PSAP PE=1 SV=2;SAP_HUMAN Isoform Sap-mu-9 of Prosaposin OS=Homo sapie	6	5	5	5	0	0	0	1	0	0	1	0	0	0	0	0	0	0	0	0	0	1	0	1	0	0	0	1	0	0	0	0	2	2	2	1	0	0	0	1	0	1	0
336	UNIPROT_tr_Q5URX0;UNIPROT_sp_P07686;UNIPROT_tr_H0YA83;UNIPROT_tr_H0Y9B6	UNIPROT_tr_Q5URX0;UNIPROT_sp_P07686;UNIPROT_tr_H0YA83	4;4;2;1	4;4;2;1	4;4;2;1	Q5URX0_HUMAN Beta-N-acetylhexosaminidase OS=Homo sapiens OX=9606 GN=HEXB PE=1 SV=1;HEXB_HUMAN Beta-hexosaminidase subunit beta OS=Homo sapiens OX=9606 GN=HEXB PE=1 SV=3;H0YA83_HUMAN Beta-N-acetylhexosaminidase (Fragment) OS=Homo sapiens OX=9606 GN=HEXB PE=	4	4	4	4	0	0	0	1	0	1	0	1	0	0	1	0	0	0	2	0	0	0	1	0	0	0	1	0	0	0	2	1	2	3	0	0	0	2	2	3	0	0	1
337	UNIPROT_tr_A0A7I2YQB5;UNIPROT_tr_A0A7I2V2H7;UNIPROT_tr_A0A7I2V5M3;UNIPROT_tr_Q5T8F0;UNIPROT_sp_P07711-3;UNIPROT_sp_P07711;UNIPROT_tr_A0A7I2YQA2	UNIPROT_tr_A0A7I2YQB5;UNIPROT_tr_A0A7I2V2H7;UNIPROT_tr_A0A7I2V5M3;UNIPROT_tr_Q5T8F0;UNIPROT_sp_P07711-3;UNIPROT_sp_P07711;UNIPROT_tr_A0A7I2YQA2	1;1;1;1;1;1;1	1;1;1;1;1;1;1	1;1;1;1;1;1;1	A0A7I2YQB5_HUMAN Procathepsin L OS=Homo sapiens OX=9606 GN=CTSL PE=4 SV=1;A0A7I2V2H7_HUMAN Procathepsin L OS=Homo sapiens OX=9606 GN=CTSL PE=4 SV=1;A0A7I2V5M3_HUMAN Procathepsin L OS=Homo sapiens OX=9606 GN=CTSL PE=4 SV=1;Q5T8F0_HUMAN Procathepsin L OS=Hom	7	1	1	1	0	0	0	0	0	0	1	0	1	0	0	0	0	1	0	0	0	0	0	0	0	0	0	0	0	0	0	0	0	1	1	1	0	0	0	0	1	1	0
338	UNIPROT_sp_P07737;UNIPROT_tr_I3L3D5;UNIPROT_tr_K7EJ44;CON__P02584	UNIPROT_sp_P07737;UNIPROT_tr_I3L3D5;UNIPROT_tr_K7EJ44	6;4;3;1	6;4;3;1	6;4;3;1	PROF1_HUMAN Profilin-1 OS=Homo sapiens OX=9606 GN=PFN1 PE=1 SV=2;I3L3D5_HUMAN Profilin (Fragment) OS=Homo sapiens OX=9606 GN=PFN1 PE=1 SV=1;K7EJ44_HUMAN Profilin OS=Homo sapiens OX=9606 GN=PFN1 PE=1 SV=1	4	6	6	6	1	3	3	4	4	4	5	3	4	4	4	4	3	4	5	5	5	4	4	4	3	4	4	4	3	5	2	5	1	5	6	6	4	5	4	4	5	4	3
339	UNIPROT_sp_P07738	UNIPROT_sp_P07738	4	4	4	PMGE_HUMAN Bisphosphoglycerate mutase OS=Homo sapiens OX=9606 GN=BPGM PE=1 SV=2	1	4	4	4	1	1	1	4	1	1	1	1	0	0	1	3	1	2	3	2	1	2	3	0	0	1	2	0	0	1	2	2	1	1	2	1	1	2	1	1	0	2	3
340	UNIPROT_tr_E9PHZ5;UNIPROT_tr_A0A7I2V440;UNIPROT_sp_P07858;UNIPROT_tr_A0A7I2YQK9;UNIPROT_tr_A0A7I2V4Z9;UNIPROT_tr_E9PR21;UNIPROT_tr_E9PSG5;UNIPROT_tr_E9PQM1;UNIPROT_tr_E9PLY3;UNIPROT_tr_A0A7I2V4S6;UNIPROT_tr_A0A7I2V367;UNIPROT_tr_E9PNL5;UNIPROT_tr_A0A7I2V2J1;UNIPROT_tr_E9PKQ7;UNIPROT_tr_A0A7I2V302;UNIPROT_tr_E9PCB3;UNIPROT_tr_E9PS78;UNIPROT_tr_A0A7I2V668;UNIPROT_tr_E9PL32;UNIPROT_tr_E9PKX0;UNIPROT…	UNIPROT_tr_E9PHZ5;UNIPROT_tr_A0A7I2V440;UNIPROT_sp_P07858;UNIPROT_tr_A0A7I2YQK9;UNIPROT_tr_A0A7I2V4Z9;UNIPROT_tr_E9PR21;UNIPROT_tr_E9PSG5;UNIPROT_tr_E9PQM1;UNIPROT_tr_E9PLY3;UNIPROT_tr_A0A7I2V4S6;UNIPROT_tr_A0A7I2V367;UNIPROT_tr_E9PNL5;UNIPROT_tr_A0A7I2V2J1;UNIPROT_tr_E9PKQ7;UNIPROT_tr_A0A7I2V302;UNIPROT_tr_E9PCB3;UNIPROT_tr_E9PS78	7;7;7;7;6;6;6;6;4;4;4;4;4;4;4;4;4;3;2;2;2;1	7;7;7;7;6;6;6;6;4;4;4;4;4;4;4;4;4;3;2;2;2;1	7;7;7;7;6;6;6;6;4;4;4;4;4;4;4;4;4;3;2;2;2;1	E9PHZ5_HUMAN Cathepsin B OS=Homo sapiens OX=9606 GN=CTSB PE=1 SV=9;A0A7I2V440_HUMAN Cathepsin B OS=Homo sapiens OX=9606 GN=CTSB PE=4 SV=1;CATB_HUMAN Cathepsin B OS=Homo sapiens OX=9606 GN=CTSB PE=1 SV=3;A0A7I2YQK9_HUMAN Cathepsin B OS=Homo sapiens OX=9606	22	7	7	7	1	1	0	1	0	0	2	0	0	1	0	0	0	0	2	1	1	1	2	1	1	1	2	0	1	2	0	1	1	5	1	3	1	0	2	2	2	2	2
341	UNIPROT_sp_P07900;UNIPROT_sp_P07900-2;UNIPROT_tr_G3V2J8;UNIPROT_sp_Q14568	UNIPROT_sp_P07900;UNIPROT_sp_P07900-2	11;11;3;2	11;11;3;2	6;6;2;1	HS90A_HUMAN Heat shock protein HSP 90-alpha OS=Homo sapiens OX=9606 GN=HSP90AA1 PE=1 SV=5;HS90A_HUMAN Isoform 2 of Heat shock protein HSP 90-alpha OS=Homo sapiens OX=9606 GN=HSP90AA1	4	11	11	6	0	1	0	4	1	2	1	0	0	0	0	1	0	0	0	0	1	0	0	0	9	0	1	0	0	1	0	1	1	8	6	5	0	0	0	1	0	2	4
342	UNIPROT_sp_P07911-2;UNIPROT_sp_P07911-3;UNIPROT_sp_P07911-4;UNIPROT_sp_P07911;UNIPROT_sp_P07911-5;UNIPROT_tr_X6RBG4	UNIPROT_sp_P07911-2;UNIPROT_sp_P07911-3;UNIPROT_sp_P07911-4;UNIPROT_sp_P07911;UNIPROT_sp_P07911-5;UNIPROT_tr_X6RBG4	2;2;2;2;2;2	2;2;2;2;2;2	2;2;2;2;2;2	UROM_HUMAN Isoform 2 of Uromodulin OS=Homo sapiens OX=9606 GN=UMOD;UROM_HUMAN Isoform 3 of Uromodulin OS=Homo sapiens OX=9606 GN=UMOD;UROM_HUMAN Isoform 4 of Uromodulin OS=Homo sapiens OX=9606 GN=UMOD;UROM_HUMAN Uromodulin OS=Homo sapiens OX=9606 GN=UMOD P	6	2	2	2	0	0	0	0	1	0	0	0	0	0	0	0	0	0	0	1	0	1	0	0	1	0	0	1	0	0	0	0	0	0	0	0	0	0	0	0	0	1	0
343	UNIPROT_tr_G3XAI2;UNIPROT_tr_A0A7I2V5X5;UNIPROT_tr_A0A7I2V4J9;UNIPROT_sp_P07942;UNIPROT_tr_A0A7I2V3J7;UNIPROT_tr_A0A7I2V3I5;UNIPROT_tr_A0A7I2V682;UNIPROT_tr_A0A7I2V2T9;UNIPROT_tr_E7EPA6;UNIPROT_tr_A0A7I2V2R2;UNIPROT_tr_A0A7I2V407;UNIPROT_tr_A0A7I2V2J0;UNIPROT_tr_A0A7I2V5R0;UNIPROT_tr_C9J296;UNIPROT_tr_A0A7I2V5T9	UNIPROT_tr_G3XAI2;UNIPROT_tr_A0A7I2V5X5;UNIPROT_tr_A0A7I2V4J9;UNIPROT_sp_P07942;UNIPROT_tr_A0A7I2V3J7;UNIPROT_tr_A0A7I2V3I5;UNIPROT_tr_A0A7I2V682;UNIPROT_tr_A0A7I2V2T9;UNIPROT_tr_E7EPA6;UNIPROT_tr_A0A7I2V2R2;UNIPROT_tr_A0A7I2V407;UNIPROT_tr_A0A7I2V2J0;UNIPROT_tr_A0A7I2V5R0	5;5;5;5;4;4;4;4;3;3;3;3;3;2;1	5;5;5;5;4;4;4;4;3;3;3;3;3;2;1	5;5;5;5;4;4;4;4;3;3;3;3;3;2;1	G3XAI2_HUMAN Laminin subunit beta-1 OS=Homo sapiens OX=9606 GN=LAMB1 PE=1 SV=2;A0A7I2V5X5_HUMAN Laminin subunit beta-1 OS=Homo sapiens OX=9606 GN=LAMB1 PE=4 SV=1;A0A7I2V4J9_HUMAN Laminin subunit beta-1 OS=Homo sapiens OX=9606 GN=LAMB1 PE=4 SV=1;LAMB1_HUMAN	15	5	5	5	1	0	2	1	1	1	1	0	0	1	1	2	1	1	0	2	3	1	1	2	2	1	3	1	4	2	1	2	3	4	1	1	2	2	1	1	2	1	1
344	UNIPROT_sp_P07988;UNIPROT_tr_H0Y7V6;UNIPROT_tr_U3KQT2	UNIPROT_sp_P07988;UNIPROT_tr_H0Y7V6	7;6;1	7;6;1	7;6;1	PSPB_HUMAN Pulmonary surfactant-associated protein B OS=Homo sapiens OX=9606 GN=SFTPB PE=1 SV=3;H0Y7V6_HUMAN Pulmonary surfactant-associated protein B (Fragment) OS=Homo sapiens OX=9606 GN=SFTPB PE=1 SV=1	3	7	7	7	1	1	1	0	1	1	1	2	0	1	0	1	1	1	1	1	1	1	0	1	1	1	0	1	0	0	0	0	0	7	0	0	0	0	1	0	0	0	0
345	UNIPROT_sp_P07996;UNIPROT_sp_P07996-2;UNIPROT_tr_A8MZG1;UNIPROT_tr_A0A7I2YQ86;UNIPROT_tr_A0A7I2V585;UNIPROT_tr_A0A7I2YQT6;UNIPROT_sp_P35442;UNIPROT_tr_A0A3B3ITK0	UNIPROT_sp_P07996;UNIPROT_sp_P07996-2	28;20;5;3;3;3;3;3	28;20;5;3;3;3;3;3	7;4;2;1;1;1;1;1	TSP1_HUMAN Thrombospondin-1 OS=Homo sapiens OX=9606 GN=THBS1 PE=1 SV=2;TSP1_HUMAN Isoform 2 of Thrombospondin-1 OS=Homo sapiens OX=9606 GN=THBS1	8	28	28	7	23	21	21	20	21	21	21	26	23	24	20	24	19	23	26	24	25	18	23	23	20	21	21	24	24	24	18	23	24	20	23	23	20	25	21	23	25	25	23
346	UNIPROT_sp_P08185;UNIPROT_tr_G3V350;UNIPROT_tr_G3V4V7	UNIPROT_sp_P08185;UNIPROT_tr_G3V350	16;8;7	16;8;7	16;8;7	CBG_HUMAN Corticosteroid-binding globulin OS=Homo sapiens OX=9606 GN=SERPINA6 PE=1 SV=1;G3V350_HUMAN Corticosteroid-binding globulin OS=Homo sapiens OX=9606 GN=SERPINA6 PE=1 SV=1	3	16	16	16	14	13	12	14	12	14	14	12	13	14	13	13	12	14	14	13	13	13	15	13	13	14	13	12	13	14	11	12	14	14	12	12	12	12	12	13	11	12	12
347	UNIPROT_sp_P08195-2;UNIPROT_sp_P08195-3;UNIPROT_tr_F5GZS6;UNIPROT_sp_P08195;UNIPROT_tr_J3KPF3;UNIPROT_sp_P08195-4;UNIPROT_tr_F5GZI0;UNIPROT_tr_H0YFS2;UNIPROT_tr_H0YFX4;UNIPROT_tr_F5H867;UNIPROT_tr_F5H0E2	UNIPROT_sp_P08195-2;UNIPROT_sp_P08195-3;UNIPROT_tr_F5GZS6;UNIPROT_sp_P08195;UNIPROT_tr_J3KPF3;UNIPROT_sp_P08195-4	10;10;10;10;10;10;3;3;1;1;1	10;10;10;10;10;10;3;3;1;1;1	10;10;10;10;10;10;3;3;1;1;1	4F2_HUMAN Isoform 2 of 4F2 cell-surface antigen heavy chain OS=Homo sapiens OX=9606 GN=SLC3A2;4F2_HUMAN Isoform 3 of 4F2 cell-surface antigen heavy chain OS=Homo sapiens OX=9606 GN=SLC3A2;F5GZS6_HUMAN 4F2 cell-surface antigen heavy chain OS=Homo sapiens OX	11	10	10	10	3	6	4	8	7	7	5	8	3	6	7	7	3	7	7	5	7	7	5	6	8	7	5	7	6	4	1	6	7	9	3	4	6	6	7	5	3	5	4
348	UNIPROT_sp_P08236-3;UNIPROT_sp_P08236-2;UNIPROT_sp_P08236;UNIPROT_tr_F8WBK6;UNIPROT_tr_F2Z3L6	UNIPROT_sp_P08236-3;UNIPROT_sp_P08236-2;UNIPROT_sp_P08236	3;3;3;1;1	3;3;3;1;1	3;3;3;1;1	BGLR_HUMAN Isoform 3 of Beta-glucuronidase OS=Homo sapiens OX=9606 GN=GUSB;BGLR_HUMAN Isoform 2 of Beta-glucuronidase OS=Homo sapiens OX=9606 GN=GUSB;BGLR_HUMAN Beta-glucuronidase OS=Homo sapiens OX=9606 GN=GUSB PE=1 SV=2	5	3	3	3	0	0	0	0	0	0	0	0	0	0	0	1	0	0	0	0	0	0	0	0	0	0	0	0	0	0	1	0	1	0	0	0	0	0	0	0	0	0	0
349	UNIPROT_sp_P08238;UNIPROT_sp_Q58FF8	UNIPROT_sp_P08238	7;1	3;0	3;0	HS90B_HUMAN Heat shock protein HSP 90-beta OS=Homo sapiens OX=9606 GN=HSP90AB1 PE=1 SV=4	2	7	3	3	0	2	1	1	1	2	1	0	1	0	1	1	1	1	1	0	1	0	0	0	6	1	1	1	1	2	1	2	2	5	4	4	1	1	1	2	1	2	4
350	UNIPROT_sp_P08253-2;UNIPROT_sp_P08253-3;UNIPROT_sp_P08253;UNIPROT_tr_H3BR66;UNIPROT_tr_H3BV48;UNIPROT_tr_H3BS34	UNIPROT_sp_P08253-2;UNIPROT_sp_P08253-3;UNIPROT_sp_P08253;UNIPROT_tr_H3BR66;UNIPROT_tr_H3BV48	11;11;11;8;6;2	11;11;11;8;6;2	11;11;11;8;6;2	MMP2_HUMAN Isoform 2 of 72 kDa type IV collagenase OS=Homo sapiens OX=9606 GN=MMP2;MMP2_HUMAN Isoform 3 of 72 kDa type IV collagenase OS=Homo sapiens OX=9606 GN=MMP2;MMP2_HUMAN 72 kDa type IV collagenase OS=Homo sapiens OX=9606 GN=MMP2 PE=1 SV=2;H3BR66_HUM	6	11	11	11	5	3	6	4	4	8	5	6	5	6	3	6	4	6	6	6	3	7	7	3	5	6	7	5	5	4	1	5	4	10	3	5	3	4	3	6	4	4	6
351	UNIPROT_sp_P09210;UNIPROT_sp_P08263;UNIPROT_tr_Q5JW85;UNIPROT_sp_Q7RTV2;UNIPROT_sp_Q16772;UNIPROT_tr_Q5JW84	UNIPROT_sp_P09210;UNIPROT_sp_P08263;UNIPROT_tr_Q5JW85;UNIPROT_sp_Q7RTV2;UNIPROT_sp_Q16772	4;4;2;2;2;1	4;4;2;2;2;1	4;4;2;2;2;1	GSTA2_HUMAN Glutathione S-transferase A2 OS=Homo sapiens OX=9606 GN=GSTA2 PE=1 SV=4;GSTA1_HUMAN Glutathione S-transferase A1 OS=Homo sapiens OX=9606 GN=GSTA1 PE=1 SV=3;Q5JW85_HUMAN Glutathione transferase OS=Homo sapiens OX=9606 GN=GSTA3 PE=1 SV=1;GSTA5_HU	6	4	4	4	0	0	0	1	0	1	0	0	0	0	0	0	0	0	0	0	0	0	0	0	0	0	0	0	0	0	0	0	0	0	0	1	0	0	0	0	0	0	0
352	UNIPROT_sp_P08294;UNIPROT_tr_M0R1V4	UNIPROT_sp_P08294	4;1	4;1	4;1	SODE_HUMAN Extracellular superoxide dismutase [Cu-Zn] OS=Homo sapiens OX=9606 GN=SOD3 PE=1 SV=2	2	4	4	4	3	3	3	3	2	3	3	3	3	3	3	3	3	3	3	3	3	3	3	3	2	2	3	3	4	3	3	2	3	2	3	3	3	2	3	3	2	2	3
353	UNIPROT_sp_P08311	UNIPROT_sp_P08311	2	2	2	CATG_HUMAN Cathepsin G OS=Homo sapiens OX=9606 GN=CTSG PE=1 SV=2	1	2	2	2	0	0	1	1	1	0	1	0	1	1	1	0	0	0	1	1	2	1	1	1	0	1	1	0	0	0	1	0	0	2	2	2	0	0	1	1	0	1	0
354	UNIPROT_sp_P08319;UNIPROT_tr_A0A0D9SFB5;UNIPROT_sp_P08319-2;UNIPROT_tr_H0Y9N0;UNIPROT_tr_D6RIB1;UNIPROT_tr_D6R9K8	UNIPROT_sp_P08319;UNIPROT_tr_A0A0D9SFB5;UNIPROT_sp_P08319-2	5;5;5;1;1;1	5;5;5;1;1;1	5;5;5;1;1;1	ADH4_HUMAN All-trans-retinol dehydrogenase [NAD(+)] ADH4 OS=Homo sapiens OX=9606 GN=ADH4 PE=1 SV=5;A0A0D9SFB5_HUMAN All-trans-retinol dehydrogenase [NAD(+)] ADH4 OS=Homo sapiens OX=9606 GN=ADH4 PE=1 SV=1;ADH4_HUMAN Isoform 2 of All-trans-retinol dehydrogen	6	5	5	5	0	0	0	0	0	1	0	0	0	1	0	0	0	1	0	0	0	0	0	0	0	1	1	0	0	1	0	0	0	0	2	1	0	1	0	0	0	0	0
355	UNIPROT_tr_A0A3B3IU79;UNIPROT_sp_P08514-3;UNIPROT_sp_P08514-2;UNIPROT_sp_P08514;UNIPROT_tr_K7EP83	UNIPROT_tr_A0A3B3IU79;UNIPROT_sp_P08514-3;UNIPROT_sp_P08514-2;UNIPROT_sp_P08514	5;5;5;5;1	5;5;5;5;1	5;5;5;5;1	A0A3B3IU79_HUMAN Integrin alpha-IIb (Fragment) OS=Homo sapiens OX=9606 GN=ITGA2B PE=1 SV=1;ITA2B_HUMAN Isoform 3 of Integrin alpha-IIb OS=Homo sapiens OX=9606 GN=ITGA2B;ITA2B_HUMAN Isoform 2 of Integrin alpha-IIb OS=Homo sapiens OX=9606 GN=ITGA2B;ITA2B_HUM	5	5	5	5	0	0	0	0	0	0	0	2	1	0	0	0	0	0	2	3	0	2	1	0	0	0	0	0	0	1	0	1	0	0	0	0	0	0	0	1	0	0	0
356	UNIPROT_sp_P08519;UNIPROT_tr_A0A087WWY0	UNIPROT_sp_P08519	14;1	14;1	14;1	APOA_HUMAN Apolipoprotein(a) OS=Homo sapiens OX=9606 GN=LPA PE=1 SV=1	2	14	14	14	2	4	2	1	13	4	1	0	12	4	8	4	6	1	4	1	13	11	12	9	2	6	1	7	2	14	5	4	10	12	5	4	2	1	1	2	2	11	3
357	UNIPROT_sp_P08567	UNIPROT_sp_P08567	1	1	1	PLEK_HUMAN Pleckstrin OS=Homo sapiens OX=9606 GN=PLEK PE=1 SV=3	1	1	1	1	0	0	0	0	0	1	0	0	1	0	1	1	1	1	1	1	0	1	1	0	0	1	1	1	0	1	0	1	0	0	1	0	0	1	0	1	1	1	1
358	UNIPROT_sp_P08571;UNIPROT_tr_D6RFL4	UNIPROT_sp_P08571;UNIPROT_tr_D6RFL4	9;8	9;8	9;8	CD14_HUMAN Monocyte differentiation antigen CD14 OS=Homo sapiens OX=9606 GN=CD14 PE=1 SV=2;D6RFL4_HUMAN Monocyte differentiation antigen CD14 (Fragment) OS=Homo sapiens OX=9606 GN=CD14 PE=1 SV=1	2	9	9	9	8	8	8	8	8	7	8	7	8	8	8	8	8	8	8	8	8	8	8	8	8	8	8	8	8	8	8	8	8	8	8	8	8	8	8	8	8	8	8
359	UNIPROT_sp_P08575;UNIPROT_tr_A0A075B788;UNIPROT_sp_P08575-6;UNIPROT_sp_P08575-5;UNIPROT_sp_P08575-7;UNIPROT_sp_P08575-8;UNIPROT_sp_P08575-10;UNIPROT_sp_P08575-9;UNIPROT_sp_P08575-4;UNIPROT_tr_M3ZCP1;UNIPROT_tr_E9PKH0;UNIPROT_tr_A0A0G2JNW2;UNIPROT_tr_A0A140TA68;UNIPROT_tr_A0A140TA77;UNIPROT_tr_M9MML4;UNIPROT_tr_A0A2R8YE81;UNIPROT_tr_A0A2R8Y5B1;UNIPROT_tr_M9MMK9;UNIPROT_tr_M9MML3;UNIPROT_tr_M9MMK8	UNIPROT_sp_P08575;UNIPROT_tr_A0A075B788;UNIPROT_sp_P08575-6;UNIPROT_sp_P08575-5;UNIPROT_sp_P08575-7;UNIPROT_sp_P08575-8;UNIPROT_sp_P08575-10;UNIPROT_sp_P08575-9;UNIPROT_sp_P08575-4;UNIPROT_tr_M3ZCP1;UNIPROT_tr_E9PKH0;UNIPROT_tr_A0A0G2JNW2;UNIPROT_tr_A0A140TA68;UNIPROT_tr_A0A140TA77	4;4;4;4;4;4;4;4;4;4;4;3;3;3;1;1;1;1;1;1	4;4;4;4;4;4;4;4;4;4;4;3;3;3;1;1;1;1;1;1	4;4;4;4;4;4;4;4;4;4;4;3;3;3;1;1;1;1;1;1	PTPRC_HUMAN Receptor-type tyrosine-protein phosphatase C OS=Homo sapiens OX=9606 GN=PTPRC PE=1 SV=3;A0A075B788_HUMAN Receptor-type tyrosine-protein phosphatase C OS=Homo sapiens OX=9606 GN=PTPRC PE=1 SV=1;PTPRC_HUMAN Isoform 4 of Receptor-type tyrosine-pro	20	4	4	4	2	1	1	2	1	1	2	3	2	2	2	1	1	1	2	2	1	3	2	2	1	1	2	1	0	0	0	1	0	1	0	0	1	0	1	0	0	2	0
360	UNIPROT_sp_P08590	UNIPROT_sp_P08590	3	3	3	MYL3_HUMAN Myosin light chain 3 OS=Homo sapiens OX=9606 GN=MYL3 PE=1 SV=3	1	3	3	3	0	0	0	0	2	3	1	0	1	1	1	1	2	1	0	0	0	0	0	0	0	0	0	0	0	0	0	0	0	1	0	0	0	0	0	0	0	0	0
361	UNIPROT_sp_P08603;UNIPROT_tr_A0A0D9SG88;UNIPROT_sp_P08603-2;UNIPROT_tr_Q5TFM2	UNIPROT_sp_P08603	38;18;18;14	38;18;18;14	35;16;16;12	CFAH_HUMAN Complement factor H OS=Homo sapiens OX=9606 GN=CFH PE=1 SV=4	4	38	38	35	26	25	25	27	24	26	26	26	26	27	28	25	23	26	23	25	24	23	25	23	23	25	25	25	27	24	25	25	26	24	26	26	24	27	27	27	23	25	26
362	UNIPROT_sp_P08637;UNIPROT_tr_H0Y755;UNIPROT_tr_C9JC71	UNIPROT_sp_P08637;UNIPROT_tr_H0Y755	5;5;2	5;5;2	4;4;2	FCG3A_HUMAN Low affinity immunoglobulin gamma Fc region receptor III-A OS=Homo sapiens OX=9606 GN=FCGR3A PE=1 SV=2;H0Y755_HUMAN Low affinity immunoglobulin gamma Fc region receptor III-A OS=Homo sapiens OX=9606 GN=FCGR3A PE=1 SV=3	3	5	5	4	2	4	1	4	4	3	4	2	2	2	3	1	3	3	1	2	2	3	2	3	4	1	3	1	3	1	1	2	3	3	2	3	3	3	4	3	2	1	3
363	UNIPROT_tr_B0YJC4;UNIPROT_sp_P08670;UNIPROT_tr_B0YJC5;UNIPROT_tr_A0A1B0GTT5;UNIPROT_tr_H7C5W5;UNIPROT_tr_F8W835;UNIPROT_sp_P41219;UNIPROT_sp_P41219-2	UNIPROT_tr_B0YJC4;UNIPROT_sp_P08670;UNIPROT_tr_B0YJC5	8;8;5;2;1;1;1;1	8;8;5;2;1;1;1;1	8;8;5;2;1;1;1;1	B0YJC4_HUMAN Vimentin OS=Homo sapiens OX=9606 GN=VIM PE=1 SV=1;VIME_HUMAN Vimentin OS=Homo sapiens OX=9606 GN=VIM PE=1 SV=4;B0YJC5_HUMAN Vimentin OS=Homo sapiens OX=9606 GN=VIM PE=1 SV=1	8	8	8	8	0	0	0	0	0	0	0	1	0	1	0	0	0	0	1	0	2	0	2	1	1	0	0	0	0	3	0	1	0	2	1	4	0	0	0	0	1	0	1
364	UNIPROT_sp_P08697;UNIPROT_sp_P08697-2;UNIPROT_tr_A0A0G2JPA8;UNIPROT_tr_C9JMH6;UNIPROT_tr_A0A0J9YY65;CON__P28800	UNIPROT_sp_P08697;UNIPROT_sp_P08697-2;UNIPROT_tr_A0A0G2JPA8;UNIPROT_tr_C9JMH6	30;28;27;15;14;2	30;28;27;15;14;2	20;20;20;10;10;2	A2AP_HUMAN Alpha-2-antiplasmin OS=Homo sapiens OX=9606 GN=SERPINF2 PE=1 SV=3;A2AP_HUMAN Isoform 2 of Alpha-2-antiplasmin OS=Homo sapiens OX=9606 GN=SERPINF2;A0A0G2JPA8_HUMAN Alpha-2-antiplasmin OS=Homo sapiens OX=9606 GN=SERPINF2 PE=1 SV=1;C9JMH6_HUMAN Alp	6	30	30	20	19	20	22	21	22	22	22	22	21	21	20	21	22	21	19	22	24	22	21	21	21	22	19	23	20	23	22	22	21	21	22	23	22	21	23	23	21	22	22
365	UNIPROT_tr_F5H8B0;UNIPROT_sp_P08709-2;UNIPROT_sp_P08709	UNIPROT_tr_F5H8B0;UNIPROT_sp_P08709-2;UNIPROT_sp_P08709	9;9;9	9;9;9	9;9;9	F5H8B0_HUMAN Coagulation factor VII OS=Homo sapiens OX=9606 GN=F7 PE=1 SV=2;FA7_HUMAN Isoform B of Coagulation factor VII OS=Homo sapiens OX=9606 GN=F7;FA7_HUMAN Coagulation factor VII OS=Homo sapiens OX=9606 GN=F7 PE=1 SV=1	3	9	9	9	6	6	7	4	5	6	6	6	8	7	8	8	4	8	7	8	7	8	8	8	6	7	8	5	6	7	7	6	7	7	6	6	6	5	7	6	4	4	6
366	UNIPROT_tr_C9J6H2;UNIPROT_tr_C9JXF9;UNIPROT_sp_P08833	UNIPROT_tr_C9J6H2;UNIPROT_tr_C9JXF9;UNIPROT_sp_P08833	3;3;3	3;3;3	3;3;3	C9J6H2_HUMAN Insulin-like growth factor-binding protein 1 OS=Homo sapiens OX=9606 GN=IGFBP1 PE=1 SV=1;C9JXF9_HUMAN Insulin-like growth factor-binding protein 1 OS=Homo sapiens OX=9606 GN=IGFBP1 PE=1 SV=1;IBP1_HUMAN Insulin-like growth factor-binding protei	3	3	3	3	2	1	0	1	1	0	2	0	1	1	0	1	1	1	1	1	1	1	1	1	1	1	1	1	0	1	0	0	1	3	3	2	2	0	0	1	2	1	1
367	UNIPROT_tr_H7C131;UNIPROT_sp_P09110;UNIPROT_tr_B4DVF4;UNIPROT_sp_P09110-2;UNIPROT_tr_C9JDE9	UNIPROT_tr_H7C131;UNIPROT_sp_P09110;UNIPROT_tr_B4DVF4;UNIPROT_sp_P09110-2;UNIPROT_tr_C9JDE9	2;2;1;1;1	2;2;1;1;1	2;2;1;1;1	H7C131_HUMAN 3-ketoacyl-CoA thiolase, peroxisomal (Fragment) OS=Homo sapiens OX=9606 GN=ACAA1 PE=1 SV=1;THIK_HUMAN 3-ketoacyl-CoA thiolase, peroxisomal OS=Homo sapiens OX=9606 GN=ACAA1 PE=1 SV=2;B4DVF4_HUMAN 3-ketoacyl-CoA thiolase, peroxisomal OS=Homo sap	5	2	2	2	0	0	0	0	0	0	0	0	0	0	0	0	0	0	0	0	0	0	0	0	0	0	0	0	0	0	0	0	0	0	2	1	0	0	0	0	0	0	0
368	UNIPROT_sp_P09172;UNIPROT_tr_Q5T382	UNIPROT_sp_P09172	17;3	17;3	17;3	DOPO_HUMAN Dopamine beta-hydroxylase OS=Homo sapiens OX=9606 GN=DBH PE=1 SV=3	2	17	17	17	10	13	5	12	15	12	15	12	11	13	11	15	9	15	11	15	11	14	13	13	13	12	9	13	15	15	12	13	15	14	10	10	11	9	13	14	14	12	10
369	UNIPROT_sp_P09211;UNIPROT_tr_A8MX94;UNIPROT_tr_A0A087X2E9;UNIPROT_tr_A0A2R8Y5E5;UNIPROT_tr_A0A087X243	UNIPROT_sp_P09211;UNIPROT_tr_A8MX94	6;4;2;1;1	6;4;2;1;1	6;4;2;1;1	GSTP1_HUMAN Glutathione S-transferase P OS=Homo sapiens OX=9606 GN=GSTP1 PE=1 SV=2;A8MX94_HUMAN GST class-pi OS=Homo sapiens OX=9606 GN=GSTP1 PE=1 SV=1	5	6	6	6	0	1	0	1	0	1	1	1	0	1	0	0	0	1	2	2	2	1	2	1	5	3	0	1	0	2	0	2	1	4	3	4	2	2	0	1	2	2	2
370	UNIPROT_sp_P09228	UNIPROT_sp_P09228	2	2	2	CYTT_HUMAN Cystatin-SA OS=Homo sapiens OX=9606 GN=CST2 PE=1 SV=1	1	2	2	2	0	0	0	0	0	0	0	0	0	0	1	0	0	0	0	0	0	0	0	0	2	0	0	0	0	0	0	0	0	0	0	0	0	0	0	0	0	0	0
371	UNIPROT_sp_P09327-2;UNIPROT_sp_P09327	UNIPROT_sp_P09327-2;UNIPROT_sp_P09327	1;1	1;1	1;1	VILI_HUMAN Isoform 2 of Villin-1 OS=Homo sapiens OX=9606 GN=VIL1;VILI_HUMAN Villin-1 OS=Homo sapiens OX=9606 GN=VIL1 PE=1 SV=4	2	1	1	1	0	0	0	0	0	0	0	0	0	0	0	0	0	0	0	0	0	0	0	0	0	0	0	0	0	0	0	0	0	0	0	0	0	0	0	0	0	0	0
372	UNIPROT_sp_P09417-2;UNIPROT_sp_P09417	UNIPROT_sp_P09417-2;UNIPROT_sp_P09417	1;1	1;1	1;1	DHPR_HUMAN Isoform 2 of Dihydropteridine reductase OS=Homo sapiens OX=9606 GN=QDPR;DHPR_HUMAN Dihydropteridine reductase OS=Homo sapiens OX=9606 GN=QDPR PE=1 SV=2	2	1	1	1	0	0	0	0	0	0	0	0	0	0	0	0	0	0	0	0	0	0	0	0	0	0	0	0	0	0	0	0	0	1	0	0	0	0	0	0	0	0	0
373	UNIPROT_tr_H0Y6A4;UNIPROT_tr_H0Y4U4;UNIPROT_tr_Q5T6T6;UNIPROT_tr_A6XNE0;UNIPROT_sp_P09466-2;UNIPROT_tr_F2Z349;UNIPROT_sp_P09466	UNIPROT_tr_H0Y6A4;UNIPROT_tr_H0Y4U4;UNIPROT_tr_Q5T6T6;UNIPROT_tr_A6XNE0;UNIPROT_sp_P09466-2;UNIPROT_tr_F2Z349;UNIPROT_sp_P09466	1;1;1;1;1;1;1	1;1;1;1;1;1;1	1;1;1;1;1;1;1	H0Y6A4_HUMAN Glycodelin (Fragment) OS=Homo sapiens OX=9606 GN=PAEP PE=1 SV=1;H0Y4U4_HUMAN Glycodelin (Fragment) OS=Homo sapiens OX=9606 GN=PAEP PE=1 SV=1;Q5T6T6_HUMAN Glycodelin (Fragment) OS=Homo sapiens OX=9606 GN=PAEP PE=1 SV=1;A6XNE0_HUMAN Glycodelin O	7	1	1	1	0	0	0	0	0	0	0	0	0	0	0	0	0	0	0	0	0	0	0	0	0	0	0	0	0	0	0	0	0	0	0	0	0	0	0	0	0	0	0
374	UNIPROT_sp_P09467;UNIPROT_tr_A0A3B3IUC7;UNIPROT_sp_O00757	UNIPROT_sp_P09467;UNIPROT_tr_A0A3B3IUC7	5;4;1	5;4;1	5;4;1	F16P1_HUMAN Fructose-1,6-bisphosphatase 1 OS=Homo sapiens OX=9606 GN=FBP1 PE=1 SV=5;A0A3B3IUC7_HUMAN Fructose-bisphosphatase OS=Homo sapiens OX=9606 GN=FBP1 PE=1 SV=1	3	5	5	5	0	0	1	0	0	1	0	0	0	1	0	1	0	0	0	1	0	0	0	0	1	0	2	0	2	0	0	0	2	3	2	3	0	2	0	0	0	2	1
375	UNIPROT_sp_P09486;UNIPROT_tr_F5GY03;UNIPROT_tr_E5RK62	UNIPROT_sp_P09486;UNIPROT_tr_F5GY03	5;4;2	5;4;2	5;4;2	SPRC_HUMAN SPARC OS=Homo sapiens OX=9606 GN=SPARC PE=1 SV=1;F5GY03_HUMAN Osteonectin (Fragment) OS=Homo sapiens OX=9606 GN=SPARC PE=1 SV=1	3	5	5	5	3	5	5	4	3	4	5	5	5	4	4	5	5	5	4	5	5	5	5	5	5	5	4	5	5	4	5	5	5	5	5	5	4	5	5	4	4	4	4
376	UNIPROT_tr_B9ZVX7;UNIPROT_sp_P09488-2;UNIPROT_sp_P09488;UNIPROT_tr_H3BQT3;UNIPROT_sp_Q03013-2;UNIPROT_tr_A0A0A0MR85;UNIPROT_sp_Q03013;UNIPROT_tr_E7EWW9;UNIPROT_sp_Q03013-3;UNIPROT_tr_H3BRM6;UNIPROT_tr_A0A3B3IRM5;UNIPROT_tr_Q5T8R1;UNIPROT_sp_P46439	UNIPROT_tr_B9ZVX7;UNIPROT_sp_P09488-2;UNIPROT_sp_P09488;UNIPROT_tr_H3BQT3;UNIPROT_sp_Q03013-2;UNIPROT_tr_A0A0A0MR85;UNIPROT_sp_Q03013;UNIPROT_tr_E7EWW9;UNIPROT_sp_Q03013-3	4;4;4;3;3;3;3;3;2;1;1;1;1	2;2;2;1;1;1;1;1;0;1;1;1;1	2;2;2;1;1;1;1;1;0;1;1;1;1	B9ZVX7_HUMAN Glutathione S-transferase Mu 1 OS=Homo sapiens OX=9606 GN=GSTM1 PE=1 SV=1;GSTM1_HUMAN Isoform 2 of Glutathione S-transferase Mu 1 OS=Homo sapiens OX=9606 GN=GSTM1;GSTM1_HUMAN Glutathione S-transferase Mu 1 OS=Homo sapiens OX=9606 GN=GSTM1 PE=1	13	4	2	2	0	0	0	0	0	0	0	0	0	0	0	0	0	0	0	0	0	0	0	1	0	0	0	0	0	0	0	0	1	3	0	1	0	1	0	0	1	1	0
377	UNIPROT_sp_P09493;UNIPROT_sp_P09493-10;UNIPROT_sp_P09493-4;UNIPROT_tr_A0A0S2Z4G6;UNIPROT_tr_Q6ZN40;UNIPROT_sp_P09493-9;UNIPROT_tr_H0YK48;UNIPROT_tr_H0YKJ4;UNIPROT_sp_P09493-6;UNIPROT_sp_P09493-3;UNIPROT_sp_P09493-7;UNIPROT_sp_P09493-8;UNIPROT_tr_B7Z596;UNIPROT_tr_A0A494BZZ2;UNIPROT_tr_H7BYY1;UNIPROT_tr_F5H7S3;UNIPROT_sp_P09493-5;UNIPROT_sp_P09493-2;UNIPROT_tr_H0YKX5;UNIPROT_tr_H0YL42;UNIPROT_tr_A…	UNIPROT_sp_P09493;UNIPROT_sp_P09493-10;UNIPROT_sp_P09493-4;UNIPROT_tr_A0A0S2Z4G6;UNIPROT_tr_Q6ZN40;UNIPROT_sp_P09493-9;UNIPROT_tr_H0YK48;UNIPROT_tr_H0YKJ4;UNIPROT_sp_P09493-6;UNIPROT_sp_P09493-3;UNIPROT_sp_P09493-7;UNIPROT_sp_P09493-8;UNIPROT_tr_B7Z596;UNIPROT_tr_A0A494BZZ2;UNIPROT_tr_H7BYY1;UNIPROT_tr_F5H7S3;UNIPROT_sp_P09493-5;UNIPROT_sp_P09493-2;UNIPROT_tr_H0YKX5	6;6;6;6;5;5;5;5;5;5;4;4;4;4;4;4;4;4;4;2;2;1	4;4;4;4;3;3;3;3;3;3;2;2;2;2;2;2;2;2;2;2;2;1	3;3;3;3;2;2;3;3;3;2;2;2;2;2;2;2;2;2;2;2;2;1	TPM1_HUMAN Tropomyosin alpha-1 chain OS=Homo sapiens OX=9606 GN=TPM1 PE=1 SV=2;TPM1_HUMAN Isoform 10 of Tropomyosin alpha-1 chain OS=Homo sapiens OX=9606 GN=TPM1;TPM1_HUMAN Isoform 4 of Tropomyosin alpha-1 chain OS=Homo sapiens OX=9606 GN=TPM1;A0A0S2Z4G6_H	22	6	4	3	0	1	0	1	4	3	2	1	2	1	2	1	1	1	0	0	0	2	1	1	2	0	1	1	1	2	1	2	2	5	2	2	1	2	1	1	1	1	2
378	UNIPROT_sp_P09619;UNIPROT_sp_P09619-2;UNIPROT_tr_E5RJ14;UNIPROT_tr_E5RH16;UNIPROT_tr_E5RII0	UNIPROT_sp_P09619;UNIPROT_sp_P09619-2;UNIPROT_tr_E5RJ14;UNIPROT_tr_E5RH16	6;4;3;3;1	6;4;3;3;1	6;4;3;3;1	PGFRB_HUMAN Platelet-derived growth factor receptor beta OS=Homo sapiens OX=9606 GN=PDGFRB PE=1 SV=1;PGFRB_HUMAN Isoform 2 of Platelet-derived growth factor receptor beta OS=Homo sapiens OX=9606 GN=PDGFRB;E5RJ14_HUMAN Platelet-derived growth factor recepto	5	6	6	6	1	1	2	0	1	2	1	0	1	0	1	1	1	1	2	0	2	2	3	1	1	2	3	0	1	0	0	0	1	0	1	0	2	0	0	2	0	2	2
379	UNIPROT_tr_A0A7I2V5U9;UNIPROT_tr_F8VTQ5;UNIPROT_tr_H0YH80;UNIPROT_tr_F8VZ49;UNIPROT_tr_A0A7I2V2L6;UNIPROT_sp_P09651-3;UNIPROT_tr_A0A7I2YQX9;UNIPROT_tr_A0A2R8Y4L2;UNIPROT_tr_F8W6I7;UNIPROT_tr_A0A7I2V3R8;UNIPROT_sp_Q32P51;UNIPROT_sp_P09651-2;UNIPROT_tr_A0A7I2V3W0;UNIPROT_sp_P09651	UNIPROT_tr_A0A7I2V5U9;UNIPROT_tr_F8VTQ5;UNIPROT_tr_H0YH80;UNIPROT_tr_F8VZ49;UNIPROT_tr_A0A7I2V2L6;UNIPROT_sp_P09651-3;UNIPROT_tr_A0A7I2YQX9;UNIPROT_tr_A0A2R8Y4L2;UNIPROT_tr_F8W6I7;UNIPROT_tr_A0A7I2V3R8;UNIPROT_sp_Q32P51;UNIPROT_sp_P09651-2;UNIPROT_tr_A0A7I2V3W0;UNIPROT_sp_P09651	2;2;2;2;2;2;2;2;2;2;2;2;2;2	2;2;2;2;2;2;2;2;2;2;2;2;2;2	2;2;2;2;2;2;2;2;2;2;2;2;2;2	A0A7I2V5U9_HUMAN Heterogeneous nuclear ribonucleoprotein A1 (Fragment) OS=Homo sapiens OX=9606 GN=HNRNPA1 PE=4 SV=1;F8VTQ5_HUMAN Heterogeneous nuclear ribonucleoprotein A1 (Fragment) OS=Homo sapiens OX=9606 GN=HNRNPA1 PE=1 SV=1;H0YH80_HUMAN Heterogeneous n	14	2	2	2	0	0	0	0	0	0	0	0	0	0	0	0	0	0	0	0	0	0	0	0	0	0	0	0	0	0	0	0	0	0	0	0	0	0	0	0	0	0	0
380	UNIPROT_tr_E9PKT6;UNIPROT_tr_A0A7I2V4X5;UNIPROT_tr_A0A087X0D5;UNIPROT_sp_P09668;UNIPROT_tr_A0A7I2V2L7;UNIPROT_tr_A0A7I2V673;UNIPROT_tr_A0A7I2YQX6;UNIPROT_tr_A0A7I2V3E8;UNIPROT_tr_A0A7I2YQH4;UNIPROT_tr_A0A7I2YQ92;UNIPROT_tr_A0A7I2V314;UNIPROT_tr_A0A7I2V3T9;UNIPROT_tr_A0A7I2V439;UNIPROT_tr_A0A7I2V2E4;UNIPROT_tr_A0A7I2V2T8;UNIPROT_tr_A0A7I2YQL6;UNIPROT_tr_A0A7I2YQE6;UNIPROT_tr_A0A3B3IRM7;UNIPROT_tr_…	UNIPROT_tr_E9PKT6;UNIPROT_tr_A0A7I2V4X5;UNIPROT_tr_A0A087X0D5;UNIPROT_sp_P09668;UNIPROT_tr_A0A7I2V2L7;UNIPROT_tr_A0A7I2V673;UNIPROT_tr_A0A7I2YQX6;UNIPROT_tr_A0A7I2V3E8;UNIPROT_tr_A0A7I2YQH4;UNIPROT_tr_A0A7I2YQ92;UNIPROT_tr_A0A7I2V314;UNIPROT_tr_A0A7I2V3T9;UNIPROT_tr_A0A7I2V439;UNIPROT_tr_A0A7I2V2E4	3;3;3;3;3;3;3;2;2;2;2;2;2;2;1;1;1;1;1	3;3;3;3;3;3;3;2;2;2;2;2;2;2;1;1;1;1;1	3;3;3;3;3;3;3;2;2;2;2;2;2;2;1;1;1;1;1	E9PKT6_HUMAN Pro-cathepsin H OS=Homo sapiens OX=9606 GN=CTSH PE=1 SV=2;A0A7I2V4X5_HUMAN Pro-cathepsin H OS=Homo sapiens OX=9606 GN=CTSH PE=4 SV=1;A0A087X0D5_HUMAN Pro-cathepsin H OS=Homo sapiens OX=9606 GN=CTSH PE=1 SV=2;CATH_HUMAN Pro-cathepsin H OS=Homo	19	3	3	3	1	0	1	2	1	2	0	0	0	0	1	1	0	1	1	1	1	2	1	0	1	0	1	0	0	1	1	1	1	2	2	2	1	0	1	2	0	0	0
381	UNIPROT_sp_P09871;UNIPROT_tr_F8WCZ6;UNIPROT_tr_A0A087X232;UNIPROT_tr_H0Y5D1;UNIPROT_tr_F5H7T4;UNIPROT_tr_B5MCV4	UNIPROT_sp_P09871;UNIPROT_tr_F8WCZ6;UNIPROT_tr_A0A087X232	19;17;17;7;5;2	19;17;17;7;5;2	19;17;17;7;5;2	C1S_HUMAN Complement C1s subcomponent OS=Homo sapiens OX=9606 GN=C1S PE=1 SV=1;F8WCZ6_HUMAN Complement C1s subcomponent OS=Homo sapiens OX=9606 GN=C1S PE=1 SV=1;A0A087X232_HUMAN Complement C1s subcomponent OS=Homo sapiens OX=9606 GN=C1S PE=1 SV=1	6	19	19	19	15	17	15	17	16	15	15	15	14	16	16	16	16	16	15	16	17	17	16	16	17	16	15	15	13	15	15	13	15	14	15	15	14	15	16	14	14	14	14
382	UNIPROT_sp_P09960-4;UNIPROT_sp_P09960;UNIPROT_sp_P09960-3;UNIPROT_sp_P09960-2	UNIPROT_sp_P09960-4;UNIPROT_sp_P09960;UNIPROT_sp_P09960-3;UNIPROT_sp_P09960-2	15;15;12;12	15;15;12;12	15;15;12;12	LKHA4_HUMAN Isoform 4 of Leukotriene A-4 hydrolase OS=Homo sapiens OX=9606 GN=LTA4H;LKHA4_HUMAN Leukotriene A-4 hydrolase OS=Homo sapiens OX=9606 GN=LTA4H PE=1 SV=2;LKHA4_HUMAN Isoform 3 of Leukotriene A-4 hydrolase OS=Homo sapiens OX=9606 GN=LTA4H;LKHA4_H	4	15	15	15	1	4	4	8	1	6	3	1	1	3	2	2	1	3	5	7	2	0	3	2	2	4	3	2	3	1	2	1	4	13	7	9	10	2	7	5	5	6	1
383	UNIPROT_tr_A8MVZ9;UNIPROT_sp_P09972;UNIPROT_tr_J3KSV6;UNIPROT_tr_J3QKP5;UNIPROT_tr_K7EKH5;UNIPROT_tr_C9J8F3;UNIPROT_tr_J3QKK1	UNIPROT_tr_A8MVZ9;UNIPROT_sp_P09972;UNIPROT_tr_J3KSV6;UNIPROT_tr_J3QKP5	5;5;3;3;2;2;1	5;5;3;3;2;2;1	5;5;3;3;2;2;1	A8MVZ9_HUMAN Fructose-bisphosphate aldolase OS=Homo sapiens OX=9606 GN=ALDOC PE=1 SV=1;ALDOC_HUMAN Fructose-bisphosphate aldolase C OS=Homo sapiens OX=9606 GN=ALDOC PE=1 SV=2;J3KSV6_HUMAN Fructose-bisphosphate aldolase (Fragment) OS=Homo sapiens OX=9606 GN	7	5	5	5	0	0	0	0	0	1	0	0	0	1	1	0	0	1	1	0	0	0	1	2	2	0	1	0	0	0	1	1	1	5	1	1	0	0	1	1	1	1	0
384	UNIPROT_sp_P0C0L4;UNIPROT_sp_P0C0L4-2	UNIPROT_sp_P0C0L4;UNIPROT_sp_P0C0L4-2	144;136	144;136	1;1	CO4A_HUMAN Complement C4-A OS=Homo sapiens OX=9606 GN=C4A PE=1 SV=2;CO4A_HUMAN Isoform 2 of Complement C4-A OS=Homo sapiens OX=9606 GN=C4A	2	144	144	1	110	102	110	99	112	109	115	107	110	111	108	102	108	119	106	119	122	112	111	111	108	116	109	115	105	104	102	101	96	102	107	106	105	109	111	101	105	99	99
385	UNIPROT_sp_P0C0L5;UNIPROT_tr_F5GXS0;UNIPROT_tr_A0A3B3ISA6;UNIPROT_tr_A0A3B3ISD7	UNIPROT_sp_P0C0L5;UNIPROT_tr_F5GXS0;UNIPROT_tr_A0A3B3ISA6	143;135;95;8	11;11;11;1	3;3;3;0	CO4B_HUMAN Complement C4-B OS=Homo sapiens OX=9606 GN=C4B PE=1 SV=2;F5GXS0_HUMAN C4a anaphylatoxin OS=Homo sapiens OX=9606 GN=C4B PE=1 SV=1;A0A3B3ISA6_HUMAN C4a anaphylatoxin (Fragment) OS=Homo sapiens OX=9606 GN=C4B PE=1 SV=1	4	143	11	3	113	107	114	100	113	110	115	108	110	114	109	103	107	121	109	119	124	113	110	110	110	118	110	114	107	106	103	102	102	105	108	107	108	110	112	102	109	99	99
386	UNIPROT_sp_P0CG48;UNIPROT_tr_B4DV12;UNIPROT_tr_Q96C32;UNIPROT_sp_P0CG47;UNIPROT_tr_Q5PY61;UNIPROT_tr_J3QKN0;UNIPROT_tr_F5GXK7;UNIPROT_tr_F5H747;UNIPROT_sp_P62979;UNIPROT_tr_F5H388;UNIPROT_tr_F5H265;UNIPROT_tr_F5H2Z3;UNIPROT_tr_F5GYU3;UNIPROT_sp_P62987;UNIPROT_tr_F5H6Q2;UNIPROT_tr_J3QTR3;UNIPROT_tr_J3QS39;UNIPROT_tr_F5GZ39;UNIPROT_tr_M0R2S1;UNIPROT_tr_A0A2R8Y422;UNIPROT_tr_M0R1M6;UNIPROT_tr_M0R1V7…	UNIPROT_sp_P0CG48;UNIPROT_tr_B4DV12;UNIPROT_tr_Q96C32;UNIPROT_sp_P0CG47;UNIPROT_tr_Q5PY61;UNIPROT_tr_J3QKN0;UNIPROT_tr_F5GXK7;UNIPROT_tr_F5H747;UNIPROT_sp_P62979;UNIPROT_tr_F5H388;UNIPROT_tr_F5H265;UNIPROT_tr_F5H2Z3;UNIPROT_tr_F5GYU3;UNIPROT_sp_P62987;UNIPROT_tr_F5H6Q2;UNIPROT_tr_J3QTR3;UNIPROT_tr_J3QS39;UNIPROT_tr_F5GZ39;UNIPROT_tr_M0R2S1;UNIPROT_tr_A0A2R8Y422;UNIPROT_tr_M0R1M6;UNIPROT_tr_M0R1V7…	2;2;2;2;2;2;2;2;2;2;2;2;2;2;2;2;2;1;1;1;1;1;1	2;2;2;2;2;2;2;2;2;2;2;2;2;2;2;2;2;1;1;1;1;1;1	2;2;2;2;2;2;2;2;2;2;2;2;2;2;2;2;2;1;1;1;1;1;1	UBC_HUMAN Polyubiquitin-C OS=Homo sapiens OX=9606 GN=UBC PE=1 SV=3;B4DV12_HUMAN Polyubiquitin-B OS=Homo sapiens OX=9606 GN=UBB PE=1 SV=1;Q96C32_HUMAN Polyubiquitin-C OS=Homo sapiens OX=9606 GN=UBC PE=1 SV=1;UBB_HUMAN Polyubiquitin-B OS=Homo sapiens OX=9606	23	2	2	2	1	2	0	1	1	0	1	2	2	0	1	2	2	2	1	2	0	2	2	2	2	2	2	1	1	2	2	2	2	1	2	2	2	2	2	2	2	2	2
387	UNIPROT_sp_P0DJI8;UNIPROT_tr_E9PQD6;UNIPROT_tr_A0A3B3ISW8;UNIPROT_tr_E9PR14;UNIPROT_sp_P0DJI9-2;UNIPROT_tr_G3V1D9	UNIPROT_sp_P0DJI8;UNIPROT_tr_E9PQD6	9;7;3;3;3;3	9;7;3;3;3;3	3;1;0;0;0;0	SAA1_HUMAN Serum amyloid A-1 protein OS=Homo sapiens OX=9606 GN=SAA1 PE=1 SV=1;E9PQD6_HUMAN Serum amyloid A protein OS=Homo sapiens OX=9606 GN=SAA1 PE=1 SV=1	6	9	9	3	0	1	4	2	4	1	6	3	3	4	5	0	1	1	1	1	2	2	3	1	3	1	1	0	4	4	4	4	5	9	6	5	5	5	6	5	5	5	5
388	UNIPROT_sp_P0DJI9	UNIPROT_sp_P0DJI9	8	2	2	SAA2_HUMAN Serum amyloid A-2 protein OS=Homo sapiens OX=9606 GN=SAA2 PE=1 SV=1	1	8	2	2	0	0	2	1	2	0	5	1	1	2	3	0	0	1	1	0	0	1	1	0	1	0	1	0	2	2	2	2	4	8	5	2	2	3	5	2	2	2	2
389	UNIPROT_sp_P0DMV8-2;UNIPROT_sp_P0DMV9;UNIPROT_sp_P0DMV8;UNIPROT_tr_A0A0G2JIW1;UNIPROT_tr_V9GZ37	UNIPROT_sp_P0DMV8-2;UNIPROT_sp_P0DMV9;UNIPROT_sp_P0DMV8;UNIPROT_tr_A0A0G2JIW1;UNIPROT_tr_V9GZ37	9;9;9;9;5	8;8;8;8;5	5;5;5;5;4	HS71A_HUMAN Isoform 2 of Heat shock 70 kDa protein 1A OS=Homo sapiens OX=9606 GN=HSPA1A;HS71B_HUMAN Heat shock 70 kDa protein 1B OS=Homo sapiens OX=9606 GN=HSPA1B PE=1 SV=1;HS71A_HUMAN Heat shock 70 kDa protein 1A OS=Homo sapiens OX=9606 GN=HSPA1A PE=1 SV=	5	9	8	5	0	1	1	0	0	0	0	0	0	0	2	2	1	0	0	3	3	0	0	0	9	3	1	0	0	1	0	1	0	7	7	6	1	1	0	0	0	2	3
390	UNIPROT_sp_P0DOY2;UNIPROT_sp_P0DOY3;UNIPROT_tr_A0A5H1ZRQ7;UNIPROT_sp_P0CF74;UNIPROT_sp_A0M8Q6	UNIPROT_sp_P0DOY2;UNIPROT_sp_P0DOY3;UNIPROT_tr_A0A5H1ZRQ7;UNIPROT_sp_P0CF74;UNIPROT_sp_A0M8Q6	4;3;3;3;3	2;2;1;1;1	2;2;1;1;1	IGLC2_HUMAN Immunoglobulin lambda constant 2 OS=Homo sapiens OX=9606 GN=IGLC2 PE=1 SV=1;IGLC3_HUMAN Immunoglobulin lambda constant 3 OS=Homo sapiens OX=9606 GN=IGLC3 PE=1 SV=1;A0A5H1ZRQ7_HUMAN Immunoglobulin lambda constant 7 (Fragment) OS=Homo sapiens OX=	5	4	2	2	2	2	2	2	2	2	2	2	2	2	2	4	2	2	3	2	2	2	2	2	2	2	3	2	2	2	2	3	3	2	2	2	2	2	2	2	3	3	3
391	UNIPROT_sp_P0DP25;UNIPROT_sp_P0DP24;UNIPROT_sp_P0DP23;UNIPROT_tr_M0QZ52;UNIPROT_tr_E7EMB3;UNIPROT_tr_F8WBR5;UNIPROT_tr_G3V479;UNIPROT_tr_Q96HY3;UNIPROT_tr_G3V361;UNIPROT_tr_A0A590UJI2	UNIPROT_sp_P0DP25;UNIPROT_sp_P0DP24;UNIPROT_sp_P0DP23;UNIPROT_tr_M0QZ52;UNIPROT_tr_E7EMB3;UNIPROT_tr_F8WBR5;UNIPROT_tr_G3V479	5;5;5;4;4;3;3;2;1;1	4;4;4;3;3;2;2;2;1;1	4;4;4;3;3;2;2;2;1;1	CALM3_HUMAN Calmodulin-3 OS=Homo sapiens OX=9606 GN=CALM3 PE=1 SV=1;CALM2_HUMAN Calmodulin-2 OS=Homo sapiens OX=9606 GN=CALM2 PE=1 SV=1;CALM1_HUMAN Calmodulin-1 OS=Homo sapiens OX=9606 GN=CALM1 PE=1 SV=1;M0QZ52_HUMAN Calmodulin 3 (Phosphorylase kinase, del	10	5	4	4	0	0	1	2	1	1	1	1	2	2	3	1	1	1	2	1	2	2	2	1	4	1	3	3	1	2	2	3	1	4	3	3	2	2	1	3	1	3	2
392	UNIPROT_sp_P0DUB6;UNIPROT_sp_P0DTE8;UNIPROT_sp_P0DTE7;UNIPROT_tr_Q5T085;CON__Q3MHH8;UNIPROT_tr_C9JWK7;UNIPROT_tr_C9J2Z5;UNIPROT_tr_Q5T084	UNIPROT_sp_P0DUB6;UNIPROT_sp_P0DTE8;UNIPROT_sp_P0DTE7;UNIPROT_tr_Q5T085	17;17;17;9;5;2;2;2	17;17;17;9;5;2;2;2	3;3;3;2;0;0;0;0	AMY1A_HUMAN Alpha-amylase 1A OS=Homo sapiens OX=9606 GN=AMY1A PE=1 SV=1;AMY1C_HUMAN Alpha-amylase 1C OS=Homo sapiens OX=9606 GN=AMY1C PE=1 SV=1;AMY1B_HUMAN Alpha-amylase 1B OS=Homo sapiens OX=9606 GN=AMY1B PE=1 SV=1;Q5T085_HUMAN Alpha-amylase (Fragment) OS	8	17	17	3	1	1	2	5	2	4	0	3	3	1	2	3	3	2	3	0	1	4	2	2	7	0	1	3	4	2	1	4	1	10	5	2	3	1	4	0	2	4	1
393	UNIPROT_sp_P10124	UNIPROT_sp_P10124	2	2	2	SRGN_HUMAN Serglycin OS=Homo sapiens OX=9606 GN=SRGN PE=1 SV=3	1	2	2	2	2	2	2	1	1	2	2	1	1	2	2	1	1	1	2	2	2	1	1	1	2	2	2	1	0	1	1	1	1	1	1	1	1	1	1	1	1	1	1
394	UNIPROT_tr_A0A140T9U8;UNIPROT_tr_A0A140T9H5;UNIPROT_tr_A2AEA2;UNIPROT_tr_A0A140T921;UNIPROT_sp_P10321;UNIPROT_tr_O19617;UNIPROT_tr_A0A140T9E1;UNIPROT_sp_P10321-2;UNIPROT_tr_A0A140T9L3;UNIPROT_tr_A0A140T942;UNIPROT_tr_A0A140TA05;UNIPROT_tr_A0A140T9T1;UNIPROT_tr_A0A0G2JKJ1;UNIPROT_tr_A0A140T9S7;UNIPROT_tr_A0A140T9Q4;UNIPROT_tr_A0A140TA19;UNIPROT_tr_A0A140TA03;UNIPROT_tr_A0A140TA12;UNIPROT_tr_F8W9Z8…	UNIPROT_tr_A0A140T9U8;UNIPROT_tr_A0A140T9H5;UNIPROT_tr_A2AEA2;UNIPROT_tr_A0A140T921;UNIPROT_sp_P10321;UNIPROT_tr_O19617;UNIPROT_tr_A0A140T9E1;UNIPROT_sp_P10321-2;UNIPROT_tr_A0A140T9L3;UNIPROT_tr_A0A140T942;UNIPROT_tr_A0A140TA05	5;5;5;5;5;5;3;3;3;3;3;2;1;1;1;1;1;1;1;1	1;1;1;1;1;1;0;1;0;0;0;0;0;0;0;0;0;0;0;0	1;1;1;1;1;1;0;1;0;0;0;0;0;0;0;0;0;0;0;0	A0A140T9U8_HUMAN HLA class I histocompatibility antigen, C alpha chain OS=Homo sapiens OX=9606 GN=HLA-C PE=1 SV=1;A0A140T9H5_HUMAN HLA class I histocompatibility antigen, C alpha chain OS=Homo sapiens OX=9606 GN=HLA-C PE=1 SV=1;A2AEA2_HUMAN HLA class I his	20	5	1	1	2	1	1	2	1	2	2	3	2	0	1	2	1	0	1	2	0	1	1	1	1	2	1	1	1	0	0	1	1	3	2	2	3	0	1	0	3	1	1
395	UNIPROT_sp_P10451-4;UNIPROT_sp_P10451-5;UNIPROT_sp_P10451;UNIPROT_sp_P10451-3;UNIPROT_tr_D6R9C5	UNIPROT_sp_P10451-4;UNIPROT_sp_P10451-5;UNIPROT_sp_P10451;UNIPROT_sp_P10451-3;UNIPROT_tr_D6R9C5	4;4;4;3;2	4;4;4;3;2	4;4;4;3;2	OSTP_HUMAN Isoform 4 of Osteopontin OS=Homo sapiens OX=9606 GN=SPP1;OSTP_HUMAN Isoform 2 of Osteopontin OS=Homo sapiens OX=9606 GN=SPP1;OSTP_HUMAN Osteopontin OS=Homo sapiens OX=9606 GN=SPP1 PE=1 SV=1;OSTP_HUMAN Isoform 3 of Osteopontin OS=Homo sapiens OX=	5	4	4	4	1	1	2	0	0	0	1	0	0	0	0	1	1	0	1	2	0	2	0	1	1	0	0	0	0	0	0	1	1	3	2	3	0	0	3	1	0	1	0
396	UNIPROT_sp_P10586-2;UNIPROT_sp_P10586;UNIPROT_tr_H0Y6Z7;UNIPROT_tr_H0Y4H1;UNIPROT_tr_H0Y7Z9;UNIPROT_tr_H0Y380	UNIPROT_sp_P10586-2;UNIPROT_sp_P10586;UNIPROT_tr_H0Y6Z7;UNIPROT_tr_H0Y4H1	12;12;11;8;5;1	12;12;11;8;5;1	12;12;11;8;5;1	PTPRF_HUMAN Isoform 2 of Receptor-type tyrosine-protein phosphatase F OS=Homo sapiens OX=9606 GN=PTPRF;PTPRF_HUMAN Receptor-type tyrosine-protein phosphatase F OS=Homo sapiens OX=9606 GN=PTPRF PE=1 SV=2;H0Y6Z7_HUMAN Protein-tyrosine-phosphatase (Fragment)	6	12	12	12	2	1	2	5	2	1	1	3	1	1	3	1	2	2	4	6	3	1	4	0	1	2	1	1	1	4	3	5	5	5	2	4	2	1	1	5	0	2	1
397	UNIPROT_sp_P10599;UNIPROT_sp_P10599-2	UNIPROT_sp_P10599;UNIPROT_sp_P10599-2	3;2	3;2	3;2	THIO_HUMAN Thioredoxin OS=Homo sapiens OX=9606 GN=TXN PE=1 SV=3;THIO_HUMAN Isoform 2 of Thioredoxin OS=Homo sapiens OX=9606 GN=TXN	2	3	3	3	0	1	1	2	2	1	2	2	1	2	3	2	1	2	2	2	2	1	2	2	3	0	2	2	2	2	2	3	2	2	3	2	2	2	2	2	2	3	3
398	UNIPROT_tr_A0A7I2V4K5;UNIPROT_sp_P10619-2;UNIPROT_sp_P10619;UNIPROT_tr_X6R5C5;UNIPROT_tr_X6R8A1;UNIPROT_tr_A0A7I2V4D1;UNIPROT_tr_A0A7I2YQT8;UNIPROT_tr_A0A7I2V3B2;UNIPROT_tr_U3KQ41;UNIPROT_tr_A0A7I2V3M2;UNIPROT_tr_A0A7I2V4Q9;UNIPROT_tr_U3KQU6;UNIPROT_tr_A0A7I2V2E2;UNIPROT_tr_A0A7I2V4R8;UNIPROT_tr_Q5JZH0	UNIPROT_tr_A0A7I2V4K5;UNIPROT_sp_P10619-2;UNIPROT_sp_P10619;UNIPROT_tr_X6R5C5;UNIPROT_tr_X6R8A1;UNIPROT_tr_A0A7I2V4D1;UNIPROT_tr_A0A7I2YQT8;UNIPROT_tr_A0A7I2V3B2	4;4;4;4;4;2;2;2;1;1;1;1;1;1;1	4;4;4;4;4;2;2;2;1;1;1;1;1;1;1	4;4;4;4;4;2;2;2;1;1;1;1;1;1;1	A0A7I2V4K5_HUMAN Lysosomal protective protein OS=Homo sapiens OX=9606 GN=CTSA PE=4 SV=1;PPGB_HUMAN Isoform 2 of Lysosomal protective protein OS=Homo sapiens OX=9606 GN=CTSA;PPGB_HUMAN Lysosomal protective protein OS=Homo sapiens OX=9606 GN=CTSA PE=1 SV=2;X	15	4	4	4	0	0	0	1	0	1	1	1	1	1	0	1	1	2	0	1	0	1	1	1	1	0	0	2	0	1	1	1	0	0	2	3	0	0	0	1	3	4	1
399	UNIPROT_sp_P10643	UNIPROT_sp_P10643	32	32	29	CO7_HUMAN Complement component C7 OS=Homo sapiens OX=9606 GN=C7 PE=1 SV=2	1	32	32	29	20	16	22	22	22	23	20	23	19	19	20	22	19	23	25	24	23	24	23	21	19	20	18	16	20	20	19	19	24	24	19	19	21	18	23	23	23	21	18
400	UNIPROT_sp_P10645;UNIPROT_tr_G5E968	UNIPROT_sp_P10645;UNIPROT_tr_G5E968	10;5	10;5	10;5	CMGA_HUMAN Chromogranin-A OS=Homo sapiens OX=9606 GN=CHGA PE=1 SV=7;G5E968_HUMAN Chromogranin A (Parathyroid secretory protein 1), isoform CRA_b OS=Homo sapiens OX=9606 GN=CHGA PE=1 SV=1	2	10	10	10	0	0	0	0	0	0	0	0	0	1	0	1	0	0	0	0	0	1	3	0	0	1	0	0	0	1	2	1	2	3	3	3	1	1	2	2	1	2	2
401	UNIPROT_sp_P10721-2;UNIPROT_sp_P10721	UNIPROT_sp_P10721-2;UNIPROT_sp_P10721	5;5	5;5	5;5	KIT_HUMAN Isoform 2 of Mast/stem cell growth factor receptor Kit OS=Homo sapiens OX=9606 GN=KIT;KIT_HUMAN Mast/stem cell growth factor receptor Kit OS=Homo sapiens OX=9606 GN=KIT PE=1 SV=1	2	5	5	5	3	4	3	3	3	3	3	4	4	4	3	4	3	4	3	4	3	4	4	4	4	3	4	4	5	5	4	5	4	4	5	4	5	4	5	5	4	3	5
402	UNIPROT_sp_P10909-4;UNIPROT_sp_P10909-6;UNIPROT_sp_P10909;UNIPROT_sp_P10909-5;UNIPROT_sp_P10909-2;UNIPROT_sp_P10909-3;UNIPROT_tr_H0YC35;UNIPROT_tr_H0YLK8;UNIPROT_tr_E7ERK6;UNIPROT_tr_E7ETB4;UNIPROT_tr_H0YAS8;UNIPROT_tr_E5RJZ5;UNIPROT_tr_E5RG36;UNIPROT_tr_E5RGB0;UNIPROT_tr_E5RH61	UNIPROT_sp_P10909-4;UNIPROT_sp_P10909-6;UNIPROT_sp_P10909;UNIPROT_sp_P10909-5;UNIPROT_sp_P10909-2;UNIPROT_sp_P10909-3;UNIPROT_tr_H0YC35;UNIPROT_tr_H0YLK8	25;25;25;25;25;15;15;15;12;10;9;7;6;6;6	25;25;25;25;25;15;15;15;12;10;9;7;6;6;6	25;25;25;25;25;15;15;15;12;10;9;7;6;6;6	CLUS_HUMAN Isoform 4 of Clusterin OS=Homo sapiens OX=9606 GN=CLU;CLUS_HUMAN Isoform 6 of Clusterin OS=Homo sapiens OX=9606 GN=CLU;CLUS_HUMAN Clusterin OS=Homo sapiens OX=9606 GN=CLU PE=1 SV=1;CLUS_HUMAN Isoform 5 of Clusterin OS=Homo sapiens OX=9606 GN=CLU	15	25	25	25	21	21	21	19	19	21	22	18	18	19	18	19	18	17	21	19	21	20	20	19	18	21	19	18	19	20	18	19	19	19	19	19	18	19	19	19	18	17	18
403	UNIPROT_tr_A0A590UJU8;UNIPROT_tr_G3V1V8;UNIPROT_sp_P10916;UNIPROT_tr_A0A2R8YDI2;UNIPROT_sp_Q9BUA6	UNIPROT_tr_A0A590UJU8;UNIPROT_tr_G3V1V8;UNIPROT_sp_P10916	5;5;5;1;1	5;5;5;1;1	5;5;5;1;1	A0A590UJU8_HUMAN Myosin regulatory light chain 2, ventricular/cardiac muscle isoform OS=Homo sapiens OX=9606 GN=MYL2 PE=1 SV=1;G3V1V8_HUMAN Myosin regulatory light chain 2, ventricular/cardiac muscle isoform OS=Homo sapiens OX=9606 GN=MYL2 PE=1 SV=1;MLRV_H	5	5	5	5	0	0	0	0	4	4	2	1	1	0	0	1	0	0	0	0	0	0	0	0	0	0	1	0	0	0	0	0	0	2	0	0	0	0	0	0	0	0	0
404	UNIPROT_sp_P11021	UNIPROT_sp_P11021	22	22	21	BIP_HUMAN Endoplasmic reticulum chaperone BiP OS=Homo sapiens OX=9606 GN=HSPA5 PE=1 SV=2	1	22	22	21	11	14	14	14	14	16	14	12	13	15	13	13	15	15	16	14	14	15	16	14	16	12	12	11	15	13	12	14	18	19	13	14	17	13	18	17	14	14	12
405	UNIPROT_sp_P11047;UNIPROT_sp_Q9Y6N6	UNIPROT_sp_P11047	5;1	5;1	5;1	LAMC1_HUMAN Laminin subunit gamma-1 OS=Homo sapiens OX=9606 GN=LAMC1 PE=1 SV=3	2	5	5	5	1	1	0	0	0	0	0	0	1	1	0	2	0	1	0	1	0	1	1	0	1	1	1	1	1	2	1	1	0	0	0	0	1	1	0	0	0	0	0
406	UNIPROT_tr_E9PKE3;UNIPROT_sp_P11142;UNIPROT_sp_P11142-2;UNIPROT_tr_E9PN89;UNIPROT_tr_E9PNE6;UNIPROT_tr_A8K7Q2;UNIPROT_tr_E9PLF4;UNIPROT_tr_E9PPY6;UNIPROT_tr_E9PI65;UNIPROT_tr_E9PQQ4;UNIPROT_tr_E9PQK7;UNIPROT_tr_E9PK54;UNIPROT_tr_E9PN25;UNIPROT_tr_E9PS65;UNIPROT_tr_E9PM13	UNIPROT_tr_E9PKE3;UNIPROT_sp_P11142;UNIPROT_sp_P11142-2;UNIPROT_tr_E9PN89;UNIPROT_tr_E9PNE6	15;15;14;10;9;7;6;5;5;5;5;5;4;2;1	10;10;9;6;7;6;4;4;2;4;4;4;3;2;1	10;10;9;6;7;6;4;4;2;4;4;4;3;2;1	E9PKE3_HUMAN Heat shock cognate 71 kDa protein OS=Homo sapiens OX=9606 GN=HSPA8 PE=1 SV=1;HSP7C_HUMAN Heat shock cognate 71 kDa protein OS=Homo sapiens OX=9606 GN=HSPA8 PE=1 SV=1;HSP7C_HUMAN Isoform 2 of Heat shock cognate 71 kDa protein OS=Homo sapiens OX	15	15	10	10	2	3	4	8	3	5	2	1	1	2	5	5	2	3	4	3	3	3	4	3	14	2	6	2	2	4	4	4	1	11	8	9	2	3	3	7	3	4	8
407	UNIPROT_sp_P11150;UNIPROT_tr_E7EUJ1;UNIPROT_tr_E7EUK6	UNIPROT_sp_P11150;UNIPROT_tr_E7EUJ1;UNIPROT_tr_E7EUK6	6;6;5	6;6;5	6;6;5	LIPC_HUMAN Hepatic triacylglycerol lipase OS=Homo sapiens OX=9606 GN=LIPC PE=1 SV=3;E7EUJ1_HUMAN Hepatic triacylglycerol lipase OS=Homo sapiens OX=9606 GN=LIPC PE=1 SV=1;E7EUK6_HUMAN Hepatic triacylglycerol lipase OS=Homo sapiens OX=9606 GN=LIPC PE=1 SV=1	3	6	6	6	0	0	0	0	0	2	1	0	0	0	0	0	0	0	0	1	0	1	0	0	0	1	0	1	5	4	3	1	0	0	4	3	0	0	3	0	0	2	1
408	UNIPROT_sp_P11216;UNIPROT_tr_H0Y4Z6	UNIPROT_sp_P11216	11;3	8;2	8;2	PYGB_HUMAN Glycogen phosphorylase, brain form OS=Homo sapiens OX=9606 GN=PYGB PE=1 SV=5	2	11	8	8	0	0	0	0	0	0	0	0	0	0	0	0	0	0	0	0	0	0	0	0	11	1	0	0	0	0	0	0	0	3	2	1	0	0	0	0	0	0	0
409	UNIPROT_sp_P11217-2;UNIPROT_sp_P11217	UNIPROT_sp_P11217-2;UNIPROT_sp_P11217	12;12	8;8	8;8	PYGM_HUMAN Isoform 2 of Glycogen phosphorylase, muscle form OS=Homo sapiens OX=9606 GN=PYGM;PYGM_HUMAN Glycogen phosphorylase, muscle form OS=Homo sapiens OX=9606 GN=PYGM PE=1 SV=6	2	12	8	8	0	0	0	0	0	0	0	0	0	0	0	0	0	0	0	0	0	1	0	0	3	0	0	0	1	0	0	0	0	12	2	1	0	1	0	0	0	0	0
410	UNIPROT_sp_P11226	UNIPROT_sp_P11226	9	9	9	MBL2_HUMAN Mannose-binding protein C OS=Homo sapiens OX=9606 GN=MBL2 PE=1 SV=2	1	9	9	9	2	7	7	5	2	8	5	5	3	8	7	5	3	6	9	6	9	5	8	8	4	6	4	4	8	6	6	4	6	6	6	6	4	4	6	5	4	7	5
411	UNIPROT_sp_P11277-3;UNIPROT_sp_P11277;UNIPROT_sp_P11277-2;UNIPROT_tr_H0YJE6	UNIPROT_sp_P11277-3;UNIPROT_sp_P11277;UNIPROT_sp_P11277-2;UNIPROT_tr_H0YJE6	4;4;4;3	4;4;4;3	4;4;4;3	SPTB1_HUMAN Isoform 3 of Spectrin beta chain, erythrocytic OS=Homo sapiens OX=9606 GN=SPTB;SPTB1_HUMAN Spectrin beta chain, erythrocytic OS=Homo sapiens OX=9606 GN=SPTB PE=1 SV=5;SPTB1_HUMAN Isoform 2 of Spectrin beta chain, erythrocytic OS=Homo sapiens OX	4	4	4	4	1	0	0	0	1	0	1	1	0	0	1	0	1	0	0	0	1	1	1	0	0	1	1	1	0	0	0	0	0	0	0	0	0	0	0	0	0	0	0
412	UNIPROT_sp_P11279;UNIPROT_sp_P11279-2	UNIPROT_sp_P11279;UNIPROT_sp_P11279-2	3;2	3;2	3;2	LAMP1_HUMAN Lysosome-associated membrane glycoprotein 1 OS=Homo sapiens OX=9606 GN=LAMP1 PE=1 SV=3;LAMP1_HUMAN Isoform 2 of Lysosome-associated membrane glycoprotein 1 OS=Homo sapiens OX=9606 GN=LAMP1	2	3	3	3	0	1	1	1	1	1	1	0	0	0	1	1	0	0	0	0	0	1	0	2	2	0	2	2	2	1	2	1	2	2	1	2	1	0	1	2	2	1	2
413	UNIPROT_sp_P11362-21;UNIPROT_tr_B5A958;UNIPROT_sp_P11362;UNIPROT_sp_P11362-19;UNIPROT_sp_P11362-7;UNIPROT_sp_P11362-2;UNIPROT_tr_A0A3B3ISD1;UNIPROT_sp_P11362-20;UNIPROT_tr_E7EU09;UNIPROT_sp_P11362-3;UNIPROT_sp_P11362-14;UNIPROT_sp_P11362-4;UNIPROT_sp_P11362-8;UNIPROT_sp_P11362-5;UNIPROT_sp_P11362-6;UNIPROT_sp_P11362-9;UNIPROT_sp_P11362-10;UNIPROT_sp_P11362-11;UNIPROT_sp_P11362-12;UNIPROT_sp_P1136…	UNIPROT_sp_P11362-21;UNIPROT_tr_B5A958;UNIPROT_sp_P11362;UNIPROT_sp_P11362-19;UNIPROT_sp_P11362-7;UNIPROT_sp_P11362-2;UNIPROT_tr_A0A3B3ISD1;UNIPROT_sp_P11362-20;UNIPROT_tr_E7EU09;UNIPROT_sp_P11362-3;UNIPROT_sp_P11362-14;UNIPROT_sp_P11362-4;UNIPROT_sp_P11362-8;UNIPROT_sp_P11362-5;UNIPROT_sp_P11362-6;UNIPROT_sp_P11362-9;UNIPROT_sp_P11362-10;UNIPROT_sp_P11362-11;UNIPROT_sp_P11362-12;UNIPROT_sp_P1136…	2;2;2;2;2;2;2;2;2;2;2;2;2;2;2;2;2;2;2;2;2;2;2;2;1;1	2;2;2;2;2;2;2;2;2;2;2;2;2;2;2;2;2;2;2;2;2;2;2;2;1;1	2;2;2;2;2;2;2;2;2;2;2;2;2;2;2;2;2;2;2;2;2;2;2;2;1;1	FGFR1_HUMAN Isoform 21 of Fibroblast growth factor receptor 1 OS=Homo sapiens OX=9606 GN=FGFR1;B5A958_HUMAN Fibroblast growth factor receptor 1 OS=Homo sapiens OX=9606 GN=FGFR1 PE=1 SV=1;FGFR1_HUMAN Fibroblast growth factor receptor 1 OS=Homo sapiens OX=96	26	2	2	2	2	1	0	1	0	1	1	1	0	1	1	1	1	2	1	1	1	2	0	1	1	1	0	2	2	1	1	0	2	1	0	1	1	1	2	0	1	1	2
414	UNIPROT_sp_P11597;UNIPROT_sp_P11597-2;UNIPROT_tr_H3BRJ9	UNIPROT_sp_P11597;UNIPROT_sp_P11597-2;UNIPROT_tr_H3BRJ9	5;5;4	5;5;4	5;5;4	CETP_HUMAN Cholesteryl ester transfer protein OS=Homo sapiens OX=9606 GN=CETP PE=1 SV=2;CETP_HUMAN Isoform 2 of Cholesteryl ester transfer protein OS=Homo sapiens OX=9606 GN=CETP;H3BRJ9_HUMAN Cholesteryl ester transfer protein OS=Homo sapiens OX=9606 GN=CE	3	5	5	5	1	0	1	1	3	0	1	1	1	1	1	1	3	0	1	0	1	1	0	1	1	1	1	1	5	1	0	2	2	0	3	0	0	0	0	2	5	1	2
415	UNIPROT_sp_P11684;UNIPROT_tr_E9PN95	UNIPROT_sp_P11684;UNIPROT_tr_E9PN95	3;2	3;2	3;2	UTER_HUMAN Uteroglobin OS=Homo sapiens OX=9606 GN=SCGB1A1 PE=1 SV=1;E9PN95_HUMAN Secretoglobin family 1A member 1 OS=Homo sapiens OX=9606 GN=SCGB1A1 PE=1 SV=1	2	3	3	3	0	1	1	1	1	1	1	1	1	1	1	1	1	1	1	1	1	1	1	1	1	1	1	1	2	2	1	1	2	3	2	2	1	1	2	1	0	2	1
416	UNIPROT_sp_P11717;UNIPROT_tr_A0A7I2V381;UNIPROT_tr_A0A7I2YQS7;UNIPROT_tr_A0A7I2V657	UNIPROT_sp_P11717;UNIPROT_tr_A0A7I2V381	9;7;4;1	9;7;4;1	9;7;4;1	MPRI_HUMAN Cation-independent mannose-6-phosphate receptor OS=Homo sapiens OX=9606 GN=IGF2R PE=1 SV=3;A0A7I2V381_HUMAN Cation-independent mannose-6-phosphate receptor OS=Homo sapiens OX=9606 GN=IGF2R PE=4 SV=1	4	9	9	9	1	2	2	2	1	2	2	0	1	0	2	2	1	2	0	3	1	2	2	0	2	1	3	0	3	1	1	1	4	3	1	2	2	1	3	2	1	1	3
417	UNIPROT_sp_P12104	UNIPROT_sp_P12104	1	1	1	FABPI_HUMAN Fatty acid-binding protein, intestinal OS=Homo sapiens OX=9606 GN=FABP2 PE=1 SV=2	1	1	1	1	0	0	0	0	0	0	0	0	0	0	0	0	0	0	0	0	0	0	0	0	0	0	0	0	0	0	0	0	0	0	0	0	0	0	0	0	0	0	0
418	UNIPROT_tr_A0A087X0S5;UNIPROT_sp_P12109	UNIPROT_tr_A0A087X0S5;UNIPROT_sp_P12109	12;12	12;12	12;12	A0A087X0S5_HUMAN Collagen alpha-1(VI) chain OS=Homo sapiens OX=9606 GN=COL6A1 PE=1 SV=1;CO6A1_HUMAN Collagen alpha-1(VI) chain OS=Homo sapiens OX=9606 GN=COL6A1 PE=1 SV=3	2	12	12	12	7	4	4	10	4	4	1	3	4	4	3	7	3	7	4	4	5	4	4	4	5	4	8	8	3	5	5	6	7	11	5	4	5	4	5	5	3	5	3
419	UNIPROT_sp_P12111;UNIPROT_sp_P12111-2;UNIPROT_tr_E7ENL6;UNIPROT_sp_P12111-4;UNIPROT_sp_P12111-5;UNIPROT_sp_P12111-3;UNIPROT_tr_C9JNG9;UNIPROT_tr_I3L392	UNIPROT_sp_P12111;UNIPROT_sp_P12111-2;UNIPROT_tr_E7ENL6;UNIPROT_sp_P12111-4;UNIPROT_sp_P12111-5;UNIPROT_sp_P12111-3	39;38;36;36;28;26;10;2	39;38;36;36;28;26;10;2	39;38;36;36;28;26;10;2	CO6A3_HUMAN Collagen alpha-3(VI) chain OS=Homo sapiens OX=9606 GN=COL6A3 PE=1 SV=5;CO6A3_HUMAN Isoform 2 of Collagen alpha-3(VI) chain OS=Homo sapiens OX=9606 GN=COL6A3;E7ENL6_HUMAN Collagen alpha-3(VI) chain OS=Homo sapiens OX=9606 GN=COL6A3 PE=1 SV=2;CO6	8	39	39	39	20	15	19	15	12	19	12	11	11	15	10	20	16	19	20	18	15	26	25	19	12	16	17	15	16	18	4	13	18	23	12	13	13	12	15	14	10	19	18
420	UNIPROT_sp_P12259;UNIPROT_tr_A0A0A0MRJ7	UNIPROT_sp_P12259;UNIPROT_tr_A0A0A0MRJ7	59;59	59;59	49;49	FA5_HUMAN Coagulation factor V OS=Homo sapiens OX=9606 GN=F5 PE=1 SV=4;A0A0A0MRJ7_HUMAN Coagulation factor V OS=Homo sapiens OX=9606 GN=F5 PE=1 SV=1	2	59	59	49	41	42	43	37	41	43	41	36	40	40	38	34	37	41	40	40	43	41	42	41	37	39	38	37	30	35	28	37	40	33	37	37	32	36	39	37	32	36	39
421	UNIPROT_sp_P12273	UNIPROT_sp_P12273	3	3	3	PIP_HUMAN Prolactin-inducible protein OS=Homo sapiens OX=9606 GN=PIP PE=1 SV=1	1	3	3	3	0	0	0	0	0	0	0	0	0	1	1	0	2	1	0	1	0	0	0	0	2	1	0	2	0	0	0	1	1	0	0	0	1	0	0	0	1	1	0
422	UNIPROT_sp_P12277;UNIPROT_tr_G3V4N7;UNIPROT_tr_G3V461;UNIPROT_tr_H0YJG0	UNIPROT_sp_P12277;UNIPROT_tr_G3V4N7	10;6;4;4	10;6;4;4	10;6;4;4	KCRB_HUMAN Creatine kinase B-type OS=Homo sapiens OX=9606 GN=CKB PE=1 SV=1;G3V4N7_HUMAN Creatine kinase (Fragment) OS=Homo sapiens OX=9606 GN=CKB PE=1 SV=1	4	10	10	10	0	0	1	0	0	0	0	0	0	0	0	1	0	1	1	0	0	0	0	1	10	0	1	1	0	0	1	1	1	7	0	0	0	0	0	0	1	1	1
423	UNIPROT_tr_F5GXY9;UNIPROT_tr_F5GX41;UNIPROT_tr_V9GY83;UNIPROT_sp_P12318-2;UNIPROT_sp_P12318	UNIPROT_tr_F5GXY9;UNIPROT_tr_F5GX41;UNIPROT_tr_V9GY83;UNIPROT_sp_P12318-2;UNIPROT_sp_P12318	1;1;1;1;1	1;1;1;1;1	1;1;1;1;1	F5GXY9_HUMAN Low affinity immunoglobulin gamma Fc region receptor II-a OS=Homo sapiens OX=9606 GN=FCGR2A PE=1 SV=1;F5GX41_HUMAN Low affinity immunoglobulin gamma Fc region receptor II-a OS=Homo sapiens OX=9606 GN=FCGR2A PE=1 SV=1;V9GY83_HUMAN Low affinity	5	1	1	1	0	0	0	0	0	0	0	1	0	0	0	0	0	0	0	0	0	0	0	0	0	0	1	0	0	0	0	0	0	0	1	1	1	0	1	0	0	0	0
424	UNIPROT_sp_P12724	UNIPROT_sp_P12724	1	1	1	ECP_HUMAN Eosinophil cationic protein OS=Homo sapiens OX=9606 GN=RNASE3 PE=1 SV=2	1	1	1	1	0	0	0	0	0	0	1	0	0	1	0	0	1	0	1	0	0	0	0	0	0	0	0	0	0	0	0	0	0	0	1	1	0	0	0	0	0	0	0
425	UNIPROT_tr_H9KV75;UNIPROT_sp_P12814-2;UNIPROT_sp_P12814;UNIPROT_tr_A0A7I2V4Y4;UNIPROT_sp_P12814-3;UNIPROT_sp_P12814-4;UNIPROT_tr_G3V2W4;UNIPROT_tr_H0YJ11;UNIPROT_tr_G3V2N5;UNIPROT_tr_A0A494C060;UNIPROT_tr_A0A494C1A0;UNIPROT_sp_P35609-2;UNIPROT_sp_P35609;UNIPROT_tr_H0YJW3;UNIPROT_tr_G3V2X9	UNIPROT_tr_H9KV75;UNIPROT_sp_P12814-2;UNIPROT_sp_P12814;UNIPROT_tr_A0A7I2V4Y4;UNIPROT_sp_P12814-3;UNIPROT_sp_P12814-4	10;10;10;10;10;10;4;3;3;3;3;3;3;2;1	4;4;4;4;4;4;2;1;2;0;0;0;0;0;1	3;3;3;3;3;3;2;0;2;0;0;0;0;0;1	H9KV75_HUMAN Alpha-actinin-1 OS=Homo sapiens OX=9606 GN=ACTN1 PE=1 SV=1;ACTN1_HUMAN Isoform 2 of Alpha-actinin-1 OS=Homo sapiens OX=9606 GN=ACTN1;ACTN1_HUMAN Alpha-actinin-1 OS=Homo sapiens OX=9606 GN=ACTN1 PE=1 SV=2;A0A7I2V4Y4_HUMAN Alpha-actinin-1 OS=Hom	15	10	4	3	0	0	1	1	1	1	0	2	2	0	4	2	1	3	6	5	4	3	4	1	4	1	2	2	0	8	1	7	1	2	10	9	2	2	1	1	1	6	8
426	UNIPROT_sp_P12821-2;UNIPROT_tr_A0A0A0MSN4;UNIPROT_sp_P12821;UNIPROT_sp_P12821-4;UNIPROT_sp_P12821-3;UNIPROT_tr_F6X3S4;UNIPROT_tr_J3KTB8;UNIPROT_tr_J3KTH9;UNIPROT_tr_J3KSQ5;UNIPROT_tr_J3KS28	UNIPROT_sp_P12821-2;UNIPROT_tr_A0A0A0MSN4;UNIPROT_sp_P12821;UNIPROT_sp_P12821-4;UNIPROT_sp_P12821-3;UNIPROT_tr_F6X3S4	11;11;11;8;8;8;4;1;1;1	11;11;11;8;8;8;4;1;1;1	11;11;11;8;8;8;4;1;1;1	ACE_HUMAN Isoform Somatic-2 of Angiotensin-converting enzyme OS=Homo sapiens OX=9606 GN=ACE;A0A0A0MSN4_HUMAN Angiotensin-converting enzyme OS=Homo sapiens OX=9606 GN=ACE PE=1 SV=1;ACE_HUMAN Angiotensin-converting enzyme OS=Homo sapiens OX=9606 GN=ACE PE=1	10	11	11	11	3	3	4	5	2	4	0	0	3	1	2	9	5	9	4	4	1	5	2	6	3	4	6	4	1	3	0	2	7	4	2	1	4	3	5	3	2	3	4
427	UNIPROT_sp_P12830;UNIPROT_tr_A0A087WXI5;UNIPROT_tr_A0A087WX17;UNIPROT_tr_A0A087WU43;UNIPROT_sp_P12830-2;UNIPROT_tr_H3BNC6;UNIPROT_tr_H3BVI7;UNIPROT_tr_J3QKP1	UNIPROT_sp_P12830;UNIPROT_tr_A0A087WXI5;UNIPROT_tr_A0A087WX17;UNIPROT_tr_A0A087WU43;UNIPROT_sp_P12830-2;UNIPROT_tr_H3BNC6	5;5;4;4;4;3;2;1	5;5;4;4;4;3;2;1	5;5;4;4;4;3;2;1	CADH1_HUMAN Cadherin-1 OS=Homo sapiens OX=9606 GN=CDH1 PE=1 SV=3;A0A087WXI5_HUMAN Cadherin-1 OS=Homo sapiens OX=9606 GN=CDH1 PE=1 SV=1;A0A087WX17_HUMAN Cadherin-1 OS=Homo sapiens OX=9606 GN=CDH1 PE=1 SV=1;A0A087WU43_HUMAN Cadherin-1 OS=Homo sapiens OX=9606	8	5	5	5	4	3	4	4	4	5	5	4	5	5	5	5	5	4	5	5	4	4	5	3	4	3	4	5	4	4	3	5	5	5	5	5	5	3	3	4	4	4	4
428	UNIPROT_sp_P12883;UNIPROT_sp_P12882;UNIPROT_sp_P13535;UNIPROT_sp_P11055;UNIPROT_sp_Q9UKX2;UNIPROT_sp_Q9UKX3;UNIPROT_sp_Q9UKX2-2;UNIPROT_sp_Q9H6N6	UNIPROT_sp_P12883	32;6;5;5;5;3;1;1	5;0;0;0;0;0;0;0	5;0;0;0;0;0;0;0	MYH7_HUMAN Myosin-7 OS=Homo sapiens OX=9606 GN=MYH7 PE=1 SV=5	8	32	5	5	1	2	0	1	22	23	12	0	2	0	1	1	13	3	0	1	0	1	0	2	1	3	2	1	1	1	1	1	1	16	1	1	1	1	2	1	1	1	1
429	UNIPROT_sp_P12955;UNIPROT_sp_P12955-2;UNIPROT_tr_A0A494C165;UNIPROT_tr_K7ES25;UNIPROT_sp_P12955-3;UNIPROT_tr_A0A494C194;UNIPROT_tr_V9GYL0	UNIPROT_sp_P12955;UNIPROT_sp_P12955-2;UNIPROT_tr_A0A494C165;UNIPROT_tr_K7ES25;UNIPROT_sp_P12955-3;UNIPROT_tr_A0A494C194	11;10;10;9;8;6;2	11;10;10;9;8;6;2	11;10;10;9;8;6;2	PEPD_HUMAN Xaa-Pro dipeptidase OS=Homo sapiens OX=9606 GN=PEPD PE=1 SV=3;PEPD_HUMAN Isoform 2 of Xaa-Pro dipeptidase OS=Homo sapiens OX=9606 GN=PEPD;A0A494C165_HUMAN Xaa-Pro dipeptidase (Fragment) OS=Homo sapiens OX=9606 GN=PEPD PE=1 SV=1;K7ES25_HUMAN Xaa-	7	11	11	11	6	6	7	7	7	8	5	4	8	7	8	5	7	7	8	7	5	7	7	7	8	3	8	7	8	8	5	10	8	8	5	6	6	7	10	8	10	6	7
430	UNIPROT_sp_P13473;UNIPROT_sp_P13473-2;UNIPROT_sp_P13473-3	UNIPROT_sp_P13473;UNIPROT_sp_P13473-2;UNIPROT_sp_P13473-3	2;2;2	2;2;2	2;2;2	LAMP2_HUMAN Lysosome-associated membrane glycoprotein 2 OS=Homo sapiens OX=9606 GN=LAMP2 PE=1 SV=2;LAMP2_HUMAN Isoform LAMP-2B of Lysosome-associated membrane glycoprotein 2 OS=Homo sapiens OX=9606 GN=LAMP2;LAMP2_HUMAN Isoform LAMP-2C of Lysosome-associate	3	2	2	2	2	1	1	2	2	2	2	2	2	2	2	2	2	2	2	2	2	2	2	2	2	2	2	2	2	2	2	2	2	2	2	2	2	2	2	2	2	2	2
431	UNIPROT_tr_E9PMJ3;UNIPROT_tr_E9PLZ3;UNIPROT_tr_E9PIM9;UNIPROT_sp_P13489;UNIPROT_tr_E9PMA9;UNIPROT_tr_E9PMN0;UNIPROT_tr_E9PIK5	UNIPROT_tr_E9PMJ3;UNIPROT_tr_E9PLZ3;UNIPROT_tr_E9PIM9;UNIPROT_sp_P13489;UNIPROT_tr_E9PMA9;UNIPROT_tr_E9PMN0;UNIPROT_tr_E9PIK5	2;2;2;2;1;1;1	2;2;2;2;1;1;1	2;2;2;2;1;1;1	E9PMJ3_HUMAN Ribonuclease inhibitor (Fragment) OS=Homo sapiens OX=9606 GN=RNH1 PE=1 SV=1;E9PLZ3_HUMAN Ribonuclease inhibitor (Fragment) OS=Homo sapiens OX=9606 GN=RNH1 PE=1 SV=1;E9PIM9_HUMAN Ribonuclease inhibitor (Fragment) OS=Homo sapiens OX=9606 GN=RNH1	7	2	2	2	0	0	0	1	0	0	0	0	0	0	0	0	0	0	0	0	0	0	0	0	2	0	0	0	0	0	0	0	0	0	0	0	0	0	0	0	0	0	0
432	UNIPROT_sp_P13533	UNIPROT_sp_P13533	34	34	7	MYH6_HUMAN Myosin-6 OS=Homo sapiens OX=9606 GN=MYH6 PE=2 SV=5	1	34	34	7	1	1	0	2	24	26	12	0	1	1	3	1	15	4	0	1	0	1	1	2	1	2	1	1	1	1	1	1	1	14	1	1	1	1	2	1	1	2	1
434	UNIPROT_tr_J3QQR8;UNIPROT_tr_J3QQX6;UNIPROT_tr_J3QRQ1;UNIPROT_tr_J3QRT5;UNIPROT_sp_P13598;UNIPROT_tr_J3QKR4	UNIPROT_tr_J3QQR8;UNIPROT_tr_J3QQX6;UNIPROT_tr_J3QRQ1;UNIPROT_tr_J3QRT5;UNIPROT_sp_P13598;UNIPROT_tr_J3QKR4	3;3;3;3;3;2	3;3;3;3;3;2	3;3;3;3;3;2	J3QQR8_HUMAN Intercellular adhesion molecule 2 (Fragment) OS=Homo sapiens OX=9606 GN=ICAM2 PE=1 SV=8;J3QQX6_HUMAN Intercellular adhesion molecule 2 (Fragment) OS=Homo sapiens OX=9606 GN=ICAM2 PE=1 SV=1;J3QRQ1_HUMAN Intercellular adhesion molecule 2 (Fragme	6	3	3	3	2	2	2	3	3	1	3	3	3	3	2	3	2	3	3	3	3	3	3	3	2	2	3	3	3	3	2	3	3	3	3	3	3	3	3	3	3	2	3
435	UNIPROT_sp_P13611-2;UNIPROT_sp_P13611-5;UNIPROT_sp_P13611;UNIPROT_sp_P13611-4;UNIPROT_tr_D6RGZ6;UNIPROT_tr_E9PF17;UNIPROT_sp_P13611-3	UNIPROT_sp_P13611-2;UNIPROT_sp_P13611-5;UNIPROT_sp_P13611;UNIPROT_sp_P13611-4;UNIPROT_tr_D6RGZ6;UNIPROT_tr_E9PF17;UNIPROT_sp_P13611-3	4;4;4;2;2;2;2	4;4;4;2;2;2;2	4;4;4;2;2;2;2	CSPG2_HUMAN Isoform V1 of Versican core protein OS=Homo sapiens OX=9606 GN=VCAN;CSPG2_HUMAN Isoform Vint of Versican core protein OS=Homo sapiens OX=9606 GN=VCAN;CSPG2_HUMAN Versican core protein OS=Homo sapiens OX=9606 GN=VCAN PE=1 SV=3;CSPG2_HUMAN Isofor	7	4	4	4	1	1	1	1	2	1	1	0	1	1	1	1	1	1	1	1	1	1	1	1	1	1	1	1	1	1	1	0	1	3	0	0	1	1	1	1	1	1	1
436	UNIPROT_sp_P13639	UNIPROT_sp_P13639	5	5	5	EF2_HUMAN Elongation factor 2 OS=Homo sapiens OX=9606 GN=EEF2 PE=1 SV=4	1	5	5	5	0	0	0	0	0	0	0	0	0	0	0	0	0	0	0	0	0	0	0	0	5	0	0	0	0	0	0	0	0	0	0	0	0	0	0	0	0	0	0
437	UNIPROT_sp_P13671	UNIPROT_sp_P13671	29	29	29	CO6_HUMAN Complement component C6 OS=Homo sapiens OX=9606 GN=C6 PE=1 SV=3	1	29	29	29	24	25	24	22	20	23	24	21	22	21	22	22	20	22	22	24	24	22	22	25	24	26	22	21	20	22	24	22	23	21	22	21	23	22	21	22	22	20	22
438	UNIPROT_sp_P13688-6;UNIPROT_sp_P13688-3;UNIPROT_sp_P13688-4;UNIPROT_sp_P13688-11;UNIPROT_sp_P13688-9;UNIPROT_sp_P13688-2;UNIPROT_sp_P13688;UNIPROT_sp_P13688-5;UNIPROT_sp_P13688-8;UNIPROT_sp_P13688-10;UNIPROT_tr_A0A087WYX0;UNIPROT_tr_A0A024R0K5;UNIPROT_sp_P06731-2;UNIPROT_tr_M0R2K4;UNIPROT_tr_M0R109;UNIPROT_sp_P31997;UNIPROT_sp_P13688-7;UNIPROT_sp_P06731	UNIPROT_sp_P13688-6;UNIPROT_sp_P13688-3;UNIPROT_sp_P13688-4;UNIPROT_sp_P13688-11;UNIPROT_sp_P13688-9;UNIPROT_sp_P13688-2;UNIPROT_sp_P13688;UNIPROT_sp_P13688-5;UNIPROT_sp_P13688-8;UNIPROT_sp_P13688-10;UNIPROT_tr_A0A087WYX0;UNIPROT_tr_A0A024R0K5;UNIPROT_sp_P06731-2;UNIPROT_tr_M0R2K4;UNIPROT_tr_M0R109;UNIPROT_sp_P31997;UNIPROT_sp_P13688-7;UNIPROT_sp_P06731	2;2;2;2;2;2;2;2;2;2;1;1;1;1;1;1;1;1	2;2;2;2;2;2;2;2;2;2;1;1;1;1;1;1;1;1	2;2;2;2;2;2;2;2;2;2;1;1;1;1;1;1;1;1	CEAM1_HUMAN Isoform 6 of Carcinoembryonic antigen-related cell adhesion molecule 1 OS=Homo sapiens OX=9606 GN=CEACAM1;CEAM1_HUMAN Isoform 3 of Carcinoembryonic antigen-related cell adhesion molecule 1 OS=Homo sapiens OX=9606 GN=CEACAM1;CEAM1_HUMAN Isoform	18	2	2	2	0	0	0	0	0	0	1	0	0	0	0	0	0	0	0	0	0	0	0	0	0	0	0	0	0	0	0	0	0	0	0	0	0	0	0	0	0	0	0
439	UNIPROT_sp_P13693;UNIPROT_tr_Q5W0H4;UNIPROT_tr_A0A0B4J2C3;UNIPROT_sp_P13693-2;UNIPROT_sp_Q56UQ5;UNIPROT_tr_J3KPG2;UNIPROT_tr_E9PJF7	UNIPROT_sp_P13693;UNIPROT_tr_Q5W0H4;UNIPROT_tr_A0A0B4J2C3;UNIPROT_sp_P13693-2;UNIPROT_sp_Q56UQ5;UNIPROT_tr_J3KPG2;UNIPROT_tr_E9PJF7	2;2;2;1;1;1;1	2;2;2;1;1;1;1	2;2;2;1;1;1;1	TCTP_HUMAN Translationally-controlled tumor protein OS=Homo sapiens OX=9606 GN=TPT1 PE=1 SV=1;Q5W0H4_HUMAN Translationally-controlled tumor protein OS=Homo sapiens OX=9606 GN=TPT1 PE=1 SV=1;A0A0B4J2C3_HUMAN Translationally-controlled tumor protein OS=Homo	7	2	2	2	0	0	0	0	0	0	0	0	0	0	0	0	0	0	0	0	0	0	0	0	1	0	0	0	0	0	0	0	0	0	1	1	0	0	0	0	0	0	0
440	UNIPROT_sp_P13796;UNIPROT_sp_P13796-2;UNIPROT_tr_Q5TBN3;UNIPROT_tr_Q5TBN5	UNIPROT_sp_P13796	25;7;7;1	25;7;7;1	23;7;5;1	PLSL_HUMAN Plastin-2 OS=Homo sapiens OX=9606 GN=LCP1 PE=1 SV=6	4	25	25	23	17	19	16	21	16	19	20	16	17	18	17	17	18	20	18	18	18	19	19	19	19	16	20	16	19	19	17	19	18	18	18	20	19	19	17	19	19	19	18
441	UNIPROT_sp_P13797-3;UNIPROT_tr_A0A0A0MSQ0;UNIPROT_sp_P13797-2;UNIPROT_sp_P13797;UNIPROT_tr_H7C4N2;UNIPROT_tr_U3KQI3	UNIPROT_sp_P13797-3;UNIPROT_tr_A0A0A0MSQ0;UNIPROT_sp_P13797-2;UNIPROT_sp_P13797	13;13;13;13;6;3	11;11;11;11;6;1	9;9;9;9;4;1	PLST_HUMAN Isoform 3 of Plastin-3 OS=Homo sapiens OX=9606 GN=PLS3;A0A0A0MSQ0_HUMAN Plastin-3 OS=Homo sapiens OX=9606 GN=PLS3 PE=1 SV=1;PLST_HUMAN Isoform 2 of Plastin-3 OS=Homo sapiens OX=9606 GN=PLS3;PLST_HUMAN Plastin-3 OS=Homo sapiens OX=9606 GN=PLS3 PE	6	13	11	9	1	2	1	3	2	1	3	2	2	3	1	2	2	3	2	2	2	3	1	2	12	0	3	1	1	2	1	2	2	2	1	3	1	2	1	1	2	1	1
442	UNIPROT_sp_P13929;UNIPROT_tr_E5RGZ4;UNIPROT_sp_P13929-3;UNIPROT_sp_P13929-2;UNIPROT_tr_K7EPM1;UNIPROT_tr_K7EKN2;UNIPROT_tr_E5RI09;UNIPROT_tr_E5RG95;UNIPROT_tr_K7EP84;UNIPROT_tr_E5RJH5	UNIPROT_sp_P13929;UNIPROT_tr_E5RGZ4;UNIPROT_sp_P13929-3;UNIPROT_sp_P13929-2;UNIPROT_tr_K7EPM1;UNIPROT_tr_K7EKN2	10;9;8;8;7;7;4;4;1;1	9;8;7;7;6;6;3;3;1;1	9;8;7;7;6;6;3;3;1;1	ENOB_HUMAN Beta-enolase OS=Homo sapiens OX=9606 GN=ENO3 PE=1 SV=5;E5RGZ4_HUMAN 2-phospho-D-glycerate hydro-lyase OS=Homo sapiens OX=9606 GN=ENO3 PE=1 SV=1;ENOB_HUMAN Isoform 3 of Beta-enolase OS=Homo sapiens OX=9606 GN=ENO3;ENOB_HUMAN Isoform 2 of Beta-eno	10	10	9	9	2	0	1	1	1	1	0	1	0	2	0	1	0	1	2	1	0	1	1	1	1	1	2	1	2	1	2	2	2	10	2	3	1	0	0	0	1	1	1
443	UNIPROT_sp_P14151;UNIPROT_sp_P14151-2	UNIPROT_sp_P14151;UNIPROT_sp_P14151-2	5;5	5;5	5;5	LYAM1_HUMAN L-selectin OS=Homo sapiens OX=9606 GN=SELL PE=1 SV=2;LYAM1_HUMAN Isoform 2 of L-selectin OS=Homo sapiens OX=9606 GN=SELL	2	5	5	5	4	4	5	4	4	3	4	4	4	4	4	4	4	4	3	4	4	4	4	4	3	4	4	4	4	4	4	4	4	4	4	4	4	4	4	4	4	4	4
444	UNIPROT_sp_P14314-2;UNIPROT_sp_P14314;UNIPROT_tr_K7ELL7;UNIPROT_tr_K7EPW7;UNIPROT_tr_A0A7I2V2T6;UNIPROT_tr_K7EKX1;UNIPROT_tr_K7EJ70;UNIPROT_tr_A0A0C4DGP4	UNIPROT_sp_P14314-2;UNIPROT_sp_P14314;UNIPROT_tr_K7ELL7	6;6;6;2;2;1;1;1	6;6;6;2;2;1;1;1	6;6;6;2;2;1;1;1	GLU2B_HUMAN Isoform 2 of Glucosidase 2 subunit beta OS=Homo sapiens OX=9606 GN=PRKCSH;GLU2B_HUMAN Glucosidase 2 subunit beta OS=Homo sapiens OX=9606 GN=PRKCSH PE=1 SV=2;K7ELL7_HUMAN Glucosidase 2 subunit beta OS=Homo sapiens OX=9606 GN=PRKCSH PE=1 SV=1	8	6	6	6	0	1	1	3	0	1	1	0	1	0	0	2	0	2	1	1	0	1	1	1	0	3	0	1	0	0	0	1	0	5	4	1	1	1	2	2	0	0	1
445	UNIPROT_sp_P14543-2;UNIPROT_sp_P14543	UNIPROT_sp_P14543-2;UNIPROT_sp_P14543	13;13	13;13	12;12	NID1_HUMAN Isoform 2 of Nidogen-1 OS=Homo sapiens OX=9606 GN=NID1;NID1_HUMAN Nidogen-1 OS=Homo sapiens OX=9606 GN=NID1 PE=1 SV=3	2	13	13	12	3	2	4	1	2	2	4	2	6	2	3	6	2	2	8	2	2	4	8	3	2	2	6	7	7	5	1	4	5	10	7	8	6	6	5	6	5	6	7
446	UNIPROT_sp_P14550;UNIPROT_tr_V9GYG2;UNIPROT_tr_V9GYP9;UNIPROT_tr_Q5T621	UNIPROT_sp_P14550	6;1;1;1	6;1;1;1	6;1;1;1	AK1A1_HUMAN Aldo-keto reductase family 1 member A1 OS=Homo sapiens OX=9606 GN=AKR1A1 PE=1 SV=3	4	6	6	6	0	0	0	0	0	0	0	0	0	0	0	0	0	0	0	0	0	0	0	0	0	0	0	0	0	0	0	0	0	1	0	0	0	0	0	0	0	0	0
447	UNIPROT_sp_P14618;UNIPROT_tr_B4DNK4;UNIPROT_sp_P14618-3;UNIPROT_tr_H3BQ34;UNIPROT_tr_H3BT25;UNIPROT_tr_H3BUW1;UNIPROT_tr_H3BTJ2;UNIPROT_tr_H3BN34;UNIPROT_tr_H3BQZ3;UNIPROT_tr_H3BU13	UNIPROT_sp_P14618;UNIPROT_tr_B4DNK4;UNIPROT_sp_P14618-3;UNIPROT_tr_H3BQ34	15;13;13;8;4;4;4;1;1;1	2;2;2;0;0;0;0;0;0;0	2;2;2;0;0;0;0;0;0;0	KPYM_HUMAN Pyruvate kinase PKM OS=Homo sapiens OX=9606 GN=PKM PE=1 SV=4;B4DNK4_HUMAN Pyruvate kinase OS=Homo sapiens OX=9606 GN=PKM PE=1 SV=1;KPYM_HUMAN Isoform 3 of Pyruvate kinase PKM OS=Homo sapiens OX=9606 GN=PKM;H3BQ34_HUMAN Pyruvate kinase OS=Homo sa	10	15	2	2	3	4	4	2	4	5	1	2	3	3	3	2	2	3	4	4	4	3	2	2	13	3	4	2	1	2	3	4	1	13	9	8	1	3	2	3	2	4	3
448	UNIPROT_sp_P14618-2;UNIPROT_tr_H3BTN5;UNIPROT_tr_H3BR70	UNIPROT_sp_P14618-2;UNIPROT_tr_H3BTN5;UNIPROT_tr_H3BR70	15;13;10	15;13;10	2;2;2	KPYM_HUMAN Isoform M1 of Pyruvate kinase PKM OS=Homo sapiens OX=9606 GN=PKM;H3BTN5_HUMAN Pyruvate kinase (Fragment) OS=Homo sapiens OX=9606 GN=PKM PE=1 SV=1;H3BR70_HUMAN Pyruvate kinase OS=Homo sapiens OX=9606 GN=PKM PE=1 SV=1	3	15	15	2	3	4	5	2	4	5	1	2	3	3	3	2	2	4	5	3	5	5	2	2	11	4	4	3	1	3	3	4	1	15	9	6	1	3	2	3	2	4	3
449	UNIPROT_sp_P14625;UNIPROT_tr_Q96GW1;UNIPROT_tr_A0A1W2PRR1;UNIPROT_tr_F8W026;UNIPROT_tr_H0YIV0	UNIPROT_sp_P14625	22;10;10;2;1	22;10;10;2;1	21;9;9;1;1	ENPL_HUMAN Endoplasmin OS=Homo sapiens OX=9606 GN=HSP90B1 PE=1 SV=1	5	22	22	21	4	7	6	10	5	6	8	3	6	9	8	5	4	11	7	4	9	7	10	3	3	7	6	5	11	8	2	5	11	20	8	6	9	7	14	6	4	6	12
450	UNIPROT_tr_A0A7I2V610;UNIPROT_tr_A0A7I2V3E3;UNIPROT_tr_A0A7I2V2P6;UNIPROT_tr_A0A3B3ISG5;UNIPROT_sp_P14735;UNIPROT_tr_A0A7I2YQV5;UNIPROT_tr_A0A7I2V3K9;UNIPROT_tr_B3KSB8;UNIPROT_sp_P14735-2;UNIPROT_tr_A0A7I2V2S1;UNIPROT_tr_A0A7I2V4Q3;UNIPROT_tr_A0A7I2YQS6;UNIPROT_tr_A0A7I2V612;UNIPROT_tr_A0A7I2V373	UNIPROT_tr_A0A7I2V610;UNIPROT_tr_A0A7I2V3E3;UNIPROT_tr_A0A7I2V2P6;UNIPROT_tr_A0A3B3ISG5;UNIPROT_sp_P14735;UNIPROT_tr_A0A7I2YQV5;UNIPROT_tr_A0A7I2V3K9;UNIPROT_tr_B3KSB8;UNIPROT_sp_P14735-2;UNIPROT_tr_A0A7I2V2S1;UNIPROT_tr_A0A7I2V4Q3	5;5;5;5;5;4;3;3;3;3;3;2;2;2	5;5;5;5;5;4;3;3;3;3;3;2;2;2	5;5;5;5;5;4;3;3;3;3;3;2;2;2	A0A7I2V610_HUMAN Insulin-degrading enzyme OS=Homo sapiens OX=9606 GN=IDE PE=4 SV=1;A0A7I2V3E3_HUMAN Insulin-degrading enzyme OS=Homo sapiens OX=9606 GN=IDE PE=4 SV=1;A0A7I2V2P6_HUMAN Insulin-degrading enzyme OS=Homo sapiens OX=9606 GN=IDE PE=4 SV=1;A0A3B3I	14	5	5	5	0	0	0	0	0	0	0	0	0	0	0	0	0	0	0	0	0	0	0	0	5	0	0	0	0	0	0	0	0	0	0	0	0	0	0	0	0	0	0
451	UNIPROT_sp_P14780	UNIPROT_sp_P14780	13	13	13	MMP9_HUMAN Matrix metalloproteinase-9 OS=Homo sapiens OX=9606 GN=MMP9 PE=1 SV=3	1	13	13	13	3	3	5	1	4	1	8	2	5	6	6	3	3	4	5	10	6	3	7	5	1	4	4	1	7	3	8	8	2	11	11	9	5	5	8	10	9	10	4
452	UNIPROT_sp_P14923;UNIPROT_tr_C9JTX4;UNIPROT_tr_C9J826;UNIPROT_tr_C9JK18;UNIPROT_tr_C9JKY1;UNIPROT_tr_C9JPI2;UNIPROT_tr_K7ERP3	UNIPROT_sp_P14923	17;7;7;7;7;1;1	17;7;7;7;7;1;1	17;7;7;7;7;1;1	PLAK_HUMAN Junction plakoglobin OS=Homo sapiens OX=9606 GN=JUP PE=1 SV=3	7	17	17	17	0	7	0	4	4	1	1	1	0	1	4	2	1	0	0	0	1	0	3	0	17	4	4	4	0	0	4	0	1	0	1	0	3	0	2	0	0	0	0
453	UNIPROT_sp_P15085;UNIPROT_tr_C9JQ63;UNIPROT_tr_C9JUZ4;UNIPROT_tr_C9JUF9;UNIPROT_tr_S4R433	UNIPROT_sp_P15085;UNIPROT_tr_C9JQ63;UNIPROT_tr_C9JUZ4;UNIPROT_tr_C9JUF9	4;2;2;2;1	4;2;2;2;1	4;2;2;2;1	CBPA1_HUMAN Carboxypeptidase A1 OS=Homo sapiens OX=9606 GN=CPA1 PE=1 SV=2;C9JQ63_HUMAN Carboxypeptidase A1 (Fragment) OS=Homo sapiens OX=9606 GN=CPA1 PE=1 SV=1;C9JUZ4_HUMAN Carboxypeptidase A1 (Fragment) OS=Homo sapiens OX=9606 GN=CPA1 PE=1 SV=1;C9JUF9_HUM	5	4	4	4	0	0	0	2	0	1	0	0	0	0	0	0	1	0	0	0	0	0	0	1	1	0	0	0	2	1	1	1	1	2	1	2	0	0	2	2	1	1	1
454	UNIPROT_sp_P15086;UNIPROT_tr_C9J5C4;UNIPROT_tr_C9JUX7;UNIPROT_tr_C9JXS3	UNIPROT_sp_P15086;UNIPROT_tr_C9J5C4;UNIPROT_tr_C9JUX7	3;2;2;1	3;2;2;1	3;2;2;1	CBPB1_HUMAN Carboxypeptidase B OS=Homo sapiens OX=9606 GN=CPB1 PE=1 SV=4;C9J5C4_HUMAN Carboxypeptidase B (Fragment) OS=Homo sapiens OX=9606 GN=CPB1 PE=1 SV=1;C9JUX7_HUMAN Carboxypeptidase B (Fragment) OS=Homo sapiens OX=9606 GN=CPB1 PE=1 SV=1	4	3	3	3	0	0	0	2	0	0	0	0	0	0	0	0	0	0	0	0	0	0	0	0	0	0	0	0	0	0	0	0	0	0	0	0	0	0	0	0	0	0	0
455	UNIPROT_sp_P15144;UNIPROT_tr_H0YKT6;UNIPROT_tr_H0YMC1;UNIPROT_tr_H0YLZ8	UNIPROT_sp_P15144	28;3;2;1	28;3;2;1	28;3;2;1	AMPN_HUMAN Aminopeptidase N OS=Homo sapiens OX=9606 GN=ANPEP PE=1 SV=4	4	28	28	28	8	10	14	17	12	16	13	14	13	11	9	18	9	14	19	18	11	13	16	15	19	15	18	18	20	20	19	20	19	22	17	17	20	12	21	15	19	13	15
456	UNIPROT_sp_P15151-3;UNIPROT_sp_P15151-2;UNIPROT_tr_A0A0A0MSA9;UNIPROT_sp_P15151-4;UNIPROT_tr_A0A0C4DG49;UNIPROT_sp_P15151	UNIPROT_sp_P15151-3;UNIPROT_sp_P15151-2;UNIPROT_tr_A0A0A0MSA9;UNIPROT_sp_P15151-4;UNIPROT_tr_A0A0C4DG49;UNIPROT_sp_P15151	7;7;7;7;7;7	7;7;7;7;7;7	7;7;7;7;7;7	PVR_HUMAN Isoform Gamma of Poliovirus receptor OS=Homo sapiens OX=9606 GN=PVR;PVR_HUMAN Isoform Beta of Poliovirus receptor OS=Homo sapiens OX=9606 GN=PVR;A0A0A0MSA9_HUMAN Poliovirus receptor OS=Homo sapiens OX=9606 GN=PVR PE=1 SV=1;PVR_HUMAN Isoform Delta	6	7	7	7	5	5	4	6	4	5	5	3	4	4	5	5	5	5	5	5	4	5	5	4	4	4	5	4	5	5	5	5	5	4	5	5	5	5	5	5	5	5	7
457	UNIPROT_sp_P15169;UNIPROT_tr_B1AP58	UNIPROT_sp_P15169	16;5	16;5	13;3	CBPN_HUMAN Carboxypeptidase N catalytic chain OS=Homo sapiens OX=9606 GN=CPN1 PE=1 SV=1	2	16	16	13	13	15	14	14	13	15	16	11	13	14	14	12	11	14	15	12	15	14	13	14	14	14	12	12	13	12	13	11	14	16	13	14	15	12	13	12	11	11	11
458	UNIPROT_sp_P15259	UNIPROT_sp_P15259	4	1	1	PGAM2_HUMAN Phosphoglycerate mutase 2 OS=Homo sapiens OX=9606 GN=PGAM2 PE=1 SV=3	1	4	1	1	0	1	2	2	1	2	1	0	0	0	1	2	0	1	1	2	1	0	0	1	3	2	2	1	0	0	1	0	0	3	3	3	2	1	1	1	1	2	1
459	UNIPROT_sp_P15291-2;UNIPROT_sp_P15291	UNIPROT_sp_P15291-2;UNIPROT_sp_P15291	1;1	1;1	1;1	B4GT1_HUMAN Isoform Short of Beta-1,4-galactosyltransferase 1 OS=Homo sapiens OX=9606 GN=B4GALT1;B4GT1_HUMAN Beta-1,4-galactosyltransferase 1 OS=Homo sapiens OX=9606 GN=B4GALT1 PE=1 SV=5	2	1	1	1	0	0	0	0	0	0	0	0	0	0	0	0	0	0	0	0	0	0	0	0	0	0	0	0	1	0	0	0	0	1	0	0	0	0	0	0	0	0	0
460	UNIPROT_tr_E7EQR4;UNIPROT_sp_P15311;UNIPROT_tr_A0A2R8Y5P0;UNIPROT_tr_E9PQ82;UNIPROT_tr_E9PNV3;UNIPROT_sp_P35241-3	UNIPROT_tr_E7EQR4;UNIPROT_sp_P15311	6;6;1;1;1;1	1;1;0;0;0;0	1;1;0;0;0;0	E7EQR4_HUMAN Ezrin OS=Homo sapiens OX=9606 GN=EZR PE=1 SV=3;EZRI_HUMAN Ezrin OS=Homo sapiens OX=9606 GN=EZR PE=1 SV=4	6	6	1	1	0	1	2	1	2	1	2	2	1	1	1	3	1	1	2	2	1	1	2	2	3	2	1	2	1	2	1	1	1	3	3	4	2	2	3	4	1	2	1
461	UNIPROT_sp_P15814	UNIPROT_sp_P15814	1	1	1	IGLL1_HUMAN Immunoglobulin lambda-like polypeptide 1 OS=Homo sapiens OX=9606 GN=IGLL1 PE=1 SV=1	1	1	1	1	0	0	0	0	0	0	0	0	0	1	0	1	0	0	0	0	0	0	0	0	0	0	0	0	0	0	0	0	1	0	0	0	0	0	1	0	0	1	1
462	UNIPROT_sp_P15907;UNIPROT_sp_P15907-2;UNIPROT_tr_C9JVK7;UNIPROT_tr_C9JH16;UNIPROT_tr_H7C472	UNIPROT_sp_P15907;UNIPROT_sp_P15907-2	3;2;1;1;1	3;2;1;1;1	3;2;1;1;1	SIAT1_HUMAN Beta-galactoside alpha-2,6-sialyltransferase 1 OS=Homo sapiens OX=9606 GN=ST6GAL1 PE=1 SV=1;SIAT1_HUMAN Isoform 2 of Beta-galactoside alpha-2,6-sialyltransferase 1 OS=Homo sapiens OX=9606 GN=ST6GAL1	5	3	3	3	0	0	0	0	0	0	0	0	0	0	0	0	0	0	0	0	0	0	0	0	0	0	0	0	0	0	0	0	0	0	0	0	0	0	0	0	0	0	0
463	UNIPROT_sp_P15924;UNIPROT_sp_P15924-3;UNIPROT_sp_P15924-2	UNIPROT_sp_P15924;UNIPROT_sp_P15924-3;UNIPROT_sp_P15924-2	87;71;65	87;71;65	87;71;65	DESP_HUMAN Desmoplakin OS=Homo sapiens OX=9606 GN=DSP PE=1 SV=3;DESP_HUMAN Isoform DSPIa of Desmoplakin OS=Homo sapiens OX=9606 GN=DSP;DESP_HUMAN Isoform DPII of Desmoplakin OS=Homo sapiens OX=9606 GN=DSP	3	87	87	87	2	10	5	5	6	2	5	0	1	0	6	2	5	2	0	2	3	1	6	2	87	14	6	10	1	0	3	2	2	1	1	3	7	0	3	0	1	2	1
464	UNIPROT_sp_P16035;UNIPROT_tr_B4DFW2	UNIPROT_sp_P16035	4;1	4;1	4;1	TIMP2_HUMAN Metalloproteinase inhibitor 2 OS=Homo sapiens OX=9606 GN=TIMP2 PE=1 SV=2	2	4	4	4	2	2	1	2	2	1	2	2	3	2	1	3	2	2	2	2	1	2	2	2	1	2	2	1	1	1	1	2	2	2	2	3	2	1	0	3	0	1	1
465	UNIPROT_sp_P16070;UNIPROT_sp_P16070-13;UNIPROT_sp_P16070-5;UNIPROT_sp_P16070-7;UNIPROT_sp_P16070-3;UNIPROT_sp_P16070-4;UNIPROT_sp_P16070-6;UNIPROT_sp_P16070-17;UNIPROT_sp_P16070-9;UNIPROT_sp_P16070-8;UNIPROT_sp_P16070-16;UNIPROT_sp_P16070-10;UNIPROT_sp_P16070-11;UNIPROT_sp_P16070-14;UNIPROT_sp_P16070-12;UNIPROT_sp_P16070-18;UNIPROT_tr_H0Y5E4;UNIPROT_sp_P16070-15;UNIPROT_tr_H0YCV9;UNIPROT_tr_H0YDW…	UNIPROT_sp_P16070;UNIPROT_sp_P16070-13;UNIPROT_sp_P16070-5;UNIPROT_sp_P16070-7;UNIPROT_sp_P16070-3;UNIPROT_sp_P16070-4;UNIPROT_sp_P16070-6;UNIPROT_sp_P16070-17;UNIPROT_sp_P16070-9;UNIPROT_sp_P16070-8;UNIPROT_sp_P16070-16;UNIPROT_sp_P16070-10;UNIPROT_sp_P16070-11;UNIPROT_sp_P16070-14;UNIPROT_sp_P16070-12;UNIPROT_sp_P16070-18;UNIPROT_tr_H0Y5E4;UNIPROT_sp_P16070-15;UNIPROT_tr_H0YCV9;UNIPROT_tr_H0YDW…	2;2;2;2;2;2;2;2;2;2;2;2;2;2;2;2;2;2;2;2;2;1;1;1;1;1;1	2;2;2;2;2;2;2;2;2;2;2;2;2;2;2;2;2;2;2;2;2;1;1;1;1;1;1	2;2;2;2;2;2;2;2;2;2;2;2;2;2;2;2;2;2;2;2;2;1;1;1;1;1;1	CD44_HUMAN CD44 antigen OS=Homo sapiens OX=9606 GN=CD44 PE=1 SV=3;CD44_HUMAN Isoform 13 of CD44 antigen OS=Homo sapiens OX=9606 GN=CD44;CD44_HUMAN Isoform 5 of CD44 antigen OS=Homo sapiens OX=9606 GN=CD44;CD44_HUMAN Isoform 7 of CD44 antigen OS=Homo sapien	27	2	2	2	2	2	2	2	2	2	2	2	2	2	2	2	2	2	2	2	2	2	2	2	2	2	2	2	2	2	1	2	2	2	2	2	2	2	2	2	2	2	2
466	UNIPROT_tr_Q5TD05;UNIPROT_tr_Q5TD07;UNIPROT_sp_P16083	UNIPROT_tr_Q5TD05;UNIPROT_tr_Q5TD07;UNIPROT_sp_P16083	1;1;1	1;1;1	1;1;1	Q5TD05_HUMAN Ribosyldihydronicotinamide dehydrogenase [quinone] (Fragment) OS=Homo sapiens OX=9606 GN=NQO2 PE=1 SV=1;Q5TD07_HUMAN Ribosyldihydronicotinamide dehydrogenase [quinone] OS=Homo sapiens OX=9606 GN=NQO2 PE=1 SV=1;NQO2_HUMAN Ribosyldihydronicotina	3	1	1	1	0	0	0	0	0	0	0	0	0	0	0	0	1	0	0	0	0	0	0	0	0	0	0	0	0	0	0	0	1	0	0	0	0	0	0	0	0	0	0
467	UNIPROT_sp_P16152;UNIPROT_sp_P16152-2;UNIPROT_tr_E9PQ63;UNIPROT_tr_A8MTM1;UNIPROT_sp_O75828	UNIPROT_sp_P16152;UNIPROT_sp_P16152-2;UNIPROT_tr_E9PQ63;UNIPROT_tr_A8MTM1	9;6;6;6;2	9;6;6;6;2	9;6;6;6;2	CBR1_HUMAN Carbonyl reductase [NADPH] 1 OS=Homo sapiens OX=9606 GN=CBR1 PE=1 SV=3;CBR1_HUMAN Isoform 2 of Carbonyl reductase [NADPH] 1 OS=Homo sapiens OX=9606 GN=CBR1;E9PQ63_HUMAN Carbonyl reductase [NADPH] 1 OS=Homo sapiens OX=9606 GN=CBR1 PE=1 SV=1;A8MTM	5	9	9	9	0	0	0	0	0	0	1	0	0	0	0	0	1	0	0	0	0	0	0	0	9	0	0	0	0	0	0	0	0	0	1	1	0	0	0	0	0	0	0
468	UNIPROT_sp_P16157-14;UNIPROT_sp_P16157-15;UNIPROT_sp_P16157-12;UNIPROT_sp_P16157-21;UNIPROT_sp_P16157;UNIPROT_sp_P16157-3;UNIPROT_sp_P16157-16;UNIPROT_sp_P16157-5;UNIPROT_sp_P16157-8;UNIPROT_sp_P16157-10;UNIPROT_sp_P16157-13;UNIPROT_sp_P16157-4;UNIPROT_sp_P16157-7;UNIPROT_sp_P16157-6;UNIPROT_sp_P16157-9;UNIPROT_sp_P16157-11;UNIPROT_sp_P16157-2;UNIPROT_tr_H0YBS0;UNIPROT_tr_A0A2R8Y4B0	UNIPROT_sp_P16157-14;UNIPROT_sp_P16157-15;UNIPROT_sp_P16157-12;UNIPROT_sp_P16157-21;UNIPROT_sp_P16157;UNIPROT_sp_P16157-3;UNIPROT_sp_P16157-16;UNIPROT_sp_P16157-5;UNIPROT_sp_P16157-8;UNIPROT_sp_P16157-10;UNIPROT_sp_P16157-13;UNIPROT_sp_P16157-4;UNIPROT_sp_P16157-7;UNIPROT_sp_P16157-6;UNIPROT_sp_P16157-9;UNIPROT_sp_P16157-11;UNIPROT_sp_P16157-2;UNIPROT_tr_H0YBS0	3;3;3;3;3;3;3;3;3;3;3;3;3;3;3;3;3;2;1	3;3;3;3;3;3;3;3;3;3;3;3;3;3;3;3;3;2;1	3;3;3;3;3;3;3;3;3;3;3;3;3;3;3;3;3;2;1	ANK1_HUMAN Isoform Er13 of Ankyrin-1 OS=Homo sapiens OX=9606 GN=ANK1;ANK1_HUMAN Isoform Er14 of Ankyrin-1 OS=Homo sapiens OX=9606 GN=ANK1;ANK1_HUMAN Isoform Er11 of Ankyrin-1 OS=Homo sapiens OX=9606 GN=ANK1;ANK1_HUMAN Isoform Br21 of Ankyrin-1 OS=Homo sapi	19	3	3	3	1	0	1	1	1	0	0	0	0	1	1	1	1	1	1	0	1	0	1	1	1	1	1	1	0	0	0	1	1	0	0	1	0	1	0	0	0	1	0
469	UNIPROT_sp_P16233	UNIPROT_sp_P16233	2	2	2	LIPP_HUMAN Pancreatic triacylglycerol lipase OS=Homo sapiens OX=9606 GN=PNLIP PE=1 SV=1	1	2	2	2	0	0	0	0	0	0	0	0	0	0	0	0	0	0	0	0	0	0	0	0	0	0	0	0	0	0	0	0	0	0	0	0	0	0	0	0	0	0	0
470	UNIPROT_sp_P16930;UNIPROT_tr_H0YLC7;UNIPROT_sp_P16930-2	UNIPROT_sp_P16930;UNIPROT_tr_H0YLC7;UNIPROT_sp_P16930-2	10;6;6	10;6;6	10;6;6	FAAA_HUMAN Fumarylacetoacetase OS=Homo sapiens OX=9606 GN=FAH PE=1 SV=2;H0YLC7_HUMAN Fumarylacetoacetase (Fragment) OS=Homo sapiens OX=9606 GN=FAH PE=1 SV=1;FAAA_HUMAN Isoform 2 of Fumarylacetoacetase OS=Homo sapiens OX=9606 GN=FAH	3	10	10	10	2	3	4	7	3	8	3	1	4	6	5	4	3	3	1	3	3	3	3	2	3	3	5	4	5	5	4	4	8	8	6	7	5	0	6	5	4	7	3
471	UNIPROT_sp_P17174;UNIPROT_sp_P17174-2	UNIPROT_sp_P17174;UNIPROT_sp_P17174-2	13;11	13;11	13;11	AATC_HUMAN Aspartate aminotransferase, cytoplasmic OS=Homo sapiens OX=9606 GN=GOT1 PE=1 SV=3;AATC_HUMAN Isoform 2 of Aspartate aminotransferase, cytoplasmic OS=Homo sapiens OX=9606 GN=GOT1	2	13	13	13	0	0	0	6	1	4	0	0	0	0	1	2	1	3	0	0	1	0	1	1	2	0	4	0	3	4	2	4	9	13	7	6	5	1	4	2	1	2	3
472	UNIPROT_sp_P17213;UNIPROT_tr_A0A2R8YDF1;UNIPROT_tr_H0Y738	UNIPROT_sp_P17213;UNIPROT_tr_A0A2R8YDF1;UNIPROT_tr_H0Y738	3;3;2	3;3;2	3;3;2	BPI_HUMAN Bactericidal permeability-increasing protein OS=Homo sapiens OX=9606 GN=BPI PE=1 SV=4;A0A2R8YDF1_HUMAN Bactericidal permeability-increasing protein OS=Homo sapiens OX=9606 GN=BPI PE=1 SV=2;H0Y738_HUMAN Bactericidal permeability-increasing protein	3	3	3	3	0	0	0	0	0	0	0	0	0	0	0	0	0	0	0	0	0	0	0	0	0	0	0	0	0	0	0	0	0	0	3	1	0	0	0	0	0	0	0
473	UNIPROT_sp_P17813;UNIPROT_sp_P17813-2;UNIPROT_tr_F5GX88	UNIPROT_sp_P17813;UNIPROT_sp_P17813-2;UNIPROT_tr_F5GX88	2;2;1	2;2;1	2;2;1	EGLN_HUMAN Endoglin OS=Homo sapiens OX=9606 GN=ENG PE=1 SV=2;EGLN_HUMAN Isoform Short of Endoglin OS=Homo sapiens OX=9606 GN=ENG;F5GX88_HUMAN Endoglin OS=Homo sapiens OX=9606 GN=ENG PE=1 SV=1	3	2	2	2	2	1	1	1	1	1	1	0	0	1	1	1	1	1	0	1	0	1	1	1	1	2	1	1	1	1	0	1	0	1	1	1	1	1	1	0	1	0	1
474	UNIPROT_sp_P17931;UNIPROT_tr_G3V3R6	UNIPROT_sp_P17931;UNIPROT_tr_G3V3R6	6;4	6;4	6;4	LEG3_HUMAN Galectin-3 OS=Homo sapiens OX=9606 GN=LGALS3 PE=1 SV=5;G3V3R6_HUMAN Galectin OS=Homo sapiens OX=9606 GN=LGALS3 PE=1 SV=1	2	6	6	6	0	0	0	0	3	0	0	0	0	0	0	0	1	0	0	0	0	0	0	0	6	2	0	0	0	0	0	0	0	0	0	0	0	0	0	0	0	0	0
475	UNIPROT_tr_B3KWK7;UNIPROT_tr_A6XND1;UNIPROT_tr_A6XND0;UNIPROT_sp_P17936;UNIPROT_sp_P17936-2;UNIPROT_tr_H0Y5K2;UNIPROT_tr_C9JMX4;UNIPROT_tr_H0Y485	UNIPROT_tr_B3KWK7;UNIPROT_tr_A6XND1;UNIPROT_tr_A6XND0;UNIPROT_sp_P17936;UNIPROT_sp_P17936-2;UNIPROT_tr_H0Y5K2;UNIPROT_tr_C9JMX4;UNIPROT_tr_H0Y485	10;10;10;10;10;9;8;8	10;10;10;10;10;9;8;8	10;10;10;10;10;9;8;8	B3KWK7_HUMAN Insulin-like growth factor binding protein 3, isoform CRA_b OS=Homo sapiens OX=9606 GN=IGFBP3 PE=1 SV=1;A6XND1_HUMAN Insulin-like growth factor-binding protein 3 OS=Homo sapiens OX=9606 GN=IGFBP3 PE=1 SV=1;A6XND0_HUMAN Insulin-like growth fact	8	10	10	10	9	9	9	9	9	9	9	7	8	9	9	8	8	9	9	9	9	9	7	8	9	9	7	8	5	8	7	9	9	7	7	7	7	7	6	6	7	7	7
476	UNIPROT_tr_C9JMY1;UNIPROT_sp_P18065;UNIPROT_tr_C9JW52;UNIPROT_tr_H7C1H0	UNIPROT_tr_C9JMY1;UNIPROT_sp_P18065	3;3;1;1	3;3;1;1	3;3;1;1	C9JMY1_HUMAN Insulin-like growth factor-binding protein 2 OS=Homo sapiens OX=9606 GN=IGFBP2 PE=1 SV=1;IBP2_HUMAN Insulin-like growth factor-binding protein 2 OS=Homo sapiens OX=9606 GN=IGFBP2 PE=1 SV=2	4	3	3	3	2	3	2	3	3	2	2	2	3	1	3	3	2	3	2	3	3	3	3	3	2	3	3	2	0	3	2	2	3	3	2	3	3	2	3	3	2	3	2
477	UNIPROT_sp_P18206-2;UNIPROT_sp_P18206;UNIPROT_sp_P18206-3;UNIPROT_tr_A0A096LPE1	UNIPROT_sp_P18206-2;UNIPROT_sp_P18206	21;21;4;2	21;21;4;2	21;21;4;2	VINC_HUMAN Isoform 1 of Vinculin OS=Homo sapiens OX=9606 GN=VCL;VINC_HUMAN Vinculin OS=Homo sapiens OX=9606 GN=VCL PE=1 SV=4	4	21	21	21	2	2	3	8	5	7	3	4	2	6	5	6	4	3	4	4	4	6	8	5	8	6	5	2	6	9	6	10	9	17	15	16	8	9	14	11	7	14	11
478	UNIPROT_sp_P18428	UNIPROT_sp_P18428	17	17	17	LBP_HUMAN Lipopolysaccharide-binding protein OS=Homo sapiens OX=9606 GN=LBP PE=1 SV=3	1	17	17	17	10	9	11	13	11	12	15	11	14	14	12	11	12	13	13	13	15	11	13	12	11	10	10	9	9	11	10	11	10	15	11	11	10	10	14	10	11	9	10
479	UNIPROT_sp_P18669;UNIPROT_sp_Q8N0Y7	UNIPROT_sp_P18669	10;4	10;4	7;2	PGAM1_HUMAN Phosphoglycerate mutase 1 OS=Homo sapiens OX=9606 GN=PGAM1 PE=1 SV=2	2	10	10	7	0	1	2	4	1	2	1	0	0	0	1	2	0	1	1	2	1	0	0	1	9	2	2	1	0	0	1	0	0	5	7	7	2	1	2	1	2	3	2
480	UNIPROT_tr_E9PHH3;UNIPROT_tr_H7C1K4;UNIPROT_sp_P18827	UNIPROT_tr_E9PHH3;UNIPROT_tr_H7C1K4;UNIPROT_sp_P18827	1;1;1	1;1;1	1;1;1	E9PHH3_HUMAN Syndecan-1 OS=Homo sapiens OX=9606 GN=SDC1 PE=1 SV=1;H7C1K4_HUMAN Syndecan-1 (Fragment) OS=Homo sapiens OX=9606 GN=SDC1 PE=1 SV=1;SDC1_HUMAN Syndecan-1 OS=Homo sapiens OX=9606 GN=SDC1 PE=1 SV=3	3	1	1	1	0	0	0	0	0	0	0	0	0	0	0	0	0	0	0	0	0	0	0	0	0	0	0	0	1	1	1	0	0	1	1	1	0	0	1	0	0	0	0
481	UNIPROT_sp_P18850	UNIPROT_sp_P18850	1	1	1	ATF6A_HUMAN Cyclic AMP-dependent transcription factor ATF-6 alpha OS=Homo sapiens OX=9606 GN=ATF6 PE=1 SV=3	1	1	1	1	0	0	0	0	0	0	0	0	0	0	0	0	0	0	0	0	0	0	0	0	0	1	0	0	0	0	0	0	0	0	0	0	0	0	0	0	0	0	0
482	UNIPROT_sp_P19021-2;UNIPROT_sp_P19021-4;UNIPROT_sp_P19021-3;UNIPROT_sp_P19021-6;UNIPROT_sp_P19021;UNIPROT_sp_P19021-5;UNIPROT_tr_H7BYD9	UNIPROT_sp_P19021-2;UNIPROT_sp_P19021-4;UNIPROT_sp_P19021-3;UNIPROT_sp_P19021-6;UNIPROT_sp_P19021;UNIPROT_sp_P19021-5;UNIPROT_tr_H7BYD9	4;4;4;4;4;4;2	4;4;4;4;4;4;2	4;4;4;4;4;4;2	AMD_HUMAN Isoform 2 of Peptidyl-glycine alpha-amidating monooxygenase OS=Homo sapiens OX=9606 GN=PAM;AMD_HUMAN Isoform 4 of Peptidyl-glycine alpha-amidating monooxygenase OS=Homo sapiens OX=9606 GN=PAM;AMD_HUMAN Isoform 3 of Peptidyl-glycine alpha-amidatin	7	4	4	4	0	0	1	1	1	0	1	0	1	1	0	3	2	2	1	1	1	1	2	2	1	1	2	2	2	2	1	1	2	2	2	1	1	2	0	1	2	1	1
483	UNIPROT_tr_C9JMH2;UNIPROT_tr_A0A6Q8PF58;UNIPROT_tr_C9J126;UNIPROT_sp_P19022-2;UNIPROT_sp_P19022;UNIPROT_tr_C9J8J8;UNIPROT_tr_A0A6Q8PHJ8	UNIPROT_tr_C9JMH2;UNIPROT_tr_A0A6Q8PF58;UNIPROT_tr_C9J126;UNIPROT_sp_P19022-2;UNIPROT_sp_P19022	7;7;7;7;7;3;3	7;7;7;7;7;3;3	7;7;7;7;7;3;3	C9JMH2_HUMAN Cadherin-2 (Fragment) OS=Homo sapiens OX=9606 GN=CDH2 PE=1 SV=2;A0A6Q8PF58_HUMAN Cadherin-2 OS=Homo sapiens OX=9606 GN=CDH2 PE=1 SV=1;C9J126_HUMAN Cadherin-2 OS=Homo sapiens OX=9606 GN=CDH2 PE=1 SV=2;CADH2_HUMAN Isoform 2 of Cadherin-2 OS=Homo	7	7	7	7	1	4	4	4	2	5	4	1	1	2	2	5	2	4	4	3	3	1	4	3	3	2	6	1	3	4	2	4	5	6	4	5	3	5	5	3	3	2	5
484	UNIPROT_sp_P19320;UNIPROT_sp_P19320-2;UNIPROT_sp_P19320-3;UNIPROT_tr_E9PDD2	UNIPROT_sp_P19320;UNIPROT_sp_P19320-2;UNIPROT_sp_P19320-3;UNIPROT_tr_E9PDD2	16;14;14;9	16;14;14;9	16;14;14;9	VCAM1_HUMAN Vascular cell adhesion protein 1 OS=Homo sapiens OX=9606 GN=VCAM1 PE=1 SV=1;VCAM1_HUMAN Isoform 2 of Vascular cell adhesion protein 1 OS=Homo sapiens OX=9606 GN=VCAM1;VCAM1_HUMAN Isoform 3 of Vascular cell adhesion protein 1 OS=Homo sapiens OX=	4	16	16	16	8	12	10	14	7	11	9	8	10	9	9	11	8	11	12	10	12	11	8	10	7	13	13	9	12	10	9	9	9	11	8	8	11	7	9	9	6	8	9
485	UNIPROT_sp_P19652	UNIPROT_sp_P19652	9	9	7	A1AG2_HUMAN Alpha-1-acid glycoprotein 2 OS=Homo sapiens OX=9606 GN=ORM2 PE=1 SV=2	1	9	9	7	3	4	2	1	3	2	8	8	7	7	6	4	7	4	2	3	5	2	6	4	3	3	2	4	5	7	5	6	8	6	6	7	6	7	6	7	6	5	7
486	UNIPROT_sp_P19823;UNIPROT_tr_Q5T985;UNIPROT_tr_Q5T987;CON__Q9TRI1	UNIPROT_sp_P19823;UNIPROT_tr_Q5T985	61;60;20;12	61;60;20;12	61;60;20;12	ITIH2_HUMAN Inter-alpha-trypsin inhibitor heavy chain H2 OS=Homo sapiens OX=9606 GN=ITIH2 PE=1 SV=2;Q5T985_HUMAN Inter-alpha-trypsin inhibitor heavy chain H2 OS=Homo sapiens OX=9606 GN=ITIH2 PE=1 SV=1	4	61	61	61	46	44	43	45	43	46	42	43	42	45	44	44	42	47	46	46	47	46	45	47	42	47	46	45	39	43	42	41	41	40	42	41	38	40	41	44	40	41	38
487	UNIPROT_sp_P19827;UNIPROT_sp_P19827-2;UNIPROT_sp_P19827-3;UNIPROT_tr_H7C0N0;UNIPROT_tr_F8WAS2;CON__Q0VCM5;UNIPROT_tr_B5MCP1;UNIPROT_tr_H7C5I0	UNIPROT_sp_P19827;UNIPROT_sp_P19827-2;UNIPROT_sp_P19827-3	53;42;30;18;15;11;4;2	53;42;30;18;15;11;4;2	53;42;30;18;15;11;4;2	ITIH1_HUMAN Inter-alpha-trypsin inhibitor heavy chain H1 OS=Homo sapiens OX=9606 GN=ITIH1 PE=1 SV=3;ITIH1_HUMAN Isoform 2 of Inter-alpha-trypsin inhibitor heavy chain H1 OS=Homo sapiens OX=9606 GN=ITIH1;ITIH1_HUMAN Isoform 3 of Inter-alpha-trypsin inhibito	8	53	53	53	43	45	46	45	44	45	46	41	44	44	45	43	41	48	44	46	45	44	46	46	42	45	42	43	43	44	43	40	40	47	44	43	44	41	42	42	39	36	37
489	UNIPROT_tr_A0A494C0L6;UNIPROT_tr_C9JGI3;UNIPROT_sp_P19971;UNIPROT_sp_P19971-2	UNIPROT_tr_A0A494C0L6;UNIPROT_tr_C9JGI3;UNIPROT_sp_P19971;UNIPROT_sp_P19971-2	2;2;2;2	2;2;2;2	2;2;2;2	A0A494C0L6_HUMAN Thymidine phosphorylase (Fragment) OS=Homo sapiens OX=9606 GN=TYMP PE=1 SV=1;C9JGI3_HUMAN Thymidine phosphorylase (Fragment) OS=Homo sapiens OX=9606 GN=TYMP PE=1 SV=1;TYPH_HUMAN Thymidine phosphorylase OS=Homo sapiens OX=9606 GN=TYMP PE=1	4	2	2	2	0	0	0	2	0	0	0	0	0	0	0	1	0	0	1	0	1	0	1	1	1	0	0	0	0	0	0	0	0	1	1	1	0	0	0	0	0	0	0
490	UNIPROT_sp_P20062-2;UNIPROT_tr_F8WE86;UNIPROT_tr_B5MBX2;UNIPROT_sp_P20062	UNIPROT_sp_P20062-2;UNIPROT_tr_F8WE86;UNIPROT_tr_B5MBX2;UNIPROT_sp_P20062	2;2;2;2	2;2;2;2	2;2;2;2	TCO2_HUMAN Isoform 2 of Transcobalamin-2 OS=Homo sapiens OX=9606 GN=TCN2;F8WE86_HUMAN Transcobalamin-2 OS=Homo sapiens OX=9606 GN=TCN2 PE=1 SV=2;B5MBX2_HUMAN Transcobalamin-2 OS=Homo sapiens OX=9606 GN=TCN2 PE=1 SV=1;TCO2_HUMAN Transcobalamin-2 OS=Homo sap	4	2	2	2	0	0	0	0	0	0	0	0	0	0	0	0	0	0	0	0	0	0	0	0	0	0	0	0	0	0	0	0	0	0	0	0	0	0	0	0	0	0	0
491	UNIPROT_sp_P20742;UNIPROT_sp_P20742-2;UNIPROT_tr_F5GXY0	UNIPROT_sp_P20742;UNIPROT_sp_P20742-2	46;40;2	37;31;2	37;31;2	PZP_HUMAN Pregnancy zone protein OS=Homo sapiens OX=9606 GN=PZP PE=1 SV=4;PZP_HUMAN Isoform 2 of Pregnancy zone protein OS=Homo sapiens OX=9606 GN=PZP	3	46	37	37	19	30	8	16	27	9	38	38	37	36	11	10	6	6	6	35	9	35	41	36	32	7	5	7	28	12	36	6	10	29	36	37	22	10	19	22	36	8	36
492	UNIPROT_tr_Q5TBF5;UNIPROT_sp_P20774	UNIPROT_tr_Q5TBF5;UNIPROT_sp_P20774	3;3	3;3	3;3	Q5TBF5_HUMAN Mimecan (Fragment) OS=Homo sapiens OX=9606 GN=OGN PE=1 SV=1;MIME_HUMAN Mimecan OS=Homo sapiens OX=9606 GN=OGN PE=1 SV=1	2	3	3	3	1	2	0	1	2	1	2	2	2	2	2	3	2	1	1	3	1	2	2	1	0	2	1	0	3	2	0	2	1	2	0	2	1	0	2	3	0	2	0
493	UNIPROT_sp_P20851-2;UNIPROT_sp_P20851	UNIPROT_sp_P20851-2;UNIPROT_sp_P20851	2;2	2;2	2;2	C4BPB_HUMAN Isoform 2 of C4b-binding protein beta chain OS=Homo sapiens OX=9606 GN=C4BPB;C4BPB_HUMAN C4b-binding protein beta chain OS=Homo sapiens OX=9606 GN=C4BPB PE=1 SV=1	2	2	2	2	0	0	0	0	1	0	0	0	1	1	1	0	0	0	0	0	1	1	1	1	0	0	1	1	1	1	2	2	2	2	2	1	1	2	1	2	2	2	2
494	UNIPROT_tr_Q60FE5;UNIPROT_sp_P21333-2;UNIPROT_sp_P21333;UNIPROT_tr_A0A087WWY3;UNIPROT_tr_A0A7I2V3E6;UNIPROT_tr_F8WE98;UNIPROT_tr_H0Y5F3;UNIPROT_tr_H0Y5C6;UNIPROT_tr_H7C2E7	UNIPROT_tr_Q60FE5;UNIPROT_sp_P21333-2;UNIPROT_sp_P21333	35;35;35;8;8;8;3;2;1	35;35;35;8;8;8;3;2;1	32;32;32;6;6;6;3;1;1	Q60FE5_HUMAN Filamin-A OS=Homo sapiens OX=9606 GN=FLNA PE=1 SV=1;FLNA_HUMAN Isoform 2 of Filamin-A OS=Homo sapiens OX=9606 GN=FLNA;FLNA_HUMAN Filamin-A OS=Homo sapiens OX=9606 GN=FLNA PE=1 SV=4	9	35	35	32	0	0	1	3	5	12	5	12	6	5	14	9	3	4	18	14	6	12	10	2	7	6	9	11	4	12	2	18	5	20	24	21	5	11	3	5	7	22	11
495	UNIPROT_tr_A6NNI4;UNIPROT_tr_A0A2R8Y478;UNIPROT_tr_A0A7I2V3T0;UNIPROT_tr_A0A7I2V3T7;UNIPROT_sp_P21926;UNIPROT_tr_G8JLH6;UNIPROT_tr_A0A087WU13;UNIPROT_tr_F5GXT1	UNIPROT_tr_A6NNI4;UNIPROT_tr_A0A2R8Y478;UNIPROT_tr_A0A7I2V3T0;UNIPROT_tr_A0A7I2V3T7;UNIPROT_sp_P21926;UNIPROT_tr_G8JLH6;UNIPROT_tr_A0A087WU13;UNIPROT_tr_F5GXT1	1;1;1;1;1;1;1;1	1;1;1;1;1;1;1;1	1;1;1;1;1;1;1;1	A6NNI4_HUMAN Tetraspanin OS=Homo sapiens OX=9606 GN=CD9 PE=1 SV=1;A0A2R8Y478_HUMAN Tetraspanin OS=Homo sapiens OX=9606 GN=CD9 PE=1 SV=1;A0A7I2V3T0_HUMAN CD9 antigen OS=Homo sapiens OX=9606 GN=CD9 PE=4 SV=1;A0A7I2V3T7_HUMAN CD9 antigen OS=Homo sapiens OX=96	8	1	1	1	0	0	0	0	0	0	0	0	0	0	0	0	0	0	0	0	0	0	0	0	1	0	0	0	0	0	0	0	0	0	0	0	0	0	0	0	0	0	0
496	UNIPROT_sp_P22061;UNIPROT_sp_P22061-2;UNIPROT_tr_F6S8N6;UNIPROT_tr_A0A3F2YNX8;UNIPROT_tr_A0A0A0MRJ6	UNIPROT_sp_P22061;UNIPROT_sp_P22061-2;UNIPROT_tr_F6S8N6;UNIPROT_tr_A0A3F2YNX8;UNIPROT_tr_A0A0A0MRJ6	1;1;1;1;1	1;1;1;1;1	1;1;1;1;1	PIMT_HUMAN Protein-L-isoaspartate(D-aspartate) O-methyltransferase OS=Homo sapiens OX=9606 GN=PCMT1 PE=1 SV=4;PIMT_HUMAN Isoform 2 of Protein-L-isoaspartate(D-aspartate) O-methyltransferase OS=Homo sapiens OX=9606 GN=PCMT1;F6S8N6_HUMAN Protein-L-isoasparta	5	1	1	1	0	0	0	0	0	0	0	0	0	0	0	0	0	0	0	0	0	0	0	0	0	0	0	0	0	0	0	0	0	0	0	0	0	0	0	0	0	0	0
497	UNIPROT_tr_A0A3B3ISX9;UNIPROT_tr_A0A140T9C0;UNIPROT_sp_P22105-4;UNIPROT_sp_P22105;UNIPROT_sp_P22105-1;UNIPROT_tr_A0A140TA41;UNIPROT_tr_A0A140TA52;UNIPROT_tr_A0A140T8Y3;UNIPROT_tr_A0A140T8Z8;UNIPROT_tr_A0A140T9L7;UNIPROT_tr_A0A087X0I0;UNIPROT_sp_P22105-2;UNIPROT_tr_A0A140T956;UNIPROT_sp_Q16473;UNIPROT_tr_A0A087WWA5;UNIPROT_tr_C9J7W4;UNIPROT_tr_A0A140T923	UNIPROT_tr_A0A3B3ISX9;UNIPROT_tr_A0A140T9C0;UNIPROT_sp_P22105-4;UNIPROT_sp_P22105;UNIPROT_sp_P22105-1;UNIPROT_tr_A0A140TA41;UNIPROT_tr_A0A140TA52;UNIPROT_tr_A0A140T8Y3;UNIPROT_tr_A0A140T8Z8;UNIPROT_tr_A0A140T9L7;UNIPROT_tr_A0A087X0I0	45;45;45;45;45;45;45;45;43;38;38;20;12;12;3;2;1	1;1;1;1;1;1;1;1;1;1;1;1;0;0;0;0;0	1;1;1;1;1;1;1;1;1;1;1;1;0;0;0;0;0	A0A3B3ISX9_HUMAN Tenascin-X OS=Homo sapiens OX=9606 GN=TNXB PE=1 SV=1;A0A140T9C0_HUMAN Tenascin-X OS=Homo sapiens OX=9606 GN=TNXB PE=1 SV=1;TENX_HUMAN Isoform 5 of Tenascin-X OS=Homo sapiens OX=9606 GN=TNXB;TENX_HUMAN Tenascin-X OS=Homo sapiens OX=9606 GN=	17	45	1	1	30	32	31	22	30	28	24	23	26	23	18	30	18	30	29	30	27	30	22	28	26	29	29	27	26	26	22	30	28	30	27	28	26	25	26	27	23	27	22
498	UNIPROT_sp_P22314;UNIPROT_sp_P22314-2;UNIPROT_tr_Q5JRR6	UNIPROT_sp_P22314;UNIPROT_sp_P22314-2	7;7;2	7;7;2	6;6;2	UBA1_HUMAN Ubiquitin-like modifier-activating enzyme 1 OS=Homo sapiens OX=9606 GN=UBA1 PE=1 SV=3;UBA1_HUMAN Isoform 2 of Ubiquitin-like modifier-activating enzyme 1 OS=Homo sapiens OX=9606 GN=UBA1	3	7	7	6	0	0	0	0	0	0	0	0	0	0	0	0	0	0	0	0	0	0	0	0	3	0	0	0	0	0	0	0	0	1	1	1	0	0	0	0	0	0	1
499	UNIPROT_tr_A0A087X1J7;UNIPROT_sp_P22352;UNIPROT_tr_H0YBE4;UNIPROT_tr_E5RG32;UNIPROT_tr_H0YC19	UNIPROT_tr_A0A087X1J7;UNIPROT_sp_P22352	7;7;3;1;1	7;7;3;1;1	7;7;3;1;1	A0A087X1J7_HUMAN Glutathione peroxidase OS=Homo sapiens OX=9606 GN=GPX3 PE=1 SV=1;GPX3_HUMAN Glutathione peroxidase 3 OS=Homo sapiens OX=9606 GN=GPX3 PE=1 SV=2	5	7	7	7	5	6	5	5	6	6	5	5	4	6	6	6	5	6	6	6	6	6	5	6	6	7	6	6	6	6	6	6	6	6	6	6	6	6	6	6	6	6	6
500	UNIPROT_sp_P22392;UNIPROT_sp_P22392-2;UNIPROT_tr_Q32Q12;UNIPROT_tr_E7ERL0;UNIPROT_sp_P15531;UNIPROT_sp_P15531-2;UNIPROT_tr_J3KPD9;UNIPROT_tr_C9K028;UNIPROT_tr_F6XY72;UNIPROT_tr_E5RHP0;UNIPROT_sp_O60361	UNIPROT_sp_P22392;UNIPROT_sp_P22392-2;UNIPROT_tr_Q32Q12;UNIPROT_tr_E7ERL0;UNIPROT_sp_P15531;UNIPROT_sp_P15531-2;UNIPROT_tr_J3KPD9	3;3;3;2;2;2;2;1;1;1;1	3;3;3;2;2;2;2;1;1;1;1	3;3;3;2;2;2;2;1;1;1;1	NDKB_HUMAN Nucleoside diphosphate kinase B OS=Homo sapiens OX=9606 GN=NME2 PE=1 SV=1;NDKB_HUMAN Isoform 3 of Nucleoside diphosphate kinase B OS=Homo sapiens OX=9606 GN=NME2;Q32Q12_HUMAN Nucleoside diphosphate kinase OS=Homo sapiens OX=9606 GN=NME1-NME2 PE=	11	3	3	3	0	0	0	1	0	0	0	0	0	0	1	0	0	0	0	0	0	0	2	0	3	0	0	0	0	1	1	1	0	0	1	3	0	1	0	0	0	3	2
501	UNIPROT_tr_A0A7I2V4N0;UNIPROT_tr_A0A7I2V4S4;UNIPROT_tr_A0A087WUI2;UNIPROT_tr_A0A7I2V4N1;UNIPROT_tr_A0A024RA28;UNIPROT_tr_A0A7I2V3P1;UNIPROT_tr_A0A7I2V4I6;UNIPROT_tr_A0A7I2V3P7;UNIPROT_tr_A0A7I2V323;UNIPROT_sp_P22626-2;UNIPROT_sp_P22626;UNIPROT_tr_A0A7I2YQN4	UNIPROT_tr_A0A7I2V4N0;UNIPROT_tr_A0A7I2V4S4;UNIPROT_tr_A0A087WUI2;UNIPROT_tr_A0A7I2V4N1;UNIPROT_tr_A0A024RA28;UNIPROT_tr_A0A7I2V3P1;UNIPROT_tr_A0A7I2V4I6;UNIPROT_tr_A0A7I2V3P7;UNIPROT_tr_A0A7I2V323;UNIPROT_sp_P22626-2;UNIPROT_sp_P22626;UNIPROT_tr_A0A7I2YQN4	2;2;2;2;2;2;2;2;2;2;2;1	2;2;2;2;2;2;2;2;2;2;2;1	2;2;2;2;2;2;2;2;2;2;2;1	A0A7I2V4N0_HUMAN Heterogeneous nuclear ribonucleoproteins A2/B1 OS=Homo sapiens OX=9606 GN=HNRNPA2B1 PE=4 SV=1;A0A7I2V4S4_HUMAN Heterogeneous nuclear ribonucleoproteins A2/B1 OS=Homo sapiens OX=9606 GN=HNRNPA2B1 PE=4 SV=1;A0A087WUI2_HUMAN Heterogeneous nuc	12	2	2	2	0	0	0	0	0	0	0	0	0	0	0	0	0	0	0	0	0	0	0	0	0	0	0	0	0	0	0	0	0	0	0	0	0	0	0	0	0	0	0
502	UNIPROT_sp_P22735	UNIPROT_sp_P22735	1	1	1	TGM1_HUMAN Protein-glutamine gamma-glutamyltransferase K OS=Homo sapiens OX=9606 GN=TGM1 PE=1 SV=4	1	1	1	1	0	0	0	0	0	0	0	0	0	0	0	0	0	0	0	0	0	0	0	0	1	1	0	0	0	0	0	0	0	0	0	0	0	0	0	0	0	0	0
503	UNIPROT_sp_P22792	UNIPROT_sp_P22792	13	13	13	CPN2_HUMAN Carboxypeptidase N subunit 2 OS=Homo sapiens OX=9606 GN=CPN2 PE=1 SV=3	1	13	13	13	10	10	9	10	12	10	9	12	13	10	10	12	11	10	9	10	11	10	12	11	9	7	11	12	11	9	11	11	9	10	12	10	11	9	11	11	10	11	11
504	UNIPROT_sp_P22891;UNIPROT_sp_P22891-2	UNIPROT_sp_P22891;UNIPROT_sp_P22891-2	7;7	7;7	7;7	PROZ_HUMAN Vitamin K-dependent protein Z OS=Homo sapiens OX=9606 GN=PROZ PE=1 SV=2;PROZ_HUMAN Isoform 2 of Vitamin K-dependent protein Z OS=Homo sapiens OX=9606 GN=PROZ	2	7	7	7	3	3	5	5	5	5	3	5	5	4	5	5	5	4	5	5	4	5	4	5	5	5	5	6	6	5	4	4	5	4	6	5	4	5	5	5	5	5	5
505	UNIPROT_tr_H7C1M3;UNIPROT_sp_P22894	UNIPROT_tr_H7C1M3;UNIPROT_sp_P22894	3;3	3;3	3;3	H7C1M3_HUMAN Neutrophil collagenase (Fragment) OS=Homo sapiens OX=9606 GN=MMP8 PE=1 SV=1;MMP8_HUMAN Neutrophil collagenase OS=Homo sapiens OX=9606 GN=MMP8 PE=1 SV=1	2	3	3	3	0	0	1	0	0	0	0	0	1	0	0	0	0	0	0	3	3	0	0	0	0	0	0	0	0	0	0	0	0	2	1	2	0	0	0	1	0	2	0
506	UNIPROT_sp_P22897;UNIPROT_sp_P22897-2	UNIPROT_sp_P22897	6;2	6;2	6;2	MRC1_HUMAN Macrophage mannose receptor 1 OS=Homo sapiens OX=9606 GN=MRC1 PE=1 SV=1	2	6	6	6	0	0	2	3	0	3	3	1	1	2	1	2	0	1	1	2	2	1	2	1	2	2	3	1	3	3	3	1	3	4	3	3	3	2	4	3	2	2	2
507	UNIPROT_sp_P23141-3;UNIPROT_sp_P23141;UNIPROT_sp_P23141-2;UNIPROT_tr_H3BQV8;UNIPROT_tr_A0A140TA63;UNIPROT_tr_H3BSU0;UNIPROT_tr_H3BQR4;UNIPROT_sp_Q9UKY3-2;UNIPROT_sp_Q9UKY3	UNIPROT_sp_P23141-3;UNIPROT_sp_P23141;UNIPROT_sp_P23141-2	15;15;15;4;4;3;1;1;1	15;15;15;4;4;3;1;1;1	15;15;15;4;4;3;1;1;1	EST1_HUMAN Isoform 3 of Liver carboxylesterase 1 OS=Homo sapiens OX=9606 GN=CES1;EST1_HUMAN Liver carboxylesterase 1 OS=Homo sapiens OX=9606 GN=CES1 PE=1 SV=2;EST1_HUMAN Isoform 2 of Liver carboxylesterase 1 OS=Homo sapiens OX=9606 GN=CES1	9	15	15	15	0	0	0	6	0	0	0	0	0	1	2	2	0	0	1	0	0	1	3	0	2	1	0	0	3	1	7	2	11	10	9	8	2	6	6	2	1	7	6
509	UNIPROT_sp_P23142-4;UNIPROT_tr_B1AHL2;UNIPROT_sp_P23142-2;UNIPROT_sp_P23142-3;UNIPROT_tr_B1AHM7;UNIPROT_tr_B1AHM9;UNIPROT_tr_H7C1M6;UNIPROT_tr_B1AHM6;UNIPROT_tr_B1AHN3	UNIPROT_sp_P23142-4;UNIPROT_tr_B1AHL2	14;14;6;6;4;4;3;1;1	8;8;0;0;0;0;0;0;0	8;8;0;0;0;0;0;0;0	FBLN1_HUMAN Isoform C of Fibulin-1 OS=Homo sapiens OX=9606 GN=FBLN1;B1AHL2_HUMAN Fibulin-1 OS=Homo sapiens OX=9606 GN=FBLN1 PE=1 SV=1	9	14	8	8	11	11	11	11	11	11	12	11	10	10	11	11	12	12	9	11	10	11	12	12	10	11	11	12	12	11	11	12	12	12	12	11	12	13	12	12	13	12	12
510	UNIPROT_sp_P23284	UNIPROT_sp_P23284	5	5	5	PPIB_HUMAN Peptidyl-prolyl cis-trans isomerase B OS=Homo sapiens OX=9606 GN=PPIB PE=1 SV=2	1	5	5	5	0	1	1	1	1	1	2	2	1	1	1	1	1	2	3	1	0	0	2	1	2	2	3	1	1	2	1	1	1	2	3	3	2	2	0	1	2	2	2
511	UNIPROT_sp_P23297;UNIPROT_tr_Q5T7Y5;UNIPROT_tr_Q5T7Y4;UNIPROT_tr_Q5T7Y6	UNIPROT_sp_P23297;UNIPROT_tr_Q5T7Y5;UNIPROT_tr_Q5T7Y4;UNIPROT_tr_Q5T7Y6	2;1;1;1	2;1;1;1	2;1;1;1	S10A1_HUMAN Protein S100-A1 OS=Homo sapiens OX=9606 GN=S100A1 PE=1 SV=2;Q5T7Y5_HUMAN Protein S100-A1 (Fragment) OS=Homo sapiens OX=9606 GN=S100A1 PE=1 SV=1;Q5T7Y4_HUMAN Protein S100-A1 OS=Homo sapiens OX=9606 GN=S100A1 PE=1 SV=1;Q5T7Y6_HUMAN Protein S100 O	4	2	2	2	0	0	0	0	0	0	0	0	0	0	0	0	0	0	0	0	0	0	0	0	1	0	0	0	0	0	0	0	0	2	0	0	0	0	0	0	0	0	0
512	UNIPROT_sp_P23381;UNIPROT_sp_P23381-2;UNIPROT_tr_G3V277;UNIPROT_tr_G3V3Y5;UNIPROT_tr_G3V3H8;UNIPROT_tr_H0YJP3;UNIPROT_tr_G3V456;UNIPROT_tr_G3V5U1;UNIPROT_tr_G3V423;UNIPROT_tr_G3V2Y7;UNIPROT_tr_G3V227;UNIPROT_tr_G3V3P2;UNIPROT_tr_P78534;UNIPROT_tr_G3V3X0;UNIPROT_tr_G3V5H5;UNIPROT_tr_G3V5W1;UNIPROT_tr_G3V4N0;UNIPROT_tr_G3V4N8;UNIPROT_tr_G3V4C7;UNIPROT_tr_G3V2C0;UNIPROT_tr_G3V339;UNIPROT_tr_G3V313;U…	UNIPROT_sp_P23381;UNIPROT_sp_P23381-2	11;10;5;4;4;4;4;4;4;2;2;2;1;1;1;1;1;1;1;1;1;1;1;1;1;1;1;1	11;10;5;4;4;4;4;4;4;2;2;2;1;1;1;1;1;1;1;1;1;1;1;1;1;1;1;1	11;10;5;4;4;4;4;4;4;2;2;2;1;1;1;1;1;1;1;1;1;1;1;1;1;1;1;1	SYWC_HUMAN Tryptophan--tRNA ligase, cytoplasmic OS=Homo sapiens OX=9606 GN=WARS1 PE=1 SV=2;SYWC_HUMAN Isoform 2 of Tryptophan--tRNA ligase, cytoplasmic OS=Homo sapiens OX=9606 GN=WARS1	28	11	11	11	0	1	1	11	0	1	1	0	1	2	0	0	0	1	1	0	1	1	0	1	0	0	0	0	2	0	1	0	0	4	3	2	0	1	0	0	1	0	0
513	UNIPROT_tr_E9PQ96;UNIPROT_tr_E9PJH4;UNIPROT_tr_F2Z2S8;UNIPROT_tr_H0YF32;UNIPROT_tr_E9PK82;UNIPROT_tr_H0YCJ7;UNIPROT_tr_E9PPU1;UNIPROT_tr_H0YEU2;UNIPROT_tr_E9PL09;UNIPROT_sp_P23396;UNIPROT_sp_P23396-2;UNIPROT_tr_H0YES8;UNIPROT_tr_E9PQX2	UNIPROT_tr_E9PQ96;UNIPROT_tr_E9PJH4;UNIPROT_tr_F2Z2S8;UNIPROT_tr_H0YF32;UNIPROT_tr_E9PK82;UNIPROT_tr_H0YCJ7;UNIPROT_tr_E9PPU1;UNIPROT_tr_H0YEU2;UNIPROT_tr_E9PL09;UNIPROT_sp_P23396;UNIPROT_sp_P23396-2;UNIPROT_tr_H0YES8;UNIPROT_tr_E9PQX2	2;2;2;2;2;2;2;2;2;2;2;1;1	2;2;2;2;2;2;2;2;2;2;2;1;1	2;2;2;2;2;2;2;2;2;2;2;1;1	E9PQ96_HUMAN 40S ribosomal protein S3 OS=Homo sapiens OX=9606 GN=RPS3 PE=1 SV=1;E9PJH4_HUMAN 40S ribosomal protein S3 OS=Homo sapiens OX=9606 GN=RPS3 PE=1 SV=1;F2Z2S8_HUMAN 40S ribosomal protein S3 OS=Homo sapiens OX=9606 GN=RPS3 PE=1 SV=1;H0YF32_HUMAN 40S	13	2	2	2	0	0	0	0	0	0	0	0	0	0	0	0	1	0	0	0	0	0	0	0	2	0	0	1	0	0	0	1	0	0	0	0	0	0	0	0	0	0	1
514	UNIPROT_sp_P23470-2;UNIPROT_sp_P23470	UNIPROT_sp_P23470-2;UNIPROT_sp_P23470	8;8	8;8	8;8	PTPRG_HUMAN Isoform 2 of Receptor-type tyrosine-protein phosphatase gamma OS=Homo sapiens OX=9606 GN=PTPRG;PTPRG_HUMAN Receptor-type tyrosine-protein phosphatase gamma OS=Homo sapiens OX=9606 GN=PTPRG PE=1 SV=4	2	8	8	8	5	4	6	4	3	5	4	1	5	4	3	4	4	6	6	4	5	6	5	3	4	5	4	4	5	3	3	4	5	5	2	2	3	2	4	4	6	4	2
515	UNIPROT_sp_P23526;UNIPROT_sp_P23526-2	UNIPROT_sp_P23526;UNIPROT_sp_P23526-2	5;4	5;4	5;4	SAHH_HUMAN Adenosylhomocysteinase OS=Homo sapiens OX=9606 GN=AHCY PE=1 SV=4;SAHH_HUMAN Isoform 2 of Adenosylhomocysteinase OS=Homo sapiens OX=9606 GN=AHCY	2	5	5	5	0	0	0	1	0	0	0	0	0	0	0	1	0	0	0	0	0	0	0	0	0	0	0	0	0	0	0	0	0	2	0	1	0	0	0	0	0	0	1
516	UNIPROT_sp_P23528;UNIPROT_tr_G3V1A4;UNIPROT_tr_E9PP50;UNIPROT_tr_E9PK25;UNIPROT_tr_E9PQB7;UNIPROT_tr_E9PLJ3;UNIPROT_tr_E9PS23;UNIPROT_sp_Q9Y281-3;UNIPROT_sp_Q9Y281	UNIPROT_sp_P23528;UNIPROT_tr_G3V1A4;UNIPROT_tr_E9PP50;UNIPROT_tr_E9PK25;UNIPROT_tr_E9PQB7;UNIPROT_tr_E9PLJ3;UNIPROT_tr_E9PS23	6;5;5;5;4;3;3;2;2	6;5;5;5;4;3;3;2;2	6;5;5;5;4;3;3;2;2	COF1_HUMAN Cofilin-1 OS=Homo sapiens OX=9606 GN=CFL1 PE=1 SV=3;G3V1A4_HUMAN Cofilin, non-muscle isoform OS=Homo sapiens OX=9606 GN=CFL1 PE=1 SV=1;E9PP50_HUMAN Cofilin, non-muscle isoform (Fragment) OS=Homo sapiens OX=9606 GN=CFL1 PE=1 SV=8;E9PK25_HUMAN Cof	9	6	6	6	4	3	3	4	2	5	3	5	6	2	5	6	5	4	6	4	5	6	5	5	6	3	3	5	0	3	2	3	3	2	5	5	2	4	2	1	3	4	2
517	UNIPROT_tr_A0A087WYF1;UNIPROT_tr_A0A087WX80;UNIPROT_sp_P24043	UNIPROT_tr_A0A087WYF1;UNIPROT_tr_A0A087WX80;UNIPROT_sp_P24043	4;4;4	4;4;4	4;4;4	A0A087WYF1_HUMAN Laminin subunit alpha-2 OS=Homo sapiens OX=9606 GN=LAMA2 PE=1 SV=1;A0A087WX80_HUMAN Laminin subunit alpha-2 OS=Homo sapiens OX=9606 GN=LAMA2 PE=1 SV=1;LAMA2_HUMAN Laminin subunit alpha-2 OS=Homo sapiens OX=9606 GN=LAMA2 PE=1 SV=4	3	4	4	4	1	1	1	1	1	1	1	1	1	1	1	1	1	1	1	2	2	1	1	1	1	1	1	1	1	1	1	1	4	2	1	2	1	1	1	1	1	1	0
518	UNIPROT_sp_P24298	UNIPROT_sp_P24298	5	5	5	ALAT1_HUMAN Alanine aminotransferase 1 OS=Homo sapiens OX=9606 GN=GPT PE=1 SV=3	1	5	5	5	0	1	0	2	0	2	0	0	0	0	0	0	0	0	0	0	0	0	0	0	0	0	1	0	0	0	0	0	0	5	0	0	0	0	1	0	0	0	0
519	UNIPROT_tr_A0A3B3IUE0;UNIPROT_tr_F8VYK9;UNIPROT_sp_P24592	UNIPROT_tr_A0A3B3IUE0;UNIPROT_tr_F8VYK9;UNIPROT_sp_P24592	1;1;1	1;1;1	1;1;1	A0A3B3IUE0_HUMAN Insulin-like growth factor-binding protein 6 OS=Homo sapiens OX=9606 GN=IGFBP6 PE=1 SV=1;F8VYK9_HUMAN Insulin-like growth factor-binding protein 6 OS=Homo sapiens OX=9606 GN=IGFBP6 PE=1 SV=1;IBP6_HUMAN Insulin-like growth factor-binding pr	3	1	1	1	0	0	1	0	1	0	0	1	1	0	0	0	1	1	0	1	1	1	1	0	0	0	0	1	0	0	1	0	1	1	1	1	1	1	1	1	0	0	1
520	UNIPROT_sp_P24593;UNIPROT_tr_C9JXX4	UNIPROT_sp_P24593;UNIPROT_tr_C9JXX4	4;2	4;2	4;2	IBP5_HUMAN Insulin-like growth factor-binding protein 5 OS=Homo sapiens OX=9606 GN=IGFBP5 PE=1 SV=1;C9JXX4_HUMAN Insulin-like growth factor-binding protein 5 (Fragment) OS=Homo sapiens OX=9606 GN=IGFBP5 PE=1 SV=1	2	4	4	4	2	2	3	2	3	2	2	1	2	3	3	1	2	3	2	3	3	3	2	2	1	2	3	3	1	3	3	2	2	2	4	3	1	1	3	3	2	2	3
521	UNIPROT_sp_P24821-4;UNIPROT_sp_P24821;UNIPROT_tr_J3QSU6;UNIPROT_tr_E9PC84;UNIPROT_sp_P24821-2;UNIPROT_sp_P24821-3;UNIPROT_tr_F5H7V9;UNIPROT_sp_P24821-5;UNIPROT_sp_P24821-6;UNIPROT_tr_H0YGZ3	UNIPROT_sp_P24821-4;UNIPROT_sp_P24821;UNIPROT_tr_J3QSU6;UNIPROT_tr_E9PC84;UNIPROT_sp_P24821-2;UNIPROT_sp_P24821-3;UNIPROT_tr_F5H7V9;UNIPROT_sp_P24821-5;UNIPROT_sp_P24821-6	25;24;23;22;20;19;19;18;17;8	25;24;23;22;20;19;19;18;17;8	25;24;23;22;20;19;19;18;17;8	TENA_HUMAN Isoform 4 of Tenascin OS=Homo sapiens OX=9606 GN=TNC;TENA_HUMAN Tenascin OS=Homo sapiens OX=9606 GN=TNC PE=1 SV=3;J3QSU6_HUMAN Tenascin OS=Homo sapiens OX=9606 GN=TNC PE=1 SV=1;E9PC84_HUMAN Tenascin OS=Homo sapiens OX=9606 GN=TNC PE=1 SV=1;TENA_	10	25	25	25	9	1	10	5	5	12	12	1	4	6	3	14	4	9	10	9	7	12	7	9	4	8	11	4	14	14	7	9	11	19	9	12	12	5	8	9	7	12	6
522	UNIPROT_sp_P25311;UNIPROT_tr_C9JEV0;UNIPROT_tr_H7BZJ8	UNIPROT_sp_P25311;UNIPROT_tr_C9JEV0	25;19;3	25;19;3	25;19;3	ZA2G_HUMAN Zinc-alpha-2-glycoprotein OS=Homo sapiens OX=9606 GN=AZGP1 PE=1 SV=2;C9JEV0_HUMAN Zinc-alpha-2-glycoprotein OS=Homo sapiens OX=9606 GN=AZGP1 PE=1 SV=1	3	25	25	25	22	21	21	19	18	22	20	18	19	20	20	18	18	19	21	19	20	19	19	18	19	22	20	18	18	18	16	18	19	19	17	17	18	17	17	18	17	16	17
523	UNIPROT_tr_K7EK77;UNIPROT_sp_P25705-2;UNIPROT_sp_P25705;UNIPROT_tr_K7ENJ4;UNIPROT_tr_K7ERX7;UNIPROT_sp_P25705-3;UNIPROT_tr_K7EQH4;UNIPROT_tr_K7EJP1	UNIPROT_tr_K7EK77;UNIPROT_sp_P25705-2;UNIPROT_sp_P25705;UNIPROT_tr_K7ENJ4;UNIPROT_tr_K7ERX7;UNIPROT_sp_P25705-3;UNIPROT_tr_K7EQH4;UNIPROT_tr_K7EJP1	4;4;4;3;3;3;2;2	4;4;4;3;3;3;2;2	4;4;4;3;3;3;2;2	K7EK77_HUMAN ATP synthase subunit alpha, mitochondrial (Fragment) OS=Homo sapiens OX=9606 GN=ATP5F1A PE=1 SV=1;ATPA_HUMAN Isoform 2 of ATP synthase subunit alpha, mitochondrial OS=Homo sapiens OX=9606 GN=ATP5F1A;ATPA_HUMAN ATP synthase subunit alpha, mitoc	8	4	4	4	0	0	0	0	4	4	1	0	0	0	0	0	1	0	0	0	0	0	0	0	4	0	0	0	0	0	0	0	0	0	0	0	0	0	0	0	0	0	0
524	UNIPROT_sp_P25774-2;UNIPROT_sp_P25774;UNIPROT_tr_U3KPS4;UNIPROT_tr_U3KQE7	UNIPROT_sp_P25774-2;UNIPROT_sp_P25774;UNIPROT_tr_U3KPS4;UNIPROT_tr_U3KQE7	3;3;2;2	3;3;2;2	3;3;2;2	CATS_HUMAN Isoform 2 of Cathepsin S OS=Homo sapiens OX=9606 GN=CTSS;CATS_HUMAN Cathepsin S OS=Homo sapiens OX=9606 GN=CTSS PE=1 SV=3;U3KPS4_HUMAN Cathepsin S (Fragment) OS=Homo sapiens OX=9606 GN=CTSS PE=1 SV=1;U3KQE7_HUMAN Cathepsin S (Fragment) OS=Homo s	4	3	3	3	1	2	1	3	0	1	1	1	0	0	1	0	0	0	0	0	1	0	0	1	2	1	1	0	1	1	0	1	1	1	0	0	0	0	2	0	0	0	0
525	UNIPROT_sp_P25786;UNIPROT_sp_P25786-2;UNIPROT_tr_B4DEV8;UNIPROT_tr_F5GX11	UNIPROT_sp_P25786;UNIPROT_sp_P25786-2;UNIPROT_tr_B4DEV8;UNIPROT_tr_F5GX11	3;3;2;2	3;3;2;2	3;3;2;2	PSA1_HUMAN Proteasome subunit alpha type-1 OS=Homo sapiens OX=9606 GN=PSMA1 PE=1 SV=1;PSA1_HUMAN Isoform Long of Proteasome subunit alpha type-1 OS=Homo sapiens OX=9606 GN=PSMA1;B4DEV8_HUMAN Proteasome subunit alpha type OS=Homo sapiens OX=9606 PE=2 SV=1;F	4	3	3	3	0	0	0	2	0	0	0	0	0	0	0	0	0	0	0	0	0	0	0	0	0	0	0	0	0	0	1	1	1	3	2	1	0	1	1	0	0	1	0
526	UNIPROT_tr_A0A024RA52;UNIPROT_sp_P25787;UNIPROT_tr_A0A7I2V2H3;UNIPROT_tr_H3BT36;UNIPROT_tr_A0A7I2YQP7;UNIPROT_tr_C9JCK5	UNIPROT_tr_A0A024RA52;UNIPROT_sp_P25787;UNIPROT_tr_A0A7I2V2H3;UNIPROT_tr_H3BT36	4;4;3;2;1;1	4;4;3;2;1;1	4;4;3;2;1;1	A0A024RA52_HUMAN Proteasome subunit alpha type OS=Homo sapiens OX=9606 GN=PSMA2 PE=1 SV=1;PSA2_HUMAN Proteasome subunit alpha type-2 OS=Homo sapiens OX=9606 GN=PSMA2 PE=1 SV=2;A0A7I2V2H3_HUMAN UPF0415 protein C7orf25 OS=Homo sapiens OX=9606 PE=4 SV=1;H3BT3	6	4	4	4	0	0	0	2	0	1	0	0	0	0	0	0	0	0	0	1	1	1	0	1	1	0	0	0	0	0	0	1	2	3	2	0	0	0	1	0	1	0	0
527	UNIPROT_sp_P25788;UNIPROT_sp_P25788-2;UNIPROT_tr_G3V4X5	UNIPROT_sp_P25788;UNIPROT_sp_P25788-2;UNIPROT_tr_G3V4X5	2;2;1	2;2;1	2;2;1	PSA3_HUMAN Proteasome subunit alpha type-3 OS=Homo sapiens OX=9606 GN=PSMA3 PE=1 SV=2;PSA3_HUMAN Isoform 2 of Proteasome subunit alpha type-3 OS=Homo sapiens OX=9606 GN=PSMA3;G3V4X5_HUMAN Proteasome subunit alpha type-3 OS=Homo sapiens OX=9606 GN=PSMA3 PE=	3	2	2	2	0	0	0	0	0	0	0	0	0	0	0	0	0	0	0	0	0	0	0	0	0	0	0	0	0	0	1	0	0	1	0	2	0	0	0	0	0	0	0
528	UNIPROT_tr_H0YLS6;UNIPROT_tr_H0YLC2;UNIPROT_tr_H0YKT8;UNIPROT_tr_H0YMI6;UNIPROT_tr_H0YMA1;UNIPROT_tr_H0YMZ1;UNIPROT_tr_H0YN18;UNIPROT_tr_H0YL69;UNIPROT_sp_P25789	UNIPROT_tr_H0YLS6;UNIPROT_tr_H0YLC2;UNIPROT_tr_H0YKT8;UNIPROT_tr_H0YMI6;UNIPROT_tr_H0YMA1;UNIPROT_tr_H0YMZ1;UNIPROT_tr_H0YN18;UNIPROT_tr_H0YL69;UNIPROT_sp_P25789	1;1;1;1;1;1;1;1;1	1;1;1;1;1;1;1;1;1	1;1;1;1;1;1;1;1;1	H0YLS6_HUMAN Proteasome subunit alpha type OS=Homo sapiens OX=9606 GN=PSMA4 PE=1 SV=1;H0YLC2_HUMAN Proteasome subunit alpha type OS=Homo sapiens OX=9606 GN=PSMA4 PE=1 SV=1;H0YKT8_HUMAN Proteasome subunit beta (Fragment) OS=Homo sapiens OX=9606 GN=PSMA4 PE=	9	1	1	1	0	0	0	1	0	0	0	0	0	0	0	0	0	0	0	0	0	0	0	0	0	0	1	0	0	0	0	0	1	1	1	1	0	0	0	0	0	0	1
529	UNIPROT_sp_P26022	UNIPROT_sp_P26022	3	3	3	PTX3_HUMAN Pentraxin-related protein PTX3 OS=Homo sapiens OX=9606 GN=PTX3 PE=1 SV=3	1	3	3	3	1	0	1	0	0	0	0	0	0	0	0	0	0	0	0	0	0	0	0	0	0	0	0	0	1	0	0	0	0	2	2	1	0	0	0	0	0	0	0
530	UNIPROT_sp_P26038;UNIPROT_tr_V9GZ54	UNIPROT_sp_P26038	10;2	10;2	5;1	MOES_HUMAN Moesin OS=Homo sapiens OX=9606 GN=MSN PE=1 SV=3	2	10	10	5	1	2	3	2	3	2	3	2	2	2	2	3	2	2	3	3	2	2	3	3	5	3	2	3	2	3	1	2	2	8	5	9	3	3	4	5	2	3	3
531	UNIPROT_sp_P26641;UNIPROT_sp_P26641-2	UNIPROT_sp_P26641;UNIPROT_sp_P26641-2	1;1	1;1	1;1	EF1G_HUMAN Elongation factor 1-gamma OS=Homo sapiens OX=9606 GN=EEF1G PE=1 SV=3;EF1G_HUMAN Isoform 2 of Elongation factor 1-gamma OS=Homo sapiens OX=9606 GN=EEF1G	2	1	1	1	0	0	0	0	0	0	0	0	0	0	0	0	0	0	0	0	0	0	0	0	1	0	0	0	0	0	0	0	0	0	1	0	0	0	0	0	0	0	0
532	UNIPROT_sp_P26927;UNIPROT_tr_G3XAK1;UNIPROT_sp_Q2TV78;UNIPROT_sp_Q2TV78-2;UNIPROT_tr_H7C0F8	UNIPROT_sp_P26927;UNIPROT_tr_G3XAK1;UNIPROT_sp_Q2TV78	7;7;4;3;2	7;7;4;3;2	7;7;4;3;2	HGFL_HUMAN Hepatocyte growth factor-like protein OS=Homo sapiens OX=9606 GN=MST1 PE=1 SV=2;G3XAK1_HUMAN Hepatocyte growth factor-like protein OS=Homo sapiens OX=9606 GN=MST1 PE=1 SV=1;MST1L_HUMAN Putative macrophage stimulating 1-like protein OS=Homo sapie	5	7	7	7	6	6	6	6	6	5	6	6	6	5	6	6	6	6	6	6	5	5	6	5	5	5	6	6	5	5	5	6	2	5	5	5	6	6	6	6	5	5	6
533	UNIPROT_sp_P27169;UNIPROT_tr_F8WF42	UNIPROT_sp_P27169	14;3	14;3	14;3	PON1_HUMAN Serum paraoxonase/arylesterase 1 OS=Homo sapiens OX=9606 GN=PON1 PE=1 SV=3	2	14	14	14	8	10	11	8	9	8	11	8	9	10	9	10	11	11	11	10	9	9	10	10	10	10	10	10	11	11	9	11	13	12	10	10	10	10	11	10	11	12	9
534	UNIPROT_sp_P27482	UNIPROT_sp_P27482	6	6	5	CALL3_HUMAN Calmodulin-like protein 3 OS=Homo sapiens OX=9606 GN=CALML3 PE=1 SV=2	1	6	6	5	0	0	0	0	0	0	0	0	0	0	1	0	0	0	0	0	0	0	0	0	6	1	0	0	1	0	1	0	0	0	0	0	0	0	0	0	1	0	0
535	UNIPROT_tr_A0A7I2V2R5;UNIPROT_tr_A0A7I2V2X8;UNIPROT_sp_P27487;UNIPROT_tr_A0A7I2V2I2;UNIPROT_tr_A0A7I2V5R8;UNIPROT_tr_F8WE17;UNIPROT_tr_A0A7I2V3F5;UNIPROT_tr_F8WBB6	UNIPROT_tr_A0A7I2V2R5;UNIPROT_tr_A0A7I2V2X8;UNIPROT_sp_P27487;UNIPROT_tr_A0A7I2V2I2	11;11;11;6;5;4;2;2	11;11;11;6;5;4;2;2	11;11;11;6;5;4;2;2	A0A7I2V2R5_HUMAN Dipeptidyl peptidase 4 OS=Homo sapiens OX=9606 GN=DPP4 PE=4 SV=1;A0A7I2V2X8_HUMAN Dipeptidyl peptidase 4 OS=Homo sapiens OX=9606 GN=DPP4 PE=4 SV=1;DPP4_HUMAN Dipeptidyl peptidase 4 OS=Homo sapiens OX=9606 GN=DPP4 PE=1 SV=2;A0A7I2V2I2_HUMAN	8	11	11	11	1	0	1	4	1	0	0	1	2	1	2	4	1	2	2	2	1	4	3	5	1	2	4	7	7	4	0	8	7	6	5	3	4	5	4	7	6	5	6
536	UNIPROT_sp_P27797;UNIPROT_tr_K7EJB9;UNIPROT_tr_K7EL50	UNIPROT_sp_P27797;UNIPROT_tr_K7EJB9	9;6;4	9;6;4	9;6;4	CALR_HUMAN Calreticulin OS=Homo sapiens OX=9606 GN=CALR PE=1 SV=1;K7EJB9_HUMAN Calreticulin (Fragment) OS=Homo sapiens OX=9606 GN=CALR PE=1 SV=1	3	9	9	9	3	2	2	5	2	3	2	4	5	4	2	4	2	4	3	4	3	1	5	3	5	3	2	4	4	3	3	4	3	8	4	5	4	3	5	4	4	5	5
537	UNIPROT_sp_P27824;UNIPROT_sp_P27824-2;UNIPROT_tr_D6RHJ3;UNIPROT_tr_D6RD16;UNIPROT_tr_D6RAQ8;UNIPROT_tr_D6RAU8;UNIPROT_tr_D6RB85;UNIPROT_tr_D6RDP7;UNIPROT_tr_H0Y9Q7;UNIPROT_sp_P27824-3	UNIPROT_sp_P27824;UNIPROT_sp_P27824-2;UNIPROT_tr_D6RHJ3;UNIPROT_tr_D6RD16;UNIPROT_tr_D6RAQ8;UNIPROT_tr_D6RAU8;UNIPROT_tr_D6RB85;UNIPROT_tr_D6RDP7;UNIPROT_tr_H0Y9Q7;UNIPROT_sp_P27824-3	2;2;1;1;1;1;1;1;1;1	2;2;1;1;1;1;1;1;1;1	2;2;1;1;1;1;1;1;1;1	CALX_HUMAN Calnexin OS=Homo sapiens OX=9606 GN=CANX PE=1 SV=2;CALX_HUMAN Isoform 2 of Calnexin OS=Homo sapiens OX=9606 GN=CANX;D6RHJ3_HUMAN Calnexin (Fragment) OS=Homo sapiens OX=9606 GN=CANX PE=1 SV=8;D6RD16_HUMAN Calnexin OS=Homo sapiens OX=9606 GN=CANX	10	2	2	2	0	0	0	0	0	0	0	0	0	0	0	0	0	0	0	0	0	0	0	0	2	0	0	0	0	0	0	0	0	2	0	0	0	0	0	0	0	0	0
538	UNIPROT_sp_P27930;UNIPROT_sp_P27930-2;UNIPROT_tr_C9JNR0	UNIPROT_sp_P27930;UNIPROT_sp_P27930-2;UNIPROT_tr_C9JNR0	2;2;1	2;2;1	2;2;1	IL1R2_HUMAN Interleukin-1 receptor type 2 OS=Homo sapiens OX=9606 GN=IL1R2 PE=1 SV=1;IL1R2_HUMAN Isoform Short of Interleukin-1 receptor type 2 OS=Homo sapiens OX=9606 GN=IL1R2;C9JNR0_HUMAN Interleukin-1 receptor type 2 (Fragment) OS=Homo sapiens OX=9606 G	3	2	2	2	0	0	0	0	0	0	0	0	0	0	0	0	0	0	0	0	0	0	0	0	1	0	1	1	0	0	0	1	0	0	1	1	1	0	0	1	0	0	0
539	UNIPROT_tr_Q5JNW7;UNIPROT_tr_A0A140T998;UNIPROT_sp_P28062-2;UNIPROT_tr_X5D2R7;UNIPROT_sp_P28062	UNIPROT_tr_Q5JNW7;UNIPROT_tr_A0A140T998;UNIPROT_sp_P28062-2;UNIPROT_tr_X5D2R7;UNIPROT_sp_P28062	2;2;2;2;2	2;2;2;2;2	2;2;2;2;2	Q5JNW7_HUMAN Proteasome subunit beta type-8 OS=Homo sapiens OX=9606 GN=PSMB8 PE=1 SV=1;A0A140T998_HUMAN Proteasome subunit beta type-8 OS=Homo sapiens OX=9606 GN=PSMB8 PE=1 SV=1;PSB8_HUMAN Isoform 2 of Proteasome subunit beta type-8 OS=Homo sapiens OX=9606	5	2	2	2	0	0	0	2	1	1	0	0	1	1	0	0	0	0	0	0	0	1	0	0	1	0	0	0	0	0	0	1	1	1	1	1	0	0	1	0	1	1	1
540	UNIPROT_sp_P28066-2;UNIPROT_sp_P28066	UNIPROT_sp_P28066-2;UNIPROT_sp_P28066	1;1	1;1	1;1	PSA5_HUMAN Isoform 2 of Proteasome subunit alpha type-5 OS=Homo sapiens OX=9606 GN=PSMA5;PSA5_HUMAN Proteasome subunit alpha type-5 OS=Homo sapiens OX=9606 GN=PSMA5 PE=1 SV=3	2	1	1	1	0	0	1	1	0	1	0	0	0	0	1	1	0	0	0	0	1	1	1	0	1	0	1	1	0	0	0	1	1	1	1	1	0	0	1	1	0	1	0
541	UNIPROT_sp_P28070	UNIPROT_sp_P28070	3	3	3	PSB4_HUMAN Proteasome subunit beta type-4 OS=Homo sapiens OX=9606 GN=PSMB4 PE=1 SV=4	1	3	3	3	0	0	0	3	0	0	0	0	0	0	0	0	0	0	0	0	0	0	0	0	0	0	0	0	0	0	0	0	1	1	1	0	0	0	1	0	1	0	1
542	UNIPROT_sp_P28161-2;UNIPROT_tr_E9PHN6;UNIPROT_sp_P28161;UNIPROT_tr_F6XZQ7;UNIPROT_tr_E9PHN7;UNIPROT_tr_E9PLF1;UNIPROT_tr_E9PGV1	UNIPROT_sp_P28161-2;UNIPROT_tr_E9PHN6;UNIPROT_sp_P28161;UNIPROT_tr_F6XZQ7;UNIPROT_tr_E9PHN7;UNIPROT_tr_E9PLF1	8;8;8;8;7;6;3	8;8;8;8;7;6;3	6;6;6;6;5;4;3	GSTM2_HUMAN Isoform 2 of Glutathione S-transferase Mu 2 OS=Homo sapiens OX=9606 GN=GSTM2;E9PHN6_HUMAN Glutathione S-transferase OS=Homo sapiens OX=9606 GN=GSTM2 PE=1 SV=1;GSTM2_HUMAN Glutathione S-transferase Mu 2 OS=Homo sapiens OX=9606 GN=GSTM2 PE=1 SV=2	7	8	8	6	0	0	0	0	0	0	0	0	0	0	0	0	1	0	0	0	0	0	0	0	0	0	0	0	0	0	0	0	0	8	0	0	0	0	0	0	0	0	0
543	UNIPROT_sp_P28332;UNIPROT_sp_P28332-2	UNIPROT_sp_P28332;UNIPROT_sp_P28332-2	1;1	1;1	1;1	ADH6_HUMAN Alcohol dehydrogenase 6 OS=Homo sapiens OX=9606 GN=ADH6 PE=1 SV=3;ADH6_HUMAN Isoform 2 of Alcohol dehydrogenase 6 OS=Homo sapiens OX=9606 GN=ADH6	2	1	1	1	0	0	0	0	0	0	0	0	0	0	0	0	0	0	0	0	0	0	0	0	0	0	0	0	0	0	0	0	0	0	0	0	0	0	0	0	0	0	0
544	UNIPROT_tr_E7EPS8;UNIPROT_sp_P28827;UNIPROT_sp_P28827-2;UNIPROT_tr_J3KRV2	UNIPROT_tr_E7EPS8;UNIPROT_sp_P28827;UNIPROT_sp_P28827-2;UNIPROT_tr_J3KRV2	3;3;3;2	3;3;3;2	3;3;3;2	E7EPS8_HUMAN Protein-tyrosine-phosphatase OS=Homo sapiens OX=9606 GN=PTPRM PE=1 SV=2;PTPRM_HUMAN Receptor-type tyrosine-protein phosphatase mu OS=Homo sapiens OX=9606 GN=PTPRM PE=1 SV=2;PTPRM_HUMAN Isoform 2 of Receptor-type tyrosine-protein phosphatase mu	4	3	3	3	0	1	1	0	0	0	0	0	0	0	0	0	0	1	1	0	1	1	0	1	0	0	1	1	1	1	1	0	1	0	0	0	1	0	0	0	0	0	1
545	UNIPROT_sp_P28838-2;UNIPROT_sp_P28838;UNIPROT_tr_H0Y9Q1;UNIPROT_tr_H0Y983	UNIPROT_sp_P28838-2;UNIPROT_sp_P28838;UNIPROT_tr_H0Y9Q1	7;7;4;1	7;7;4;1	7;7;4;1	AMPL_HUMAN Isoform 2 of Cytosol aminopeptidase OS=Homo sapiens OX=9606 GN=LAP3;AMPL_HUMAN Cytosol aminopeptidase OS=Homo sapiens OX=9606 GN=LAP3 PE=1 SV=3;H0Y9Q1_HUMAN Cytosol aminopeptidase (Fragment) OS=Homo sapiens OX=9606 GN=LAP3 PE=1 SV=8	4	7	7	7	0	0	0	5	0	0	0	0	0	0	0	0	0	0	0	0	0	0	0	0	0	0	0	0	0	0	0	0	0	0	0	0	0	0	0	0	0	0	0
546	UNIPROT_sp_P29401;UNIPROT_sp_P29401-2;UNIPROT_tr_A0A0B4J1R6;UNIPROT_tr_E9PFF2;UNIPROT_tr_F8W888	UNIPROT_sp_P29401;UNIPROT_sp_P29401-2;UNIPROT_tr_A0A0B4J1R6	13;13;11;6;2	13;13;11;6;2	13;13;11;6;2	TKT_HUMAN Transketolase OS=Homo sapiens OX=9606 GN=TKT PE=1 SV=3;TKT_HUMAN Isoform 2 of Transketolase OS=Homo sapiens OX=9606 GN=TKT;A0A0B4J1R6_HUMAN Transketolase OS=Homo sapiens OX=9606 GN=TKT PE=1 SV=1	5	13	13	13	1	2	2	7	3	3	3	0	2	2	1	1	2	2	3	4	2	2	3	3	5	3	2	2	6	5	4	4	7	10	11	11	2	3	6	7	7	5	5
547	UNIPROT_sp_P29508-2;UNIPROT_sp_P29508;UNIPROT_tr_H0Y5H9;UNIPROT_sp_P48594;UNIPROT_tr_C9JZ65	UNIPROT_sp_P29508-2;UNIPROT_sp_P29508	5;5;2;2;1	5;5;2;2;1	5;5;2;2;1	SPB3_HUMAN Isoform 2 of Serpin B3 OS=Homo sapiens OX=9606 GN=SERPINB3;SPB3_HUMAN Serpin B3 OS=Homo sapiens OX=9606 GN=SERPINB3 PE=1 SV=2	5	5	5	5	0	0	0	0	1	0	0	0	0	0	1	0	1	0	1	0	0	1	0	0	4	0	0	1	0	0	0	1	0	1	0	0	1	0	1	0	1	0	1
548	UNIPROT_sp_P29622	UNIPROT_sp_P29622	27	27	27	KAIN_HUMAN Kallistatin OS=Homo sapiens OX=9606 GN=SERPINA4 PE=1 SV=3	1	27	27	27	21	21	23	23	21	24	21	20	22	21	21	24	21	25	22	24	22	24	23	23	21	22	24	23	16	22	23	24	23	21	20	23	22	23	23	23	22	21	21
549	UNIPROT_sp_P30041	UNIPROT_sp_P30041	11	11	11	PRDX6_HUMAN Peroxiredoxin-6 OS=Homo sapiens OX=9606 GN=PRDX6 PE=1 SV=3	1	11	11	11	2	3	2	6	2	5	2	3	1	0	5	6	4	5	8	4	5	7	7	1	8	2	3	5	1	3	7	4	0	8	7	6	0	5	4	2	1	5	5
550	UNIPROT_sp_P30043;UNIPROT_tr_A0A2R8YEP4;UNIPROT_tr_M0R192;UNIPROT_tr_A0A2R8Y7Y9;UNIPROT_tr_M0QZL1	UNIPROT_sp_P30043;UNIPROT_tr_A0A2R8YEP4;UNIPROT_tr_M0R192;UNIPROT_tr_A0A2R8Y7Y9;UNIPROT_tr_M0QZL1	7;6;5;4;4	7;6;5;4;4	7;6;5;4;4	BLVRB_HUMAN Flavin reductase (NADPH) OS=Homo sapiens OX=9606 GN=BLVRB PE=1 SV=3;A0A2R8YEP4_HUMAN Flavin reductase (NADPH) OS=Homo sapiens OX=9606 GN=BLVRB PE=1 SV=1;M0R192_HUMAN Flavin reductase (NADPH) OS=Homo sapiens OX=9606 GN=BLVRB PE=1 SV=1;A0A2R8Y7Y9	5	7	7	7	1	5	3	7	3	3	3	5	2	1	5	7	4	7	6	4	7	7	7	2	3	3	5	4	6	7	7	7	3	3	7	7	7	7	7	6	7	7	7
551	UNIPROT_sp_P30044-2;UNIPROT_sp_P30044;UNIPROT_sp_P30044-3;UNIPROT_sp_P30044-4	UNIPROT_sp_P30044-2;UNIPROT_sp_P30044;UNIPROT_sp_P30044-3	4;4;3;1	4;4;3;1	4;4;3;1	PRDX5_HUMAN Isoform Cytoplasmic+peroxisomal of Peroxiredoxin-5, mitochondrial OS=Homo sapiens OX=9606 GN=PRDX5;PRDX5_HUMAN Peroxiredoxin-5, mitochondrial OS=Homo sapiens OX=9606 GN=PRDX5 PE=1 SV=4;PRDX5_HUMAN Isoform 3 of Peroxiredoxin-5, mitochondrial OS=	4	4	4	4	1	0	0	0	0	0	0	0	0	0	0	0	0	0	0	0	0	0	0	0	1	0	0	0	0	0	0	0	0	0	1	0	0	0	0	0	0	1	0
552	UNIPROT_sp_P30046;UNIPROT_sp_P30046-2;UNIPROT_tr_J3KQ18;UNIPROT_sp_A6NHG4;UNIPROT_tr_B5MC82;UNIPROT_tr_H7C342	UNIPROT_sp_P30046;UNIPROT_sp_P30046-2;UNIPROT_tr_J3KQ18;UNIPROT_sp_A6NHG4;UNIPROT_tr_B5MC82	3;2;2;2;2;1	3;2;2;2;2;1	3;2;2;2;2;1	DOPD_HUMAN D-dopachrome decarboxylase OS=Homo sapiens OX=9606 GN=DDT PE=1 SV=3;DOPD_HUMAN Isoform 2 of D-dopachrome decarboxylase OS=Homo sapiens OX=9606 GN=DDT;J3KQ18_HUMAN D-dopachrome decarboxylase OS=Homo sapiens OX=9606 GN=DDT PE=1 SV=1;DDTL_HUMAN D-d	6	3	3	3	0	0	0	3	0	1	1	0	1	1	2	2	2	2	0	1	1	1	3	1	0	0	2	0	2	3	2	1	1	3	1	3	1	1	0	1	1	3	3
553	UNIPROT_tr_Q5T0D2;UNIPROT_sp_P30085;UNIPROT_sp_P30085-3;UNIPROT_sp_P30085-2;UNIPROT_tr_A0A494BXC7	UNIPROT_tr_Q5T0D2;UNIPROT_sp_P30085;UNIPROT_sp_P30085-3	4;4;4;1;1	4;4;4;1;1	4;4;4;1;1	Q5T0D2_HUMAN Nucleoside-diphosphate kinase OS=Homo sapiens OX=9606 GN=CMPK1 PE=1 SV=1;KCY_HUMAN UMP-CMP kinase OS=Homo sapiens OX=9606 GN=CMPK1 PE=1 SV=3;KCY_HUMAN Isoform 3 of UMP-CMP kinase OS=Homo sapiens OX=9606 GN=CMPK1	5	4	4	4	0	0	0	0	0	0	0	0	0	0	0	0	0	0	0	0	0	0	0	0	2	0	0	0	0	0	0	0	0	0	1	0	0	0	0	0	0	0	0
554	UNIPROT_sp_P30086	UNIPROT_sp_P30086	8	8	8	PEBP1_HUMAN Phosphatidylethanolamine-binding protein 1 OS=Homo sapiens OX=9606 GN=PEBP1 PE=1 SV=3	1	8	8	8	0	0	0	0	0	3	1	1	0	0	1	0	0	0	2	0	0	3	4	0	7	2	0	0	2	1	3	3	0	6	6	6	3	2	1	1	1	6	5
555	UNIPROT_sp_P30101	UNIPROT_sp_P30101	6	6	5	PDIA3_HUMAN Protein disulfide-isomerase A3 OS=Homo sapiens OX=9606 GN=PDIA3 PE=1 SV=4	1	6	6	5	2	2	1	4	1	2	2	0	0	1	4	1	0	4	2	3	4	2	3	1	4	4	1	2	0	0	0	1	1	2	2	2	0	1	1	1	0	1	1
556	UNIPROT_sp_P30530;UNIPROT_sp_P30530-2;UNIPROT_tr_M0R0W6	UNIPROT_sp_P30530;UNIPROT_sp_P30530-2;UNIPROT_tr_M0R0W6	4;4;3	4;4;3	4;4;3	UFO_HUMAN Tyrosine-protein kinase receptor UFO OS=Homo sapiens OX=9606 GN=AXL PE=1 SV=4;UFO_HUMAN Isoform Short of Tyrosine-protein kinase receptor UFO OS=Homo sapiens OX=9606 GN=AXL;M0R0W6_HUMAN Receptor protein-tyrosine kinase OS=Homo sapiens OX=9606 GN=	3	4	4	4	3	2	3	3	3	3	2	3	1	3	2	2	2	3	3	1	2	1	1	3	2	3	2	2	1	2	1	2	1	1	1	1	1	1	1	1	0	2	2
557	UNIPROT_tr_H7BYM0;UNIPROT_sp_P30532	UNIPROT_tr_H7BYM0;UNIPROT_sp_P30532	1;1	1;1	1;1	H7BYM0_HUMAN Neuronal acetylcholine receptor subunit alpha-5 (Fragment) OS=Homo sapiens OX=9606 GN=CHRNA5 PE=1 SV=1;ACHA5_HUMAN Neuronal acetylcholine receptor subunit alpha-5 OS=Homo sapiens OX=9606 GN=CHRNA5 PE=1 SV=2	2	1	1	1	0	0	0	0	0	1	0	0	0	0	0	0	0	1	0	0	0	0	0	0	0	0	0	0	0	1	1	0	1	0	0	1	0	1	0	0	0	0	0
558	UNIPROT_sp_P30711;UNIPROT_tr_A0A0G2JQD2;UNIPROT_tr_A0A0G2JQM0;UNIPROT_tr_A0A0G2JRN4;UNIPROT_tr_A0A0G2JRQ5;UNIPROT_tr_A0A0G2JMS2;UNIPROT_tr_A0A0G2JQD8;UNIPROT_tr_A0A0G2JRG0;UNIPROT_tr_A0A1B0GXB6;UNIPROT_tr_A0A0G2JRJ5;UNIPROT_sp_P30711-2	UNIPROT_sp_P30711;UNIPROT_tr_A0A0G2JQD2;UNIPROT_tr_A0A0G2JQM0;UNIPROT_tr_A0A0G2JRN4	6;3;3;3;2;1;1;1;1;1;1	6;3;3;3;2;1;1;1;1;1;1	6;3;3;3;2;1;1;1;1;1;1	GSTT1_HUMAN Glutathione S-transferase theta-1 OS=Homo sapiens OX=9606 GN=GSTT1 PE=1 SV=4;A0A0G2JQD2_HUMAN Glutathione S-transferase theta-1 (Fragment) OS=Homo sapiens OX=9606 GN=GSTT1 PE=1 SV=1;A0A0G2JQM0_HUMAN Glutathione S-transferase theta 1, isoform CR	11	6	6	6	0	0	0	0	0	0	0	0	0	0	0	0	0	0	0	0	0	0	0	0	0	0	1	0	0	0	0	0	0	6	2	2	0	0	0	0	0	0	0
559	UNIPROT_sp_P30740;UNIPROT_sp_P30740-2	UNIPROT_sp_P30740;UNIPROT_sp_P30740-2	4;2	4;2	4;2	ILEU_HUMAN Leukocyte elastase inhibitor OS=Homo sapiens OX=9606 GN=SERPINB1 PE=1 SV=1;ILEU_HUMAN Isoform 2 of Leukocyte elastase inhibitor OS=Homo sapiens OX=9606 GN=SERPINB1	2	4	4	4	0	2	2	2	0	1	1	0	1	1	2	0	0	2	0	3	1	1	1	2	0	1	1	0	0	0	0	0	0	1	1	3	0	0	0	0	0	0	1
560	UNIPROT_sp_P31025;UNIPROT_sp_Q5VSP4	UNIPROT_sp_P31025;UNIPROT_sp_Q5VSP4	2;1	2;1	2;1	LCN1_HUMAN Lipocalin-1 OS=Homo sapiens OX=9606 GN=LCN1 PE=1 SV=1;LC1L1_HUMAN Putative lipocalin 1-like protein 1 OS=Homo sapiens OX=9606 GN=LCN1P1 PE=5 SV=1	2	2	2	2	1	0	0	1	1	0	0	0	0	0	0	0	0	0	0	0	1	0	1	0	1	0	0	1	0	0	0	0	0	0	0	1	1	0	0	0	0	0	0
561	UNIPROT_sp_P31146;UNIPROT_tr_H3BRY3	UNIPROT_sp_P31146	3;1	3;1	3;1	COR1A_HUMAN Coronin-1A OS=Homo sapiens OX=9606 GN=CORO1A PE=1 SV=4	2	3	3	3	1	0	0	2	0	1	2	1	2	2	1	0	0	1	1	2	2	0	1	1	0	0	0	0	0	2	1	1	1	2	3	3	1	1	2	1	1	1	3
562	UNIPROT_sp_P31151	UNIPROT_sp_P31151	5	5	4	S10A7_HUMAN Protein S100-A7 OS=Homo sapiens OX=9606 GN=S100A7 PE=1 SV=4	1	5	5	4	2	3	5	3	2	2	3	0	1	4	4	4	3	1	2	2	3	2	1	1	4	3	2	3	2	3	3	2	2	3	1	1	3	3	3	3	2	4	2
563	UNIPROT_sp_P31327;UNIPROT_sp_P31327-3;UNIPROT_sp_P31327-2;UNIPROT_tr_A0A669KBF2;UNIPROT_tr_Q5R211	UNIPROT_sp_P31327;UNIPROT_sp_P31327-3;UNIPROT_sp_P31327-2	15;15;12;5;4	15;15;12;5;4	15;15;12;5;4	CPSM_HUMAN Carbamoyl-phosphate synthase [ammonia], mitochondrial OS=Homo sapiens OX=9606 GN=CPS1 PE=1 SV=2;CPSM_HUMAN Isoform 3 of Carbamoyl-phosphate synthase [ammonia], mitochondrial OS=Homo sapiens OX=9606 GN=CPS1;CPSM_HUMAN Isoform 2 of Carbamoyl-phosp	5	15	15	15	0	2	1	0	1	1	0	0	1	1	1	1	0	0	0	1	0	1	0	0	0	0	0	1	0	0	0	1	0	2	3	2	1	1	1	0	1	1	1
564	UNIPROT_sp_P31431-2;UNIPROT_sp_P31431	UNIPROT_sp_P31431-2;UNIPROT_sp_P31431	2;2	2;2	2;2	SDC4_HUMAN Isoform 2 of Syndecan-4 OS=Homo sapiens OX=9606 GN=SDC4;SDC4_HUMAN Syndecan-4 OS=Homo sapiens OX=9606 GN=SDC4 PE=1 SV=2	2	2	2	2	0	0	1	0	0	1	0	0	1	0	0	1	0	0	2	1	2	0	1	0	0	0	1	1	0	0	0	2	2	2	1	1	0	0	0	1	1	0	1
565	UNIPROT_sp_P31937;UNIPROT_tr_H7BZL2	UNIPROT_sp_P31937;UNIPROT_tr_H7BZL2	4;2	4;2	4;2	3HIDH_HUMAN 3-hydroxyisobutyrate dehydrogenase, mitochondrial OS=Homo sapiens OX=9606 GN=HIBADH PE=1 SV=2;H7BZL2_HUMAN 3-hydroxyisobutyrate dehydrogenase, mitochondrial (Fragment) OS=Homo sapiens OX=9606 GN=HIBADH PE=1 SV=1	2	4	4	4	0	0	0	0	0	0	0	0	0	0	0	0	0	0	0	0	0	0	0	0	0	0	0	0	0	0	0	0	0	4	0	0	0	0	0	0	0	0	0
566	UNIPROT_sp_P31946;UNIPROT_sp_P31946-2;UNIPROT_tr_Q4VY20;UNIPROT_tr_Q4VY19;UNIPROT_tr_A0A0J9YWE8;UNIPROT_sp_P27348;UNIPROT_tr_A0A0J9YWZ2;UNIPROT_tr_K7EIT4;UNIPROT_tr_E9PG15;UNIPROT_tr_A2IDB2	UNIPROT_sp_P31946;UNIPROT_sp_P31946-2	5;4;2;2;2;2;1;1;1;1	3;2;1;1;1;0;0;0;0;0	3;2;1;1;1;0;0;0;0;0	1433B_HUMAN 14-3-3 protein beta/alpha OS=Homo sapiens OX=9606 GN=YWHAB PE=1 SV=3;1433B_HUMAN Isoform Short of 14-3-3 protein beta/alpha OS=Homo sapiens OX=9606 GN=YWHAB	10	5	3	3	0	0	0	1	1	0	1	0	0	0	0	1	1	1	0	1	1	0	0	1	4	0	0	0	3	1	2	3	2	2	4	2	3	2	2	2	2	1	2
567	UNIPROT_sp_P31947-2;UNIPROT_sp_P31947	UNIPROT_sp_P31947-2;UNIPROT_sp_P31947	7;7	5;5	5;5	1433S_HUMAN Isoform 2 of 14-3-3 protein sigma OS=Homo sapiens OX=9606 GN=SFN;1433S_HUMAN 14-3-3 protein sigma OS=Homo sapiens OX=9606 GN=SFN PE=1 SV=1	2	7	5	5	0	0	0	2	1	1	1	0	0	0	1	3	2	2	1	2	2	1	1	2	7	1	0	0	3	2	3	3	3	2	3	2	3	2	2	3	2	1	2
568	UNIPROT_sp_P31949	UNIPROT_sp_P31949	1	1	1	S10AB_HUMAN Protein S100-A11 OS=Homo sapiens OX=9606 GN=S100A11 PE=1 SV=2	1	1	1	1	0	0	0	0	0	0	0	0	0	0	0	0	0	0	0	0	1	0	0	0	1	1	0	0	0	0	0	0	0	0	1	1	0	0	0	0	0	0	0
569	UNIPROT_sp_P32119;UNIPROT_tr_A6NIW5;UNIPROT_sp_P32119-2	UNIPROT_sp_P32119;UNIPROT_tr_A6NIW5	6;4;1	6;4;1	5;4;1	PRDX2_HUMAN Peroxiredoxin-2 OS=Homo sapiens OX=9606 GN=PRDX2 PE=1 SV=5;A6NIW5_HUMAN Peroxiredoxin 2, isoform CRA_a OS=Homo sapiens OX=9606 GN=PRDX2 PE=1 SV=2	3	6	6	5	2	5	5	5	4	3	2	3	3	2	6	6	4	5	5	5	4	5	5	4	5	4	5	5	5	6	6	6	3	5	6	6	6	6	4	5	4	5	5
570	UNIPROT_sp_P32754-2;UNIPROT_tr_A0A0B4J1R4;UNIPROT_sp_P32754	UNIPROT_sp_P32754-2;UNIPROT_tr_A0A0B4J1R4;UNIPROT_sp_P32754	10;10;10	10;10;10	10;10;10	HPPD_HUMAN Isoform 2 of 4-hydroxyphenylpyruvate dioxygenase OS=Homo sapiens OX=9606 GN=HPD;A0A0B4J1R4_HUMAN 4-hydroxyphenylpyruvate dioxygenase OS=Homo sapiens OX=9606 GN=HPD PE=1 SV=1;HPPD_HUMAN 4-hydroxyphenylpyruvate dioxygenase OS=Homo sapiens OX=9606	3	10	10	10	0	0	0	3	0	5	0	0	0	0	1	1	0	0	0	0	0	0	0	0	1	1	4	0	0	1	0	3	6	8	6	6	2	1	3	1	1	5	1
571	UNIPROT_sp_P32942;UNIPROT_tr_K7ERN2;UNIPROT_tr_K7EP52	UNIPROT_sp_P32942;UNIPROT_tr_K7ERN2;UNIPROT_tr_K7EP52	2;2;1	2;2;1	2;2;1	ICAM3_HUMAN Intercellular adhesion molecule 3 OS=Homo sapiens OX=9606 GN=ICAM3 PE=1 SV=2;K7ERN2_HUMAN Intercellular adhesion molecule 3 OS=Homo sapiens OX=9606 GN=ICAM3 PE=1 SV=1;K7EP52_HUMAN Intercellular adhesion molecule 3 (Fragment) OS=Homo sapiens OX=	3	2	2	2	2	1	0	2	1	0	2	0	1	1	0	1	0	0	1	0	1	1	2	1	0	2	2	1	1	1	1	1	1	2	1	2	1	0	2	0	0	1	0
572	UNIPROT_sp_P33151;UNIPROT_tr_I3L1J2;UNIPROT_sp_P33151-2;UNIPROT_tr_H3BPG1;UNIPROT_tr_H3BR11	UNIPROT_sp_P33151;UNIPROT_tr_I3L1J2;UNIPROT_sp_P33151-2	15;12;12;2;1	15;12;12;2;1	15;12;12;2;1	CADH5_HUMAN Cadherin-5 OS=Homo sapiens OX=9606 GN=CDH5 PE=1 SV=5;I3L1J2_HUMAN Cadherin-5 OS=Homo sapiens OX=9606 GN=CDH5 PE=1 SV=1;CADH5_HUMAN Isoform 2 of Cadherin-5 OS=Homo sapiens OX=9606 GN=CDH5	5	15	15	15	11	10	12	14	8	12	10	7	7	11	8	11	8	11	10	9	10	11	9	10	9	10	10	11	10	9	10	10	9	10	9	10	10	10	10	9	9	10	11
573	UNIPROT_sp_P33908;UNIPROT_sp_P33908-2	UNIPROT_sp_P33908	13;5	13;5	13;5	MA1A1_HUMAN Mannosyl-oligosaccharide 1,2-alpha-mannosidase IA OS=Homo sapiens OX=9606 GN=MAN1A1 PE=1 SV=3	2	13	13	13	4	4	6	8	4	5	7	8	6	7	3	6	5	8	10	7	7	7	8	7	6	6	6	8	8	6	5	9	6	11	8	10	8	7	7	10	7	8	7
574	UNIPROT_sp_P34913-3;UNIPROT_sp_P34913-2;UNIPROT_tr_E5RFU2;UNIPROT_sp_P34913;UNIPROT_tr_H0YAW7	UNIPROT_sp_P34913-3;UNIPROT_sp_P34913-2;UNIPROT_tr_E5RFU2;UNIPROT_sp_P34913	3;3;3;3;1	3;3;3;3;1	3;3;3;3;1	HYES_HUMAN Isoform 3 of Bifunctional epoxide hydrolase 2 OS=Homo sapiens OX=9606 GN=EPHX2;HYES_HUMAN Isoform 2 of Bifunctional epoxide hydrolase 2 OS=Homo sapiens OX=9606 GN=EPHX2;E5RFU2_HUMAN Bifunctional epoxide hydrolase 2 OS=Homo sapiens OX=9606 GN=EPH	5	3	3	3	0	0	0	1	1	0	0	0	1	0	1	0	0	1	0	0	0	0	1	0	0	0	0	1	1	1	0	1	0	0	1	0	0	0	1	0	1	0	1
575	UNIPROT_tr_A0A087WTS8;UNIPROT_tr_A0A087WYC1;UNIPROT_sp_P34932	UNIPROT_tr_A0A087WTS8;UNIPROT_tr_A0A087WYC1;UNIPROT_sp_P34932	3;3;3	3;3;3	3;3;3	A0A087WTS8_HUMAN Heat shock 70 kDa protein 4 OS=Homo sapiens OX=9606 GN=HSPA4 PE=1 SV=1;A0A087WYC1_HUMAN Heat shock 70 kDa protein 4 OS=Homo sapiens OX=9606 GN=HSPA4 PE=1 SV=1;HSP74_HUMAN Heat shock 70 kDa protein 4 OS=Homo sapiens OX=9606 GN=HSPA4 PE=1 SV	3	3	3	3	0	0	0	0	0	0	0	0	0	0	0	0	0	0	0	0	0	0	0	0	0	0	0	0	0	0	0	0	0	1	0	0	0	0	0	0	0	0	1
576	UNIPROT_tr_E7ES19;UNIPROT_sp_P35443	UNIPROT_tr_E7ES19;UNIPROT_sp_P35443	6;6	4;4	4;4	E7ES19_HUMAN Thrombospondin-4 OS=Homo sapiens OX=9606 GN=THBS4 PE=1 SV=1;TSP4_HUMAN Thrombospondin-4 OS=Homo sapiens OX=9606 GN=THBS4 PE=1 SV=2	2	6	4	4	6	4	5	5	5	5	5	5	5	5	5	6	4	6	5	4	4	5	5	4	5	5	6	5	1	3	3	4	3	3	3	2	3	2	4	2	3	3	5
577	UNIPROT_sp_P35573-2;UNIPROT_sp_P35573-3;UNIPROT_sp_P35573	UNIPROT_sp_P35573-2;UNIPROT_sp_P35573-3;UNIPROT_sp_P35573	3;3;3	3;3;3	3;3;3	GDE_HUMAN Isoform 5 of Glycogen debranching enzyme OS=Homo sapiens OX=9606 GN=AGL;GDE_HUMAN Isoform 6 of Glycogen debranching enzyme OS=Homo sapiens OX=9606 GN=AGL;GDE_HUMAN Glycogen debranching enzyme OS=Homo sapiens OX=9606 GN=AGL PE=1 SV=3	3	3	3	3	1	2	1	1	2	1	1	1	1	1	1	1	1	1	1	1	1	1	1	1	1	1	2	1	0	1	1	0	2	1	1	0	1	1	0	0	1	0	1
578	UNIPROT_sp_P35579;UNIPROT_sp_P35579-2;UNIPROT_tr_Q5BKV1	UNIPROT_sp_P35579;UNIPROT_sp_P35579-2	22;16;1	22;16;1	17;12;1	MYH9_HUMAN Myosin-9 OS=Homo sapiens OX=9606 GN=MYH9 PE=1 SV=4;MYH9_HUMAN Isoform 2 of Myosin-9 OS=Homo sapiens OX=9606 GN=MYH9	3	22	22	17	0	1	1	1	1	3	2	0	0	0	5	1	1	1	5	3	2	1	2	1	21	1	3	0	0	1	1	1	0	0	6	4	0	0	0	0	1	2	0
579	UNIPROT_sp_P35858;UNIPROT_sp_P35858-2	UNIPROT_sp_P35858;UNIPROT_sp_P35858-2	34;34	34;34	34;34	ALS_HUMAN Insulin-like growth factor-binding protein complex acid labile subunit OS=Homo sapiens OX=9606 GN=IGFALS PE=1 SV=1;ALS_HUMAN Isoform 2 of Insulin-like growth factor-binding protein complex acid labile subunit OS=Homo sapiens OX=9606 GN=IGFALS	2	34	34	34	26	28	27	19	24	27	27	23	25	23	26	23	22	26	26	27	28	26	19	23	26	28	27	24	20	20	23	22	20	22	22	20	20	22	20	22	21	19	19
580	UNIPROT_sp_P35916-3;UNIPROT_sp_P35916-1;UNIPROT_tr_E9PD35;UNIPROT_sp_P35916;UNIPROT_tr_B5A927	UNIPROT_sp_P35916-3;UNIPROT_sp_P35916-1;UNIPROT_tr_E9PD35;UNIPROT_sp_P35916	9;9;9;9;4	9;9;9;9;4	9;9;9;9;4	VGFR3_HUMAN Isoform 3 of Vascular endothelial growth factor receptor 3 OS=Homo sapiens OX=9606 GN=FLT4;VGFR3_HUMAN Isoform 2 of Vascular endothelial growth factor receptor 3 OS=Homo sapiens OX=9606 GN=FLT4;E9PD35_HUMAN Vascular endothelial growth factor re	5	9	9	9	2	2	1	6	2	1	2	1	2	4	4	5	0	3	4	3	2	3	4	4	2	1	2	3	3	1	2	3	4	4	1	2	2	5	0	2	6	2	4
581	UNIPROT_sp_P36222;UNIPROT_tr_H0Y3U8	UNIPROT_sp_P36222	13;4	13;4	13;4	CH3L1_HUMAN Chitinase-3-like protein 1 OS=Homo sapiens OX=9606 GN=CHI3L1 PE=1 SV=2	2	13	13	13	0	0	0	2	0	2	2	2	1	0	0	1	0	0	0	2	1	1	5	0	1	0	2	0	1	0	6	1	6	13	9	7	7	0	8	9	0	0	3
582	UNIPROT_sp_P36871;UNIPROT_sp_P36871-2;UNIPROT_sp_P36871-3;UNIPROT_tr_A0A3B3ITK7	UNIPROT_sp_P36871;UNIPROT_sp_P36871-2;UNIPROT_sp_P36871-3;UNIPROT_tr_A0A3B3ITK7	10;10;9;9	10;10;9;9	10;10;9;9	PGM1_HUMAN Phosphoglucomutase-1 OS=Homo sapiens OX=9606 GN=PGM1 PE=1 SV=3;PGM1_HUMAN Isoform 2 of Phosphoglucomutase-1 OS=Homo sapiens OX=9606 GN=PGM1;PGM1_HUMAN Isoform 3 of Phosphoglucomutase-1 OS=Homo sapiens OX=9606 GN=PGM1;A0A3B3ITK7_HUMAN Phosphogluc	4	10	10	10	0	0	0	0	1	1	0	0	0	0	0	0	0	0	0	0	0	0	0	1	0	0	1	0	0	0	0	1	0	7	2	1	0	0	0	0	0	0	0
583	UNIPROT_sp_P36952;UNIPROT_tr_C9JLM5;UNIPROT_sp_P36952-2	UNIPROT_sp_P36952;UNIPROT_tr_C9JLM5;UNIPROT_sp_P36952-2	11;7;7	11;7;7	11;7;7	SPB5_HUMAN Serpin B5 OS=Homo sapiens OX=9606 GN=SERPINB5 PE=1 SV=2;C9JLM5_HUMAN Serpin B5 (Fragment) OS=Homo sapiens OX=9606 GN=SERPINB5 PE=1 SV=1;SPB5_HUMAN Isoform 2 of Serpin B5 OS=Homo sapiens OX=9606 GN=SERPINB5	3	11	11	11	1	1	1	1	0	1	1	0	0	1	1	0	0	1	1	1	1	1	0	0	11	1	2	0	0	0	0	0	0	0	0	0	0	0	0	0	0	0	0
584	UNIPROT_sp_P36955;UNIPROT_tr_I3L107;UNIPROT_tr_I3L4F9;UNIPROT_tr_I3L4Z0;UNIPROT_tr_I3L4N7;UNIPROT_tr_I3L2R7;UNIPROT_tr_I3L3Z3;UNIPROT_tr_I3L425;UNIPROT_tr_I3L1U4	UNIPROT_sp_P36955	30;9;8;8;7;5;4;1;1	30;9;8;8;7;5;4;1;1	23;7;6;7;4;4;3;0;0	PEDF_HUMAN Pigment epithelium-derived factor OS=Homo sapiens OX=9606 GN=SERPINF1 PE=1 SV=4	9	30	30	23	25	21	25	21	23	25	21	19	17	20	18	16	20	20	19	19	22	19	22	18	20	22	18	16	20	21	15	18	20	16	17	16	17	16	21	17	16	15	14
585	UNIPROT_tr_Q86SW4;UNIPROT_sp_P36957;UNIPROT_tr_H0YJF9;UNIPROT_tr_G3V5M3;UNIPROT_tr_G3V3F0;UNIPROT_sp_P36957-2	UNIPROT_tr_Q86SW4;UNIPROT_sp_P36957;UNIPROT_tr_H0YJF9;UNIPROT_tr_G3V5M3;UNIPROT_tr_G3V3F0;UNIPROT_sp_P36957-2	2;2;1;1;1;1	2;2;1;1;1;1	2;2;1;1;1;1	Q86SW4_HUMAN Dihydrolipoamide acetyltransferase component of pyruvate dehydrogenase complex (Fragment) OS=Homo sapiens OX=9606 GN=DLST PE=1 SV=1;ODO2_HUMAN Dihydrolipoyllysine-residue succinyltransferase component of 2-oxoglutarate dehydrogenase complex, m	6	2	2	2	0	0	0	0	0	0	0	0	0	0	0	0	0	0	0	0	0	0	0	0	0	0	0	0	0	0	0	0	0	0	0	0	0	0	0	0	0	0	0
586	UNIPROT_tr_X6RJP6;UNIPROT_sp_P37802;UNIPROT_sp_P37802-2	UNIPROT_tr_X6RJP6;UNIPROT_sp_P37802;UNIPROT_sp_P37802-2	6;6;6	6;6;6	6;6;6	X6RJP6_HUMAN Transgelin-2 (Fragment) OS=Homo sapiens OX=9606 GN=TAGLN2 PE=1 SV=1;TAGL2_HUMAN Transgelin-2 OS=Homo sapiens OX=9606 GN=TAGLN2 PE=1 SV=3;TAGL2_HUMAN Isoform 2 of Transgelin-2 OS=Homo sapiens OX=9606 GN=TAGLN2	3	6	6	6	1	0	0	3	5	5	4	4	4	1	6	3	3	4	6	5	3	6	6	2	5	3	4	6	1	6	1	5	3	2	5	5	3	6	2	4	5	6	4
587	UNIPROT_sp_P37837;UNIPROT_tr_F2Z393	UNIPROT_sp_P37837;UNIPROT_tr_F2Z393	4;3	4;3	4;3	TALDO_HUMAN Transaldolase OS=Homo sapiens OX=9606 GN=TALDO1 PE=1 SV=2;F2Z393_HUMAN Transaldolase OS=Homo sapiens OX=9606 GN=TALDO1 PE=1 SV=1	2	4	4	4	0	0	1	2	0	1	0	0	0	1	0	2	0	1	1	1	1	0	1	0	1	1	1	1	1	2	2	2	1	3	2	3	2	2	2	3	3	3	2
588	UNIPROT_tr_H6UYS7;UNIPROT_sp_P37840-2;UNIPROT_tr_E7EPV7;UNIPROT_sp_P37840-3;UNIPROT_sp_P37840;UNIPROT_tr_A0A669KB41;UNIPROT_tr_A0A669KBH5	UNIPROT_tr_H6UYS7;UNIPROT_sp_P37840-2;UNIPROT_tr_E7EPV7;UNIPROT_sp_P37840-3;UNIPROT_sp_P37840;UNIPROT_tr_A0A669KB41;UNIPROT_tr_A0A669KBH5	1;1;1;1;1;1;1	1;1;1;1;1;1;1	1;1;1;1;1;1;1	H6UYS7_HUMAN Alpha-synuclein OS=Homo sapiens OX=9606 GN=SNCA PE=1 SV=1;SYUA_HUMAN Isoform 2-4 of Alpha-synuclein OS=Homo sapiens OX=9606 GN=SNCA;E7EPV7_HUMAN Alpha-synuclein OS=Homo sapiens OX=9606 GN=SNCA PE=1 SV=1;SYUA_HUMAN Isoform 2-5 of Alpha-synuclei	7	1	1	1	0	0	0	0	0	0	0	0	0	0	0	0	0	0	0	0	0	0	0	0	0	0	0	0	0	0	0	0	0	0	0	0	0	0	0	0	0	0	1
589	UNIPROT_sp_P39060-2;UNIPROT_sp_P39060-1;UNIPROT_sp_P39060;UNIPROT_tr_H7BXV5;UNIPROT_tr_H7C457	UNIPROT_sp_P39060-2;UNIPROT_sp_P39060-1;UNIPROT_sp_P39060;UNIPROT_tr_H7BXV5;UNIPROT_tr_H7C457	12;12;12;8;7	12;12;12;8;7	12;12;12;8;7	COIA1_HUMAN Isoform 3 of Collagen alpha-1(XVIII) chain OS=Homo sapiens OX=9606 GN=COL18A1;COIA1_HUMAN Isoform 2 of Collagen alpha-1(XVIII) chain OS=Homo sapiens OX=9606 GN=COL18A1;COIA1_HUMAN Collagen alpha-1(XVIII) chain OS=Homo sapiens OX=9606 GN=COL18A1	5	12	12	12	5	6	8	6	6	6	5	4	5	6	7	7	8	6	7	7	5	6	6	5	6	6	6	5	7	6	5	7	6	6	6	7	5	6	10	5	5	7	7
590	UNIPROT_sp_P40121-2;UNIPROT_sp_P40121;UNIPROT_tr_H7C0X8;UNIPROT_tr_B8ZZL6;UNIPROT_tr_E7ENU9	UNIPROT_sp_P40121-2;UNIPROT_sp_P40121;UNIPROT_tr_H7C0X8;UNIPROT_tr_B8ZZL6;UNIPROT_tr_E7ENU9	2;2;1;1;1	2;2;1;1;1	2;2;1;1;1	CAPG_HUMAN Isoform 2 of Macrophage-capping protein OS=Homo sapiens OX=9606 GN=CAPG;CAPG_HUMAN Macrophage-capping protein OS=Homo sapiens OX=9606 GN=CAPG PE=1 SV=2;H7C0X8_HUMAN Adseverin (Fragment) OS=Homo sapiens OX=9606 GN=CAPG PE=1 SV=1;B8ZZL6_HUMAN Macr	5	2	2	2	0	0	0	0	0	0	0	0	0	0	0	0	0	0	0	0	0	0	0	0	2	0	0	0	0	0	0	0	0	0	0	0	0	0	0	0	0	0	0
591	UNIPROT_tr_A0A494BZU0;UNIPROT_sp_P40189-3;UNIPROT_sp_P40189;UNIPROT_sp_P40189-2;UNIPROT_tr_D6RH03;UNIPROT_tr_Q5FC05	UNIPROT_tr_A0A494BZU0;UNIPROT_sp_P40189-3;UNIPROT_sp_P40189;UNIPROT_sp_P40189-2;UNIPROT_tr_D6RH03	6;6;6;3;3;2	6;6;6;3;3;2	6;6;6;3;3;2	A0A494BZU0_HUMAN Interleukin-6 receptor subunit beta OS=Homo sapiens OX=9606 GN=IL6ST PE=1 SV=1;IL6RB_HUMAN Isoform 3 of Interleukin-6 receptor subunit beta OS=Homo sapiens OX=9606 GN=IL6ST;IL6RB_HUMAN Interleukin-6 receptor subunit beta OS=Homo sapiens OX	6	6	6	6	1	2	3	4	1	1	2	2	3	1	1	4	2	3	2	3	3	3	2	3	2	3	3	4	3	4	3	3	5	4	4	2	4	4	2	3	3	3	2
592	UNIPROT_sp_P40197	UNIPROT_sp_P40197	14	14	14	GPV_HUMAN Platelet glycoprotein V OS=Homo sapiens OX=9606 GN=GP5 PE=1 SV=1	1	14	14	14	10	12	13	12	11	13	13	11	10	12	12	11	11	12	13	12	11	11	13	13	11	12	11	12	10	13	8	12	12	13	11	12	10	11	10	10	11	12	10
593	UNIPROT_tr_E9PFG0;UNIPROT_tr_A0A0C4DG85;UNIPROT_sp_P40394;UNIPROT_sp_P40394-2	UNIPROT_tr_E9PFG0;UNIPROT_tr_A0A0C4DG85;UNIPROT_sp_P40394;UNIPROT_sp_P40394-2	2;2;2;2	2;2;2;2	2;2;2;2	E9PFG0_HUMAN All-trans-retinol dehydrogenase [NAD(+)] ADH7 OS=Homo sapiens OX=9606 GN=ADH7 PE=1 SV=1;A0A0C4DG85_HUMAN All-trans-retinol dehydrogenase [NAD(+)] ADH7 OS=Homo sapiens OX=9606 GN=ADH7 PE=1 SV=1;ADH7_HUMAN All-trans-retinol dehydrogenase [NAD(+)	4	2	2	2	1	0	0	0	0	0	0	0	0	0	0	0	0	0	0	0	0	0	0	0	2	0	0	0	0	0	0	0	0	0	0	0	0	0	0	0	0	0	0
594	UNIPROT_sp_P40925;UNIPROT_sp_P40925-3;UNIPROT_tr_A0A5K1VW95;UNIPROT_tr_C9JF79;UNIPROT_tr_C9JLV6;UNIPROT_tr_C9JRL4;UNIPROT_tr_B8ZZ51;UNIPROT_tr_B9A041;UNIPROT_sp_P40925-2	UNIPROT_sp_P40925;UNIPROT_sp_P40925-3;UNIPROT_tr_A0A5K1VW95;UNIPROT_tr_C9JF79;UNIPROT_tr_C9JLV6;UNIPROT_tr_C9JRL4;UNIPROT_tr_B8ZZ51;UNIPROT_tr_B9A041;UNIPROT_sp_P40925-2	4;4;4;3;2;2;2;2;2	4;4;4;3;2;2;2;2;2	4;4;4;3;2;2;2;2;2	MDHC_HUMAN Malate dehydrogenase, cytoplasmic OS=Homo sapiens OX=9606 GN=MDH1 PE=1 SV=4;MDHC_HUMAN Isoform 3 of Malate dehydrogenase, cytoplasmic OS=Homo sapiens OX=9606 GN=MDH1;A0A5K1VW95_HUMAN Malate dehydrogenase OS=Homo sapiens OX=9606 GN=MDH1 PE=1 SV=1	9	4	4	4	0	0	0	3	0	1	0	0	1	0	0	0	0	1	1	0	0	1	1	0	3	0	0	0	1	1	1	1	1	4	4	2	0	0	0	0	1	1	2
595	UNIPROT_sp_P40926;UNIPROT_sp_P40926-2;UNIPROT_tr_G3XAL0	UNIPROT_sp_P40926;UNIPROT_sp_P40926-2;UNIPROT_tr_G3XAL0	5;4;3	5;4;3	5;4;3	MDHM_HUMAN Malate dehydrogenase, mitochondrial OS=Homo sapiens OX=9606 GN=MDH2 PE=1 SV=3;MDHM_HUMAN Isoform 2 of Malate dehydrogenase, mitochondrial OS=Homo sapiens OX=9606 GN=MDH2;G3XAL0_HUMAN Malate dehydrogenase OS=Homo sapiens OX=9606 GN=MDH2 PE=1 SV=1	3	5	5	5	0	0	1	0	1	1	0	0	0	0	0	0	0	0	0	0	0	0	0	0	3	1	0	0	0	0	0	0	0	0	0	0	0	0	0	0	0	0	0
596	UNIPROT_sp_P41159	UNIPROT_sp_P41159	3	3	3	LEP_HUMAN Leptin OS=Homo sapiens OX=9606 GN=LEP PE=1 SV=1	1	3	3	3	0	0	0	0	0	0	0	0	0	0	0	0	1	0	0	0	0	0	1	1	1	0	0	0	0	0	0	0	0	0	2	2	0	0	1	0	0	0	0
597	UNIPROT_sp_P41222;UNIPROT_tr_H0Y5A1;UNIPROT_tr_Q5SQ11	UNIPROT_sp_P41222;UNIPROT_tr_H0Y5A1	3;2;1	3;2;1	3;2;1	PTGDS_HUMAN Prostaglandin-H2 D-isomerase OS=Homo sapiens OX=9606 GN=PTGDS PE=1 SV=1;H0Y5A1_HUMAN Glutathione-independent PGD synthase (Fragment) OS=Homo sapiens OX=9606 GN=PTGDS PE=1 SV=2	3	3	3	3	2	3	3	3	2	2	3	2	3	2	2	3	2	2	3	2	2	2	3	2	2	2	2	2	2	3	2	2	2	2	2	3	2	2	3	2	2	2	2
598	UNIPROT_sp_P41439	UNIPROT_sp_P41439	2	2	2	FOLR3_HUMAN Folate receptor gamma OS=Homo sapiens OX=9606 GN=FOLR3 PE=1 SV=2	1	2	2	2	0	0	0	0	0	0	0	0	0	0	1	0	0	0	1	0	1	0	0	0	0	0	0	0	1	0	1	1	0	1	0	0	1	0	0	1	0	1	1
599	UNIPROT_sp_P42126-2;UNIPROT_sp_P42126;UNIPROT_tr_H3BS70;UNIPROT_tr_Q96DC0	UNIPROT_sp_P42126-2;UNIPROT_sp_P42126;UNIPROT_tr_H3BS70;UNIPROT_tr_Q96DC0	4;4;3;3	4;4;3;3	4;4;3;3	ECI1_HUMAN Isoform 2 of Enoyl-CoA delta isomerase 1, mitochondrial OS=Homo sapiens OX=9606 GN=ECI1;ECI1_HUMAN Enoyl-CoA delta isomerase 1, mitochondrial OS=Homo sapiens OX=9606 GN=ECI1 PE=1 SV=1;H3BS70_HUMAN Enoyl-CoA delta isomerase 1, mitochondrial (Frag	4	4	4	4	0	0	0	1	0	1	0	0	0	0	0	0	0	1	0	0	0	0	0	0	0	0	0	0	0	0	0	0	3	4	2	3	2	0	2	0	0	0	0
600	UNIPROT_tr_A0A0A0MSS8;UNIPROT_sp_P42330	UNIPROT_tr_A0A0A0MSS8;UNIPROT_sp_P42330	2;2	1;1	1;1	A0A0A0MSS8_HUMAN Aldo-keto reductase family 1 member C3 OS=Homo sapiens OX=9606 GN=AKR1C3 PE=1 SV=1;AK1C3_HUMAN Aldo-keto reductase family 1 member C3 OS=Homo sapiens OX=9606 GN=AKR1C3 PE=1 SV=4	2	2	1	1	0	0	0	0	0	0	0	0	0	0	0	0	0	0	0	0	0	0	0	0	0	0	0	0	0	0	0	0	0	0	0	0	0	0	0	0	0	0	0
601	UNIPROT_sp_P42765;UNIPROT_tr_A0A0B4J2A4;UNIPROT_tr_K7EME0	UNIPROT_sp_P42765;UNIPROT_tr_A0A0B4J2A4;UNIPROT_tr_K7EME0	2;2;1	2;2;1	2;2;1	THIM_HUMAN 3-ketoacyl-CoA thiolase, mitochondrial OS=Homo sapiens OX=9606 GN=ACAA2 PE=1 SV=2;A0A0B4J2A4_HUMAN 3-ketoacyl-CoA thiolase, mitochondrial OS=Homo sapiens OX=9606 GN=ACAA2 PE=1 SV=1;K7EME0_HUMAN 3-ketoacyl-CoA thiolase, mitochondrial OS=Homo sapi	3	2	2	2	0	0	0	0	1	1	0	0	0	1	0	0	0	0	0	1	0	0	0	0	0	0	0	0	1	0	0	0	1	2	1	1	0	0	0	0	0	0	0
602	UNIPROT_sp_P42785;UNIPROT_sp_P42785-2;UNIPROT_tr_E9PLY4;UNIPROT_tr_E9PNF7;UNIPROT_tr_E9PQB5;UNIPROT_tr_E9PL85;UNIPROT_tr_E9PNJ1;UNIPROT_tr_E9PQN3;UNIPROT_tr_E9PKN6;UNIPROT_tr_E9PIG4;UNIPROT_tr_E9PL49	UNIPROT_sp_P42785;UNIPROT_sp_P42785-2;UNIPROT_tr_E9PLY4;UNIPROT_tr_E9PNF7;UNIPROT_tr_E9PQB5;UNIPROT_tr_E9PL85;UNIPROT_tr_E9PNJ1;UNIPROT_tr_E9PQN3;UNIPROT_tr_E9PKN6;UNIPROT_tr_E9PIG4	4;4;2;2;2;2;2;2;2;2;1	4;4;2;2;2;2;2;2;2;2;1	4;4;2;2;2;2;2;2;2;2;1	PCP_HUMAN Lysosomal Pro-X carboxypeptidase OS=Homo sapiens OX=9606 GN=PRCP PE=1 SV=1;PCP_HUMAN Isoform 2 of Lysosomal Pro-X carboxypeptidase OS=Homo sapiens OX=9606 GN=PRCP;E9PLY4_HUMAN Lysosomal Pro-X carboxypeptidase (Fragment) OS=Homo sapiens OX=9606 GN	11	4	4	4	0	1	0	1	1	0	0	0	1	0	1	0	0	1	1	1	0	1	2	0	0	0	1	0	1	0	2	1	1	4	1	1	2	0	2	2	2	1	0
603	UNIPROT_sp_P43121;UNIPROT_sp_P43121-2	UNIPROT_sp_P43121;UNIPROT_sp_P43121-2	10;6	10;6	10;6	MUC18_HUMAN Cell surface glycoprotein MUC18 OS=Homo sapiens OX=9606 GN=MCAM PE=1 SV=2;MUC18_HUMAN Isoform 2 of Cell surface glycoprotein MUC18 OS=Homo sapiens OX=9606 GN=MCAM	2	10	10	10	5	4	4	5	6	4	4	6	6	4	4	6	5	6	5	5	4	4	5	8	6	4	5	6	6	5	5	4	4	6	4	7	6	3	6	5	4	4	7
604	UNIPROT_sp_P43251-4;UNIPROT_sp_P43251;UNIPROT_sp_P43251-3;UNIPROT_sp_P43251-2;UNIPROT_tr_A0A5F9ZH80;UNIPROT_tr_A0A5F9ZH15;UNIPROT_tr_C9JSN9;UNIPROT_tr_A0A5F9ZH97;UNIPROT_tr_A0A5F9ZHE9;UNIPROT_tr_A0A5F9ZHR1;UNIPROT_tr_A0A2R8Y5J9;UNIPROT_tr_A0A5F9ZHF5;UNIPROT_tr_A0A5F9ZH57	UNIPROT_sp_P43251-4;UNIPROT_sp_P43251;UNIPROT_sp_P43251-3;UNIPROT_sp_P43251-2;UNIPROT_tr_A0A5F9ZH80;UNIPROT_tr_A0A5F9ZH15;UNIPROT_tr_C9JSN9	10;10;10;10;9;8;7;2;2;2;2;2;1	10;10;10;10;9;8;7;2;2;2;2;2;1	10;10;10;10;9;8;7;2;2;2;2;2;1	BTD_HUMAN Isoform 4 of Biotinidase OS=Homo sapiens OX=9606 GN=BTD;BTD_HUMAN Biotinidase OS=Homo sapiens OX=9606 GN=BTD PE=1 SV=2;BTD_HUMAN Isoform 3 of Biotinidase OS=Homo sapiens OX=9606 GN=BTD;BTD_HUMAN Isoform 2 of Biotinidase OS=Homo sapiens OX=9606 GN	13	10	10	10	6	6	6	9	7	5	7	8	9	8	10	9	9	8	9	8	8	8	8	10	10	6	9	10	7	8	7	8	8	7	8	7	7	9	8	7	8	8	8
605	UNIPROT_sp_P43652;CON__REFSEQ:XP_585019	UNIPROT_sp_P43652	31;1	31;1	31;1	AFAM_HUMAN Afamin OS=Homo sapiens OX=9606 GN=AFM PE=1 SV=1	2	31	31	31	23	25	24	23	21	26	27	21	21	21	22	21	21	23	23	22	22	20	21	22	21	25	27	20	25	21	21	21	23	19	20	20	21	20	23	21	22	20	21
606	UNIPROT_tr_Q7Z554;UNIPROT_tr_A0A0A0MRJ4;UNIPROT_sp_P45379;UNIPROT_sp_P45379-2;UNIPROT_sp_P45379-3;UNIPROT_sp_P45379-5;UNIPROT_sp_P45379-4;UNIPROT_sp_P45379-10;UNIPROT_sp_P45379-8;UNIPROT_sp_P45379-6;UNIPROT_sp_P45379-12;UNIPROT_sp_P45379-11;UNIPROT_tr_A0A499FJM7;UNIPROT_sp_P45379-7;UNIPROT_tr_A0A0A0MRJ5;UNIPROT_tr_E7EPW4;UNIPROT_sp_P45379-9;UNIPROT_tr_E7EPN8;UNIPROT_tr_A0A590UK91	UNIPROT_tr_Q7Z554;UNIPROT_tr_A0A0A0MRJ4;UNIPROT_sp_P45379;UNIPROT_sp_P45379-2;UNIPROT_sp_P45379-3;UNIPROT_sp_P45379-5;UNIPROT_sp_P45379-4;UNIPROT_sp_P45379-10;UNIPROT_sp_P45379-8;UNIPROT_sp_P45379-6;UNIPROT_sp_P45379-12;UNIPROT_sp_P45379-11;UNIPROT_tr_A0A499FJM7;UNIPROT_sp_P45379-7;UNIPROT_tr_A0A0A0MRJ5;UNIPROT_tr_E7EPW4;UNIPROT_sp_P45379-9;UNIPROT_tr_E7EPN8;UNIPROT_tr_A0A590UK91	2;2;2;2;2;2;2;2;2;2;2;2;2;2;2;2;2;1;1	2;2;2;2;2;2;2;2;2;2;2;2;2;2;2;2;2;1;1	2;2;2;2;2;2;2;2;2;2;2;2;2;2;2;2;2;1;1	Q7Z554_HUMAN Troponin T cardiac isoform OS=Homo sapiens OX=9606 GN=TNNT2 PE=1 SV=1;A0A0A0MRJ4_HUMAN Troponin T, cardiac muscle OS=Homo sapiens OX=9606 GN=TNNT2 PE=1 SV=1;TNNT2_HUMAN Troponin T, cardiac muscle OS=Homo sapiens OX=9606 GN=TNNT2 PE=1 SV=3;TNNT	19	2	2	2	0	0	0	0	2	2	2	0	0	0	0	0	1	0	0	0	0	0	0	0	0	0	0	0	0	0	0	0	0	0	0	0	0	0	0	0	0	0	0
607	UNIPROT_sp_P45877	UNIPROT_sp_P45877	2	2	2	PPIC_HUMAN Peptidyl-prolyl cis-trans isomerase C OS=Homo sapiens OX=9606 GN=PPIC PE=1 SV=1	1	2	2	2	1	1	0	0	0	1	0	0	0	0	0	0	1	0	1	1	0	0	0	0	0	0	0	1	0	1	0	0	0	2	0	0	0	0	2	0	0	0	0
608	UNIPROT_tr_A0A0A0MR02;UNIPROT_sp_P45880-2;UNIPROT_sp_P45880;UNIPROT_sp_P45880-1	UNIPROT_tr_A0A0A0MR02;UNIPROT_sp_P45880-2;UNIPROT_sp_P45880;UNIPROT_sp_P45880-1	1;1;1;1	1;1;1;1	1;1;1;1	A0A0A0MR02_HUMAN Outer mitochondrial membrane protein porin 2 (Fragment) OS=Homo sapiens OX=9606 GN=VDAC2 PE=1 SV=1;VDAC2_HUMAN Isoform 2 of Voltage-dependent anion-selective channel protein 2 OS=Homo sapiens OX=9606 GN=VDAC2;VDAC2_HUMAN Voltage-dependent	4	1	1	1	0	0	0	0	0	0	1	0	0	0	0	0	0	0	0	0	0	0	0	0	1	0	0	0	0	0	0	0	0	1	0	0	0	0	0	0	0	0	0
609	UNIPROT_sp_P46109	UNIPROT_sp_P46109	2	2	2	CRKL_HUMAN Crk-like protein OS=Homo sapiens OX=9606 GN=CRKL PE=1 SV=1	1	2	2	2	0	0	0	0	0	0	0	0	0	0	0	0	0	0	0	0	0	0	0	0	0	0	0	0	0	0	0	0	0	0	0	0	0	0	0	0	0	1	0
610	UNIPROT_sp_P46940;UNIPROT_tr_A0A0J9YXZ5;UNIPROT_tr_H0YLE8	UNIPROT_sp_P46940;UNIPROT_tr_A0A0J9YXZ5;UNIPROT_tr_H0YLE8	9;6;5	9;6;5	9;6;5	IQGA1_HUMAN Ras GTPase-activating-like protein IQGAP1 OS=Homo sapiens OX=9606 GN=IQGAP1 PE=1 SV=1;A0A0J9YXZ5_HUMAN Ras GTPase-activating-like protein IQGAP1 OS=Homo sapiens OX=9606 GN=IQGAP1 PE=1 SV=1;H0YLE8_HUMAN Ras GTPase-activating-like protein IQGAP1	3	9	9	9	2	1	1	1	1	1	0	1	1	1	1	1	1	1	1	1	2	1	1	1	9	1	1	1	1	1	0	1	1	1	1	1	1	1	1	1	0	1	1
611	UNIPROT_tr_B1AK87;UNIPROT_sp_P47756-2;UNIPROT_sp_P47756;UNIPROT_tr_B1AK85;UNIPROT_tr_B1AK88;UNIPROT_tr_A0A6I8PRV6;UNIPROT_tr_A0A6I8PIN8	UNIPROT_tr_B1AK87;UNIPROT_sp_P47756-2;UNIPROT_sp_P47756;UNIPROT_tr_B1AK85;UNIPROT_tr_B1AK88	3;3;3;2;2;1;1	3;3;3;2;2;1;1	3;3;3;2;2;1;1	B1AK87_HUMAN F-actin-capping protein subunit beta OS=Homo sapiens OX=9606 GN=CAPZB PE=1 SV=2;CAPZB_HUMAN Isoform 2 of F-actin-capping protein subunit beta OS=Homo sapiens OX=9606 GN=CAPZB;CAPZB_HUMAN F-actin-capping protein subunit beta OS=Homo sapiens OX=	7	3	3	3	0	0	0	0	0	0	0	0	0	0	0	1	0	0	0	0	0	0	0	0	1	0	0	0	0	0	0	0	0	0	0	1	0	0	0	0	0	0	0
612	UNIPROT_sp_P47929	UNIPROT_sp_P47929	5	5	5	LEG7_HUMAN Galectin-7 OS=Homo sapiens OX=9606 GN=LGALS7 PE=1 SV=2	1	5	5	5	0	1	0	0	0	1	0	0	0	0	2	0	0	0	0	0	0	0	0	0	5	3	1	0	0	0	0	0	1	1	1	0	1	0	0	0	0	0	0
613	UNIPROT_tr_A0A499FJL1;UNIPROT_sp_P48147	UNIPROT_tr_A0A499FJL1;UNIPROT_sp_P48147	1;1	1;1	1;1	A0A499FJL1_HUMAN Post-proline cleaving enzyme OS=Homo sapiens OX=9606 GN=PREP PE=1 SV=1;PPCE_HUMAN Prolyl endopeptidase OS=Homo sapiens OX=9606 GN=PREP PE=1 SV=2	2	1	1	1	0	0	0	0	0	0	0	0	0	0	0	0	0	0	0	0	0	0	0	0	0	0	0	1	0	0	0	0	0	1	0	1	0	0	0	0	0	0	0
614	UNIPROT_sp_P48357-5;UNIPROT_sp_P48357-2;UNIPROT_sp_P48357-4;UNIPROT_sp_P48357-3;UNIPROT_sp_P48357	UNIPROT_sp_P48357-5;UNIPROT_sp_P48357-2;UNIPROT_sp_P48357-4;UNIPROT_sp_P48357-3;UNIPROT_sp_P48357	3;3;3;3;3	3;3;3;3;3	3;3;3;3;3	LEPR_HUMAN Isoform E of Leptin receptor OS=Homo sapiens OX=9606 GN=LEPR;LEPR_HUMAN Isoform A of Leptin receptor OS=Homo sapiens OX=9606 GN=LEPR;LEPR_HUMAN Isoform D of Leptin receptor OS=Homo sapiens OX=9606 GN=LEPR;LEPR_HUMAN Isoform C of Leptin receptor	5	3	3	3	0	0	1	1	1	1	1	1	1	1	1	0	1	1	0	1	0	1	0	1	0	0	1	1	1	1	0	0	0	1	0	0	0	0	1	0	1	0	1
615	UNIPROT_tr_A0A2R8Y430;UNIPROT_sp_P48637;UNIPROT_tr_A0A2R8Y2X9;UNIPROT_tr_A0A2R8Y6Y6;UNIPROT_tr_A0A2R8Y4V9;UNIPROT_tr_A0A2R8Y790;UNIPROT_tr_A0A2R8Y446;UNIPROT_tr_A0A0S2Z4J7;UNIPROT_tr_A0A2R8YF34;UNIPROT_sp_P48637-2;UNIPROT_tr_A0A2R8Y2F2;UNIPROT_tr_A0A2R8Y7I7;UNIPROT_tr_A0A2R8Y5T7	UNIPROT_tr_A0A2R8Y430;UNIPROT_sp_P48637;UNIPROT_tr_A0A2R8Y2X9;UNIPROT_tr_A0A2R8Y6Y6;UNIPROT_tr_A0A2R8Y4V9;UNIPROT_tr_A0A2R8Y790;UNIPROT_tr_A0A2R8Y446;UNIPROT_tr_A0A0S2Z4J7;UNIPROT_tr_A0A2R8YF34;UNIPROT_sp_P48637-2	3;3;2;2;2;2;2;2;2;2;1;1;1	3;3;2;2;2;2;2;2;2;2;1;1;1	3;3;2;2;2;2;2;2;2;2;1;1;1	A0A2R8Y430_HUMAN Glutathione synthetase OS=Homo sapiens OX=9606 GN=GSS PE=1 SV=1;GSHB_HUMAN Glutathione synthetase OS=Homo sapiens OX=9606 GN=GSS PE=1 SV=1;A0A2R8Y2X9_HUMAN Glutathione synthetase OS=Homo sapiens OX=9606 GN=GSS PE=1 SV=1;A0A2R8Y6Y6_HUMAN Gl	13	3	3	3	1	1	2	3	0	3	0	0	1	1	1	1	0	0	1	3	2	2	1	2	3	2	2	1	1	2	2	2	2	2	2	2	2	2	1	2	1	2	2
616	UNIPROT_sp_P48723	UNIPROT_sp_P48723	2	2	2	HSP13_HUMAN Heat shock 70 kDa protein 13 OS=Homo sapiens OX=9606 GN=HSPA13 PE=1 SV=1	1	2	2	2	0	0	0	0	0	0	0	0	0	0	0	0	0	0	0	0	0	0	0	0	0	0	0	0	0	0	0	0	0	2	0	0	0	0	0	0	0	0	0
617	UNIPROT_sp_P48740;UNIPROT_tr_C9JMA2	UNIPROT_sp_P48740	11;2	6;0	6;0	MASP1_HUMAN Mannan-binding lectin serine protease 1 OS=Homo sapiens OX=9606 GN=MASP1 PE=1 SV=3	2	11	6	6	7	8	9	8	7	9	8	8	9	9	9	9	8	9	9	9	8	9	9	8	9	8	9	7	7	10	8	8	9	8	8	9	8	10	9	9	8	9	8
618	UNIPROT_sp_P48740-2;UNIPROT_sp_P48740-4	UNIPROT_sp_P48740-2;UNIPROT_sp_P48740-4	12;11	12;11	7;7	MASP1_HUMAN Isoform 2 of Mannan-binding lectin serine protease 1 OS=Homo sapiens OX=9606 GN=MASP1;MASP1_HUMAN Isoform 4 of Mannan-binding lectin serine protease 1 OS=Homo sapiens OX=9606 GN=MASP1	2	12	12	7	8	9	8	8	8	8	8	9	9	9	9	10	7	8	8	8	8	9	8	8	9	8	9	8	9	10	9	10	9	9	9	9	10	10	9	9	9	9	9
620	UNIPROT_sp_P48960-2;UNIPROT_sp_P48960-3;UNIPROT_sp_P48960	UNIPROT_sp_P48960-2;UNIPROT_sp_P48960-3;UNIPROT_sp_P48960	3;3;3	3;3;3	3;3;3	AGRE5_HUMAN Isoform 2 of Adhesion G protein-coupled receptor E5 OS=Homo sapiens OX=9606 GN=ADGRE5;AGRE5_HUMAN Isoform 3 of Adhesion G protein-coupled receptor E5 OS=Homo sapiens OX=9606 GN=ADGRE5;AGRE5_HUMAN Adhesion G protein-coupled receptor E5 OS=Homo s	3	3	3	3	0	0	0	2	0	0	0	0	1	1	0	0	0	0	1	0	1	1	1	1	0	0	0	1	1	1	0	1	1	1	1	1	1	1	0	1	1	0	1
621	UNIPROT_sp_P49257	UNIPROT_sp_P49257	6	6	6	LMAN1_HUMAN Protein ERGIC-53 OS=Homo sapiens OX=9606 GN=LMAN1 PE=1 SV=2	1	6	6	6	0	0	0	0	0	0	1	0	0	0	0	0	0	0	0	0	0	0	1	0	0	0	0	0	0	0	0	0	0	4	0	1	0	1	0	0	0	0	0
622	UNIPROT_tr_A0A0U1RQF0;UNIPROT_sp_P49327	UNIPROT_tr_A0A0U1RQF0;UNIPROT_sp_P49327	4;4	4;4	4;4	A0A0U1RQF0_HUMAN 3-hydroxyacyl-[acyl-carrier-protein] dehydratase OS=Homo sapiens OX=9606 GN=FASN PE=1 SV=1;FAS_HUMAN Fatty acid synthase OS=Homo sapiens OX=9606 GN=FASN PE=1 SV=3	2	4	4	4	2	2	2	2	1	2	2	0	2	2	2	2	0	2	0	1	1	1	2	1	0	2	2	2	1	0	0	0	1	1	2	1	1	2	0	2	2	1	0
623	UNIPROT_sp_P49721;UNIPROT_tr_A0A087WVV1	UNIPROT_sp_P49721;UNIPROT_tr_A0A087WVV1	2;1	2;1	2;1	PSB2_HUMAN Proteasome subunit beta type-2 OS=Homo sapiens OX=9606 GN=PSMB2 PE=1 SV=1;A0A087WVV1_HUMAN Proteasome subunit beta type-2 OS=Homo sapiens OX=9606 GN=PSMB2 PE=1 SV=1	2	2	2	2	0	0	0	1	0	1	0	0	0	0	0	0	0	0	0	0	0	1	0	0	1	0	1	0	0	0	1	0	2	2	1	2	0	0	1	1	0	1	1
625	UNIPROT_tr_A0A182DWH7;UNIPROT_sp_P49908;UNIPROT_tr_A0A182DWH8;UNIPROT_tr_R4GMT5	UNIPROT_tr_A0A182DWH7;UNIPROT_sp_P49908;UNIPROT_tr_A0A182DWH8	9;9;6;1	9;9;6;1	9;9;6;1	A0A182DWH7_HUMAN Selenoprotein P (Fragment) OS=Homo sapiens OX=9606 GN=SELENOP PE=1 SV=1;SEPP1_HUMAN Selenoprotein P OS=Homo sapiens OX=9606 GN=SELENOP PE=1 SV=3;A0A182DWH8_HUMAN Selenoprotein P (Fragment) OS=Homo sapiens OX=9606 GN=SELENOP PE=1 SV=1	4	9	9	9	6	7	8	6	6	7	6	6	6	6	7	6	6	6	6	6	5	5	4	5	5	7	6	8	7	5	5	7	6	5	7	6	7	7	6	7	7	6	7
626	UNIPROT_sp_P49913;UNIPROT_tr_J3KNB4	UNIPROT_sp_P49913;UNIPROT_tr_J3KNB4	2;2	2;2	2;2	CAMP_HUMAN Cathelicidin antimicrobial peptide OS=Homo sapiens OX=9606 GN=CAMP PE=1 SV=1;J3KNB4_HUMAN Antibacterial peptide FALL-39 OS=Homo sapiens OX=9606 GN=CAMP PE=1 SV=1	2	2	2	2	0	0	0	1	0	0	0	0	0	1	1	0	0	0	0	0	1	0	0	0	0	0	0	0	0	0	0	0	1	1	0	0	0	0	0	1	0	0	0
627	UNIPROT_sp_P50395;UNIPROT_sp_P50395-2;UNIPROT_tr_Q5SX87;UNIPROT_tr_V9GYF8;UNIPROT_tr_Q5SX90;UNIPROT_tr_V9GYJ7;UNIPROT_tr_Q5SX86	UNIPROT_sp_P50395;UNIPROT_sp_P50395-2;UNIPROT_tr_Q5SX87	9;8;7;4;4;3;3	9;8;7;4;4;3;3	4;3;2;2;2;1;1	GDIB_HUMAN Rab GDP dissociation inhibitor beta OS=Homo sapiens OX=9606 GN=GDI2 PE=1 SV=2;GDIB_HUMAN Isoform 2 of Rab GDP dissociation inhibitor beta OS=Homo sapiens OX=9606 GN=GDI2;Q5SX87_HUMAN Rab GDP dissociation inhibitor (Fragment) OS=Homo sapiens OX=9	7	9	9	4	1	1	1	5	2	1	1	1	1	0	1	2	1	1	3	2	2	2	1	1	6	1	1	1	1	3	2	2	1	5	6	4	3	1	3	2	1	3	4
628	UNIPROT_sp_P50461	UNIPROT_sp_P50461	1	1	1	CSRP3_HUMAN Cysteine and glycine-rich protein 3 OS=Homo sapiens OX=9606 GN=CSRP3 PE=1 SV=1	1	1	1	1	0	0	0	0	0	0	0	0	0	0	0	0	0	0	0	0	0	0	0	0	0	0	0	0	0	0	0	0	0	1	0	0	0	0	0	0	0	0	0
629	UNIPROT_tr_H7C3I1;UNIPROT_tr_F6VDH7;UNIPROT_tr_Q3KNR6;UNIPROT_sp_Q8IZP2;UNIPROT_sp_P50502;UNIPROT_sp_Q8NFI4	UNIPROT_tr_H7C3I1;UNIPROT_tr_F6VDH7;UNIPROT_tr_Q3KNR6;UNIPROT_sp_Q8IZP2;UNIPROT_sp_P50502;UNIPROT_sp_Q8NFI4	3;3;3;3;3;2	3;3;3;3;3;2	3;3;3;3;3;2	H7C3I1_HUMAN Hsc70-interacting protein (Fragment) OS=Homo sapiens OX=9606 GN=ST13 PE=1 SV=1;F6VDH7_HUMAN Hsc70-interacting protein (Fragment) OS=Homo sapiens OX=9606 GN=ST13 PE=1 SV=1;Q3KNR6_HUMAN Hsc70-interacting protein OS=Homo sapiens OX=9606 GN=ST13 P	6	3	3	3	0	0	0	0	0	0	0	0	0	0	0	0	0	0	0	0	0	0	1	0	1	0	0	0	0	0	0	0	0	0	0	0	0	0	0	0	0	0	0
630	UNIPROT_sp_P50552;UNIPROT_tr_K7ENR7;UNIPROT_tr_K7ENL7	UNIPROT_sp_P50552	4;1;1	4;1;1	4;1;1	VASP_HUMAN Vasodilator-stimulated phosphoprotein OS=Homo sapiens OX=9606 GN=VASP PE=1 SV=3	3	4	4	4	0	0	0	0	2	2	2	2	3	1	1	2	1	2	3	1	2	4	3	1	1	1	4	2	0	2	1	2	0	0	2	2	0	2	0	0	0	2	0
631	UNIPROT_tr_A0A6Q8PGE6;UNIPROT_sp_P51149;UNIPROT_tr_A0A6Q8PG52;UNIPROT_tr_A0A6Q8PH84;UNIPROT_tr_C9J592;UNIPROT_tr_C9IZZ0;UNIPROT_tr_C9J8S3;UNIPROT_tr_C9J4S4;UNIPROT_tr_C9J4V0	UNIPROT_tr_A0A6Q8PGE6;UNIPROT_sp_P51149;UNIPROT_tr_A0A6Q8PG52;UNIPROT_tr_A0A6Q8PH84;UNIPROT_tr_C9J592;UNIPROT_tr_C9IZZ0;UNIPROT_tr_C9J8S3	3;3;3;3;2;2;2;1;1	3;3;3;3;2;2;2;1;1	3;3;3;3;2;2;2;1;1	A0A6Q8PGE6_HUMAN Ras-related protein Rab-7a OS=Homo sapiens OX=9606 GN=RAB7A PE=1 SV=1;RAB7A_HUMAN Ras-related protein Rab-7a OS=Homo sapiens OX=9606 GN=RAB7A PE=1 SV=1;A0A6Q8PG52_HUMAN Ras-related protein Rab-7a OS=Homo sapiens OX=9606 GN=RAB7A PE=1 SV=1;	9	3	3	3	0	0	0	0	0	0	0	0	0	0	0	0	0	0	1	0	0	0	0	0	2	0	0	0	0	0	0	0	0	0	0	0	0	0	0	0	0	0	0
632	UNIPROT_sp_P51161;UNIPROT_sp_P51161-2	UNIPROT_sp_P51161;UNIPROT_sp_P51161-2	6;6	6;6	6;6	FABP6_HUMAN Gastrotropin OS=Homo sapiens OX=9606 GN=FABP6 PE=1 SV=2;FABP6_HUMAN Isoform 2 of Gastrotropin OS=Homo sapiens OX=9606 GN=FABP6	2	6	6	6	0	0	0	0	1	0	0	1	0	0	1	1	0	0	0	0	0	0	0	0	0	0	0	0	0	0	0	0	1	1	2	2	1	0	0	0	0	0	0
633	UNIPROT_sp_P51178;UNIPROT_sp_P51178-2	UNIPROT_sp_P51178;UNIPROT_sp_P51178-2	5;5	5;5	5;5	PLCD1_HUMAN 1-phosphatidylinositol 4,5-bisphosphate phosphodiesterase delta-1 OS=Homo sapiens OX=9606 GN=PLCD1 PE=1 SV=2;PLCD1_HUMAN Isoform 2 of 1-phosphatidylinositol 4,5-bisphosphate phosphodiesterase delta-1 OS=Homo sapiens OX=9606 GN=PLCD1	2	5	5	5	0	0	0	0	0	0	0	0	0	0	0	0	0	0	0	0	0	0	0	0	5	0	0	0	0	0	0	0	0	0	0	0	0	0	0	0	0	0	0
634	UNIPROT_sp_P51858-2;UNIPROT_sp_P51858;UNIPROT_sp_P51858-3	UNIPROT_sp_P51858-2;UNIPROT_sp_P51858;UNIPROT_sp_P51858-3	1;1;1	1;1;1	1;1;1	HDGF_HUMAN Isoform 2 of Hepatoma-derived growth factor OS=Homo sapiens OX=9606 GN=HDGF;HDGF_HUMAN Hepatoma-derived growth factor OS=Homo sapiens OX=9606 GN=HDGF PE=1 SV=1;HDGF_HUMAN Isoform 3 of Hepatoma-derived growth factor OS=Homo sapiens OX=9606 GN=HDG	3	1	1	1	0	0	0	0	0	0	0	0	0	0	0	0	0	0	0	0	0	0	0	0	0	0	0	0	0	0	0	0	0	0	0	0	0	0	0	0	0	0	0
635	UNIPROT_sp_P51884;CON__Q05443	UNIPROT_sp_P51884	17;8	17;8	17;8	LUM_HUMAN Lumican OS=Homo sapiens OX=9606 GN=LUM PE=1 SV=2	2	17	17	17	15	15	15	14	13	15	15	12	13	14	14	13	12	16	14	14	13	15	15	15	14	16	15	13	12	12	13	13	13	14	12	11	14	12	12	12	11	11	12
636	UNIPROT_sp_P52209-2;UNIPROT_sp_P52209;UNIPROT_tr_K7EMN2;UNIPROT_tr_K7EM49;UNIPROT_tr_K7EPF6;UNIPROT_tr_K7ELN9	UNIPROT_sp_P52209-2;UNIPROT_sp_P52209;UNIPROT_tr_K7EMN2;UNIPROT_tr_K7EM49	5;5;3;3;2;1	5;5;3;3;2;1	5;5;3;3;2;1	6PGD_HUMAN Isoform 2 of 6-phosphogluconate dehydrogenase, decarboxylating OS=Homo sapiens OX=9606 GN=PGD;6PGD_HUMAN 6-phosphogluconate dehydrogenase, decarboxylating OS=Homo sapiens OX=9606 GN=PGD PE=1 SV=3;K7EMN2_HUMAN 6-phosphogluconate dehydrogenase, de	6	5	5	5	0	1	0	3	0	0	0	0	0	0	0	0	0	1	1	2	1	0	1	1	1	1	0	0	0	0	3	1	0	2	3	3	0	1	1	1	2	2	2
637	UNIPROT_tr_J3KRE2;UNIPROT_tr_J3KTF8;UNIPROT_sp_P52565;UNIPROT_tr_J3QQX2;UNIPROT_tr_J3KS60;UNIPROT_sp_P52565-2;UNIPROT_tr_J3KRY1	UNIPROT_tr_J3KRE2;UNIPROT_tr_J3KTF8;UNIPROT_sp_P52565;UNIPROT_tr_J3QQX2;UNIPROT_tr_J3KS60;UNIPROT_sp_P52565-2;UNIPROT_tr_J3KRY1	4;4;4;4;3;3;3	4;4;4;4;3;3;3	4;4;4;4;3;3;3	J3KRE2_HUMAN Rho GDP-dissociation inhibitor 1 OS=Homo sapiens OX=9606 GN=ARHGDIA PE=1 SV=1;J3KTF8_HUMAN Rho GDP-dissociation inhibitor 1 (Fragment) OS=Homo sapiens OX=9606 GN=ARHGDIA PE=1 SV=8;GDIR1_HUMAN Rho GDP-dissociation inhibitor 1 OS=Homo sapiens OX	7	4	4	4	0	0	0	0	0	0	0	0	0	0	0	0	0	1	1	1	1	0	0	0	2	0	0	0	0	0	0	0	0	2	2	3	1	0	0	0	1	1	2
638	UNIPROT_sp_P52566;UNIPROT_tr_F5H2R5;UNIPROT_tr_F5H6Q0;UNIPROT_tr_F5H3P3;UNIPROT_tr_H0YGX7	UNIPROT_sp_P52566;UNIPROT_tr_F5H2R5;UNIPROT_tr_F5H6Q0;UNIPROT_tr_F5H3P3;UNIPROT_tr_H0YGX7	3;2;2;2;2	3;2;2;2;2	3;2;2;2;2	GDIR2_HUMAN Rho GDP-dissociation inhibitor 2 OS=Homo sapiens OX=9606 GN=ARHGDIB PE=1 SV=3;F5H2R5_HUMAN Rho GDP-dissociation inhibitor 2 (Fragment) OS=Homo sapiens OX=9606 GN=ARHGDIB PE=1 SV=1;F5H6Q0_HUMAN Rho GDP-dissociation inhibitor 2 (Fragment) OS=Homo	5	3	3	3	0	1	1	1	0	1	1	0	0	0	1	1	0	0	0	0	0	1	0	1	0	0	0	0	0	2	0	1	0	0	1	1	1	1	0	1	1	1	1
639	UNIPROT_sp_P52758;UNIPROT_tr_H0YBX3;UNIPROT_tr_H0YB34	UNIPROT_sp_P52758;UNIPROT_tr_H0YBX3;UNIPROT_tr_H0YB34	3;2;2	3;2;2	3;2;2	RIDA_HUMAN 2-iminobutanoate/2-iminopropanoate deaminase OS=Homo sapiens OX=9606 GN=RIDA PE=1 SV=1;H0YBX3_HUMAN 2-iminobutanoate/2-iminopropanoate deaminase (Fragment) OS=Homo sapiens OX=9606 GN=RIDA PE=1 SV=1;H0YB34_HUMAN 2-iminobutanoate/2-iminopropanoate	3	3	3	3	0	0	0	0	0	0	0	0	0	0	0	0	0	0	0	0	0	0	0	0	0	0	0	0	0	0	0	0	0	0	0	0	0	0	0	0	0	0	0
640	UNIPROT_tr_S4R3P0;UNIPROT_tr_B4DK69;UNIPROT_sp_P52895;UNIPROT_sp_P52895-2;UNIPROT_sp_Q04828	UNIPROT_tr_S4R3P0;UNIPROT_tr_B4DK69;UNIPROT_sp_P52895;UNIPROT_sp_P52895-2;UNIPROT_sp_Q04828	3;3;3;2;2	3;3;3;2;2	2;2;2;1;1	S4R3P0_HUMAN Aldo-keto reductase family 1 member C2 (Fragment) OS=Homo sapiens OX=9606 GN=AKR1C2 PE=1 SV=1;B4DK69_HUMAN Aldo-keto reductase family 1 member C2 OS=Homo sapiens OX=9606 GN=AKR1C2 PE=1 SV=1;AK1C2_HUMAN Aldo-keto reductase family 1 member C2 OS	5	3	3	2	0	0	0	0	0	0	0	0	0	0	0	0	0	0	0	0	0	0	0	0	0	0	0	0	0	0	0	0	0	0	0	1	0	0	0	0	0	0	0
641	UNIPROT_tr_A0A7I2YQT5;UNIPROT_tr_A0A7I2V6E3;UNIPROT_tr_A0A7I2V466;UNIPROT_tr_A0A7I2V2Q8;UNIPROT_sp_P53634;UNIPROT_tr_A0A7I2V5C5;UNIPROT_tr_H0YCY8	UNIPROT_tr_A0A7I2YQT5;UNIPROT_tr_A0A7I2V6E3;UNIPROT_tr_A0A7I2V466;UNIPROT_tr_A0A7I2V2Q8;UNIPROT_sp_P53634;UNIPROT_tr_A0A7I2V5C5;UNIPROT_tr_H0YCY8	3;3;3;3;3;2;2	3;3;3;3;3;2;2	3;3;3;3;3;2;2	A0A7I2YQT5_HUMAN Dipeptidyl peptidase 1 OS=Homo sapiens OX=9606 GN=CTSC PE=4 SV=1;A0A7I2V6E3_HUMAN Dipeptidyl peptidase 1 OS=Homo sapiens OX=9606 GN=CTSC PE=4 SV=1;A0A7I2V466_HUMAN Dipeptidyl peptidase 1 OS=Homo sapiens OX=9606 GN=CTSC PE=4 SV=1;A0A7I2V2Q8	7	3	3	3	0	2	2	2	1	1	1	1	2	0	1	2	0	0	2	0	1	0	2	0	1	0	1	1	1	1	2	2	2	1	2	2	2	1	2	2	1	1	1
642	UNIPROT_sp_P54259	UNIPROT_sp_P54259	1	1	1	ATN1_HUMAN Atrophin-1 OS=Homo sapiens OX=9606 GN=ATN1 PE=1 SV=3	1	1	1	1	0	0	0	0	0	0	0	0	0	0	0	0	0	0	0	0	0	0	0	0	0	0	0	1	0	0	0	0	0	0	0	0	0	0	0	0	1	0	0
643	UNIPROT_sp_P54289-4;UNIPROT_sp_P54289-5;UNIPROT_sp_P54289;UNIPROT_sp_P54289-3;UNIPROT_sp_P54289-2;UNIPROT_tr_E7ERK3;UNIPROT_tr_H0Y715;UNIPROT_sp_Q9NY47-4;UNIPROT_sp_Q9NY47-2;UNIPROT_tr_C9JE82;UNIPROT_sp_Q9NY47-3;UNIPROT_sp_Q9NY47;UNIPROT_sp_Q9NY47-5;UNIPROT_tr_C9JVC9	UNIPROT_sp_P54289-4;UNIPROT_sp_P54289-5;UNIPROT_sp_P54289;UNIPROT_sp_P54289-3;UNIPROT_sp_P54289-2;UNIPROT_tr_E7ERK3	10;10;10;9;9;5;2;1;1;1;1;1;1;1	10;10;10;9;9;5;2;1;1;1;1;1;1;1	10;10;10;9;9;5;2;1;1;1;1;1;1;1	CA2D1_HUMAN Isoform 4 of Voltage-dependent calcium channel subunit alpha-2/delta-1 OS=Homo sapiens OX=9606 GN=CACNA2D1;CA2D1_HUMAN Isoform 5 of Voltage-dependent calcium channel subunit alpha-2/delta-1 OS=Homo sapiens OX=9606 GN=CACNA2D1;CA2D1_HUMAN Voltag	14	10	10	10	5	2	3	4	5	5	3	3	4	6	3	4	2	4	6	4	6	5	5	6	3	4	7	5	4	5	4	7	6	3	3	2	3	7	8	3	5	7	7
644	UNIPROT_sp_P54296;UNIPROT_tr_E7EWH9;UNIPROT_tr_A0A0J9YVV7	UNIPROT_sp_P54296;UNIPROT_tr_E7EWH9;UNIPROT_tr_A0A0J9YVV7	11;8;8	11;8;8	11;8;8	MYOM2_HUMAN Myomesin-2 OS=Homo sapiens OX=9606 GN=MYOM2 PE=1 SV=2;E7EWH9_HUMAN Myomesin-2 OS=Homo sapiens OX=9606 GN=MYOM2 PE=1 SV=2;A0A0J9YVV7_HUMAN Myomesin-2 OS=Homo sapiens OX=9606 GN=MYOM2 PE=1 SV=1	3	11	11	11	0	0	0	0	0	0	0	0	0	0	0	0	0	0	0	0	0	0	0	0	0	0	0	0	0	0	0	0	0	11	0	0	0	0	0	0	0	0	0
645	UNIPROT_sp_P54652	UNIPROT_sp_P54652	15	14	9	HSP72_HUMAN Heat shock-related 70 kDa protein 2 OS=Homo sapiens OX=9606 GN=HSPA2 PE=1 SV=1	1	15	14	9	2	3	3	3	2	3	2	1	1	2	4	3	3	2	2	2	2	1	3	2	15	2	4	2	1	3	3	2	1	4	3	4	2	2	1	3	2	2	3
646	UNIPROT_sp_P54764-2;UNIPROT_tr_E9PG71;UNIPROT_sp_P54764	UNIPROT_sp_P54764-2;UNIPROT_tr_E9PG71;UNIPROT_sp_P54764	1;1;1	1;1;1	1;1;1	EPHA4_HUMAN Isoform 2 of Ephrin type-A receptor 4 OS=Homo sapiens OX=9606 GN=EPHA4;E9PG71_HUMAN Receptor protein-tyrosine kinase OS=Homo sapiens OX=9606 GN=EPHA4 PE=1 SV=1;EPHA4_HUMAN Ephrin type-A receptor 4 OS=Homo sapiens OX=9606 GN=EPHA4 PE=1 SV=1	3	1	1	1	0	0	0	0	0	0	0	0	0	0	0	0	0	0	0	0	0	1	0	0	0	0	0	1	0	0	0	1	0	0	0	0	1	1	0	0	1	0	0
647	UNIPROT_sp_P54802;UNIPROT_tr_K7ENX5	UNIPROT_sp_P54802	15;1	15;1	15;1	ANAG_HUMAN Alpha-N-acetylglucosaminidase OS=Homo sapiens OX=9606 GN=NAGLU PE=1 SV=2	2	15	15	15	1	3	7	5	1	2	0	8	4	0	4	7	3	6	4	4	2	5	3	5	3	2	10	6	4	6	8	10	9	10	8	4	10	5	4	9	3	9	8
648	UNIPROT_tr_F8VY04;UNIPROT_sp_P54819-6;UNIPROT_tr_A0A5K1VW67;UNIPROT_sp_P54819-5;UNIPROT_tr_F8W1A4;UNIPROT_sp_P54819-2;UNIPROT_sp_P54819	UNIPROT_tr_F8VY04;UNIPROT_sp_P54819-6;UNIPROT_tr_A0A5K1VW67;UNIPROT_sp_P54819-5;UNIPROT_tr_F8W1A4;UNIPROT_sp_P54819-2;UNIPROT_sp_P54819	2;2;2;2;2;2;2	2;2;2;2;2;2;2	2;2;2;2;2;2;2	F8VY04_HUMAN Nucleoside-diphosphate kinase OS=Homo sapiens OX=9606 GN=AK2 PE=1 SV=1;KAD2_HUMAN Isoform 6 of Adenylate kinase 2, mitochondrial OS=Homo sapiens OX=9606 GN=AK2;A0A5K1VW67_HUMAN Nucleoside-diphosphate kinase OS=Homo sapiens OX=9606 GN=AK2 PE=1	7	2	2	2	0	0	0	0	0	0	0	0	0	0	0	0	0	0	0	0	0	0	0	0	0	0	0	0	0	0	0	0	0	0	0	1	0	0	0	0	0	0	0
649	UNIPROT_sp_P55008-2;UNIPROT_sp_P55008-3;UNIPROT_sp_P55008;UNIPROT_tr_Q5STX8	UNIPROT_sp_P55008-2;UNIPROT_sp_P55008-3;UNIPROT_sp_P55008;UNIPROT_tr_Q5STX8	1;1;1;1	1;1;1;1	1;1;1;1	AIF1_HUMAN Isoform 2 of Allograft inflammatory factor 1 OS=Homo sapiens OX=9606 GN=AIF1;AIF1_HUMAN Isoform 3 of Allograft inflammatory factor 1 OS=Homo sapiens OX=9606 GN=AIF1;AIF1_HUMAN Allograft inflammatory factor 1 OS=Homo sapiens OX=9606 GN=AIF1 PE=1	4	1	1	1	0	0	0	0	0	0	0	0	0	0	0	0	0	0	0	0	0	0	0	0	0	0	0	0	0	0	0	0	0	0	0	0	0	0	0	0	0	0	0
650	UNIPROT_sp_P55056;UNIPROT_tr_K7EMC3	UNIPROT_sp_P55056	7;2	7;2	5;0	APOC4_HUMAN Apolipoprotein C-IV OS=Homo sapiens OX=9606 GN=APOC4 PE=1 SV=1	2	7	7	5	6	6	6	5	5	4	4	5	5	6	5	5	3	5	5	5	5	5	4	5	6	5	3	5	5	4	4	4	5	6	4	5	4	5	5	4	3	4	5
651	UNIPROT_sp_P55058;UNIPROT_sp_P55058-3;UNIPROT_sp_P55058-4;UNIPROT_sp_P55058-2	UNIPROT_sp_P55058;UNIPROT_sp_P55058-3;UNIPROT_sp_P55058-4;UNIPROT_sp_P55058-2	13;12;12;12	13;12;12;12	13;12;12;12	PLTP_HUMAN Phospholipid transfer protein OS=Homo sapiens OX=9606 GN=PLTP PE=1 SV=1;PLTP_HUMAN Isoform 3 of Phospholipid transfer protein OS=Homo sapiens OX=9606 GN=PLTP;PLTP_HUMAN Isoform 4 of Phospholipid transfer protein OS=Homo sapiens OX=9606 GN=PLTP;P	4	13	13	13	2	1	2	7	4	3	4	6	4	4	3	6	8	2	3	4	4	4	2	3	4	1	2	4	8	10	4	9	12	11	11	9	8	5	10	10	9	12	10
652	UNIPROT_sp_P55072;UNIPROT_tr_C9JUP7;UNIPROT_tr_A0A7I2V540;UNIPROT_tr_A0A7I2V5G8;UNIPROT_tr_A0A7I2V2Y2	UNIPROT_sp_P55072;UNIPROT_tr_C9JUP7;UNIPROT_tr_A0A7I2V540	9;8;8;2;1	9;8;8;2;1	9;8;8;2;1	TERA_HUMAN Transitional endoplasmic reticulum ATPase OS=Homo sapiens OX=9606 GN=VCP PE=1 SV=4;C9JUP7_HUMAN Transitional endoplasmic reticulum ATPase OS=Homo sapiens OX=9606 GN=VCP PE=1 SV=2;A0A7I2V540_HUMAN Transitional endoplasmic reticulum ATPase OS=Homo	5	9	9	9	0	0	0	0	0	0	0	0	0	0	0	0	0	0	1	1	0	0	0	0	9	1	0	0	0	0	0	0	0	0	0	0	0	0	0	0	0	0	2
653	UNIPROT_sp_P55103	UNIPROT_sp_P55103	4	4	4	INHBC_HUMAN Inhibin beta C chain OS=Homo sapiens OX=9606 GN=INHBC PE=2 SV=1	1	4	4	4	2	1	2	3	1	1	2	2	0	2	2	2	2	1	1	2	2	2	2	1	2	1	1	3	2	2	1	3	3	2	2	3	1	1	4	3	2	3	2
654	UNIPROT_sp_P55145;UNIPROT_tr_H7C2D6	UNIPROT_sp_P55145;UNIPROT_tr_H7C2D6	2;1	2;1	2;1	MANF_HUMAN Mesencephalic astrocyte-derived neurotrophic factor OS=Homo sapiens OX=9606 GN=MANF PE=1 SV=3;H7C2D6_HUMAN Mesencephalic astrocyte-derived neurotrophic factor (Fragment) OS=Homo sapiens OX=9606 GN=MANF PE=1 SV=1	2	2	2	2	0	0	0	0	0	1	0	1	1	0	1	0	0	0	1	0	0	1	1	0	0	0	0	0	0	0	0	0	0	0	1	1	0	0	0	0	0	1	0
655	UNIPROT_tr_D6RF86;UNIPROT_sp_P55285-2;UNIPROT_sp_P55285;UNIPROT_tr_D6RJG0;UNIPROT_sp_Q9Y6N8;UNIPROT_sp_Q9ULB4	UNIPROT_tr_D6RF86;UNIPROT_sp_P55285-2;UNIPROT_sp_P55285	4;4;4;1;1;1	4;4;4;1;1;1	4;4;4;1;1;1	D6RF86_HUMAN Cadherin-6 OS=Homo sapiens OX=9606 GN=CDH6 PE=1 SV=1;CADH6_HUMAN Isoform 2 of Cadherin-6 OS=Homo sapiens OX=9606 GN=CDH6;CADH6_HUMAN Cadherin-6 OS=Homo sapiens OX=9606 GN=CDH6 PE=1 SV=1	6	4	4	4	3	1	2	2	1	0	1	1	1	1	0	4	1	1	2	1	0	3	1	2	1	1	2	1	0	0	1	1	1	2	1	0	1	0	2	1	0	3	0
656	UNIPROT_sp_P55290;UNIPROT_sp_P55290-4;UNIPROT_sp_P55290-5;UNIPROT_sp_P55290-3;UNIPROT_sp_P55290-2	UNIPROT_sp_P55290;UNIPROT_sp_P55290-4;UNIPROT_sp_P55290-5;UNIPROT_sp_P55290-3;UNIPROT_sp_P55290-2	8;8;6;4;4	8;8;6;4;4	8;8;6;4;4	CAD13_HUMAN Cadherin-13 OS=Homo sapiens OX=9606 GN=CDH13 PE=1 SV=1;CAD13_HUMAN Isoform 4 of Cadherin-13 OS=Homo sapiens OX=9606 GN=CDH13;CAD13_HUMAN Isoform 5 of Cadherin-13 OS=Homo sapiens OX=9606 GN=CDH13;CAD13_HUMAN Isoform 3 of Cadherin-13 OS=Homo sapi	5	8	8	8	3	2	4	4	3	4	3	3	1	3	3	4	3	4	6	3	2	3	3	3	3	4	4	5	4	3	2	4	5	3	3	3	3	3	4	3	3	5	5
657	UNIPROT_sp_P55327-2;UNIPROT_sp_P55327-4;UNIPROT_sp_P55327;UNIPROT_sp_P55327-7;UNIPROT_sp_P55327-5;UNIPROT_sp_P55327-6;UNIPROT_sp_P55327-3;UNIPROT_tr_H0YC42;UNIPROT_tr_E5RK35;UNIPROT_tr_E5RFR7;UNIPROT_tr_H0YC44;UNIPROT_sp_P55327-8	UNIPROT_sp_P55327-2;UNIPROT_sp_P55327-4;UNIPROT_sp_P55327;UNIPROT_sp_P55327-7;UNIPROT_sp_P55327-5;UNIPROT_sp_P55327-6;UNIPROT_sp_P55327-3;UNIPROT_tr_H0YC42;UNIPROT_tr_E5RK35;UNIPROT_tr_E5RFR7;UNIPROT_tr_H0YC44;UNIPROT_sp_P55327-8	2;2;2;2;2;2;2;2;1;1;1;1	2;2;2;2;2;2;2;2;1;1;1;1	2;2;2;2;2;2;2;2;1;1;1;1	TPD52_HUMAN Isoform 2 of Tumor protein D52 OS=Homo sapiens OX=9606 GN=TPD52;TPD52_HUMAN Isoform 4 of Tumor protein D52 OS=Homo sapiens OX=9606 GN=TPD52;TPD52_HUMAN Tumor protein D52 OS=Homo sapiens OX=9606 GN=TPD52 PE=1 SV=2;TPD52_HUMAN Isoform 7 of Tumor	12	2	2	2	0	1	1	0	1	0	0	1	1	1	1	0	0	1	1	1	1	1	0	1	1	0	1	1	0	0	0	0	0	1	0	0	0	1	0	0	0	0	0
658	UNIPROT_sp_P55786-2;UNIPROT_tr_A0A7I2V389;UNIPROT_tr_E9PLK3;UNIPROT_sp_P55786;UNIPROT_tr_A0A7I2V3W8;UNIPROT_tr_E9PPZ2;UNIPROT_sp_A6NEC2;UNIPROT_tr_E9PJY4;UNIPROT_tr_A0A7I2V5D4;UNIPROT_tr_E9PPD4;UNIPROT_sp_A6NEC2-3;UNIPROT_tr_E9PP11;UNIPROT_sp_A6NEC2-2;UNIPROT_tr_A0A7I2V604	UNIPROT_sp_P55786-2;UNIPROT_tr_A0A7I2V389;UNIPROT_tr_E9PLK3;UNIPROT_sp_P55786;UNIPROT_tr_A0A7I2V3W8;UNIPROT_tr_E9PPZ2;UNIPROT_sp_A6NEC2	3;3;3;3;3;2;2;1;1;1;1;1;1;1	3;3;3;3;3;2;2;1;1;1;1;1;1;1	3;3;3;3;3;2;2;1;1;1;1;1;1;1	PSA_HUMAN Isoform 2 of Puromycin-sensitive aminopeptidase OS=Homo sapiens OX=9606 GN=NPEPPS;A0A7I2V389_HUMAN Puromycin-sensitive aminopeptidase OS=Homo sapiens OX=9606 GN=NPEPPS PE=4 SV=1;E9PLK3_HUMAN Aminopeptidase OS=Homo sapiens OX=9606 GN=NPEPPS PE=1 S	14	3	3	3	0	0	0	0	0	0	0	0	0	0	0	0	0	0	0	0	0	0	0	0	0	0	0	0	0	0	0	0	0	3	0	0	0	0	0	0	0	0	0
659	UNIPROT_tr_A0A075B730;UNIPROT_sp_P58107	UNIPROT_tr_A0A075B730;UNIPROT_sp_P58107	48;48	48;48	44;44	A0A075B730_HUMAN Epiplakin OS=Homo sapiens OX=9606 GN=EPPK1 PE=1 SV=2;EPIPL_HUMAN Epiplakin OS=Homo sapiens OX=9606 GN=EPPK1 PE=1 SV=3	2	48	48	44	0	0	0	1	0	0	0	0	0	0	0	0	0	1	0	0	0	0	0	1	48	2	0	0	0	0	0	1	0	0	0	0	0	0	0	0	1	1	1
660	UNIPROT_sp_P58166;UNIPROT_tr_F8VNP4	UNIPROT_sp_P58166	5;2	5;2	5;2	INHBE_HUMAN Inhibin beta E chain OS=Homo sapiens OX=9606 GN=INHBE PE=1 SV=1	2	5	5	5	0	0	0	0	0	1	0	0	0	0	0	0	1	0	0	0	0	0	1	0	0	0	0	0	1	0	0	0	0	4	0	1	0	0	0	0	0	0	0
661	UNIPROT_tr_H7C0A3;UNIPROT_sp_P59998;UNIPROT_tr_F8WCF6;UNIPROT_sp_P59998-3;UNIPROT_tr_R4GN08;UNIPROT_sp_P59998-4;UNIPROT_tr_F8WDD7;UNIPROT_tr_A0A0A6YYG9;UNIPROT_sp_P59998-2	UNIPROT_tr_H7C0A3;UNIPROT_sp_P59998;UNIPROT_tr_F8WCF6;UNIPROT_sp_P59998-3;UNIPROT_tr_R4GN08;UNIPROT_sp_P59998-4;UNIPROT_tr_F8WDD7;UNIPROT_tr_A0A0A6YYG9;UNIPROT_sp_P59998-2	2;2;2;2;1;1;1;1;1	2;2;2;2;1;1;1;1;1	2;2;2;2;1;1;1;1;1	H7C0A3_HUMAN ARPC4-TTLL3 readthrough (Fragment) OS=Homo sapiens OX=9606 GN=ARPC4-TTLL3 PE=3 SV=1;ARPC4_HUMAN Actin-related protein 2/3 complex subunit 4 OS=Homo sapiens OX=9606 GN=ARPC4 PE=1 SV=3;F8WCF6_HUMAN Actin-related protein 2/3 complex subunit 4 OS=	9	2	2	2	0	0	0	0	0	0	0	0	1	0	0	1	0	0	0	0	0	0	0	0	2	1	0	0	0	0	0	0	0	0	1	1	0	0	0	0	0	0	0
662	UNIPROT_sp_P60174;UNIPROT_sp_P60174-3;UNIPROT_sp_P60174-4;UNIPROT_tr_U3KQF3;UNIPROT_tr_U3KPZ0;UNIPROT_tr_U3KPS5	UNIPROT_sp_P60174;UNIPROT_sp_P60174-3;UNIPROT_sp_P60174-4	6;6;4;2;2;1	6;6;4;2;2;1	6;6;4;2;2;1	TPIS_HUMAN Triosephosphate isomerase OS=Homo sapiens OX=9606 GN=TPI1 PE=1 SV=4;TPIS_HUMAN Isoform 2 of Triosephosphate isomerase OS=Homo sapiens OX=9606 GN=TPI1;TPIS_HUMAN Isoform 3 of Triosephosphate isomerase OS=Homo sapiens OX=9606 GN=TPI1	6	6	6	6	1	1	2	4	2	4	3	1	0	1	1	3	1	3	3	3	3	2	3	1	5	1	2	2	2	3	4	4	2	4	4	4	3	2	4	3	2	3	5
663	UNIPROT_tr_F8VPF3;UNIPROT_tr_F8W1R7;UNIPROT_sp_P60660-2;UNIPROT_sp_P60660;UNIPROT_tr_J3KND3;UNIPROT_tr_G8JLA2;UNIPROT_tr_G3V1V0;UNIPROT_tr_B7Z6Z4;UNIPROT_tr_F8VZU9;UNIPROT_tr_G3V1Y7;UNIPROT_tr_F8W180;UNIPROT_tr_H0YI43;UNIPROT_tr_F8VXL3;UNIPROT_tr_F8W1I5;UNIPROT_sp_P14649	UNIPROT_tr_F8VPF3;UNIPROT_tr_F8W1R7;UNIPROT_sp_P60660-2;UNIPROT_sp_P60660;UNIPROT_tr_J3KND3;UNIPROT_tr_G8JLA2;UNIPROT_tr_G3V1V0;UNIPROT_tr_B7Z6Z4;UNIPROT_tr_F8VZU9;UNIPROT_tr_G3V1Y7;UNIPROT_tr_F8W180;UNIPROT_tr_H0YI43	4;4;4;4;4;4;4;4;3;3;3;2;1;1;1	4;4;4;4;4;4;4;4;3;3;3;2;1;1;1	4;4;4;4;4;4;4;4;3;3;3;2;1;1;1	F8VPF3_HUMAN Myosin light polypeptide 6 (Fragment) OS=Homo sapiens OX=9606 GN=MYL6 PE=1 SV=1;F8W1R7_HUMAN Myosin light polypeptide 6 OS=Homo sapiens OX=9606 GN=MYL6 PE=1 SV=1;MYL6_HUMAN Isoform Smooth muscle of Myosin light polypeptide 6 OS=Homo sapiens OX	15	4	4	4	1	0	1	1	0	1	1	2	1	1	2	0	1	0	1	1	0	0	0	1	3	1	1	0	1	0	1	1	1	1	3	0	1	1	1	1	1	0	1
664	UNIPROT_sp_P60709;UNIPROT_sp_P63261;UNIPROT_tr_E7EVS6;UNIPROT_tr_A0A6Q8PFE4;UNIPROT_tr_A0A2R8Y793;UNIPROT_tr_I3L3I0;UNIPROT_tr_I3L1U9;UNIPROT_tr_I3L4N8;UNIPROT_sp_Q6S8J3;UNIPROT_tr_I3L3R2;UNIPROT_tr_A0A2R8YGF8;UNIPROT_tr_J3KT65;UNIPROT_tr_A0A6Q8PH58;UNIPROT_tr_K7EM38;UNIPROT_tr_G5E9R0;UNIPROT_sp_A5A3E0;UNIPROT_tr_A0A2R8YEA7;UNIPROT_tr_C9JZR7;UNIPROT_tr_C9JUM1;UNIPROT_sp_P0CG38;UNIPROT_tr_C9JTX5;U…	UNIPROT_sp_P60709;UNIPROT_sp_P63261;UNIPROT_tr_E7EVS6;UNIPROT_tr_A0A6Q8PFE4;UNIPROT_tr_A0A2R8Y793;UNIPROT_tr_I3L3I0;UNIPROT_tr_I3L1U9;UNIPROT_tr_I3L4N8	16;16;14;13;13;9;9;9;7;6;6;6;6;6;6;6;5;5;5;5;4;3;3;3;2	16;16;14;13;13;9;9;9;7;6;6;6;6;6;6;6;5;5;5;5;4;3;3;3;2	7;7;6;7;6;3;3;4;2;1;1;1;1;1;1;1;3;0;0;1;0;1;1;1;0	ACTB_HUMAN Actin, cytoplasmic 1 OS=Homo sapiens OX=9606 GN=ACTB PE=1 SV=1;ACTG_HUMAN Actin, cytoplasmic 2 OS=Homo sapiens OX=9606 GN=ACTG1 PE=1 SV=1;E7EVS6_HUMAN Actin, cytoplasmic 1 OS=Homo sapiens OX=9606 GN=ACTB PE=1 SV=9;A0A6Q8PFE4_HUMAN Actin, cytopla	25	16	16	7	12	13	15	15	12	15	14	14	14	14	14	15	12	15	15	15	14	14	15	14	15	14	14	13	11	13	12	13	12	13	15	14	14	12	14	15	15	14	13
665	UNIPROT_tr_G3V3U4;UNIPROT_tr_G3V3I1;UNIPROT_tr_G3V295;UNIPROT_sp_P60900-2;UNIPROT_sp_P60900;UNIPROT_tr_G3V5Z7	UNIPROT_tr_G3V3U4;UNIPROT_tr_G3V3I1;UNIPROT_tr_G3V295;UNIPROT_sp_P60900-2;UNIPROT_sp_P60900;UNIPROT_tr_G3V5Z7	3;3;3;3;3;3	3;3;3;3;3;3	3;3;3;3;3;3	G3V3U4_HUMAN Proteasome subunit alpha type OS=Homo sapiens OX=9606 GN=PSMA6 PE=1 SV=1;G3V3I1_HUMAN Proteasome subunit alpha type OS=Homo sapiens OX=9606 GN=PSMA6 PE=1 SV=1;G3V295_HUMAN Proteasome subunit alpha type OS=Homo sapiens OX=9606 GN=PSMA6 PE=1 SV=	6	3	3	3	0	0	0	2	1	0	0	0	1	0	1	0	0	0	0	0	1	1	0	0	2	0	0	1	1	0	1	0	1	1	1	0	0	0	2	1	0	0	1
666	UNIPROT_sp_P61026;UNIPROT_tr_A0A2R8YDI9;UNIPROT_sp_Q92928;UNIPROT_tr_G3V196;UNIPROT_sp_P59190;UNIPROT_sp_P59190-2;UNIPROT_sp_Q92930;UNIPROT_sp_P61006;UNIPROT_sp_P61006-2;UNIPROT_sp_P62820;UNIPROT_sp_P51153;UNIPROT_sp_Q9H0U4;UNIPROT_tr_H0YLJ8;UNIPROT_tr_H0YNE9;UNIPROT_tr_E7END7;UNIPROT_tr_E9PLD0;UNIPROT_sp_P62820-2;UNIPROT_sp_P62820-3;UNIPROT_tr_H0YMN7;UNIPROT_tr_H0YL94;UNIPROT_tr_A0A2R8YFB8	UNIPROT_sp_P61026;UNIPROT_tr_A0A2R8YDI9;UNIPROT_sp_Q92928;UNIPROT_tr_G3V196;UNIPROT_sp_P59190;UNIPROT_sp_P59190-2;UNIPROT_sp_Q92930;UNIPROT_sp_P61006;UNIPROT_sp_P61006-2;UNIPROT_sp_P62820;UNIPROT_sp_P51153;UNIPROT_sp_Q9H0U4;UNIPROT_tr_H0YLJ8;UNIPROT_tr_H0YNE9;UNIPROT_tr_E7END7;UNIPROT_tr_E9PLD0;UNIPROT_sp_P62820-2;UNIPROT_sp_P62820-3;UNIPROT_tr_H0YMN7;UNIPROT_tr_H0YL94;UNIPROT_tr_A0A2R8YFB8	2;1;1;1;1;1;1;1;1;1;1;1;1;1;1;1;1;1;1;1;1	2;1;1;1;1;1;1;1;1;1;1;1;1;1;1;1;1;1;1;1;1	2;1;1;1;1;1;1;1;1;1;1;1;1;1;1;1;1;1;1;1;1	RAB10_HUMAN Ras-related protein Rab-10 OS=Homo sapiens OX=9606 GN=RAB10 PE=1 SV=1;A0A2R8YDI9_HUMAN Ras-related protein Rab-15 OS=Homo sapiens OX=9606 GN=RAB15 PE=1 SV=1;RAB1C_HUMAN Putative Ras-related protein Rab-1C OS=Homo sapiens OX=9606 GN=RAB1C PE=5 S	21	2	2	2	0	0	0	0	0	0	0	0	0	0	0	0	0	0	0	0	0	0	0	0	2	0	0	0	0	0	0	0	0	1	0	0	0	0	0	0	0	0	0
667	UNIPROT_tr_F8WDR7;UNIPROT_tr_B4DXW1;UNIPROT_sp_P61158	UNIPROT_tr_F8WDR7;UNIPROT_tr_B4DXW1;UNIPROT_sp_P61158	4;4;4	4;4;4	4;4;4	F8WDR7_HUMAN Actin-like protein 3 (Fragment) OS=Homo sapiens OX=9606 GN=ACTR3 PE=1 SV=2;B4DXW1_HUMAN Actin-like protein 3 OS=Homo sapiens OX=9606 GN=ACTR3 PE=1 SV=1;ARP3_HUMAN Actin-related protein 3 OS=Homo sapiens OX=9606 GN=ACTR3 PE=1 SV=3	3	4	4	4	0	0	0	0	0	0	0	0	0	0	0	0	0	0	0	0	0	0	1	0	3	0	0	0	0	0	0	0	0	1	2	2	0	0	0	0	0	1	0
668	UNIPROT_sp_P84077;UNIPROT_sp_P61204;UNIPROT_tr_F5H423;UNIPROT_sp_P61204-2;UNIPROT_tr_C9J1Z8;UNIPROT_sp_P84085;UNIPROT_tr_F5H0C7;UNIPROT_tr_C9JPM4;UNIPROT_tr_C9JAK5;UNIPROT_sp_P18085	UNIPROT_sp_P84077;UNIPROT_sp_P61204;UNIPROT_tr_F5H423;UNIPROT_sp_P61204-2;UNIPROT_tr_C9J1Z8;UNIPROT_sp_P84085	3;3;3;2;2;2;1;1;1;1	3;3;3;2;2;2;1;1;1;1	3;3;3;2;2;2;1;1;1;1	ARF1_HUMAN ADP-ribosylation factor 1 OS=Homo sapiens OX=9606 GN=ARF1 PE=1 SV=2;ARF3_HUMAN ADP-ribosylation factor 3 OS=Homo sapiens OX=9606 GN=ARF3 PE=1 SV=2;F5H423_HUMAN Uncharacterized protein OS=Homo sapiens OX=9606 PE=3 SV=1;ARF3_HUMAN Isoform 2 of ADP	10	3	3	3	0	0	0	0	0	0	0	1	0	0	1	1	0	0	1	0	0	1	0	0	2	0	0	1	0	0	0	1	0	0	1	1	0	0	0	0	0	1	0
669	UNIPROT_sp_P61604;UNIPROT_tr_B8ZZ54;UNIPROT_tr_B8ZZL8;UNIPROT_tr_S4R3N1	UNIPROT_sp_P61604;UNIPROT_tr_B8ZZ54;UNIPROT_tr_B8ZZL8;UNIPROT_tr_S4R3N1	2;1;1;1	2;1;1;1	2;1;1;1	CH10_HUMAN 10 kDa heat shock protein, mitochondrial OS=Homo sapiens OX=9606 GN=HSPE1 PE=1 SV=2;B8ZZ54_HUMAN 10 kDa heat shock protein, mitochondrial OS=Homo sapiens OX=9606 GN=HSPE1 PE=1 SV=1;B8ZZL8_HUMAN 10 kDa heat shock protein, mitochondrial OS=Homo sa	4	2	2	2	0	0	0	0	1	0	0	0	0	0	0	0	0	0	0	0	0	0	0	0	1	0	0	0	0	0	0	0	0	1	0	1	0	0	0	0	0	0	0
670	UNIPROT_tr_F8VV32;UNIPROT_tr_A0A0B4J259;UNIPROT_sp_P61626	UNIPROT_tr_F8VV32;UNIPROT_tr_A0A0B4J259;UNIPROT_sp_P61626	1;1;1	1;1;1	1;1;1	F8VV32_HUMAN 1,4-beta-N-acetylmuramidase C OS=Homo sapiens OX=9606 GN=LYZ PE=1 SV=1;A0A0B4J259_HUMAN 1,4-beta-N-acetylmuramidase C OS=Homo sapiens OX=9606 GN=LYZ PE=1 SV=1;LYSC_HUMAN Lysozyme C OS=Homo sapiens OX=9606 GN=LYZ PE=1 SV=1	3	1	1	1	1	1	1	1	1	1	1	1	1	1	1	1	1	1	1	1	1	1	1	1	1	1	1	1	1	1	1	1	1	1	1	1	1	1	1	1	1	1	1
671	UNIPROT_sp_P61981	UNIPROT_sp_P61981	4	2	2	1433G_HUMAN 14-3-3 protein gamma OS=Homo sapiens OX=9606 GN=YWHAG PE=1 SV=2	1	4	2	2	0	0	0	1	1	0	1	0	0	0	0	1	1	1	0	1	1	0	0	1	3	0	0	0	2	1	2	2	2	3	3	2	2	1	1	2	1	1	2
672	UNIPROT_sp_P62258;UNIPROT_sp_P62258-2;UNIPROT_tr_K7EM20;UNIPROT_tr_B4DJF2;UNIPROT_tr_I3L3T1;UNIPROT_tr_I3L0W5	UNIPROT_sp_P62258;UNIPROT_sp_P62258-2;UNIPROT_tr_K7EM20	6;5;4;2;2;1	4;3;3;1;1;1	4;3;3;1;1;1	1433E_HUMAN 14-3-3 protein epsilon OS=Homo sapiens OX=9606 GN=YWHAE PE=1 SV=1;1433E_HUMAN Isoform SV of 14-3-3 protein epsilon OS=Homo sapiens OX=9606 GN=YWHAE;K7EM20_HUMAN 14-3-3 protein epsilon (Fragment) OS=Homo sapiens OX=9606 GN=YWHAE PE=1 SV=1	6	6	4	4	0	0	0	2	1	0	1	0	0	0	0	1	1	1	1	1	1	0	0	1	3	0	0	0	3	2	3	3	2	5	4	3	2	1	1	3	1	1	1
673	UNIPROT_sp_P62328	UNIPROT_sp_P62328	4	4	4	TYB4_HUMAN Thymosin beta-4 OS=Homo sapiens OX=9606 GN=TMSB4X PE=1 SV=2	1	4	4	4	2	4	4	4	3	4	4	2	3	4	4	3	2	4	4	4	3	4	4	2	3	3	3	3	0	3	3	2	2	3	2	3	2	2	2	2	2	2	2
674	UNIPROT_sp_P62805	UNIPROT_sp_P62805	5	5	5	H4_HUMAN Histone H4 OS=Homo sapiens OX=9606 GN=H4C1 PE=1 SV=2	1	5	5	5	1	1	2	2	4	2	3	0	2	3	2	4	3	2	2	3	3	2	2	2	5	2	1	1	2	3	2	3	0	4	4	4	1	2	1	4	4	3	4
675	UNIPROT_sp_P62937;UNIPROT_sp_P62937-2;UNIPROT_tr_F8WE65;UNIPROT_tr_C9J5S7;UNIPROT_tr_A0A7I2V5J5;UNIPROT_tr_A0A7I2V4V1;UNIPROT_tr_E5RIZ5	UNIPROT_sp_P62937;UNIPROT_sp_P62937-2;UNIPROT_tr_F8WE65;UNIPROT_tr_C9J5S7	8;5;5;5;3;2;1	8;5;5;5;3;2;1	8;5;5;5;3;2;1	PPIA_HUMAN Peptidyl-prolyl cis-trans isomerase A OS=Homo sapiens OX=9606 GN=PPIA PE=1 SV=2;PPIA_HUMAN Isoform 2 of Peptidyl-prolyl cis-trans isomerase A OS=Homo sapiens OX=9606 GN=PPIA;F8WE65_HUMAN Peptidyl-prolyl cis-trans isomerase OS=Homo sapiens OX=960	7	8	8	8	4	4	4	3	1	6	3	2	3	3	6	3	3	3	6	4	4	5	5	1	7	3	2	3	1	2	1	3	2	2	4	4	3	3	2	2	3	4	4
676	UNIPROT_sp_P62942;UNIPROT_tr_Q1JUQ3;UNIPROT_tr_Q5W0X3;UNIPROT_tr_Q1JUQ5;UNIPROT_tr_A0A087WZM5;UNIPROT_tr_A0A087WTS4;UNIPROT_tr_F6T7Q3;UNIPROT_tr_A0A087WV48;UNIPROT_tr_A0A7I2V3S6	UNIPROT_sp_P62942;UNIPROT_tr_Q1JUQ3;UNIPROT_tr_Q5W0X3;UNIPROT_tr_Q1JUQ5;UNIPROT_tr_A0A087WZM5;UNIPROT_tr_A0A087WTS4;UNIPROT_tr_F6T7Q3;UNIPROT_tr_A0A087WV48;UNIPROT_tr_A0A7I2V3S6	2;1;1;1;1;1;1;1;1	2;1;1;1;1;1;1;1;1	2;1;1;1;1;1;1;1;1	FKB1A_HUMAN Peptidyl-prolyl cis-trans isomerase FKBP1A OS=Homo sapiens OX=9606 GN=FKBP1A PE=1 SV=2;Q1JUQ3_HUMAN FK506 binding protein12 OS=Homo sapiens OX=9606 GN=FKBP1A PE=2 SV=1;Q5W0X3_HUMAN Peptidylprolyl isomerase OS=Homo sapiens OX=9606 GN=FKBP1A PE=1	9	2	2	2	0	0	0	0	0	1	0	0	0	0	1	0	0	0	1	1	1	1	1	0	0	0	0	0	0	2	0	1	1	1	2	2	0	1	0	1	1	2	1
677	UNIPROT_sp_P63104;UNIPROT_tr_B0AZS6;UNIPROT_sp_P63104-2;UNIPROT_tr_E7EX29;UNIPROT_tr_B7Z2E6;UNIPROT_tr_H0YB80;UNIPROT_tr_E7ESK7;UNIPROT_tr_E5RGE1;UNIPROT_tr_E5RIR4;UNIPROT_tr_E9PD24;UNIPROT_tr_E7EVZ2	UNIPROT_sp_P63104;UNIPROT_tr_B0AZS6;UNIPROT_sp_P63104-2;UNIPROT_tr_E7EX29;UNIPROT_tr_B7Z2E6;UNIPROT_tr_H0YB80	8;6;6;6;5;5;3;2;2;2;2	8;6;6;6;5;5;3;2;2;2;2	6;5;5;4;4;4;2;1;1;1;1	1433Z_HUMAN 14-3-3 protein zeta/delta OS=Homo sapiens OX=9606 GN=YWHAZ PE=1 SV=1;B0AZS6_HUMAN 14-3-3 protein zeta/delta OS=Homo sapiens OX=9606 GN=YWHAZ PE=1 SV=1;1433Z_HUMAN Isoform 2 of 14-3-3 protein zeta/delta OS=Homo sapiens OX=9606 GN=YWHAZ;E7EX29_HU	11	8	8	6	0	1	0	2	1	1	2	1	0	0	2	3	2	2	2	3	2	1	3	1	7	0	1	2	3	2	2	5	3	5	6	4	2	4	2	3	3	3	5
678	UNIPROT_tr_F8VXL2;UNIPROT_tr_F8VRV5;UNIPROT_sp_P63167	UNIPROT_tr_F8VXL2;UNIPROT_tr_F8VRV5;UNIPROT_sp_P63167	1;1;1	1;1;1	1;1;1	F8VXL2_HUMAN Dynein light chain OS=Homo sapiens OX=9606 GN=DYNLL1 PE=1 SV=1;F8VRV5_HUMAN Dynein light chain OS=Homo sapiens OX=9606 GN=DYNLL1 PE=1 SV=1;DYL1_HUMAN Dynein light chain 1, cytoplasmic OS=Homo sapiens OX=9606 GN=DYNLL1 PE=1 SV=1	3	1	1	1	0	0	0	0	0	0	0	0	0	0	0	0	0	0	0	0	0	0	0	0	1	0	0	0	0	0	0	0	0	0	0	0	0	0	0	0	0	0	0
679	UNIPROT_sp_P63316;UNIPROT_tr_C9JDI3	UNIPROT_sp_P63316;UNIPROT_tr_C9JDI3	6;3	6;3	6;3	TNNC1_HUMAN Troponin C, slow skeletal and cardiac muscles OS=Homo sapiens OX=9606 GN=TNNC1 PE=1 SV=1;C9JDI3_HUMAN Troponin C, slow skeletal and cardiac muscles (Fragment) OS=Homo sapiens OX=9606 GN=TNNC1 PE=1 SV=1	2	6	6	6	0	0	0	0	2	1	0	0	0	0	0	0	0	0	0	0	0	0	0	0	0	0	0	0	0	0	0	0	0	6	0	0	0	0	0	0	0	0	0
680	UNIPROT_sp_P68032;UNIPROT_sp_P68133;UNIPROT_sp_P62736;UNIPROT_sp_P63267;UNIPROT_tr_A6NL76;UNIPROT_sp_P63267-2;UNIPROT_tr_C9JFL5;UNIPROT_tr_F6UVQ4;UNIPROT_tr_F6QUT6;UNIPROT_tr_F8WB63;UNIPROT_tr_B8ZZJ2	UNIPROT_sp_P68032;UNIPROT_sp_P68133;UNIPROT_sp_P62736;UNIPROT_sp_P63267;UNIPROT_tr_A6NL76;UNIPROT_sp_P63267-2	16;15;14;13;11;10;6;6;6;5;5	7;6;6;5;4;4;2;2;2;1;1	7;6;6;5;4;4;2;2;2;1;1	ACTC_HUMAN Actin, alpha cardiac muscle 1 OS=Homo sapiens OX=9606 GN=ACTC1 PE=1 SV=1;ACTS_HUMAN Actin, alpha skeletal muscle OS=Homo sapiens OX=9606 GN=ACTA1 PE=1 SV=1;ACTA_HUMAN Actin, aortic smooth muscle OS=Homo sapiens OX=9606 GN=ACTA2 PE=1 SV=1;ACTH_HU	11	16	7	7	8	10	10	10	11	15	12	9	10	9	11	11	10	10	12	11	10	8	9	9	10	10	9	9	6	7	7	7	7	11	9	10	8	7	8	9	9	9	7
681	UNIPROT_tr_A0A7I2V3H3;UNIPROT_tr_A0A7I2V5N4;UNIPROT_tr_A0A7I2V659;UNIPROT_tr_A0A087WVQ9;UNIPROT_sp_Q5VTE0;UNIPROT_sp_P68104;UNIPROT_tr_A0A087WV01;UNIPROT_sp_Q05639;UNIPROT_tr_A0A2U3TZH3;UNIPROT_tr_A6PW80;UNIPROT_tr_Q5JR01;UNIPROT_tr_A0A2R8Y660;UNIPROT_tr_A0A2R8Y488;UNIPROT_tr_A0A6Q8PFK6;UNIPROT_tr_A0A2R8YDN5	UNIPROT_tr_A0A7I2V3H3;UNIPROT_tr_A0A7I2V5N4;UNIPROT_tr_A0A7I2V659;UNIPROT_tr_A0A087WVQ9;UNIPROT_sp_Q5VTE0;UNIPROT_sp_P68104;UNIPROT_tr_A0A087WV01;UNIPROT_sp_Q05639;UNIPROT_tr_A0A2U3TZH3	6;6;6;6;6;6;4;4;4;2;2;2;2;1;1	6;6;6;6;6;6;4;4;4;2;2;2;2;1;1	6;6;6;6;6;6;4;4;4;2;2;2;2;1;1	A0A7I2V3H3_HUMAN Elongation factor 1-alpha 1 OS=Homo sapiens OX=9606 GN=EEF1A1 PE=4 SV=1;A0A7I2V5N4_HUMAN Elongation factor 1-alpha 1 OS=Homo sapiens OX=9606 GN=EEF1A1 PE=4 SV=1;A0A7I2V659_HUMAN Elongation factor 1-alpha 1 OS=Homo sapiens OX=9606 GN=EEF1A1	15	6	6	6	0	1	0	0	1	1	0	0	1	0	2	1	1	0	0	0	0	0	0	0	6	1	0	1	1	0	1	0	0	1	1	1	0	0	0	0	0	0	3
683	UNIPROT_sp_P68366-2;UNIPROT_sp_P68366;UNIPROT_tr_C9JEV8;UNIPROT_tr_C9JQ00;UNIPROT_tr_C9JJQ8;UNIPROT_tr_C9JDL2	UNIPROT_sp_P68366-2;UNIPROT_sp_P68366	9;9;4;4;4;3	9;9;4;4;4;3	3;3;2;2;2;1	TBA4A_HUMAN Isoform 2 of Tubulin alpha-4A chain OS=Homo sapiens OX=9606 GN=TUBA4A;TBA4A_HUMAN Tubulin alpha-4A chain OS=Homo sapiens OX=9606 GN=TUBA4A PE=1 SV=1	6	9	9	3	1	0	0	0	1	0	0	1	0	0	2	0	0	0	1	1	0	0	0	0	9	2	0	1	0	1	0	3	0	1	2	2	0	0	0	0	0	1	5
684	UNIPROT_sp_P68371;UNIPROT_sp_P04350;UNIPROT_tr_M0R2D3;UNIPROT_tr_M0QY85;UNIPROT_tr_M0QZL7;UNIPROT_tr_M0QYM7;UNIPROT_tr_M0R278;UNIPROT_tr_M0R0X0;UNIPROT_tr_M0QY37;UNIPROT_tr_M0QX14	UNIPROT_sp_P68371;UNIPROT_sp_P04350	14;10;3;2;2;2;2;1;1;1	5;4;2;1;1;2;1;1;1;1	2;1;1;1;1;1;1;1;1;1	TBB4B_HUMAN Tubulin beta-4B chain OS=Homo sapiens OX=9606 GN=TUBB4B PE=1 SV=1;TBB4A_HUMAN Tubulin beta-4A chain OS=Homo sapiens OX=9606 GN=TUBB4A PE=1 SV=2	10	14	5	2	1	2	0	1	2	2	2	2	2	0	3	0	2	1	1	1	0	3	1	1	13	2	2	2	1	2	0	5	0	1	1	3	0	1	0	0	0	2	4
685	UNIPROT_sp_P68871;UNIPROT_tr_A0A2R8Y7R2;UNIPROT_tr_F8W6P5;UNIPROT_tr_A0A0J9YWK4	UNIPROT_sp_P68871;UNIPROT_tr_A0A2R8Y7R2;UNIPROT_tr_F8W6P5	12;8;7;2	12;8;7;2	5;3;3;1	HBB_HUMAN Hemoglobin subunit beta OS=Homo sapiens OX=9606 GN=HBB PE=1 SV=2;A0A2R8Y7R2_HUMAN Hemoglobin subunit beta OS=Homo sapiens OX=9606 GN=HBB PE=1 SV=1;F8W6P5_HUMAN Hemoglobin subunit beta (Fragment) OS=Homo sapiens OX=9606 GN=HBB PE=1 SV=1	4	12	12	5	9	9	9	12	10	10	10	9	10	10	10	10	10	10	10	11	10	10	10	10	10	9	10	8	9	10	9	11	10	10	10	11	9	10	10	10	9	10	11
686	UNIPROT_sp_P69891;UNIPROT_tr_A0A2R8Y7X9;UNIPROT_sp_P69892;CON__P02070;UNIPROT_sp_P02100;UNIPROT_tr_E9PBW4	UNIPROT_sp_P69891;UNIPROT_tr_A0A2R8Y7X9;UNIPROT_sp_P69892	5;5;4;2;2;1	4;4;3;1;1;1	4;4;3;1;1;1	HBG1_HUMAN Hemoglobin subunit gamma-1 OS=Homo sapiens OX=9606 GN=HBG1 PE=1 SV=2;A0A2R8Y7X9_HUMAN GLOBIN domain-containing protein OS=Homo sapiens OX=9606 PE=3 SV=1;HBG2_HUMAN Hemoglobin subunit gamma-2 OS=Homo sapiens OX=9606 GN=HBG2 PE=1 SV=2	6	5	4	4	1	1	1	4	1	1	1	0	1	1	1	1	1	1	1	1	1	1	1	1	1	1	1	1	1	1	1	1	1	1	1	1	1	1	1	1	1	1	1
687	UNIPROT_sp_P69905;UNIPROT_tr_A0A2R8Y7C0;UNIPROT_sp_P02008	UNIPROT_sp_P69905;UNIPROT_tr_A0A2R8Y7C0	8;7;1	8;7;1	1;1;0	HBA_HUMAN Hemoglobin subunit alpha OS=Homo sapiens OX=9606 GN=HBA1 PE=1 SV=2;A0A2R8Y7C0_HUMAN Hemoglobin subunit alpha (Fragment) OS=Homo sapiens OX=9606 GN=HBA2 PE=1 SV=1	3	8	8	1	6	6	6	8	8	6	7	7	8	4	7	8	8	8	6	5	7	8	8	7	5	5	5	6	6	8	8	8	7	7	8	8	8	8	8	8	6	8	8
688	UNIPROT_tr_Q5TA02;UNIPROT_sp_P78417-3;UNIPROT_sp_P78417;UNIPROT_tr_Q5TA01;UNIPROT_sp_P78417-2	UNIPROT_tr_Q5TA02;UNIPROT_sp_P78417-3;UNIPROT_sp_P78417	3;3;3;1;1	3;3;3;1;1	3;3;3;1;1	Q5TA02_HUMAN Glutathione-dependent dehydroascorbate reductase (Fragment) OS=Homo sapiens OX=9606 GN=GSTO1 PE=1 SV=1;GSTO1_HUMAN Isoform 3 of Glutathione S-transferase omega-1 OS=Homo sapiens OX=9606 GN=GSTO1;GSTO1_HUMAN Glutathione S-transferase omega-1 OS	5	3	3	3	0	1	1	3	2	3	1	1	3	2	3	1	2	3	3	3	3	2	3	3	0	0	2	2	2	2	2	2	2	3	3	3	1	1	2	3	1	2	3
689	UNIPROT_sp_P80108;UNIPROT_sp_P80108-2	UNIPROT_sp_P80108	28;2	28;2	28;2	PHLD_HUMAN Phosphatidylinositol-glycan-specific phospholipase D OS=Homo sapiens OX=9606 GN=GPLD1 PE=1 SV=3	2	28	28	28	20	19	17	25	24	19	19	22	22	24	22	25	23	23	24	21	23	25	18	26	23	23	25	23	26	26	23	26	26	24	25	27	23	27	25	22	24	26	23
690	UNIPROT_sp_P80188;UNIPROT_sp_P80188-2;UNIPROT_tr_X6R8F3	UNIPROT_sp_P80188;UNIPROT_sp_P80188-2;UNIPROT_tr_X6R8F3	6;6;6	6;6;6	6;6;6	NGAL_HUMAN Neutrophil gelatinase-associated lipocalin OS=Homo sapiens OX=9606 GN=LCN2 PE=1 SV=2;NGAL_HUMAN Isoform 2 of Neutrophil gelatinase-associated lipocalin OS=Homo sapiens OX=9606 GN=LCN2;X6R8F3_HUMAN Neutrophil gelatinase-associated lipocalin OS=Ho	3	6	6	6	1	1	2	1	1	1	3	2	5	1	4	2	3	4	3	3	4	2	4	3	1	2	1	2	3	4	4	2	2	4	5	6	3	3	4	2	2	3	3
691	UNIPROT_tr_E9PKG6;UNIPROT_sp_P80303-2;UNIPROT_sp_P80303;UNIPROT_tr_Q2L696;UNIPROT_tr_E9PLR0;UNIPROT_tr_E9PLE9;UNIPROT_tr_A0A2R8Y6G7;UNIPROT_tr_H0YD18;UNIPROT_tr_H0YEG8	UNIPROT_tr_E9PKG6;UNIPROT_sp_P80303-2;UNIPROT_sp_P80303;UNIPROT_tr_Q2L696;UNIPROT_tr_E9PLR0;UNIPROT_tr_E9PLE9;UNIPROT_tr_A0A2R8Y6G7	4;4;4;3;2;2;2;1;1	4;4;4;3;2;2;2;1;1	4;4;4;3;2;2;2;1;1	E9PKG6_HUMAN Nucleobindin-2 OS=Homo sapiens OX=9606 GN=NUCB2 PE=1 SV=2;NUCB2_HUMAN Isoform 2 of Nucleobindin-2 OS=Homo sapiens OX=9606 GN=NUCB2;NUCB2_HUMAN Nucleobindin-2 OS=Homo sapiens OX=9606 GN=NUCB2 PE=1 SV=3;Q2L696_HUMAN Nucb2 splice variant OS=Homo	9	4	4	4	0	0	0	0	0	0	0	0	0	0	0	0	0	0	0	0	0	0	0	0	0	0	0	0	0	0	0	0	0	0	0	0	0	0	0	0	0	1	0
692	UNIPROT_sp_P80511	UNIPROT_sp_P80511	2	2	2	S10AC_HUMAN Protein S100-A12 OS=Homo sapiens OX=9606 GN=S100A12 PE=1 SV=2	1	2	2	2	0	0	0	0	0	0	1	0	0	1	0	0	1	1	1	1	1	0	1	1	0	1	0	0	0	1	0	1	0	1	2	2	0	0	1	1	1	1	2
693	UNIPROT_sp_P80748	UNIPROT_sp_P80748	4	4	3	LV321_HUMAN Immunoglobulin lambda variable 3-21 OS=Homo sapiens OX=9606 GN=IGLV3-21 PE=1 SV=2	1	4	4	3	1	1	0	1	0	1	0	0	1	1	1	3	1	1	1	1	0	1	0	1	1	0	1	0	2	1	1	2	2	1	2	1	1	1	1	4	2	1	2
694	UNIPROT_sp_P81605;UNIPROT_sp_P81605-2	UNIPROT_sp_P81605;UNIPROT_sp_P81605-2	4;2	4;2	4;2	DCD_HUMAN Dermcidin OS=Homo sapiens OX=9606 GN=DCD PE=1 SV=2;DCD_HUMAN Isoform 2 of Dermcidin OS=Homo sapiens OX=9606 GN=DCD	2	4	4	4	2	2	2	2	1	1	2	1	0	2	1	0	1	0	1	0	1	1	1	0	2	1	1	2	3	1	1	0	2	2	2	1	2	1	2	0	1	2	1
695	UNIPROT_sp_P98160;UNIPROT_tr_A0A3B3IT11;UNIPROT_tr_A0A0U1RQT3	UNIPROT_sp_P98160	31;4;3	31;4;3	31;4;3	PGBM_HUMAN Basement membrane-specific heparan sulfate proteoglycan core protein OS=Homo sapiens OX=9606 GN=HSPG2 PE=1 SV=4	3	31	31	31	9	8	12	12	13	12	9	10	13	11	8	11	11	16	13	11	10	12	12	15	14	13	13	8	14	14	8	15	12	20	14	14	10	7	12	13	6	10	13
696	UNIPROT_tr_C9JFR7;UNIPROT_sp_P99999	UNIPROT_tr_C9JFR7;UNIPROT_sp_P99999	4;4	4;4	3;3	C9JFR7_HUMAN Cytochrome c (Fragment) OS=Homo sapiens OX=9606 GN=CYCS PE=1 SV=1;CYC_HUMAN Cytochrome c OS=Homo sapiens OX=9606 GN=CYCS PE=1 SV=2	2	4	4	3	1	1	1	2	2	2	1	0	1	1	1	1	1	1	1	1	1	1	1	1	1	1	1	1	1	1	1	2	1	3	2	3	1	1	1	1	1	2	1
697	UNIPROT_sp_Q00610-2;UNIPROT_sp_Q00610;UNIPROT_tr_A0A087WVQ6;UNIPROT_tr_J3KS13	UNIPROT_sp_Q00610-2;UNIPROT_sp_Q00610;UNIPROT_tr_A0A087WVQ6	5;5;5;2	5;5;5;2	5;5;5;2	CLH1_HUMAN Isoform 2 of Clathrin heavy chain 1 OS=Homo sapiens OX=9606 GN=CLTC;CLH1_HUMAN Clathrin heavy chain 1 OS=Homo sapiens OX=9606 GN=CLTC PE=1 SV=5;A0A087WVQ6_HUMAN Clathrin heavy chain OS=Homo sapiens OX=9606 GN=CLTC PE=1 SV=1	4	5	5	5	0	0	0	0	0	0	0	0	0	0	0	0	0	0	0	0	0	0	0	0	5	0	0	0	0	0	0	0	0	1	0	0	0	0	0	0	0	0	0
698	UNIPROT_sp_Q00796;UNIPROT_sp_Q00796-2;UNIPROT_tr_H0YKB3;UNIPROT_tr_A0A6I8PIS1;UNIPROT_tr_A0A6I8PRA7	UNIPROT_sp_Q00796;UNIPROT_sp_Q00796-2;UNIPROT_tr_H0YKB3;UNIPROT_tr_A0A6I8PIS1	3;2;2;2;1	3;2;2;2;1	3;2;2;2;1	DHSO_HUMAN Sorbitol dehydrogenase OS=Homo sapiens OX=9606 GN=SORD PE=1 SV=4;DHSO_HUMAN Isoform 2 of Sorbitol dehydrogenase OS=Homo sapiens OX=9606 GN=SORD;H0YKB3_HUMAN Sorbitol dehydrogenase OS=Homo sapiens OX=9606 GN=SORD PE=1 SV=1;A0A6I8PIS1_HUMAN Sorbit	5	3	3	3	0	0	0	2	0	2	0	0	0	0	0	0	0	0	0	0	0	0	0	0	0	0	2	0	0	0	0	0	2	2	1	2	0	0	0	0	0	0	0
699	UNIPROT_sp_Q00872-2;UNIPROT_sp_Q00872-4;UNIPROT_tr_G3V1V7;UNIPROT_sp_Q00872-5;UNIPROT_sp_Q00872-3;UNIPROT_sp_Q00872-9;UNIPROT_tr_F8VZE0;UNIPROT_sp_Q00872-8;UNIPROT_sp_Q00872-7;UNIPROT_sp_Q00872;UNIPROT_sp_Q00872-10;UNIPROT_tr_F8VZY0;UNIPROT_sp_Q00872-6;UNIPROT_sp_Q14324	UNIPROT_sp_Q00872-2;UNIPROT_sp_Q00872-4;UNIPROT_tr_G3V1V7;UNIPROT_sp_Q00872-5;UNIPROT_sp_Q00872-3;UNIPROT_sp_Q00872-9;UNIPROT_tr_F8VZE0;UNIPROT_sp_Q00872-8;UNIPROT_sp_Q00872-7;UNIPROT_sp_Q00872;UNIPROT_sp_Q00872-10;UNIPROT_tr_F8VZY0;UNIPROT_sp_Q00872-6	4;4;2;2;2;2;2;2;2;2;2;2;2;1	4;4;2;2;2;2;2;2;2;2;2;2;2;1	4;4;2;2;2;2;2;2;2;2;2;2;2;1	MYPC1_HUMAN Isoform 2 of Myosin-binding protein C, slow-type OS=Homo sapiens OX=9606 GN=MYBPC1;MYPC1_HUMAN Isoform 4 of Myosin-binding protein C, slow-type OS=Homo sapiens OX=9606 GN=MYBPC1;G3V1V7_HUMAN Myosin binding protein C, slow type, isoform CRA_e OS	14	4	4	4	0	0	0	0	0	0	0	0	0	0	1	0	0	0	0	0	0	0	0	0	0	0	0	0	0	0	0	0	0	4	0	0	0	0	0	0	0	0	0
700	UNIPROT_sp_Q01459	UNIPROT_sp_Q01459	6	6	6	DIAC_HUMAN Di-N-acetylchitobiase OS=Homo sapiens OX=9606 GN=CTBS PE=1 SV=1	1	6	6	6	1	2	0	1	2	1	0	2	0	0	2	3	1	2	1	1	1	0	2	3	3	1	0	2	4	3	4	3	3	4	3	3	5	3	4	3	3	5	4
701	UNIPROT_sp_Q01469	UNIPROT_sp_Q01469	2	2	2	FABP5_HUMAN Fatty acid-binding protein 5 OS=Homo sapiens OX=9606 GN=FABP5 PE=1 SV=3	1	2	2	2	1	1	1	1	0	0	0	0	0	0	1	0	1	0	0	0	0	0	0	0	2	1	1	0	0	0	1	0	0	0	0	1	0	0	0	0	0	0	0
702	UNIPROT_sp_Q01518;UNIPROT_tr_Q5T0R7;UNIPROT_tr_Q5T0R6;UNIPROT_tr_Q5T0R5;UNIPROT_tr_Q5T0R4;UNIPROT_tr_Q5T0R3;UNIPROT_tr_Q5T0R2;UNIPROT_tr_Q5T0R1;UNIPROT_sp_Q01518-2;UNIPROT_tr_Q5T0R9	UNIPROT_sp_Q01518;UNIPROT_tr_Q5T0R7;UNIPROT_tr_Q5T0R6;UNIPROT_tr_Q5T0R5;UNIPROT_tr_Q5T0R4;UNIPROT_tr_Q5T0R3;UNIPROT_tr_Q5T0R2;UNIPROT_tr_Q5T0R1;UNIPROT_sp_Q01518-2;UNIPROT_tr_Q5T0R9	5;4;4;4;4;4;4;4;4;3	5;4;4;4;4;4;4;4;4;3	5;4;4;4;4;4;4;4;4;3	CAP1_HUMAN Adenylyl cyclase-associated protein 1 OS=Homo sapiens OX=9606 GN=CAP1 PE=1 SV=5;Q5T0R7_HUMAN Adenylyl cyclase-associated protein 1 (Fragment) OS=Homo sapiens OX=9606 GN=CAP1 PE=1 SV=1;Q5T0R6_HUMAN Adenylyl cyclase-associated protein 1 (Fragment)	10	5	5	5	0	0	0	0	0	0	0	1	2	0	1	1	0	0	1	1	0	1	1	0	3	0	0	1	0	2	0	3	1	1	5	4	0	1	0	1	1	4	3
703	UNIPROT_tr_E9PC41;UNIPROT_sp_Q01638-2;UNIPROT_sp_Q01638;UNIPROT_sp_Q01638-4;UNIPROT_sp_Q01638-3	UNIPROT_tr_E9PC41;UNIPROT_sp_Q01638-2;UNIPROT_sp_Q01638;UNIPROT_sp_Q01638-4;UNIPROT_sp_Q01638-3	2;2;2;1;1	2;2;2;1;1	2;2;2;1;1	E9PC41_HUMAN Interleukin-1 receptor-like 1 OS=Homo sapiens OX=9606 GN=IL1RL1 PE=1 SV=1;ILRL1_HUMAN Isoform B of Interleukin-1 receptor-like 1 OS=Homo sapiens OX=9606 GN=IL1RL1;ILRL1_HUMAN Interleukin-1 receptor-like 1 OS=Homo sapiens OX=9606 GN=IL1RL1 PE=1	5	2	2	2	0	0	0	0	0	0	0	0	0	0	0	0	0	0	0	0	0	0	0	0	0	0	0	0	0	0	0	0	0	2	0	0	0	0	0	0	0	0	0
704	UNIPROT_tr_E9PJ32;UNIPROT_sp_Q01995;UNIPROT_tr_H0YCU9	UNIPROT_tr_E9PJ32;UNIPROT_sp_Q01995;UNIPROT_tr_H0YCU9	3;3;2	3;3;2	3;3;2	E9PJ32_HUMAN Transgelin (Fragment) OS=Homo sapiens OX=9606 GN=TAGLN PE=1 SV=1;TAGL_HUMAN Transgelin OS=Homo sapiens OX=9606 GN=TAGLN PE=1 SV=4;H0YCU9_HUMAN Transgelin (Fragment) OS=Homo sapiens OX=9606 GN=TAGLN PE=1 SV=1	3	3	3	3	0	0	0	0	0	0	0	0	0	0	0	0	0	0	0	1	0	0	0	0	0	0	0	1	0	1	0	0	0	0	0	1	0	0	0	0	0	0	0
705	UNIPROT_sp_Q02383	UNIPROT_sp_Q02383	8	5	5	SEMG2_HUMAN Semenogelin-2 OS=Homo sapiens OX=9606 GN=SEMG2 PE=1 SV=1	1	8	5	5	0	4	0	0	0	1	1	0	0	0	0	0	1	7	0	0	0	0	2	0	6	0	0	6	0	0	1	0	1	0	1	1	6	0	3	0	0	0	0
706	UNIPROT_sp_Q02413;UNIPROT_sp_Q02413-2	UNIPROT_sp_Q02413	15;5	15;5	15;5	DSG1_HUMAN Desmoglein-1 OS=Homo sapiens OX=9606 GN=DSG1 PE=1 SV=2	2	15	15	15	1	3	1	1	1	2	1	0	0	0	2	2	0	0	0	0	0	0	0	0	15	4	3	3	1	0	4	0	1	0	4	0	3	0	0	0	0	0	0
707	UNIPROT_tr_A0A3B3ISU0;UNIPROT_sp_Q02487-2;UNIPROT_sp_Q02487	UNIPROT_tr_A0A3B3ISU0;UNIPROT_sp_Q02487-2;UNIPROT_sp_Q02487	7;7;7	6;6;6	6;6;6	A0A3B3ISU0_HUMAN Desmocollin-2 OS=Homo sapiens OX=9606 GN=DSC2 PE=1 SV=1;DSC2_HUMAN Isoform 2B of Desmocollin-2 OS=Homo sapiens OX=9606 GN=DSC2;DSC2_HUMAN Desmocollin-2 OS=Homo sapiens OX=9606 GN=DSC2 PE=1 SV=1	3	7	6	6	1	0	0	0	0	0	0	0	0	1	0	1	0	0	1	0	0	0	1	1	7	0	1	1	1	0	0	1	1	1	0	0	0	0	0	1	0	0	0
708	UNIPROT_sp_Q02818;UNIPROT_tr_C9JKZ2;UNIPROT_tr_H7BZI1;UNIPROT_tr_C9JBD3;UNIPROT_tr_C9J3C1	UNIPROT_sp_Q02818;UNIPROT_tr_C9JKZ2;UNIPROT_tr_H7BZI1	16;9;9;2;2	16;9;9;2;2	16;9;9;2;2	NUCB1_HUMAN Nucleobindin-1 OS=Homo sapiens OX=9606 GN=NUCB1 PE=1 SV=4;C9JKZ2_HUMAN Nucleobindin-1 (Fragment) OS=Homo sapiens OX=9606 GN=NUCB1 PE=1 SV=8;H7BZI1_HUMAN Nucleobindin-1 (Fragment) OS=Homo sapiens OX=9606 GN=NUCB1 PE=1 SV=1	5	16	16	16	1	3	4	8	1	3	3	2	2	3	2	4	2	3	1	1	2	5	4	5	2	1	4	3	3	6	4	5	3	13	8	8	3	1	4	3	2	11	0
709	UNIPROT_sp_Q03154;UNIPROT_sp_Q03154-2;UNIPROT_sp_Q03154-3;UNIPROT_tr_A0A1B0GW23;UNIPROT_sp_Q03154-4;UNIPROT_tr_A0A1B0GU86;UNIPROT_tr_C9JMV9;UNIPROT_tr_A0A1B0GVA5;UNIPROT_tr_A0A1B0GV31;UNIPROT_tr_F8WC59;UNIPROT_tr_C9JYZ0;UNIPROT_tr_A0A1B0GTG3;UNIPROT_tr_A0A1B0GVZ3;UNIPROT_tr_A0A1B0GVG0;UNIPROT_tr_A0A1B0GU36;UNIPROT_tr_A0A1B0GUT4	UNIPROT_sp_Q03154;UNIPROT_sp_Q03154-2;UNIPROT_sp_Q03154-3;UNIPROT_tr_A0A1B0GW23;UNIPROT_sp_Q03154-4;UNIPROT_tr_A0A1B0GU86;UNIPROT_tr_C9JMV9;UNIPROT_tr_A0A1B0GVA5;UNIPROT_tr_A0A1B0GV31	12;11;11;11;10;10;10;6;6;5;4;3;1;1;1;1	12;11;11;11;10;10;10;6;6;5;4;3;1;1;1;1	12;11;11;11;10;10;10;6;6;5;4;3;1;1;1;1	ACY1_HUMAN Aminoacylase-1 OS=Homo sapiens OX=9606 GN=ACY1 PE=1 SV=1;ACY1_HUMAN Isoform 2 of Aminoacylase-1 OS=Homo sapiens OX=9606 GN=ACY1;ACY1_HUMAN Isoform 3 of Aminoacylase-1 OS=Homo sapiens OX=9606 GN=ACY1;A0A1B0GW23_HUMAN N-acyl-L-amino-acid amidohydr	16	12	12	12	0	0	0	5	0	2	0	0	0	0	0	0	0	0	0	0	0	0	0	0	0	0	1	0	1	3	1	1	8	12	9	8	1	0	3	1	0	3	0
710	UNIPROT_sp_Q03164-2;UNIPROT_sp_Q03164;UNIPROT_sp_Q03164-3;UNIPROT_tr_E9PR05;UNIPROT_tr_A0A3B3ITT7;UNIPROT_tr_H0YEU4;UNIPROT_tr_H7C5V8;UNIPROT_tr_H7C5W4;UNIPROT_tr_A0A3B3ITZ1	UNIPROT_sp_Q03164-2;UNIPROT_sp_Q03164;UNIPROT_sp_Q03164-3;UNIPROT_tr_E9PR05	3;3;3;2;1;1;1;1;1	3;3;3;2;1;1;1;1;1	3;3;3;2;1;1;1;1;1	KMT2A_HUMAN Isoform 2 of Histone-lysine N-methyltransferase 2A OS=Homo sapiens OX=9606 GN=KMT2A;KMT2A_HUMAN Histone-lysine N-methyltransferase 2A OS=Homo sapiens OX=9606 GN=KMT2A PE=1 SV=5;KMT2A_HUMAN Isoform 3 of Histone-lysine N-methyltransferase 2A OS=H	9	3	3	3	1	1	1	1	0	1	1	0	1	1	0	1	0	1	1	1	0	1	1	1	0	0	1	0	1	1	1	1	1	1	1	1	1	1	1	1	1	1	0
711	UNIPROT_tr_B1AKG0;UNIPROT_sp_Q03591;UNIPROT_tr_A0A3B3ISW6;UNIPROT_sp_P36980-2;UNIPROT_tr_V9GYE7;UNIPROT_sp_P36980;UNIPROT_tr_A0A3B3IQ51	UNIPROT_tr_B1AKG0;UNIPROT_sp_Q03591	3;3;1;1;1;1;1	1;1;1;1;1;1;1	1;1;1;1;1;1;1	B1AKG0_HUMAN Complement factor H-related protein 1 OS=Homo sapiens OX=9606 GN=CFHR1 PE=1 SV=1;FHR1_HUMAN Complement factor H-related protein 1 OS=Homo sapiens OX=9606 GN=CFHR1 PE=1 SV=2	7	3	1	1	2	2	2	2	2	2	2	2	2	2	2	2	2	2	2	2	2	2	2	2	2	2	2	2	3	3	3	3	3	3	3	3	3	3	3	3	3	3	2
712	UNIPROT_sp_Q04446;UNIPROT_tr_E9PGM4	UNIPROT_sp_Q04446;UNIPROT_tr_E9PGM4	6;4	6;4	6;4	GLGB_HUMAN 1,4-alpha-glucan-branching enzyme OS=Homo sapiens OX=9606 GN=GBE1 PE=1 SV=3;E9PGM4_HUMAN 1,4-alpha-glucan branching enzyme OS=Homo sapiens OX=9606 GN=GBE1 PE=1 SV=1	2	6	6	6	0	0	0	0	0	0	0	0	0	0	0	0	0	0	0	0	0	0	0	0	0	0	0	0	0	0	0	0	0	5	4	5	0	0	1	1	1	0	0
713	UNIPROT_tr_D6RAR4;UNIPROT_sp_Q04756;CON__ENSEMBL:ENSBTAP00000023055	UNIPROT_tr_D6RAR4;UNIPROT_sp_Q04756	7;7;3	7;7;3	7;7;3	D6RAR4_HUMAN Hepatocyte growth factor activator OS=Homo sapiens OX=9606 GN=HGFAC PE=1 SV=1;HGFA_HUMAN Hepatocyte growth factor activator OS=Homo sapiens OX=9606 GN=HGFAC PE=1 SV=1	3	7	7	7	5	7	6	5	6	6	6	6	5	6	6	6	6	6	6	6	6	6	5	6	5	6	7	6	7	7	7	7	6	6	7	7	7	7	7	7	7	7	7
714	UNIPROT_sp_Q04760-2;UNIPROT_sp_Q04760	UNIPROT_sp_Q04760-2;UNIPROT_sp_Q04760	3;3	3;3	3;3	LGUL_HUMAN Isoform 2 of Lactoylglutathione lyase OS=Homo sapiens OX=9606 GN=GLO1;LGUL_HUMAN Lactoylglutathione lyase OS=Homo sapiens OX=9606 GN=GLO1 PE=1 SV=4	2	3	3	3	0	0	0	0	0	0	0	0	0	0	0	0	0	0	0	0	0	1	0	0	2	0	0	0	0	0	0	0	0	2	0	0	0	0	0	0	0	0	1
715	UNIPROT_tr_C9J813;UNIPROT_sp_Q05682-5;UNIPROT_tr_E9PGZ1;UNIPROT_sp_Q05682-4;UNIPROT_tr_E7EX44;UNIPROT_sp_Q05682-3;UNIPROT_sp_Q05682-6;UNIPROT_sp_Q05682-2;UNIPROT_sp_Q05682;UNIPROT_tr_C9JEK3	UNIPROT_tr_C9J813;UNIPROT_sp_Q05682-5;UNIPROT_tr_E9PGZ1;UNIPROT_sp_Q05682-4;UNIPROT_tr_E7EX44;UNIPROT_sp_Q05682-3;UNIPROT_sp_Q05682-6;UNIPROT_sp_Q05682-2;UNIPROT_sp_Q05682;UNIPROT_tr_C9JEK3	2;2;2;2;2;2;2;2;2;1	2;2;2;2;2;2;2;2;2;1	2;2;2;2;2;2;2;2;2;1	C9J813_HUMAN Caldesmon (Fragment) OS=Homo sapiens OX=9606 GN=CALD1 PE=1 SV=1;CALD1_HUMAN Isoform 5 of Caldesmon OS=Homo sapiens OX=9606 GN=CALD1;E9PGZ1_HUMAN Caldesmon OS=Homo sapiens OX=9606 GN=CALD1 PE=1 SV=1;CALD1_HUMAN Isoform 4 of Caldesmon OS=Homo sa	10	2	2	2	0	0	0	0	0	1	0	0	0	0	0	0	0	0	0	0	0	0	1	0	0	0	0	0	0	0	0	0	0	0	0	0	0	0	0	0	0	0	0
716	UNIPROT_sp_Q06033-2;UNIPROT_sp_Q06033;UNIPROT_tr_A0A087WW43;UNIPROT_tr_E7ET33	UNIPROT_sp_Q06033-2;UNIPROT_sp_Q06033;UNIPROT_tr_A0A087WW43;UNIPROT_tr_E7ET33	38;38;31;27	38;38;31;27	31;31;24;20	ITIH3_HUMAN Isoform 2 of Inter-alpha-trypsin inhibitor heavy chain H3 OS=Homo sapiens OX=9606 GN=ITIH3;ITIH3_HUMAN Inter-alpha-trypsin inhibitor heavy chain H3 OS=Homo sapiens OX=9606 GN=ITIH3 PE=1 SV=2;A0A087WW43_HUMAN Inter-alpha-trypsin inhibitor heavy	4	38	38	31	31	27	28	30	27	31	33	29	29	30	26	26	25	29	29	28	29	28	28	29	29	32	30	28	29	25	26	23	26	29	26	25	27	24	27	26	23	23	22
717	UNIPROT_sp_Q06141	UNIPROT_sp_Q06141	1	1	1	REG3A_HUMAN Regenerating islet-derived protein 3-alpha OS=Homo sapiens OX=9606 GN=REG3A PE=1 SV=1	1	1	1	1	0	0	0	0	0	0	0	0	0	0	0	0	0	0	0	1	0	0	0	0	0	0	0	0	0	1	0	0	0	0	0	0	0	0	0	0	0	0	0
718	UNIPROT_sp_Q06323;UNIPROT_sp_Q06323-3;UNIPROT_sp_Q06323-2;UNIPROT_tr_H0YKK6;UNIPROT_tr_H0YLU2	UNIPROT_sp_Q06323;UNIPROT_sp_Q06323-3;UNIPROT_sp_Q06323-2;UNIPROT_tr_H0YKK6;UNIPROT_tr_H0YLU2	6;5;5;3;3	6;5;5;3;3	6;5;5;3;3	PSME1_HUMAN Proteasome activator complex subunit 1 OS=Homo sapiens OX=9606 GN=PSME1 PE=1 SV=1;PSME1_HUMAN Isoform 3 of Proteasome activator complex subunit 1 OS=Homo sapiens OX=9606 GN=PSME1;PSME1_HUMAN Isoform 2 of Proteasome activator complex subunit 1 O	5	6	6	6	0	0	0	2	0	0	0	0	0	0	0	0	0	0	0	0	0	0	0	0	1	0	0	0	0	0	0	0	0	0	0	0	0	0	0	0	0	0	0
719	UNIPROT_sp_Q06520	UNIPROT_sp_Q06520	5	5	5	ST2A1_HUMAN Sulfotransferase 2A1 OS=Homo sapiens OX=9606 GN=SULT2A1 PE=1 SV=3	1	5	5	5	0	0	0	0	0	0	0	0	0	0	0	0	0	0	0	0	0	0	0	0	0	0	0	0	0	0	0	0	0	0	0	0	0	0	0	0	0	0	0
720	UNIPROT_tr_A0A0A0MRQ5;UNIPROT_tr_A0A0A0MSI0;UNIPROT_sp_Q06830;UNIPROT_tr_H7C3T4;UNIPROT_sp_Q13162	UNIPROT_tr_A0A0A0MRQ5;UNIPROT_tr_A0A0A0MSI0;UNIPROT_sp_Q06830	3;3;3;1;1	2;2;2;1;1	2;2;2;1;1	A0A0A0MRQ5_HUMAN Peroxiredoxin-1 OS=Homo sapiens OX=9606 GN=PRDX1 PE=1 SV=1;A0A0A0MSI0_HUMAN Peroxiredoxin-1 (Fragment) OS=Homo sapiens OX=9606 GN=PRDX1 PE=1 SV=1;PRDX1_HUMAN Peroxiredoxin-1 OS=Homo sapiens OX=9606 GN=PRDX1 PE=1 SV=1	5	3	2	2	0	2	2	3	1	1	0	1	0	0	3	3	1	2	1	1	0	2	2	1	3	1	2	1	1	1	2	1	0	2	1	1	1	1	1	1	1	1	0
721	UNIPROT_sp_Q07075;UNIPROT_tr_H0YA67	UNIPROT_sp_Q07075	3;1	3;1	3;1	AMPE_HUMAN Glutamyl aminopeptidase OS=Homo sapiens OX=9606 GN=ENPEP PE=1 SV=3	2	3	3	3	0	0	0	1	2	1	0	0	0	1	1	1	0	2	1	0	1	2	0	1	1	0	0	2	0	1	0	2	1	1	0	1	0	1	0	0	1	1	0
722	UNIPROT_sp_Q07954;UNIPROT_tr_Q6PJ72;UNIPROT_tr_H0YJI8	UNIPROT_sp_Q07954	17;2;1	17;2;1	17;2;1	LRP1_HUMAN Prolow-density lipoprotein receptor-related protein 1 OS=Homo sapiens OX=9606 GN=LRP1 PE=1 SV=2	3	17	17	17	5	4	5	7	4	5	5	6	7	7	6	7	5	7	6	9	5	6	6	6	9	5	7	8	6	5	3	6	6	13	7	5	6	3	8	5	6	5	5
723	UNIPROT_sp_Q08380;UNIPROT_tr_K7EP36;UNIPROT_tr_K7EJY8;UNIPROT_tr_K7ESM3;UNIPROT_tr_K7EKQ5	UNIPROT_sp_Q08380	13;4;2;2;2	13;4;2;2;2	13;4;2;2;2	LG3BP_HUMAN Galectin-3-binding protein OS=Homo sapiens OX=9606 GN=LGALS3BP PE=1 SV=1	5	13	13	13	8	7	9	9	7	7	11	10	8	10	6	11	5	9	8	8	10	11	9	7	10	5	11	7	12	8	9	9	11	7	8	10	10	9	9	9	9	10	10
724	UNIPROT_sp_Q08554-2;UNIPROT_sp_Q08554	UNIPROT_sp_Q08554-2;UNIPROT_sp_Q08554	14;14	14;14	14;14	DSC1_HUMAN Isoform 1B of Desmocollin-1 OS=Homo sapiens OX=9606 GN=DSC1;DSC1_HUMAN Desmocollin-1 OS=Homo sapiens OX=9606 GN=DSC1 PE=1 SV=2	2	14	14	14	2	3	1	3	2	2	1	1	1	3	3	3	3	2	1	1	2	1	2	3	14	3	1	3	1	1	3	3	1	3	1	2	2	1	2	3	1	2	1
725	UNIPROT_sp_Q08830	UNIPROT_sp_Q08830	4	4	4	FGL1_HUMAN Fibrinogen-like protein 1 OS=Homo sapiens OX=9606 GN=FGL1 PE=1 SV=3	1	4	4	4	0	1	0	1	1	0	0	0	0	0	0	0	0	1	0	0	0	0	1	0	0	0	0	0	1	0	0	0	0	1	0	1	0	0	0	0	2	2	0
726	UNIPROT_sp_Q08ET2;UNIPROT_sp_O15389	UNIPROT_sp_Q08ET2;UNIPROT_sp_O15389	2;1	2;1	2;1	SIG14_HUMAN Sialic acid-binding Ig-like lectin 14 OS=Homo sapiens OX=9606 GN=SIGLEC14 PE=1 SV=1;SIGL5_HUMAN Sialic acid-binding Ig-like lectin 5 OS=Homo sapiens OX=9606 GN=SIGLEC5 PE=1 SV=1	2	2	2	2	0	0	0	0	0	0	0	1	0	0	0	0	0	0	0	0	0	0	1	0	0	0	0	0	0	1	1	0	1	0	0	0	0	0	1	0	0	0	0
727	UNIPROT_sp_Q09666	UNIPROT_sp_Q09666	6	6	6	AHNK_HUMAN Neuroblast differentiation-associated protein AHNAK OS=Homo sapiens OX=9606 GN=AHNAK PE=1 SV=2	1	6	6	6	0	0	0	0	0	0	0	0	0	0	0	0	0	0	0	0	0	1	0	0	3	0	0	0	0	0	0	0	0	0	0	0	0	0	1	0	0	0	0
728	UNIPROT_sp_Q10588-2;UNIPROT_sp_Q10588;UNIPROT_tr_A6NC48;UNIPROT_tr_H0Y984;UNIPROT_tr_H0Y9Q9;UNIPROT_tr_H0Y8G4	UNIPROT_sp_Q10588-2;UNIPROT_sp_Q10588;UNIPROT_tr_A6NC48;UNIPROT_tr_H0Y984	4;4;4;2;1;1	4;4;4;2;1;1	4;4;4;2;1;1	BST1_HUMAN Isoform 2 of ADP-ribosyl cyclase/cyclic ADP-ribose hydrolase 2 OS=Homo sapiens OX=9606 GN=BST1;BST1_HUMAN ADP-ribosyl cyclase/cyclic ADP-ribose hydrolase 2 OS=Homo sapiens OX=9606 GN=BST1 PE=1 SV=2;A6NC48_HUMAN ADP-ribosyl cyclase/cyclic ADP-rib	6	4	4	4	2	1	2	3	3	4	3	3	3	2	3	3	0	3	2	3	3	4	3	3	2	3	3	2	3	3	3	3	3	3	3	3	3	3	3	3	3	3	3
729	UNIPROT_tr_A0A0U1RQV3;UNIPROT_sp_Q12805-5;UNIPROT_sp_Q12805-2;UNIPROT_sp_Q12805-4;UNIPROT_sp_Q12805-3;UNIPROT_sp_Q12805	UNIPROT_tr_A0A0U1RQV3;UNIPROT_sp_Q12805-5;UNIPROT_sp_Q12805-2;UNIPROT_sp_Q12805-4;UNIPROT_sp_Q12805-3;UNIPROT_sp_Q12805	5;5;5;5;5;5	5;5;5;5;5;5	5;5;5;5;5;5	A0A0U1RQV3_HUMAN EGF-containing fibulin-like extracellular matrix protein 1 (Fragment) OS=Homo sapiens OX=9606 GN=EFEMP1 PE=1 SV=1;FBLN3_HUMAN Isoform 5 of EGF-containing fibulin-like extracellular matrix protein 1 OS=Homo sapiens OX=9606 GN=EFEMP1;FBLN3_H	6	5	5	5	2	3	3	3	4	0	2	2	3	3	1	4	3	3	1	2	1	1	4	3	1	0	3	4	2	3	2	2	2	3	3	3	3	4	4	4	3	3	4
730	UNIPROT_sp_Q12841-2;UNIPROT_sp_Q12841	UNIPROT_sp_Q12841-2;UNIPROT_sp_Q12841	2;2	2;2	2;2	FSTL1_HUMAN Isoform 2 of Follistatin-related protein 1 OS=Homo sapiens OX=9606 GN=FSTL1;FSTL1_HUMAN Follistatin-related protein 1 OS=Homo sapiens OX=9606 GN=FSTL1 PE=1 SV=1	2	2	2	2	1	1	1	1	1	1	1	0	0	1	1	1	1	1	1	1	1	1	1	1	1	1	1	1	1	1	1	1	1	2	1	1	1	1	1	1	1	1	1
731	UNIPROT_sp_Q12860;UNIPROT_sp_Q12860-2;UNIPROT_sp_Q12860-3;UNIPROT_tr_F8VQW3;UNIPROT_tr_F8VX96;UNIPROT_tr_F8VUI8;UNIPROT_tr_F8VUI9	UNIPROT_sp_Q12860;UNIPROT_sp_Q12860-2;UNIPROT_sp_Q12860-3	8;7;5;1;1;1;1	8;7;5;1;1;1;1	8;7;5;1;1;1;1	CNTN1_HUMAN Contactin-1 OS=Homo sapiens OX=9606 GN=CNTN1 PE=1 SV=1;CNTN1_HUMAN Isoform 2 of Contactin-1 OS=Homo sapiens OX=9606 GN=CNTN1;CNTN1_HUMAN Isoform 3 of Contactin-1 OS=Homo sapiens OX=9606 GN=CNTN1	7	8	8	8	4	3	3	2	2	4	2	1	2	3	3	3	1	2	1	2	1	4	2	5	3	2	3	2	1	3	2	3	4	2	2	3	2	3	3	2	3	4	4
732	UNIPROT_sp_Q12866	UNIPROT_sp_Q12866	1	1	1	MERTK_HUMAN Tyrosine-protein kinase Mer OS=Homo sapiens OX=9606 GN=MERTK PE=1 SV=2	1	1	1	1	1	1	1	1	1	1	0	1	1	1	1	1	1	1	1	0	0	0	0	0	0	0	0	0	0	0	1	1	1	1	1	0	1	1	1	1	1	1	1
733	UNIPROT_tr_B4DLR2;UNIPROT_tr_A0A0D9SEN1;UNIPROT_sp_Q12884;UNIPROT_tr_C9J131	UNIPROT_tr_B4DLR2;UNIPROT_tr_A0A0D9SEN1;UNIPROT_sp_Q12884	5;5;5;1	4;4;4;1	4;4;4;1	B4DLR2_HUMAN Prolyl endopeptidase FAP OS=Homo sapiens OX=9606 GN=FAP PE=1 SV=1;A0A0D9SEN1_HUMAN Prolyl endopeptidase FAP OS=Homo sapiens OX=9606 GN=FAP PE=1 SV=1;SEPR_HUMAN Prolyl endopeptidase FAP OS=Homo sapiens OX=9606 GN=FAP PE=1 SV=5	4	5	4	4	1	1	2	2	1	1	1	2	1	2	2	5	0	2	1	1	1	0	1	0	1	1	2	1	1	1	0	2	2	2	1	0	3	1	2	2	1	2	3
734	UNIPROT_tr_D6RBV2;UNIPROT_sp_Q12907;UNIPROT_tr_D6RDX1;UNIPROT_tr_D6RBH1	UNIPROT_tr_D6RBV2;UNIPROT_sp_Q12907;UNIPROT_tr_D6RDX1;UNIPROT_tr_D6RBH1	10;10;7;5	10;10;7;5	4;4;4;2	D6RBV2_HUMAN Vesicular integral-membrane protein VIP36 OS=Homo sapiens OX=9606 GN=LMAN2 PE=1 SV=1;LMAN2_HUMAN Vesicular integral-membrane protein VIP36 OS=Homo sapiens OX=9606 GN=LMAN2 PE=1 SV=1;D6RDX1_HUMAN Vesicular integral-membrane protein VIP36 (Fragm	4	10	10	4	1	1	1	1	1	1	3	1	1	1	1	1	2	1	1	2	1	2	2	1	2	2	1	1	2	2	1	1	2	2	5	5	1	1	1	1	0	0	1
735	UNIPROT_sp_Q12913-2;UNIPROT_sp_Q12913;UNIPROT_tr_A0A087WTK0;UNIPROT_tr_A0A087WVC6;UNIPROT_sp_Q12913-3	UNIPROT_sp_Q12913-2;UNIPROT_sp_Q12913;UNIPROT_tr_A0A087WTK0;UNIPROT_tr_A0A087WVC6;UNIPROT_sp_Q12913-3	8;8;8;8;8	8;8;8;8;8	8;8;8;8;8	PTPRJ_HUMAN Isoform 2 of Receptor-type tyrosine-protein phosphatase eta OS=Homo sapiens OX=9606 GN=PTPRJ;PTPRJ_HUMAN Receptor-type tyrosine-protein phosphatase eta OS=Homo sapiens OX=9606 GN=PTPRJ PE=1 SV=3;A0A087WTK0_HUMAN Protein-tyrosine-phosphatase OS=	5	8	8	8	5	4	4	3	5	3	4	2	3	2	3	4	4	4	5	4	3	5	5	6	3	4	5	4	6	6	6	4	4	5	4	5	6	5	5	5	5	5	5
736	UNIPROT_sp_Q13093	UNIPROT_sp_Q13093	7	7	7	PAFA_HUMAN Platelet-activating factor acetylhydrolase OS=Homo sapiens OX=9606 GN=PLA2G7 PE=1 SV=1	1	7	7	7	2	0	4	1	3	0	1	2	0	2	3	1	0	0	0	0	1	1	0	0	0	1	1	3	0	3	0	4	5	1	3	2	2	4	2	5	0	1	3
737	UNIPROT_sp_Q13103	UNIPROT_sp_Q13103	1	1	1	SPP24_HUMAN Secreted phosphoprotein 24 OS=Homo sapiens OX=9606 GN=SPP2 PE=1 SV=1	1	1	1	1	0	0	0	0	0	0	0	0	1	0	0	1	0	0	0	0	1	1	0	1	1	0	1	1	1	1	1	1	0	1	1	1	1	1	1	1	1	1	1
738	UNIPROT_tr_F8WES2;UNIPROT_tr_F2Z2F3;UNIPROT_sp_Q13126-7;UNIPROT_tr_J3QSB7;UNIPROT_sp_Q13126-4;UNIPROT_sp_Q13126;UNIPROT_sp_Q13126-6;UNIPROT_tr_B4DUC8;UNIPROT_sp_Q13126-5;UNIPROT_sp_Q13126-3;UNIPROT_sp_Q13126-2	UNIPROT_tr_F8WES2;UNIPROT_tr_F2Z2F3;UNIPROT_sp_Q13126-7;UNIPROT_tr_J3QSB7;UNIPROT_sp_Q13126-4;UNIPROT_sp_Q13126;UNIPROT_sp_Q13126-6;UNIPROT_tr_B4DUC8;UNIPROT_sp_Q13126-5;UNIPROT_sp_Q13126-3;UNIPROT_sp_Q13126-2	1;1;1;1;1;1;1;1;1;1;1	1;1;1;1;1;1;1;1;1;1;1	1;1;1;1;1;1;1;1;1;1;1	F8WES2_HUMAN S-methyl-5-thioadenosine phosphorylase OS=Homo sapiens OX=9606 GN=MTAP PE=4 SV=1;F2Z2F3_HUMAN PNP_UDP_1 domain-containing protein OS=Homo sapiens OX=9606 PE=3 SV=1;MTAP_HUMAN Isoform 7 of S-methyl-5-thioadenosine phosphorylase OS=Homo sapien	11	1	1	1	0	0	0	1	0	0	0	0	0	0	0	0	0	0	0	0	0	0	0	0	1	0	0	0	0	0	0	0	0	0	0	0	0	0	0	0	0	0	0
739	UNIPROT_sp_Q13201;UNIPROT_tr_E7EPG1;UNIPROT_sp_Q13201-2	UNIPROT_sp_Q13201;UNIPROT_tr_E7EPG1	28;23;11	28;23;11	28;23;11	MMRN1_HUMAN Multimerin-1 OS=Homo sapiens OX=9606 GN=MMRN1 PE=1 SV=3;E7EPG1_HUMAN Multimerin-1 OS=Homo sapiens OX=9606 GN=MMRN1 PE=1 SV=1	3	28	28	28	13	15	15	9	13	13	12	11	12	16	11	14	14	12	14	13	12	10	15	12	12	13	15	10	8	14	3	14	11	13	13	13	6	15	10	12	10	15	13
740	UNIPROT_sp_Q13228;UNIPROT_sp_Q13228-4;UNIPROT_sp_Q13228-2;UNIPROT_tr_A6PVX1;UNIPROT_tr_F2Z2W8;UNIPROT_tr_F8WCR4;UNIPROT_tr_C9JVL0	UNIPROT_sp_Q13228;UNIPROT_sp_Q13228-4;UNIPROT_sp_Q13228-2;UNIPROT_tr_A6PVX1	7;7;6;5;3;3;1	7;7;6;5;3;3;1	2;2;2;2;2;2;0	SBP1_HUMAN Methanethiol oxidase OS=Homo sapiens OX=9606 GN=SELENBP1 PE=1 SV=2;SBP1_HUMAN Isoform 4 of Methanethiol oxidase OS=Homo sapiens OX=9606 GN=SELENBP1;SBP1_HUMAN Isoform 2 of Methanethiol oxidase OS=Homo sapiens OX=9606 GN=SELENBP1;A6PVX1_HUMAN Met	7	7	7	2	1	1	0	4	3	1	0	2	0	1	2	2	2	2	1	1	0	3	4	0	1	1	2	2	1	4	3	1	0	4	2	3	0	1	1	1	0	2	2
741	UNIPROT_sp_Q13231-2;UNIPROT_sp_Q13231-3;UNIPROT_sp_Q13231;UNIPROT_tr_D6REY1;UNIPROT_sp_Q13231-4	UNIPROT_sp_Q13231-2;UNIPROT_sp_Q13231-3;UNIPROT_sp_Q13231;UNIPROT_tr_D6REY1;UNIPROT_sp_Q13231-4	8;8;8;7;7	8;8;8;7;7	8;8;8;7;7	CHIT1_HUMAN Isoform 2 of Chitotriosidase-1 OS=Homo sapiens OX=9606 GN=CHIT1;CHIT1_HUMAN Isoform 3 of Chitotriosidase-1 OS=Homo sapiens OX=9606 GN=CHIT1;CHIT1_HUMAN Chitotriosidase-1 OS=Homo sapiens OX=9606 GN=CHIT1 PE=1 SV=1;D6REY1_HUMAN Chitotriosidase-1	5	8	8	8	1	1	1	0	0	1	0	0	0	0	0	0	1	0	0	0	4	0	0	2	0	0	0	0	1	1	0	0	0	3	1	1	1	1	4	1	0	0	0
742	UNIPROT_sp_Q13332-6;UNIPROT_sp_Q13332-3;UNIPROT_sp_Q13332-4;UNIPROT_sp_Q13332-2;UNIPROT_sp_Q13332;UNIPROT_tr_G8JL96;UNIPROT_sp_Q13332-7;UNIPROT_sp_Q13332-5;UNIPROT_tr_Q8NHS7	UNIPROT_sp_Q13332-6;UNIPROT_sp_Q13332-3;UNIPROT_sp_Q13332-4;UNIPROT_sp_Q13332-2;UNIPROT_sp_Q13332;UNIPROT_tr_G8JL96;UNIPROT_sp_Q13332-7;UNIPROT_sp_Q13332-5	8;8;8;8;8;5;5;5;1	8;8;8;8;8;5;5;5;1	8;8;8;8;8;5;5;5;1	PTPRS_HUMAN Isoform 2 of Receptor-type tyrosine-protein phosphatase S OS=Homo sapiens OX=9606 GN=PTPRS;PTPRS_HUMAN Isoform PTPS-MEB of Receptor-type tyrosine-protein phosphatase S OS=Homo sapiens OX=9606 GN=PTPRS;PTPRS_HUMAN Isoform PTPS-MEC of Receptor-ty	9	8	8	8	1	1	2	2	1	1	2	4	1	2	0	3	0	2	4	1	3	3	2	2	2	4	2	2	1	1	0	2	0	3	1	0	3	0	1	2	0	1	0
743	UNIPROT_tr_H3BMA1;UNIPROT_tr_H3BUX1;UNIPROT_sp_Q13421-4;UNIPROT_sp_Q13421-3;UNIPROT_sp_Q13421-2;UNIPROT_sp_Q13421	UNIPROT_tr_H3BMA1;UNIPROT_tr_H3BUX1;UNIPROT_sp_Q13421-4;UNIPROT_sp_Q13421-3;UNIPROT_sp_Q13421-2;UNIPROT_sp_Q13421	3;3;3;3;3;2	3;3;3;3;3;2	3;3;3;3;3;2	H3BMA1_HUMAN Mesothelin (Fragment) OS=Homo sapiens OX=9606 GN=MSLN PE=1 SV=2;H3BUX1_HUMAN Mesothelin (Fragment) OS=Homo sapiens OX=9606 GN=MSLN PE=1 SV=1;MSLN_HUMAN Isoform 4 of Mesothelin OS=Homo sapiens OX=9606 GN=MSLN;MSLN_HUMAN Isoform 2 of Mesothelin	6	3	3	3	0	0	0	0	0	0	0	0	0	1	0	0	2	0	0	2	0	1	0	0	0	0	0	0	1	0	0	0	1	1	1	0	0	1	1	0	0	0	0
744	UNIPROT_tr_E7ESB3;UNIPROT_sp_Q13508-2;UNIPROT_sp_Q13508-3;UNIPROT_sp_Q13508;UNIPROT_tr_E7ER42;UNIPROT_tr_E9PGR5;UNIPROT_tr_E7EX61	UNIPROT_tr_E7ESB3;UNIPROT_sp_Q13508-2;UNIPROT_sp_Q13508-3;UNIPROT_sp_Q13508;UNIPROT_tr_E7ER42;UNIPROT_tr_E9PGR5;UNIPROT_tr_E7EX61	4;4;4;4;3;2;2	4;4;4;4;3;2;2	4;4;4;4;3;2;2	E7ESB3_HUMAN NAD(P)(+)--arginine ADP-ribosyltransferase (Fragment) OS=Homo sapiens OX=9606 GN=ART3 PE=1 SV=8;NAR3_HUMAN Isoform 1 of Ecto-ADP-ribosyltransferase 3 OS=Homo sapiens OX=9606 GN=ART3;NAR3_HUMAN Isoform 2 of Ecto-ADP-ribosyltransferase 3 OS=Homo	7	4	4	4	1	1	1	0	0	1	0	0	1	1	0	1	0	0	1	0	1	0	0	0	0	2	0	1	0	0	0	1	0	0	0	0	0	0	0	1	0	0	0
746	UNIPROT_sp_Q13740-2;UNIPROT_sp_Q13740;UNIPROT_tr_F5GXJ9;UNIPROT_sp_Q13740-3;UNIPROT_tr_H7C543;UNIPROT_sp_Q13740-4	UNIPROT_sp_Q13740-2;UNIPROT_sp_Q13740;UNIPROT_tr_F5GXJ9	13;13;12;4;4;1	13;13;12;4;4;1	13;13;12;4;4;1	CD166_HUMAN Isoform 2 of CD166 antigen OS=Homo sapiens OX=9606 GN=ALCAM;CD166_HUMAN CD166 antigen OS=Homo sapiens OX=9606 GN=ALCAM PE=1 SV=2;F5GXJ9_HUMAN Activated leukocyte cell adhesion molecule OS=Homo sapiens OX=9606 GN=ALCAM PE=1 SV=1	6	13	13	13	4	4	6	7	5	6	9	3	3	8	3	8	3	6	6	5	5	8	4	5	4	4	7	4	9	6	3	8	10	7	6	6	6	6	6	7	7	6	6
747	UNIPROT_sp_Q13790	UNIPROT_sp_Q13790	5	5	5	APOF_HUMAN Apolipoprotein F OS=Homo sapiens OX=9606 GN=APOF PE=1 SV=2	1	5	5	5	3	2	2	3	3	2	3	3	3	4	4	2	3	3	2	3	4	4	4	3	2	4	2	2	1	3	2	3	3	4	3	2	4	3	3	4	2	3	3
748	UNIPROT_sp_Q13822;UNIPROT_tr_E7EUF1;UNIPROT_sp_Q13822-3;UNIPROT_sp_Q13822-2;UNIPROT_tr_E5RIA2;UNIPROT_tr_E5RJ49	UNIPROT_sp_Q13822;UNIPROT_tr_E7EUF1;UNIPROT_sp_Q13822-3;UNIPROT_sp_Q13822-2;UNIPROT_tr_E5RIA2	19;19;19;18;12;1	19;19;19;18;12;1	19;19;19;18;12;1	ENPP2_HUMAN Ectonucleotide pyrophosphatase/phosphodiesterase family member 2 OS=Homo sapiens OX=9606 GN=ENPP2 PE=1 SV=3;E7EUF1_HUMAN Ectonucleotide pyrophosphatase/phosphodiesterase family member 2 OS=Homo sapiens OX=9606 GN=ENPP2 PE=1 SV=1;ENPP2_HUMAN Iso	6	19	19	19	9	10	9	14	8	12	10	11	8	9	11	12	9	11	11	16	9	14	17	11	15	10	9	10	12	10	5	11	10	13	11	13	12	6	17	15	8	12	10
749	UNIPROT_sp_Q13835-2;UNIPROT_sp_Q13835	UNIPROT_sp_Q13835-2;UNIPROT_sp_Q13835	12;12	12;12	12;12	PKP1_HUMAN Isoform 1 of Plakophilin-1 OS=Homo sapiens OX=9606 GN=PKP1;PKP1_HUMAN Plakophilin-1 OS=Homo sapiens OX=9606 GN=PKP1 PE=1 SV=2	2	12	12	12	0	0	0	0	1	0	0	0	0	0	1	0	0	0	0	0	0	0	0	1	12	1	0	0	0	0	0	0	0	0	0	0	1	0	0	1	1	0	0
750	UNIPROT_sp_Q13885;UNIPROT_sp_Q9BVA1;UNIPROT_tr_K7ES63	UNIPROT_sp_Q13885;UNIPROT_sp_Q9BVA1	15;14;1	15;14;1	4;3;0	TBB2A_HUMAN Tubulin beta-2A chain OS=Homo sapiens OX=9606 GN=TUBB2A PE=1 SV=1;TBB2B_HUMAN Tubulin beta-2B chain OS=Homo sapiens OX=9606 GN=TUBB2B PE=1 SV=1	3	15	15	4	1	2	0	1	2	2	2	2	2	0	3	0	2	1	1	1	0	3	1	1	15	2	2	2	1	2	1	6	0	1	1	4	0	1	0	0	0	2	5
751	UNIPROT_tr_H3BT58;UNIPROT_sp_Q14019	UNIPROT_tr_H3BT58;UNIPROT_sp_Q14019	2;2	2;2	2;2	H3BT58_HUMAN Coactosin-like protein OS=Homo sapiens OX=9606 GN=COTL1 PE=1 SV=1;COTL1_HUMAN Coactosin-like protein OS=Homo sapiens OX=9606 GN=COTL1 PE=1 SV=3	2	2	2	2	0	0	0	0	0	0	0	0	0	0	0	0	0	0	0	0	0	0	0	0	0	0	0	0	0	0	0	0	0	0	0	1	0	0	0	0	0	0	1
752	UNIPROT_sp_Q14112-2;UNIPROT_sp_Q14112;UNIPROT_tr_H0YJV3;UNIPROT_tr_A0A087WZP6	UNIPROT_sp_Q14112-2;UNIPROT_sp_Q14112;UNIPROT_tr_H0YJV3;UNIPROT_tr_A0A087WZP6	4;4;2;2	3;3;1;1	3;3;1;1	NID2_HUMAN Isoform 2 of Nidogen-2 OS=Homo sapiens OX=9606 GN=NID2;NID2_HUMAN Nidogen-2 OS=Homo sapiens OX=9606 GN=NID2 PE=1 SV=3;H0YJV3_HUMAN Nidogen-2 (Fragment) OS=Homo sapiens OX=9606 GN=NID2 PE=1 SV=1;A0A087WZP6_HUMAN Nidogen-2 OS=Homo sapiens OX=9606	4	4	3	3	0	0	0	0	0	0	1	0	1	0	1	0	0	1	2	1	0	0	0	1	1	0	2	0	1	1	0	3	1	2	0	2	1	3	0	1	1	1	3
753	UNIPROT_sp_Q14118;UNIPROT_tr_C9JEN1;UNIPROT_tr_C9J196;UNIPROT_tr_C9JQL4;UNIPROT_tr_C9JYS1	UNIPROT_sp_Q14118	6;2;1;1;1	6;2;1;1;1	6;2;1;1;1	DAG1_HUMAN Dystroglycan OS=Homo sapiens OX=9606 GN=DAG1 PE=1 SV=2	5	6	6	6	1	2	3	3	2	2	2	1	2	3	3	3	5	5	3	2	2	2	4	2	2	3	3	1	4	3	3	4	4	5	5	5	3	4	5	5	3	3	4
754	UNIPROT_sp_Q14126;UNIPROT_tr_J3KSI6	UNIPROT_sp_Q14126	6;2	6;2	6;2	DSG2_HUMAN Desmoglein-2 OS=Homo sapiens OX=9606 GN=DSG2 PE=1 SV=2	2	6	6	6	3	2	2	2	4	4	5	2	2	5	2	4	4	4	3	4	4	4	4	2	4	4	3	4	4	4	2	1	2	5	3	2	2	2	5	2	3	2	3
755	UNIPROT_sp_Q14134;UNIPROT_sp_Q14134-2;UNIPROT_tr_E9PRL4	UNIPROT_sp_Q14134;UNIPROT_sp_Q14134-2	3;3;1	3;3;1	3;3;1	TRI29_HUMAN Tripartite motif-containing protein 29 OS=Homo sapiens OX=9606 GN=TRIM29 PE=1 SV=2;TRI29_HUMAN Isoform Beta of Tripartite motif-containing protein 29 OS=Homo sapiens OX=9606 GN=TRIM29	3	3	3	3	0	0	0	0	0	0	0	0	0	0	0	0	0	0	0	0	0	0	0	0	3	0	0	0	0	0	0	0	0	0	0	0	0	0	0	0	0	0	0
756	UNIPROT_tr_A0A2R8YFZ7;UNIPROT_sp_Q14204;UNIPROT_tr_A0A2R8Y6H2;UNIPROT_tr_A0A2R8Y706	UNIPROT_tr_A0A2R8YFZ7;UNIPROT_sp_Q14204;UNIPROT_tr_A0A2R8Y6H2;UNIPROT_tr_A0A2R8Y706	2;2;1;1	2;2;1;1	2;2;1;1	A0A2R8YFZ7_HUMAN Cytoplasmic dynein 1 heavy chain 1 (Fragment) OS=Homo sapiens OX=9606 GN=DYNC1H1 PE=1 SV=1;DYHC1_HUMAN Cytoplasmic dynein 1 heavy chain 1 OS=Homo sapiens OX=9606 GN=DYNC1H1 PE=1 SV=5;A0A2R8Y6H2_HUMAN Cytoplasmic dynein 1 heavy chain 1 (Fra	4	2	2	2	0	0	0	0	0	0	0	0	0	0	0	0	0	0	0	0	0	0	0	0	2	0	0	0	0	0	0	0	0	0	0	0	0	0	0	0	0	0	0
757	UNIPROT_sp_Q14314	UNIPROT_sp_Q14314	2	2	2	FGL2_HUMAN Fibroleukin OS=Homo sapiens OX=9606 GN=FGL2 PE=1 SV=1	1	2	2	2	2	1	2	2	1	2	2	1	1	1	2	1	0	1	2	1	2	0	1	1	1	2	2	1	0	0	0	0	0	1	0	0	1	0	0	0	0	0	0
758	UNIPROT_sp_Q14315-2;UNIPROT_sp_Q14315	UNIPROT_sp_Q14315-2;UNIPROT_sp_Q14315	17;17	14;14	13;13	FLNC_HUMAN Isoform 2 of Filamin-C OS=Homo sapiens OX=9606 GN=FLNC;FLNC_HUMAN Filamin-C OS=Homo sapiens OX=9606 GN=FLNC PE=1 SV=3	2	17	14	13	0	1	0	0	0	0	0	1	0	0	1	0	0	0	1	1	0	0	1	0	1	0	0	0	0	0	0	0	0	17	1	1	0	0	1	0	0	3	0
759	UNIPROT_sp_Q14515-2;UNIPROT_sp_Q14515	UNIPROT_sp_Q14515-2;UNIPROT_sp_Q14515	12;12	12;12	12;12	SPRL1_HUMAN Isoform 2 of SPARC-like protein 1 OS=Homo sapiens OX=9606 GN=SPARCL1;SPRL1_HUMAN SPARC-like protein 1 OS=Homo sapiens OX=9606 GN=SPARCL1 PE=1 SV=2	2	12	12	12	7	5	8	5	3	6	6	3	5	7	6	5	5	5	6	6	4	6	7	5	5	6	4	5	3	4	3	3	4	7	3	4	3	4	6	5	3	4	3
760	UNIPROT_sp_Q14520-2;UNIPROT_sp_Q14520	UNIPROT_sp_Q14520-2;UNIPROT_sp_Q14520	7;7	7;7	7;7	HABP2_HUMAN Isoform 2 of Hyaluronan-binding protein 2 OS=Homo sapiens OX=9606 GN=HABP2;HABP2_HUMAN Hyaluronan-binding protein 2 OS=Homo sapiens OX=9606 GN=HABP2 PE=1 SV=1	2	7	7	7	6	7	7	7	6	4	6	6	7	7	7	5	5	5	4	5	5	5	4	5	5	4	5	6	7	7	6	7	7	4	5	7	7	6	6	4	6	5	6
761	UNIPROT_sp_Q14574;UNIPROT_sp_Q14574-2;UNIPROT_tr_J3QRL9	UNIPROT_sp_Q14574;UNIPROT_sp_Q14574-2	8;8;2	8;8;2	7;7;1	DSC3_HUMAN Desmocollin-3 OS=Homo sapiens OX=9606 GN=DSC3 PE=1 SV=3;DSC3_HUMAN Isoform 3B of Desmocollin-3 OS=Homo sapiens OX=9606 GN=DSC3	3	8	8	7	0	0	0	0	0	0	0	0	0	0	0	0	0	0	0	0	0	0	0	0	8	0	0	1	0	0	0	0	0	0	0	0	0	0	0	0	0	0	0
762	UNIPROT_sp_Q14624	UNIPROT_sp_Q14624	75	1	1	ITIH4_HUMAN Inter-alpha-trypsin inhibitor heavy chain H4 OS=Homo sapiens OX=9606 GN=ITIH4 PE=1 SV=4	1	75	1	1	60	61	62	55	54	62	66	52	53	62	56	54	58	59	57	59	57	60	60	55	56	60	56	53	50	55	54	48	53	53	53	53	50	52	53	54	50	50	49
763	UNIPROT_sp_Q14624-2;UNIPROT_sp_Q14624-3;UNIPROT_sp_Q14624-4;UNIPROT_tr_H7C0L5	UNIPROT_sp_Q14624-2;UNIPROT_sp_Q14624-3;UNIPROT_sp_Q14624-4;UNIPROT_tr_H7C0L5	73;71;59;54	3;1;1;1	3;1;1;1	ITIH4_HUMAN Isoform 2 of Inter-alpha-trypsin inhibitor heavy chain H4 OS=Homo sapiens OX=9606 GN=ITIH4;ITIH4_HUMAN Isoform 3 of Inter-alpha-trypsin inhibitor heavy chain H4 OS=Homo sapiens OX=9606 GN=ITIH4;ITIH4_HUMAN Isoform 4 of Inter-alpha-trypsin inhib	4	73	3	3	59	61	60	55	53	61	64	51	53	62	56	53	56	59	57	58	56	59	58	53	57	60	55	51	50	54	53	47	53	54	52	52	49	51	52	52	49	49	47
764	UNIPROT_sp_Q14651;UNIPROT_tr_C9JAM8	UNIPROT_sp_Q14651;UNIPROT_tr_C9JAM8	4;3	2;2	2;2	PLSI_HUMAN Plastin-1 OS=Homo sapiens OX=9606 GN=PLS1 PE=1 SV=2;C9JAM8_HUMAN Plastin-1 (Fragment) OS=Homo sapiens OX=9606 GN=PLS1 PE=1 SV=1	2	4	2	2	0	0	0	0	0	0	0	0	0	0	0	0	0	0	0	0	0	0	0	0	2	1	0	0	1	1	1	1	1	1	1	1	0	1	0	1	1	1	1
765	UNIPROT_sp_Q14697;UNIPROT_sp_Q14697-2;UNIPROT_tr_F5H6X6;UNIPROT_tr_E9PKU7;UNIPROT_tr_E9PNH1	UNIPROT_sp_Q14697;UNIPROT_sp_Q14697-2;UNIPROT_tr_F5H6X6;UNIPROT_tr_E9PKU7	10;10;9;8;1	10;10;9;8;1	10;10;9;8;1	GANAB_HUMAN Neutral alpha-glucosidase AB OS=Homo sapiens OX=9606 GN=GANAB PE=1 SV=3;GANAB_HUMAN Isoform 2 of Neutral alpha-glucosidase AB OS=Homo sapiens OX=9606 GN=GANAB;F5H6X6_HUMAN Neutral alpha-glucosidase AB OS=Homo sapiens OX=9606 GN=GANAB PE=1 SV=1;	5	10	10	10	0	0	0	2	1	0	0	0	0	0	1	1	1	1	0	0	0	0	1	0	3	0	0	0	0	0	0	0	0	8	2	0	0	0	1	0	0	0	0
766	UNIPROT_sp_Q14764	UNIPROT_sp_Q14764	1	1	1	MVP_HUMAN Major vault protein OS=Homo sapiens OX=9606 GN=MVP PE=1 SV=4	1	1	1	1	0	0	0	0	0	0	0	0	0	0	0	0	0	0	0	0	0	0	0	0	1	0	0	0	0	0	0	0	0	0	0	0	0	0	0	0	0	0	0
767	UNIPROT_sp_Q14766-3;UNIPROT_tr_E7EV71;UNIPROT_sp_Q14766-2;UNIPROT_sp_Q14766-5;UNIPROT_sp_Q14766;UNIPROT_sp_Q14766-4;UNIPROT_tr_C9JD84;UNIPROT_tr_H7C2H7;UNIPROT_tr_H7C0I7	UNIPROT_sp_Q14766-3;UNIPROT_tr_E7EV71;UNIPROT_sp_Q14766-2;UNIPROT_sp_Q14766-5;UNIPROT_sp_Q14766;UNIPROT_sp_Q14766-4;UNIPROT_tr_C9JD84	4;4;4;4;4;4;3;1;1	4;4;4;4;4;4;3;1;1	4;4;4;4;4;4;3;1;1	LTBP1_HUMAN Isoform 3 of Latent-transforming growth factor beta-binding protein 1 OS=Homo sapiens OX=9606 GN=LTBP1;E7EV71_HUMAN Latent-transforming growth factor beta-binding protein 1 OS=Homo sapiens OX=9606 GN=LTBP1 PE=1 SV=2;LTBP1_HUMAN Isoform Short of	9	4	4	4	2	2	1	1	2	1	2	3	3	1	1	3	1	2	2	2	1	1	1	1	2	1	1	2	1	2	1	2	2	2	1	1	1	1	1	1	2	1	3
768	UNIPROT_sp_Q14914;UNIPROT_tr_Q5JVP2;UNIPROT_tr_F2Z3J9;UNIPROT_sp_Q14914-2;UNIPROT_tr_F6XGT7	UNIPROT_sp_Q14914;UNIPROT_tr_Q5JVP2;UNIPROT_tr_F2Z3J9;UNIPROT_sp_Q14914-2;UNIPROT_tr_F6XGT7	4;3;3;3;2	4;3;3;3;2	4;3;3;3;2	PTGR1_HUMAN Prostaglandin reductase 1 OS=Homo sapiens OX=9606 GN=PTGR1 PE=1 SV=2;Q5JVP2_HUMAN 15-oxoprostaglandin 13-reductase (Fragment) OS=Homo sapiens OX=9606 GN=PTGR1 PE=1 SV=1;F2Z3J9_HUMAN 15-oxoprostaglandin 13-reductase OS=Homo sapiens OX=9606 GN=PT	5	4	4	4	0	0	0	0	0	0	0	0	0	0	0	0	0	0	0	0	0	0	0	0	0	0	0	0	1	0	0	0	0	0	0	0	0	0	0	0	0	0	0
769	UNIPROT_sp_Q14956-2;UNIPROT_sp_Q14956;UNIPROT_tr_A0A3B3ISS6;UNIPROT_tr_Q96F58	UNIPROT_sp_Q14956-2;UNIPROT_sp_Q14956;UNIPROT_tr_A0A3B3ISS6	4;4;4;1	4;4;4;1	4;4;4;1	GPNMB_HUMAN Isoform 2 of Transmembrane glycoprotein NMB OS=Homo sapiens OX=9606 GN=GPNMB;GPNMB_HUMAN Transmembrane glycoprotein NMB OS=Homo sapiens OX=9606 GN=GPNMB PE=1 SV=2;A0A3B3ISS6_HUMAN Transmembrane glycoprotein NMB OS=Homo sapiens OX=9606 GN=GPNMB	4	4	4	4	0	1	3	4	1	2	1	2	1	0	1	2	0	2	3	2	1	3	3	1	2	1	1	2	4	3	4	3	3	2	1	3	1	3	4	3	1	3	2
771	UNIPROT_sp_Q15084-3;UNIPROT_sp_Q15084;UNIPROT_sp_Q15084-4;UNIPROT_sp_Q15084-5;UNIPROT_sp_Q15084-2	UNIPROT_sp_Q15084-3;UNIPROT_sp_Q15084;UNIPROT_sp_Q15084-4;UNIPROT_sp_Q15084-5;UNIPROT_sp_Q15084-2	3;3;3;3;3	3;3;3;3;3	3;3;3;3;3	PDIA6_HUMAN Isoform 3 of Protein disulfide-isomerase A6 OS=Homo sapiens OX=9606 GN=PDIA6;PDIA6_HUMAN Protein disulfide-isomerase A6 OS=Homo sapiens OX=9606 GN=PDIA6 PE=1 SV=1;PDIA6_HUMAN Isoform 4 of Protein disulfide-isomerase A6 OS=Homo sapiens OX=9606 G	5	3	3	3	0	0	0	0	0	0	0	0	0	0	0	0	0	0	0	0	0	0	0	0	1	0	0	0	0	0	0	0	0	0	0	1	0	0	0	0	0	0	0
772	UNIPROT_sp_Q15113	UNIPROT_sp_Q15113	7	7	7	PCOC1_HUMAN Procollagen C-endopeptidase enhancer 1 OS=Homo sapiens OX=9606 GN=PCOLCE PE=1 SV=2	1	7	7	7	3	2	3	5	5	5	5	5	7	5	5	6	7	5	4	5	3	5	6	7	5	5	5	5	4	4	5	4	6	5	5	4	5	4	4	5	4	5	6
773	UNIPROT_sp_Q15166;UNIPROT_tr_F8WD41;UNIPROT_tr_C9JZ99	UNIPROT_sp_Q15166;UNIPROT_tr_F8WD41	5;3;2	5;3;2	5;3;2	PON3_HUMAN Serum paraoxonase/lactonase 3 OS=Homo sapiens OX=9606 GN=PON3 PE=1 SV=3;F8WD41_HUMAN Serum paraoxonase/lactonase 3 OS=Homo sapiens OX=9606 GN=PON3 PE=1 SV=1	3	5	5	5	0	0	0	1	0	0	0	1	0	0	0	0	0	0	0	0	0	0	0	0	0	0	0	0	4	3	0	0	5	4	1	0	1	1	1	0	2	0	2
774	UNIPROT_sp_Q15181;UNIPROT_tr_Q5SQT6	UNIPROT_sp_Q15181	8;3	8;3	8;3	IPYR_HUMAN Inorganic pyrophosphatase OS=Homo sapiens OX=9606 GN=PPA1 PE=1 SV=2	2	8	8	8	0	0	0	0	0	0	0	0	0	0	0	0	0	0	0	0	0	0	0	0	8	0	0	0	0	0	0	0	0	0	0	0	0	0	0	0	0	0	0
775	UNIPROT_sp_Q15293-2;UNIPROT_sp_Q15293	UNIPROT_sp_Q15293-2;UNIPROT_sp_Q15293	2;2	2;2	2;2	RCN1_HUMAN Isoform 2 of Reticulocalbin-1 OS=Homo sapiens OX=9606 GN=RCN1;RCN1_HUMAN Reticulocalbin-1 OS=Homo sapiens OX=9606 GN=RCN1 PE=1 SV=1	2	2	2	2	1	1	1	1	0	0	1	1	1	1	1	1	1	1	1	1	1	1	1	1	1	1	1	1	2	1	1	1	2	1	2	1	1	1	1	1	1	1	1
776	UNIPROT_sp_Q15365	UNIPROT_sp_Q15365	1	1	1	PCBP1_HUMAN Poly(rC)-binding protein 1 OS=Homo sapiens OX=9606 GN=PCBP1 PE=1 SV=2	1	1	1	1	0	0	0	0	0	0	0	0	0	0	0	0	0	0	0	0	0	0	0	0	1	0	0	0	0	0	0	0	0	0	0	0	0	0	0	0	0	0	0
777	UNIPROT_sp_Q15485;UNIPROT_sp_Q15485-2	UNIPROT_sp_Q15485;UNIPROT_sp_Q15485-2	6;5	6;5	6;5	FCN2_HUMAN Ficolin-2 OS=Homo sapiens OX=9606 GN=FCN2 PE=1 SV=2;FCN2_HUMAN Isoform 2 of Ficolin-2 OS=Homo sapiens OX=9606 GN=FCN2	2	6	6	6	4	6	6	3	4	4	5	3	4	5	5	3	4	4	5	4	3	3	3	4	4	5	3	3	3	3	5	5	5	2	4	2	5	4	1	4	4	3	4
778	UNIPROT_tr_Q2L6G8;UNIPROT_tr_G8JLG2;UNIPROT_sp_Q15517	UNIPROT_tr_Q2L6G8;UNIPROT_tr_G8JLG2;UNIPROT_sp_Q15517	4;4;4	4;4;4	4;4;4	Q2L6G8_HUMAN Corneodesmosin OS=Homo sapiens OX=9606 GN=CDSN PE=1 SV=1;G8JLG2_HUMAN Corneodesmosin OS=Homo sapiens OX=9606 GN=CDSN PE=1 SV=1;CDSN_HUMAN Corneodesmosin OS=Homo sapiens OX=9606 GN=CDSN PE=1 SV=3	3	4	4	4	0	1	0	0	0	0	0	0	0	0	0	0	0	0	0	0	0	0	0	0	4	0	0	1	0	0	0	0	0	0	0	0	0	0	0	0	0	0	0
779	UNIPROT_sp_Q15582;UNIPROT_tr_H0Y8L3;UNIPROT_tr_S4R3C6;UNIPROT_tr_H0Y9D7;UNIPROT_tr_H0YAB8;UNIPROT_tr_D6RBX4;UNIPROT_tr_H0YAH8	UNIPROT_sp_Q15582;UNIPROT_tr_H0Y8L3	21;16;9;7;2;1;1	21;16;9;7;2;1;1	21;16;9;7;2;1;1	BGH3_HUMAN Transforming growth factor-beta-induced protein ig-h3 OS=Homo sapiens OX=9606 GN=TGFBI PE=1 SV=1;H0Y8L3_HUMAN Transforming growth factor-beta-induced protein ig-h3 (Fragment) OS=Homo sapiens OX=9606 GN=TGFBI PE=1 SV=1	7	21	21	21	11	12	11	15	12	11	10	11	12	11	9	14	9	9	11	12	10	12	11	12	11	10	12	10	8	13	8	12	16	17	14	15	12	7	14	14	9	14	12
780	UNIPROT_sp_Q15643;UNIPROT_sp_Q15643-2;UNIPROT_tr_H0YJI2;UNIPROT_tr_H0YJ97	UNIPROT_sp_Q15643;UNIPROT_sp_Q15643-2	3;2;1;1	3;2;1;1	3;2;1;1	TRIPB_HUMAN Thyroid receptor-interacting protein 11 OS=Homo sapiens OX=9606 GN=TRIP11 PE=1 SV=3;TRIPB_HUMAN Isoform 2 of Thyroid receptor-interacting protein 11 OS=Homo sapiens OX=9606 GN=TRIP11	4	3	3	3	3	3	2	2	2	1	2	2	2	3	3	3	3	3	2	3	2	3	2	3	2	2	3	3	2	2	2	3	3	2	3	2	2	2	3	3	2	3	3
781	UNIPROT_sp_Q15848	UNIPROT_sp_Q15848	4	4	4	ADIPO_HUMAN Adiponectin OS=Homo sapiens OX=9606 GN=ADIPOQ PE=1 SV=1	1	4	4	4	4	4	2	4	2	4	3	3	4	4	2	2	2	2	3	3	3	4	4	3	4	4	3	2	4	4	3	3	4	4	3	3	3	3	4	3	4	4	3
782	UNIPROT_sp_Q16270-2;UNIPROT_sp_Q16270	UNIPROT_sp_Q16270-2;UNIPROT_sp_Q16270	4;4	4;4	4;4	IBP7_HUMAN Isoform 2 of Insulin-like growth factor-binding protein 7 OS=Homo sapiens OX=9606 GN=IGFBP7;IBP7_HUMAN Insulin-like growth factor-binding protein 7 OS=Homo sapiens OX=9606 GN=IGFBP7 PE=1 SV=1	2	4	4	4	1	3	3	1	1	3	2	2	1	2	1	3	3	3	2	3	3	3	2	2	2	3	3	1	2	3	2	2	4	4	2	4	4	2	4	3	2	4	2
783	UNIPROT_sp_Q16394	UNIPROT_sp_Q16394	4	4	4	EXT1_HUMAN Exostosin-1 OS=Homo sapiens OX=9606 GN=EXT1 PE=1 SV=2	1	4	4	4	0	1	0	0	0	0	0	0	0	0	0	0	0	0	1	1	1	1	1	0	0	0	0	0	0	1	0	1	0	4	0	2	0	0	0	0	0	0	0
784	UNIPROT_sp_Q16555-2;UNIPROT_sp_Q16555;UNIPROT_tr_A0A1C7CYX9;UNIPROT_tr_E5RFU4	UNIPROT_sp_Q16555-2;UNIPROT_sp_Q16555;UNIPROT_tr_A0A1C7CYX9	4;4;4;1	4;4;4;1	4;4;4;1	DPYL2_HUMAN Isoform 2 of Dihydropyrimidinase-related protein 2 OS=Homo sapiens OX=9606 GN=DPYSL2;DPYL2_HUMAN Dihydropyrimidinase-related protein 2 OS=Homo sapiens OX=9606 GN=DPYSL2 PE=1 SV=1;A0A1C7CYX9_HUMAN Dihydropyrimidinase-related protein 2 OS=Homo sa	4	4	4	4	0	0	0	0	0	0	0	0	0	0	0	0	0	0	0	0	0	0	0	0	4	0	0	0	0	0	0	0	0	1	0	0	0	0	0	0	0	0	0
785	UNIPROT_sp_Q16610;UNIPROT_sp_Q16610-4;UNIPROT_sp_Q16610-2;UNIPROT_sp_Q16610-3	UNIPROT_sp_Q16610;UNIPROT_sp_Q16610-4;UNIPROT_sp_Q16610-2	16;15;12;6	16;15;12;6	16;15;12;6	ECM1_HUMAN Extracellular matrix protein 1 OS=Homo sapiens OX=9606 GN=ECM1 PE=1 SV=2;ECM1_HUMAN Isoform 4 of Extracellular matrix protein 1 OS=Homo sapiens OX=9606 GN=ECM1;ECM1_HUMAN Isoform 2 of Extracellular matrix protein 1 OS=Homo sapiens OX=9606 GN=ECM	4	16	16	16	12	13	15	7	13	13	13	12	13	11	10	13	11	14	12	13	11	7	7	7	12	12	10	13	11	11	11	7	11	11	10	10	11	8	8	11	10	12	12
786	UNIPROT_sp_Q16706	UNIPROT_sp_Q16706	12	12	12	MA2A1_HUMAN Alpha-mannosidase 2 OS=Homo sapiens OX=9606 GN=MAN2A1 PE=1 SV=2	1	12	12	12	0	3	3	4	3	3	4	3	5	5	3	5	3	5	5	6	3	4	5	4	5	3	7	5	5	7	5	8	3	7	5	7	4	3	5	5	5	4	5
787	UNIPROT_tr_A0A1W2PNM1;UNIPROT_sp_Q16836;UNIPROT_tr_A0A0A0MSE2;UNIPROT_tr_A0A0D9SFP2;UNIPROT_sp_Q16836-3;UNIPROT_tr_E9PF18;UNIPROT_sp_Q16836-2;UNIPROT_tr_A0A1W2PQ55;UNIPROT_tr_A0A1W2PP40;UNIPROT_tr_A0A1W2PQC2;UNIPROT_tr_A0A1W2PQ78;UNIPROT_tr_A0A1W2PRT2;UNIPROT_tr_A0A1W2PQV5	UNIPROT_tr_A0A1W2PNM1;UNIPROT_sp_Q16836;UNIPROT_tr_A0A0A0MSE2;UNIPROT_tr_A0A0D9SFP2;UNIPROT_sp_Q16836-3;UNIPROT_tr_E9PF18;UNIPROT_sp_Q16836-2;UNIPROT_tr_A0A1W2PQ55;UNIPROT_tr_A0A1W2PP40;UNIPROT_tr_A0A1W2PQC2;UNIPROT_tr_A0A1W2PQ78;UNIPROT_tr_A0A1W2PRT2;UNIPROT_tr_A0A1W2PQV5	2;2;2;2;2;2;2;1;1;1;1;1;1	2;2;2;2;2;2;2;1;1;1;1;1;1	2;2;2;2;2;2;2;1;1;1;1;1;1	A0A1W2PNM1_HUMAN Hydroxyacyl-coenzyme A dehydrogenase, mitochondrial (Fragment) OS=Homo sapiens OX=9606 GN=HADH PE=1 SV=1;HCDH_HUMAN Hydroxyacyl-coenzyme A dehydrogenase, mitochondrial OS=Homo sapiens OX=9606 GN=HADH PE=1 SV=3;A0A0A0MSE2_HUMAN Hydroxyacyl-	13	2	2	2	0	0	0	0	0	0	0	0	0	0	0	0	0	0	0	0	0	0	0	0	0	0	0	0	0	0	0	0	0	0	0	0	0	0	0	0	0	0	0
788	UNIPROT_sp_Q16851;UNIPROT_tr_E7EUC7;UNIPROT_tr_A0A7I2YQ74;UNIPROT_tr_A0A087WYS1;UNIPROT_sp_Q16851-2;UNIPROT_tr_C9JVG3;UNIPROT_tr_C9JQU9;UNIPROT_tr_A0A7I2V4T0;UNIPROT_tr_C9JNZ1;UNIPROT_tr_A0A7I2V676;UNIPROT_tr_C9JWG0;UNIPROT_tr_C9J6Q0;UNIPROT_tr_C9JTZ5;UNIPROT_tr_C9JUW1;UNIPROT_tr_A0A7I2V2Q3;UNIPROT_tr_F2Z3H1	UNIPROT_sp_Q16851;UNIPROT_tr_E7EUC7;UNIPROT_tr_A0A7I2YQ74;UNIPROT_tr_A0A087WYS1;UNIPROT_sp_Q16851-2;UNIPROT_tr_C9JVG3;UNIPROT_tr_C9JQU9;UNIPROT_tr_A0A7I2V4T0;UNIPROT_tr_C9JNZ1;UNIPROT_tr_A0A7I2V676	10;10;9;9;9;5;5;5;5;5;4;3;3;3;3;2	10;10;9;9;9;5;5;5;5;5;4;3;3;3;3;2	10;10;9;9;9;5;5;5;5;5;4;3;3;3;3;2	UGPA_HUMAN UTP--glucose-1-phosphate uridylyltransferase OS=Homo sapiens OX=9606 GN=UGP2 PE=1 SV=5;E7EUC7_HUMAN UTP--glucose-1-phosphate uridylyltransferase OS=Homo sapiens OX=9606 GN=UGP2 PE=1 SV=1;A0A7I2YQ74_HUMAN UTP--glucose-1-phosphate uridylyltransfer	16	10	10	10	0	2	2	6	1	3	1	0	0	0	0	1	0	0	1	0	0	0	1	0	4	0	1	1	2	0	1	0	3	10	3	3	0	2	4	1	0	3	2
789	UNIPROT_sp_Q16853-2;UNIPROT_sp_Q16853;UNIPROT_tr_K7EIK5;UNIPROT_sp_O75106-2;UNIPROT_sp_O75106	UNIPROT_sp_Q16853-2;UNIPROT_sp_Q16853	5;5;1;1;1	5;5;1;1;1	5;5;1;1;1	AOC3_HUMAN Isoform 2 of Membrane primary amine oxidase OS=Homo sapiens OX=9606 GN=AOC3;AOC3_HUMAN Membrane primary amine oxidase OS=Homo sapiens OX=9606 GN=AOC3 PE=1 SV=3	5	5	5	5	3	1	3	3	2	3	3	3	2	1	2	5	2	2	3	4	2	3	3	2	2	3	2	3	2	2	3	3	3	3	4	4	3	3	3	4	4	3	4
790	UNIPROT_sp_Q2PZI1-2	UNIPROT_sp_Q2PZI1-2	1	1	1	D19L1_HUMAN Isoform 2 of Probable C-mannosyltransferase DPY19L1 OS=Homo sapiens OX=9606 GN=DPY19L1	1	1	1	1	1	1	1	1	1	1	1	1	1	1	1	1	1	1	1	1	1	1	1	1	1	1	1	1	1	1	1	1	1	1	1	1	1	1	1	1	1	1	1
791	UNIPROT_sp_Q3LXA3;UNIPROT_tr_H0YCY6;UNIPROT_sp_Q3LXA3-2;UNIPROT_tr_I3L252;UNIPROT_tr_E9PJG8	UNIPROT_sp_Q3LXA3;UNIPROT_tr_H0YCY6;UNIPROT_sp_Q3LXA3-2;UNIPROT_tr_I3L252	9;8;8;5;2	9;8;8;5;2	9;8;8;5;2	TKFC_HUMAN Triokinase/FMN cyclase OS=Homo sapiens OX=9606 GN=TKFC PE=1 SV=2;H0YCY6_HUMAN ATP-dependent dihydroxyacetone kinase (Fragment) OS=Homo sapiens OX=9606 GN=TKFC PE=1 SV=1;TKFC_HUMAN Isoform 2 of Triokinase/FMN cyclase OS=Homo sapiens OX=9606 GN=TK	5	9	9	9	0	0	1	0	0	0	0	0	0	0	0	0	0	0	0	0	0	0	0	0	0	1	0	0	0	0	1	0	2	5	4	2	0	1	0	0	0	0	0
792	UNIPROT_sp_Q3ZCW2	UNIPROT_sp_Q3ZCW2	2	2	2	LEGL_HUMAN Galectin-related protein OS=Homo sapiens OX=9606 GN=LGALSL PE=1 SV=2	1	2	2	2	0	0	0	0	0	1	0	0	1	1	1	1	0	0	1	0	0	1	0	0	1	1	1	1	0	1	0	1	0	0	0	1	0	1	0	0	1	1	0
793	UNIPROT_sp_Q4LDE5-2;UNIPROT_sp_Q4LDE5-4;UNIPROT_sp_Q4LDE5;UNIPROT_tr_A0A0A0MSD0	UNIPROT_sp_Q4LDE5-2;UNIPROT_sp_Q4LDE5-4;UNIPROT_sp_Q4LDE5;UNIPROT_tr_A0A0A0MSD0	3;3;3;3	3;3;3;3	3;3;3;3	SVEP1_HUMAN Isoform 2 of Sushi, von Willebrand factor type A, EGF and pentraxin domain-containing protein 1 OS=Homo sapiens OX=9606 GN=SVEP1;SVEP1_HUMAN Isoform 4 of Sushi, von Willebrand factor type A, EGF and pentraxin domain-containing protein 1 OS=Homo	4	3	3	3	0	0	0	1	0	0	0	0	0	0	0	1	0	0	0	0	0	0	0	0	0	0	1	0	0	0	0	0	0	0	0	0	0	0	0	0	0	0	0
794	UNIPROT_tr_D6RAF1;UNIPROT_sp_Q53GG5-3;UNIPROT_tr_A0A2U3TZH4;UNIPROT_tr_A0A087WYF8;UNIPROT_sp_Q53GG5-2;UNIPROT_sp_Q53GG5;UNIPROT_tr_A0A2R8Y6L7	UNIPROT_tr_D6RAF1;UNIPROT_sp_Q53GG5-3;UNIPROT_tr_A0A2U3TZH4;UNIPROT_tr_A0A087WYF8;UNIPROT_sp_Q53GG5-2;UNIPROT_sp_Q53GG5;UNIPROT_tr_A0A2R8Y6L7	2;2;2;2;2;2;1	2;2;2;2;2;2;1	2;2;2;2;2;2;1	D6RAF1_HUMAN PDZ and LIM domain protein 3 OS=Homo sapiens OX=9606 GN=PDLIM3 PE=1 SV=1;PDLI3_HUMAN Isoform 3 of PDZ and LIM domain protein 3 OS=Homo sapiens OX=9606 GN=PDLIM3;A0A2U3TZH4_HUMAN PDZ and LIM domain protein 3 OS=Homo sapiens OX=9606 GN=PDLIM3 PE	7	2	2	2	0	0	0	0	0	0	0	0	0	0	0	0	0	0	0	0	0	0	0	0	0	0	0	0	0	0	0	0	0	2	0	0	0	0	0	0	0	0	0
795	UNIPROT_tr_H0Y332;UNIPROT_tr_Q5JRH0;UNIPROT_sp_Q5T5C0-2;UNIPROT_sp_Q5T5C0	UNIPROT_tr_H0Y332;UNIPROT_tr_Q5JRH0;UNIPROT_sp_Q5T5C0-2;UNIPROT_sp_Q5T5C0	1;1;1;1	1;1;1;1	1;1;1;1	H0Y332_HUMAN Syntaxin-binding protein 5 (Fragment) OS=Homo sapiens OX=9606 GN=STXBP5 PE=1 SV=1;Q5JRH0_HUMAN Syntaxin-binding protein 5 (Fragment) OS=Homo sapiens OX=9606 GN=STXBP5 PE=1 SV=8;STXB5_HUMAN Isoform 2 of Syntaxin-binding protein 5 OS=Homo sapien	4	1	1	1	0	0	0	0	0	1	0	0	1	1	0	0	0	0	1	0	0	0	0	0	0	1	0	0	1	1	0	1	1	0	1	0	1	0	0	0	0	0	0
796	UNIPROT_sp_Q5TEC6;UNIPROT_tr_A0A590UJL8;UNIPROT_tr_K7EMV3;UNIPROT_tr_K7EP01;UNIPROT_tr_A0A590UJJ6;UNIPROT_tr_B4DEB1;UNIPROT_tr_K7EK07;UNIPROT_sp_Q6NXT2;UNIPROT_sp_Q71DI3;UNIPROT_sp_Q16695;UNIPROT_sp_P84243;UNIPROT_sp_P68431;UNIPROT_tr_K7ES00	UNIPROT_sp_Q5TEC6;UNIPROT_tr_A0A590UJL8;UNIPROT_tr_K7EMV3;UNIPROT_tr_K7EP01;UNIPROT_tr_A0A590UJJ6;UNIPROT_tr_B4DEB1;UNIPROT_tr_K7EK07;UNIPROT_sp_Q6NXT2;UNIPROT_sp_Q71DI3;UNIPROT_sp_Q16695;UNIPROT_sp_P84243;UNIPROT_sp_P68431;UNIPROT_tr_K7ES00	4;2;2;2;2;2;2;2;2;2;2;2;2	4;2;2;2;2;2;2;2;2;2;2;2;2	4;2;2;2;2;2;2;2;2;2;2;2;2	H3PS2_HUMAN Histone HIST2H3PS2 OS=Homo sapiens OX=9606 GN=H3-2 PE=1 SV=1;A0A590UJL8_HUMAN Histone HIST2H3PS2 (Fragment) OS=Homo sapiens OX=9606 GN=H3-2 PE=1 SV=1;K7EMV3_HUMAN Histone H3 OS=Homo sapiens OX=9606 GN=H3-3B PE=1 SV=1;K7EP01_HUMAN Histone H3.3 O	13	4	4	4	1	1	1	1	2	1	1	0	1	1	1	3	0	1	1	1	1	1	1	1	3	1	1	1	1	1	2	1	1	1	3	3	1	1	1	2	1	0	1
797	UNIPROT_sp_Q5VTT5-2;UNIPROT_sp_Q5VTT5	UNIPROT_sp_Q5VTT5-2;UNIPROT_sp_Q5VTT5	2;2	2;2	2;2	MYOM3_HUMAN Isoform 2 of Myomesin-3 OS=Homo sapiens OX=9606 GN=MYOM3;MYOM3_HUMAN Myomesin-3 OS=Homo sapiens OX=9606 GN=MYOM3 PE=1 SV=1	2	2	2	2	0	0	0	0	0	0	0	0	0	0	0	0	0	1	0	0	0	0	0	0	0	1	1	0	0	0	0	0	0	0	0	0	0	0	0	0	0	0	0
798	UNIPROT_tr_E9PJU0;UNIPROT_tr_E9PJK3;UNIPROT_tr_A0A087WX83;UNIPROT_sp_Q5VU43-4;UNIPROT_sp_Q5VU43;UNIPROT_sp_Q5VU43-3;UNIPROT_sp_Q96SN8;UNIPROT_sp_Q96SN8-2;UNIPROT_sp_Q96SN8-3;UNIPROT_sp_Q96SN8-4;UNIPROT_tr_A0A0A0MRG9;UNIPROT_sp_Q5VU43-7;UNIPROT_sp_Q5VU43-6;UNIPROT_tr_F8WCI3;UNIPROT_tr_F8WF55;UNIPROT_sp_Q5VU43-9;UNIPROT_sp_Q5VU43-8;UNIPROT_tr_F8WBJ0;UNIPROT_sp_Q5VU43-12;UNIPROT_tr_A0A087WVQ4;UNIPRO…	UNIPROT_tr_E9PJU0;UNIPROT_tr_E9PJK3;UNIPROT_tr_A0A087WX83;UNIPROT_sp_Q5VU43-4;UNIPROT_sp_Q5VU43;UNIPROT_sp_Q5VU43-3;UNIPROT_sp_Q96SN8;UNIPROT_sp_Q96SN8-2;UNIPROT_sp_Q96SN8-3;UNIPROT_sp_Q96SN8-4;UNIPROT_tr_A0A0A0MRG9;UNIPROT_sp_Q5VU43-7;UNIPROT_sp_Q5VU43-6;UNIPROT_tr_F8WCI3;UNIPROT_tr_F8WF55;UNIPROT_sp_Q5VU43-9;UNIPROT_sp_Q5VU43-8;UNIPROT_tr_F8WBJ0;UNIPROT_sp_Q5VU43-12;UNIPROT_tr_A0A087WVQ4;UNIPRO…	1;1;1;1;1;1;1;1;1;1;1;1;1;1;1;1;1;1;1;1;1;1;1;1;1;1;1;1	1;1;1;1;1;1;1;1;1;1;1;1;1;1;1;1;1;1;1;1;1;1;1;1;1;1;1;1	1;1;1;1;1;1;1;1;1;1;1;1;1;1;1;1;1;1;1;1;1;1;1;1;1;1;1;1	E9PJU0_HUMAN Myomegalin OS=Homo sapiens OX=9606 GN=PDE4DIP PE=4 SV=1;E9PJK3_HUMAN Myomegalin OS=Homo sapiens OX=9606 GN=PDE4DIP PE=4 SV=1;A0A087WX83_HUMAN Myomegalin OS=Homo sapiens OX=9606 GN=PDE4DIP PE=1 SV=1;MYOME_HUMAN Isoform 4 of Myomegalin OS=Homo s	28	1	1	1	1	1	1	1	1	1	1	1	1	1	1	1	1	1	1	1	1	1	1	1	1	1	1	1	1	1	1	1	1	1	1	1	1	1	1	1	1	1	1
799	UNIPROT_sp_Q5VVQ6-2;UNIPROT_sp_Q5VVQ6	UNIPROT_sp_Q5VVQ6-2;UNIPROT_sp_Q5VVQ6	2;2	2;2	2;2	OTU1_HUMAN Isoform 2 of Ubiquitin thioesterase OTU1 OS=Homo sapiens OX=9606 GN=YOD1;OTU1_HUMAN Ubiquitin thioesterase OTU1 OS=Homo sapiens OX=9606 GN=YOD1 PE=1 SV=1	2	2	2	2	0	0	0	0	0	0	0	0	0	0	0	0	0	0	0	0	0	0	0	0	2	0	0	0	0	0	0	0	0	0	0	0	0	0	0	0	0	0	0
800	UNIPROT_sp_Q5VYS8-6;UNIPROT_sp_Q5VYS8;UNIPROT_sp_Q5VYS8-5;UNIPROT_sp_Q5VYS8-3;UNIPROT_sp_Q5VYS8-2;UNIPROT_tr_X6R3Q3;UNIPROT_sp_Q5VYS8-4	UNIPROT_sp_Q5VYS8-6;UNIPROT_sp_Q5VYS8;UNIPROT_sp_Q5VYS8-5;UNIPROT_sp_Q5VYS8-3;UNIPROT_sp_Q5VYS8-2;UNIPROT_tr_X6R3Q3;UNIPROT_sp_Q5VYS8-4	2;2;1;1;1;1;1	2;2;1;1;1;1;1	1;1;1;1;1;0;0	TUT7_HUMAN Isoform 6 of Terminal uridylyltransferase 7 OS=Homo sapiens OX=9606 GN=TUT7;TUT7_HUMAN Terminal uridylyltransferase 7 OS=Homo sapiens OX=9606 GN=TUT7 PE=1 SV=1;TUT7_HUMAN Isoform 5 of Terminal uridylyltransferase 7 OS=Homo sapiens OX=9606 GN=TUT	7	2	2	1	1	2	2	1	2	1	1	1	1	1	1	1	2	2	2	2	2	2	1	2	2	1	1	1	1	2	1	1	1	1	0	1	1	1	0	1	0	1	2
801	UNIPROT_sp_Q6EMK4	UNIPROT_sp_Q6EMK4	7	7	7	VASN_HUMAN Vasorin OS=Homo sapiens OX=9606 GN=VASN PE=1 SV=1	1	7	7	7	7	5	6	7	7	6	6	6	7	7	5	7	7	6	7	6	7	7	6	6	7	6	6	6	5	7	7	7	7	7	7	7	7	7	6	7	7	7	7
802	UNIPROT_sp_Q6GTS8	UNIPROT_sp_Q6GTS8	3	3	3	P20D1_HUMAN N-fatty-acyl-amino acid synthase/hydrolase PM20D1 OS=Homo sapiens OX=9606 GN=PM20D1 PE=1 SV=3	1	3	3	3	0	0	1	0	0	0	0	0	0	0	0	0	0	0	0	0	0	0	0	0	0	0	1	0	0	0	0	0	0	0	1	1	0	0	0	0	0	0	3
803	UNIPROT_sp_Q6NZI2;UNIPROT_sp_Q6NZI2-3;UNIPROT_sp_Q6NZI2-2	UNIPROT_sp_Q6NZI2;UNIPROT_sp_Q6NZI2-3;UNIPROT_sp_Q6NZI2-2	2;1;1	2;1;1	2;1;1	CAVN1_HUMAN Caveolae-associated protein 1 OS=Homo sapiens OX=9606 GN=CAVIN1 PE=1 SV=1;CAVN1_HUMAN Isoform 3 of Caveolae-associated protein 1 OS=Homo sapiens OX=9606 GN=CAVIN1;CAVN1_HUMAN Isoform 2 of Caveolae-associated protein 1 OS=Homo sapiens OX=9606 GN	3	2	2	2	2	2	2	1	2	2	2	0	0	0	1	1	0	2	2	2	2	0	1	1	1	1	2	0	0	0	1	0	0	0	0	0	1	0	0	0	0	0	0
804	UNIPROT_sp_Q6P179-3;UNIPROT_sp_Q6P179;UNIPROT_tr_D6RGW0;UNIPROT_sp_Q6P179-2;UNIPROT_sp_Q6P179-4;UNIPROT_tr_H0Y9X9;UNIPROT_tr_H0YAL8	UNIPROT_sp_Q6P179-3;UNIPROT_sp_Q6P179;UNIPROT_tr_D6RGW0;UNIPROT_sp_Q6P179-2	6;6;5;3;2;1;1	6;6;5;3;2;1;1	6;6;5;3;2;1;1	ERAP2_HUMAN Isoform 3 of Endoplasmic reticulum aminopeptidase 2 OS=Homo sapiens OX=9606 GN=ERAP2;ERAP2_HUMAN Endoplasmic reticulum aminopeptidase 2 OS=Homo sapiens OX=9606 GN=ERAP2 PE=1 SV=2;D6RGW0_HUMAN Endoplasmic reticulum aminopeptidase 2 (Fragment) OS	7	6	6	6	0	0	0	3	0	1	0	0	0	3	1	3	0	0	0	1	0	0	2	0	0	2	1	4	3	1	0	0	0	0	0	1	1	0	2	4	0	0	1
805	UNIPROT_sp_Q6Q788;UNIPROT_tr_A0A669KB69	UNIPROT_sp_Q6Q788;UNIPROT_tr_A0A669KB69	4;4	4;4	4;4	APOA5_HUMAN Apolipoprotein A-V OS=Homo sapiens OX=9606 GN=APOA5 PE=1 SV=1;A0A669KB69_HUMAN Apolipoprotein A-V OS=Homo sapiens OX=9606 GN=APOA5 PE=1 SV=1	2	4	4	4	0	0	1	0	1	0	0	0	1	0	0	0	0	1	0	0	1	0	0	0	0	0	0	0	3	0	0	1	0	1	1	1	0	0	2	3	0	0	0
806	UNIPROT_sp_Q6UWP8;UNIPROT_sp_Q6UWP8-2;UNIPROT_tr_K7ESC4	UNIPROT_sp_Q6UWP8	13;3;2	13;3;2	13;3;2	SBSN_HUMAN Suprabasin OS=Homo sapiens OX=9606 GN=SBSN PE=1 SV=2	3	13	13	13	1	4	5	3	2	1	2	3	4	3	3	3	6	4	2	1	3	2	4	2	12	5	1	1	1	1	0	1	3	3	0	1	1	0	5	0	1	1	2
807	UNIPROT_sp_Q6UX71;UNIPROT_sp_Q6UX71-2	UNIPROT_sp_Q6UX71;UNIPROT_sp_Q6UX71-2	5;3	5;3	5;3	PXDC2_HUMAN Plexin domain-containing protein 2 OS=Homo sapiens OX=9606 GN=PLXDC2 PE=1 SV=1;PXDC2_HUMAN Isoform 2 of Plexin domain-containing protein 2 OS=Homo sapiens OX=9606 GN=PLXDC2	2	5	5	5	1	1	1	1	2	1	1	2	1	1	1	2	2	2	2	2	1	1	2	1	1	1	3	2	3	3	1	3	3	2	3	2	1	3	3	3	3	3	2
808	UNIPROT_sp_Q6UXB8-2;UNIPROT_sp_Q6UXB8	UNIPROT_sp_Q6UXB8-2;UNIPROT_sp_Q6UXB8	6;6	6;6	6;6	PI16_HUMAN Isoform 2 of Peptidase inhibitor 16 OS=Homo sapiens OX=9606 GN=PI16;PI16_HUMAN Peptidase inhibitor 16 OS=Homo sapiens OX=9606 GN=PI16 PE=1 SV=1	2	6	6	6	4	3	6	4	5	6	6	5	4	5	4	4	4	5	5	4	5	4	5	5	6	5	5	6	4	4	5	5	4	5	2	3	5	4	5	5	4	5	4
809	UNIPROT_sp_Q6UY14-2;UNIPROT_tr_A0A669KBE7;UNIPROT_sp_Q6UY14;UNIPROT_sp_Q6UY14-3	UNIPROT_sp_Q6UY14-2;UNIPROT_tr_A0A669KBE7;UNIPROT_sp_Q6UY14;UNIPROT_sp_Q6UY14-3	4;4;4;4	4;4;4;4	4;4;4;4	ATL4_HUMAN Isoform 2 of ADAMTS-like protein 4 OS=Homo sapiens OX=9606 GN=ADAMTSL4;A0A669KBE7_HUMAN ADAMTS-like protein 4 OS=Homo sapiens OX=9606 GN=ADAMTSL4 PE=1 SV=1;ATL4_HUMAN ADAMTS-like protein 4 OS=Homo sapiens OX=9606 GN=ADAMTSL4 PE=1 SV=2;ATL4_HUMAN	4	4	4	4	3	2	2	2	2	2	2	2	2	3	2	2	1	2	3	2	2	2	2	2	2	3	2	2	0	1	1	1	2	3	1	1	0	0	3	0	0	1	1
810	UNIPROT_sp_Q6YHK3;UNIPROT_sp_Q6YHK3-4;UNIPROT_sp_Q6YHK3-2;UNIPROT_sp_Q6YHK3-3	UNIPROT_sp_Q6YHK3;UNIPROT_sp_Q6YHK3-4;UNIPROT_sp_Q6YHK3-2;UNIPROT_sp_Q6YHK3-3	14;13;10;7	14;13;10;7	14;13;10;7	CD109_HUMAN CD109 antigen OS=Homo sapiens OX=9606 GN=CD109 PE=1 SV=2;CD109_HUMAN Isoform 4 of CD109 antigen OS=Homo sapiens OX=9606 GN=CD109;CD109_HUMAN Isoform 2 of CD109 antigen OS=Homo sapiens OX=9606 GN=CD109;CD109_HUMAN Isoform 3 of CD109 antigen OS=H	4	14	14	14	2	1	3	4	6	8	1	2	1	3	1	3	4	6	6	4	4	5	7	7	4	3	7	8	5	5	4	9	7	3	5	4	8	5	5	7	6	7	5
811	UNIPROT_tr_H0Y430;UNIPROT_sp_Q6ZRP7	UNIPROT_tr_H0Y430;UNIPROT_sp_Q6ZRP7	1;1	1;1	1;1	H0Y430_HUMAN Sulfhydryl oxidase (Fragment) OS=Homo sapiens OX=9606 GN=QSOX2 PE=1 SV=1;QSOX2_HUMAN Sulfhydryl oxidase 2 OS=Homo sapiens OX=9606 GN=QSOX2 PE=1 SV=3	2	1	1	1	0	0	0	0	0	0	0	0	0	0	0	0	0	0	0	0	0	0	0	0	0	0	0	0	0	0	0	0	0	1	0	0	0	0	0	0	0	0	0
812	UNIPROT_sp_Q6ZV73-2;UNIPROT_sp_Q6ZV73;UNIPROT_tr_F8VQX5;UNIPROT_tr_F8VY01	UNIPROT_sp_Q6ZV73-2;UNIPROT_sp_Q6ZV73;UNIPROT_tr_F8VQX5;UNIPROT_tr_F8VY01	2;2;1;1	2;2;1;1	2;2;1;1	FGD6_HUMAN Isoform 2 of FYVE, RhoGEF and PH domain-containing protein 6 OS=Homo sapiens OX=9606 GN=FGD6;FGD6_HUMAN FYVE, RhoGEF and PH domain-containing protein 6 OS=Homo sapiens OX=9606 GN=FGD6 PE=1 SV=2;F8VQX5_HUMAN FYVE, RhoGEF and PH domain-containing	4	2	2	2	1	2	2	2	2	1	1	1	2	1	2	1	2	2	2	2	2	2	2	2	2	2	1	1	0	1	0	0	1	1	0	1	1	0	2	0	0	1	0
813	UNIPROT_sp_Q71U36-2;UNIPROT_sp_Q71U36;UNIPROT_sp_P0DPH7-2;UNIPROT_sp_P0DPH8;UNIPROT_sp_P0DPH7;UNIPROT_tr_F8VQQ4;UNIPROT_sp_Q6PEY2	UNIPROT_sp_Q71U36-2;UNIPROT_sp_Q71U36;UNIPROT_sp_P0DPH7-2;UNIPROT_sp_P0DPH8;UNIPROT_sp_P0DPH7;UNIPROT_tr_F8VQQ4;UNIPROT_sp_Q6PEY2	9;9;7;7;7;6;6	1;1;1;1;1;1;1	1;1;1;1;1;1;1	TBA1A_HUMAN Isoform 2 of Tubulin alpha-1A chain OS=Homo sapiens OX=9606 GN=TUBA1A;TBA1A_HUMAN Tubulin alpha-1A chain OS=Homo sapiens OX=9606 GN=TUBA1A PE=1 SV=1;TBA3C_HUMAN Isoform 2 of Tubulin alpha-3C chain OS=Homo sapiens OX=9606 GN=TUBA3C;TBA3D_HUMAN T	7	9	1	1	2	0	0	0	0	0	0	2	0	0	3	0	0	0	2	0	0	0	0	0	9	2	0	2	0	1	1	5	0	2	2	2	1	0	0	0	1	3	5
814	UNIPROT_sp_Q76LX8-2;UNIPROT_sp_Q76LX8;UNIPROT_sp_Q76LX8-3;UNIPROT_tr_E7EV88;UNIPROT_tr_A0A0C4DFV8;UNIPROT_tr_F6V803;UNIPROT_tr_A0A0B4J229;UNIPROT_sp_Q76LX8-4	UNIPROT_sp_Q76LX8-2;UNIPROT_sp_Q76LX8;UNIPROT_sp_Q76LX8-3	12;12;10;4;3;2;2;2	12;12;10;4;3;2;2;2	12;12;10;4;3;2;2;2	ATS13_HUMAN Isoform 2 of A disintegrin and metalloproteinase with thrombospondin motifs 13 OS=Homo sapiens OX=9606 GN=ADAMTS13;ATS13_HUMAN A disintegrin and metalloproteinase with thrombospondin motifs 13 OS=Homo sapiens OX=9606 GN=ADAMTS13 PE=1 SV=1;ATS13	8	12	12	12	5	3	4	8	5	5	3	2	4	7	3	8	6	8	5	4	5	4	7	6	6	7	4	6	7	7	3	10	6	4	4	4	5	8	5	5	6	3	5
815	UNIPROT_sp_Q7KZ85;UNIPROT_sp_Q7KZ85-2	UNIPROT_sp_Q7KZ85;UNIPROT_sp_Q7KZ85-2	2;1	2;1	2;1	SPT6H_HUMAN Transcription elongation factor SPT6 OS=Homo sapiens OX=9606 GN=SUPT6H PE=1 SV=2;SPT6H_HUMAN Isoform 2 of Transcription elongation factor SPT6 OS=Homo sapiens OX=9606 GN=SUPT6H	2	2	2	2	1	1	1	2	2	1	1	2	2	2	1	2	2	1	2	2	2	2	2	1	1	1	2	2	1	1	2	0	2	2	1	1	1	1	1	2	2	1	2
816	UNIPROT_sp_Q7Z406-6;UNIPROT_sp_Q7Z406-2;UNIPROT_sp_Q7Z406;UNIPROT_sp_Q7Z406-4;UNIPROT_sp_Q7Z406-5;UNIPROT_tr_A0A0C4DFM8;UNIPROT_tr_M0QY43;UNIPROT_tr_A1L2Z2;UNIPROT_tr_A0A2R8Y454;UNIPROT_tr_A0A2R8Y4C3	UNIPROT_sp_Q7Z406-6;UNIPROT_sp_Q7Z406-2;UNIPROT_sp_Q7Z406;UNIPROT_sp_Q7Z406-4;UNIPROT_sp_Q7Z406-5	19;19;18;15;13;8;7;5;1;1	17;17;16;14;12;6;7;4;1;1	17;17;16;14;12;6;7;4;1;1	MYH14_HUMAN Isoform 6 of Myosin-14 OS=Homo sapiens OX=9606 GN=MYH14;MYH14_HUMAN Isoform 2 of Myosin-14 OS=Homo sapiens OX=9606 GN=MYH14;MYH14_HUMAN Myosin-14 OS=Homo sapiens OX=9606 GN=MYH14 PE=1 SV=2;MYH14_HUMAN Isoform 4 of Myosin-14 OS=Homo sapiens OX=9	10	19	17	17	0	0	0	0	0	0	0	0	0	0	1	0	0	0	1	0	0	0	0	0	19	0	0	0	0	1	0	1	0	0	1	1	0	0	0	0	0	1	0
817	UNIPROT_sp_Q7Z4W1	UNIPROT_sp_Q7Z4W1	1	1	1	DCXR_HUMAN L-xylulose reductase OS=Homo sapiens OX=9606 GN=DCXR PE=1 SV=2	1	1	1	1	0	0	0	0	0	0	0	0	0	0	0	0	0	0	0	0	0	0	0	0	0	0	0	0	0	0	0	0	0	0	0	0	0	0	0	0	0	0	0
818	UNIPROT_tr_F5GZ06;UNIPROT_sp_Q7Z745-2;UNIPROT_sp_Q7Z745	UNIPROT_tr_F5GZ06;UNIPROT_sp_Q7Z745-2;UNIPROT_sp_Q7Z745	2;2;2	2;2;2	2;2;2	F5GZ06_HUMAN Maestro heat-like repeat-containing protein family member 2B OS=Homo sapiens OX=9606 GN=MROH2B PE=1 SV=1;MRO2B_HUMAN Isoform 2 of Maestro heat-like repeat-containing protein family member 2B OS=Homo sapiens OX=9606 GN=MROH2B;MRO2B_HUMAN Maestr	3	2	2	2	0	0	0	0	1	0	1	1	1	0	0	0	0	0	0	1	0	1	1	0	0	0	0	0	0	0	0	0	0	0	0	0	0	0	1	0	0	1	0
819	UNIPROT_sp_Q7Z7G0-2;UNIPROT_sp_Q7Z7G0-3;UNIPROT_sp_Q7Z7G0-4;UNIPROT_sp_Q7Z7G0;UNIPROT_tr_H0Y897;UNIPROT_tr_H7C556;UNIPROT_tr_D3YTG3	UNIPROT_sp_Q7Z7G0-2;UNIPROT_sp_Q7Z7G0-3;UNIPROT_sp_Q7Z7G0-4;UNIPROT_sp_Q7Z7G0;UNIPROT_tr_H0Y897;UNIPROT_tr_H7C556;UNIPROT_tr_D3YTG3	2;2;2;2;2;2;2	2;2;2;2;2;2;2	2;2;2;2;2;2;2	TARSH_HUMAN Isoform 2 of Target of Nesh-SH3 OS=Homo sapiens OX=9606 GN=ABI3BP;TARSH_HUMAN Isoform 3 of Target of Nesh-SH3 OS=Homo sapiens OX=9606 GN=ABI3BP;TARSH_HUMAN Isoform 4 of Target of Nesh-SH3 OS=Homo sapiens OX=9606 GN=ABI3BP;TARSH_HUMAN Target of	7	2	2	2	2	2	2	2	2	2	2	2	2	2	2	2	2	2	2	1	1	1	1	2	2	2	1	2	2	2	2	2	2	2	2	2	2	2	2	2	2	2	2
820	UNIPROT_sp_Q7Z7M0;UNIPROT_sp_Q7Z7M0-2	UNIPROT_sp_Q7Z7M0;UNIPROT_sp_Q7Z7M0-2	12;11	12;11	12;11	MEGF8_HUMAN Multiple epidermal growth factor-like domains protein 8 OS=Homo sapiens OX=9606 GN=MEGF8 PE=1 SV=2;MEGF8_HUMAN Isoform 2 of Multiple epidermal growth factor-like domains protein 8 OS=Homo sapiens OX=9606 GN=MEGF8	2	12	12	12	2	0	3	2	1	1	1	1	2	1	2	6	2	4	4	0	1	5	1	4	1	2	2	4	8	3	1	2	6	1	1	4	4	1	1	1	2	2	5
821	UNIPROT_sp_Q7Z7M8	UNIPROT_sp_Q7Z7M8	4	4	4	B3GN8_HUMAN UDP-GlcNAc:betaGal beta-1,3-N-acetylglucosaminyltransferase 8 OS=Homo sapiens OX=9606 GN=B3GNT8 PE=1 SV=1	1	4	4	4	1	2	0	4	2	0	1	0	0	2	0	2	0	1	2	3	2	0	1	0	1	3	4	1	1	1	0	1	3	1	1	2	2	1	1	1	1	1	2
822	UNIPROT_sp_Q86SQ4-2;UNIPROT_sp_Q86SQ4;UNIPROT_sp_Q86SQ4-4;UNIPROT_sp_Q86SQ4-3	UNIPROT_sp_Q86SQ4-2;UNIPROT_sp_Q86SQ4;UNIPROT_sp_Q86SQ4-4;UNIPROT_sp_Q86SQ4-3	2;2;2;2	2;2;2;2	2;2;2;2	AGRG6_HUMAN Isoform 2 of Adhesion G-protein coupled receptor G6 OS=Homo sapiens OX=9606 GN=ADGRG6;AGRG6_HUMAN Adhesion G-protein coupled receptor G6 OS=Homo sapiens OX=9606 GN=ADGRG6 PE=1 SV=3;AGRG6_HUMAN Isoform 4 of Adhesion G-protein coupled receptor G6	4	2	2	2	0	1	0	1	0	0	0	0	0	1	1	1	0	1	1	1	1	1	1	1	1	0	1	1	1	1	1	1	1	1	1	1	1	1	1	0	1	1	1
823	UNIPROT_sp_Q86TH1;UNIPROT_tr_B1B0D4	UNIPROT_sp_Q86TH1;UNIPROT_tr_B1B0D4	5;5	5;5	5;5	ATL2_HUMAN ADAMTS-like protein 2 OS=Homo sapiens OX=9606 GN=ADAMTSL2 PE=1 SV=1;B1B0D4_HUMAN ADAMTS-like protein 2 OS=Homo sapiens OX=9606 GN=ADAMTSL2 PE=1 SV=1	2	5	5	5	0	0	1	2	1	2	2	2	0	2	0	3	3	0	2	2	2	2	2	2	1	2	4	2	3	2	2	2	3	3	3	3	3	1	3	3	1	2	3
824	UNIPROT_sp_Q86U17	UNIPROT_sp_Q86U17	7	7	7	SPA11_HUMAN Serpin A11 OS=Homo sapiens OX=9606 GN=SERPINA11 PE=2 SV=2	1	7	7	7	5	3	2	4	2	3	5	3	3	4	3	0	2	3	5	1	4	6	3	5	3	4	6	2	4	1	3	1	4	2	3	3	3	1	4	2	2	2	2
825	UNIPROT_sp_Q86UD1;UNIPROT_tr_E9PJ29	UNIPROT_sp_Q86UD1	5;1	5;1	5;1	OAF_HUMAN Out at first protein homolog OS=Homo sapiens OX=9606 GN=OAF PE=2 SV=1	2	5	5	5	2	3	2	4	2	3	3	2	1	2	1	1	3	2	2	2	2	3	3	1	2	2	3	2	3	2	2	2	2	3	2	4	2	2	2	2	2	3	2
826	UNIPROT_sp_Q86UN3;UNIPROT_sp_Q86UN3-2;UNIPROT_tr_G3V1D7	UNIPROT_sp_Q86UN3;UNIPROT_sp_Q86UN3-2;UNIPROT_tr_G3V1D7	3;2;2	3;2;2	3;2;2	R4RL2_HUMAN Reticulon-4 receptor-like 2 OS=Homo sapiens OX=9606 GN=RTN4RL2 PE=1 SV=1;R4RL2_HUMAN Isoform 2 of Reticulon-4 receptor-like 2 OS=Homo sapiens OX=9606 GN=RTN4RL2;G3V1D7_HUMAN Reticulon 4 receptor-like 2, isoform CRA_a OS=Homo sapiens OX=9606 GN=	3	3	3	3	0	0	1	2	0	0	0	1	0	2	0	1	0	2	2	1	1	0	0	2	0	1	2	0	0	1	0	0	1	0	0	0	0	0	2	1	0	1	0
827	UNIPROT_sp_Q86UX7;UNIPROT_sp_Q86UX7-2;UNIPROT_tr_F5H1C6	UNIPROT_sp_Q86UX7;UNIPROT_sp_Q86UX7-2;UNIPROT_tr_F5H1C6	6;6;3	6;6;3	6;6;3	URP2_HUMAN Fermitin family homolog 3 OS=Homo sapiens OX=9606 GN=FERMT3 PE=1 SV=1;URP2_HUMAN Isoform 2 of Fermitin family homolog 3 OS=Homo sapiens OX=9606 GN=FERMT3;F5H1C6_HUMAN Fermitin family homolog 3 (Fragment) OS=Homo sapiens OX=9606 GN=FERMT3 PE=1 SV	3	6	6	6	1	0	0	0	0	1	1	0	0	0	1	0	0	0	2	1	0	1	0	0	0	1	0	0	0	1	0	2	0	0	4	4	0	1	0	0	0	3	3
828	UNIPROT_tr_H0YGZ7;UNIPROT_tr_F5GZZ9;UNIPROT_sp_Q86VB7-3;UNIPROT_tr_C9JHR8;UNIPROT_sp_Q86VB7-4;UNIPROT_sp_Q86VB7;UNIPROT_sp_Q86VB7-2	UNIPROT_tr_H0YGZ7;UNIPROT_tr_F5GZZ9;UNIPROT_sp_Q86VB7-3;UNIPROT_tr_C9JHR8;UNIPROT_sp_Q86VB7-4;UNIPROT_sp_Q86VB7;UNIPROT_sp_Q86VB7-2	1;1;1;1;1;1;1	1;1;1;1;1;1;1	1;1;1;1;1;1;1	H0YGZ7_HUMAN Scavenger receptor cysteine-rich type 1 protein M130 (Fragment) OS=Homo sapiens OX=9606 GN=CD163 PE=1 SV=1;F5GZZ9_HUMAN Scavenger receptor cysteine-rich type 1 protein M130 OS=Homo sapiens OX=9606 GN=CD163 PE=1 SV=1;C163A_HUMAN Isoform 3 of Sc	7	1	1	1	1	1	1	1	1	1	1	1	1	1	1	1	0	1	1	1	1	0	1	1	1	1	1	1	1	1	1	1	1	1	1	1	1	1	1	1	1	1	1
829	UNIPROT_sp_Q86YW5-2;UNIPROT_sp_Q86YW5	UNIPROT_sp_Q86YW5-2;UNIPROT_sp_Q86YW5	1;1	1;1	1;1	TRML1_HUMAN Isoform 2 of Trem-like transcript 1 protein OS=Homo sapiens OX=9606 GN=TREML1;TRML1_HUMAN Trem-like transcript 1 protein OS=Homo sapiens OX=9606 GN=TREML1 PE=1 SV=2	2	1	1	1	1	1	1	1	1	1	1	1	1	1	1	1	1	1	1	1	1	1	1	1	1	1	1	1	0	1	1	1	1	1	1	1	1	1	0	1	1	1	1
830	UNIPROT_sp_Q8IW75	UNIPROT_sp_Q8IW75	2	2	2	SPA12_HUMAN Serpin A12 OS=Homo sapiens OX=9606 GN=SERPINA12 PE=1 SV=1	1	2	2	2	0	0	0	0	0	0	0	0	0	0	0	0	0	0	0	0	0	0	0	0	2	0	0	0	0	0	0	0	0	0	0	0	0	0	0	0	0	0	0
831	UNIPROT_sp_Q8IWV2-3;UNIPROT_sp_Q8IWV2-4;UNIPROT_sp_Q8IWV2	UNIPROT_sp_Q8IWV2-3;UNIPROT_sp_Q8IWV2-4;UNIPROT_sp_Q8IWV2	2;2;2	2;2;2	2;2;2	CNTN4_HUMAN Isoform 3 of Contactin-4 OS=Homo sapiens OX=9606 GN=CNTN4;CNTN4_HUMAN Isoform 4 of Contactin-4 OS=Homo sapiens OX=9606 GN=CNTN4;CNTN4_HUMAN Contactin-4 OS=Homo sapiens OX=9606 GN=CNTN4 PE=1 SV=1	3	2	2	2	1	1	1	1	1	0	1	1	1	1	1	1	0	1	1	1	1	1	1	1	1	1	1	1	2	1	1	1	2	0	1	1	1	1	1	1	1	1	0
832	UNIPROT_sp_Q8IXL6;UNIPROT_sp_Q8IXL6-2;UNIPROT_tr_A0A0G2JQD6;UNIPROT_tr_K7EQL5	UNIPROT_sp_Q8IXL6;UNIPROT_sp_Q8IXL6-2	6;3;2;1	6;3;2;1	5;3;2;0	FA20C_HUMAN Extracellular serine/threonine protein kinase FAM20C OS=Homo sapiens OX=9606 GN=FAM20C PE=1 SV=2;FA20C_HUMAN Isoform 2 of Extracellular serine/threonine protein kinase FAM20C OS=Homo sapiens OX=9606 GN=FAM20C	4	6	6	5	1	0	2	1	2	2	2	1	1	1	2	3	1	1	1	2	1	1	1	2	1	2	2	2	1	1	2	1	2	4	1	1	2	2	2	2	3	2	2
833	UNIPROT_tr_A0A0A0MR14;UNIPROT_sp_Q8IYS5-6;UNIPROT_tr_A0A0A0MRF2;UNIPROT_sp_Q8IYS5-2;UNIPROT_tr_A0A087X1R2;UNIPROT_sp_Q8IYS5-3;UNIPROT_tr_A0A0G2JMM7;UNIPROT_tr_A0A087X0P3;UNIPROT_sp_Q8IYS5-4;UNIPROT_sp_Q8IYS5-5;UNIPROT_sp_Q8IYS5;UNIPROT_tr_A0A087WV17;UNIPROT_sp_Q8IYS5-7	UNIPROT_tr_A0A0A0MR14;UNIPROT_sp_Q8IYS5-6;UNIPROT_tr_A0A0A0MRF2;UNIPROT_sp_Q8IYS5-2;UNIPROT_tr_A0A087X1R2;UNIPROT_sp_Q8IYS5-3;UNIPROT_tr_A0A0G2JMM7;UNIPROT_tr_A0A087X0P3;UNIPROT_sp_Q8IYS5-4;UNIPROT_sp_Q8IYS5-5;UNIPROT_sp_Q8IYS5;UNIPROT_tr_A0A087WV17;UNIPROT_sp_Q8IYS5-7	2;2;2;2;2;2;2;2;2;2;2;2;2	2;2;2;2;2;2;2;2;2;2;2;2;2	2;2;2;2;2;2;2;2;2;2;2;2;2	A0A0A0MR14_HUMAN Osteoclast-associated immunoglobulin-like receptor OS=Homo sapiens OX=9606 GN=OSCAR PE=1 SV=1;OSCAR_HUMAN Isoform 6 of Osteoclast-associated immunoglobulin-like receptor OS=Homo sapiens OX=9606 GN=OSCAR;A0A0A0MRF2_HUMAN Osteoclast-associat	13	2	2	2	0	0	0	1	0	0	0	0	0	0	0	0	0	0	1	1	1	0	1	0	0	0	0	0	0	0	0	1	1	0	0	0	1	0	0	1	0	0	0
834	UNIPROT_sp_Q8IZF2;UNIPROT_sp_Q8IZF2-2;UNIPROT_sp_Q8IZF2-3	UNIPROT_sp_Q8IZF2;UNIPROT_sp_Q8IZF2-2;UNIPROT_sp_Q8IZF2-3	3;3;2	3;3;2	3;3;2	AGRF5_HUMAN Adhesion G protein-coupled receptor F5 OS=Homo sapiens OX=9606 GN=ADGRF5 PE=1 SV=3;AGRF5_HUMAN Isoform 2 of Adhesion G protein-coupled receptor F5 OS=Homo sapiens OX=9606 GN=ADGRF5;AGRF5_HUMAN Isoform 3 of Adhesion G protein-coupled receptor F5	3	3	3	3	1	1	1	1	0	1	0	1	0	1	1	1	1	1	1	1	0	1	0	1	0	0	1	1	1	1	1	1	1	1	1	1	1	0	1	1	1	1	1
835	UNIPROT_sp_Q8N6C8-3;UNIPROT_sp_Q8N6C8;UNIPROT_tr_A0A0G2JMY9;UNIPROT_sp_Q8N6C8-2;UNIPROT_tr_A0A0G2JM99;UNIPROT_tr_A0A0G2JMJ0;UNIPROT_tr_A0A0G2JLV5;UNIPROT_sp_O75019-2;UNIPROT_tr_A0A0G2JP96;UNIPROT_sp_O75019;UNIPROT_sp_O75022-2;UNIPROT_tr_A0A0G2JNH0;UNIPROT_tr_A0A0G2JQ24;UNIPROT_tr_A0A0G2JNT8;UNIPROT_tr_A0A0G2JNQ7;UNIPROT_sp_Q8N423-2;UNIPROT_sp_Q8N423;UNIPROT_tr_A0A0G2JN35;UNIPROT_tr_A0A0G2JLT7;UNI…	UNIPROT_sp_Q8N6C8-3;UNIPROT_sp_Q8N6C8;UNIPROT_tr_A0A0G2JMY9;UNIPROT_sp_Q8N6C8-2;UNIPROT_tr_A0A0G2JM99;UNIPROT_tr_A0A0G2JMJ0;UNIPROT_tr_A0A0G2JLV5	8;8;8;6;6;5;4;2;2;2;1;1;1;1;1;1;1;1;1;1;1;1;1;1;1;1;1;1;1;1;1;1;1;1;1;1;1;1;1;1;1;1;1;1;1;1;1;1;1;1;1;1	8;8;8;6;6;5;4;2;2;2;1;1;1;1;1;1;1;1;1;1;1;1;1;1;1;1;1;1;1;1;1;1;1;1;1;1;1;1;1;1;1;1;1;1;1;1;1;1;1;1;1;1	4;4;4;4;3;3;3;0;0;0;0;0;0;0;0;0;0;0;0;0;0;0;0;0;0;0;0;0;0;0;0;0;0;0;0;0;0;0;0;0;0;0;0;0;0;0;0;0;0;0;0;0	LIRA3_HUMAN Isoform 3 of Leukocyte immunoglobulin-like receptor subfamily A member 3 OS=Homo sapiens OX=9606 GN=LILRA3;LIRA3_HUMAN Leukocyte immunoglobulin-like receptor subfamily A member 3 OS=Homo sapiens OX=9606 GN=LILRA3 PE=1 SV=3;A0A0G2JMY9_HUMAN Leuk	52	8	8	4	5	4	4	5	5	5	4	4	5	3	2	4	3	4	4	3	4	4	4	6	1	2	4	6	5	5	5	6	5	5	5	5	5	5	6	5	4	6	5
836	UNIPROT_sp_Q8NBJ4-2;UNIPROT_sp_Q8NBJ4;UNIPROT_tr_F8WAT9;UNIPROT_tr_C9JYM4	UNIPROT_sp_Q8NBJ4-2;UNIPROT_sp_Q8NBJ4	5;5;1;1	5;5;1;1	5;5;1;1	GOLM1_HUMAN Isoform 2 of Golgi membrane protein 1 OS=Homo sapiens OX=9606 GN=GOLM1;GOLM1_HUMAN Golgi membrane protein 1 OS=Homo sapiens OX=9606 GN=GOLM1 PE=1 SV=1	4	5	5	5	0	1	1	4	3	2	1	1	1	1	0	1	1	0	0	0	0	0	0	0	0	3	2	0	2	2	2	2	3	2	2	0	3	1	3	1	1	2	1
837	UNIPROT_sp_Q8NBP7;UNIPROT_tr_A0A669KBG0;UNIPROT_sp_Q8NBP7-2;UNIPROT_tr_A0A669KAY4;UNIPROT_tr_A0A669KB81	UNIPROT_sp_Q8NBP7;UNIPROT_tr_A0A669KBG0	12;9;4;4;2	12;9;4;4;2	12;9;4;4;2	PCSK9_HUMAN Proprotein convertase subtilisin/kexin type 9 OS=Homo sapiens OX=9606 GN=PCSK9 PE=1 SV=3;A0A669KBG0_HUMAN Proprotein convertase 9 OS=Homo sapiens OX=9606 GN=PCSK9 PE=1 SV=1	5	12	12	12	8	4	6	7	5	8	5	5	7	4	5	5	6	5	8	5	8	8	7	8	8	5	5	6	3	6	3	6	6	4	4	5	6	8	7	5	5	6	9
839	UNIPROT_sp_Q8NF91-7;UNIPROT_tr_E7ENN3;UNIPROT_tr_A0A0C4DG40;UNIPROT_sp_Q8NF91-4;UNIPROT_sp_Q8NF91;UNIPROT_sp_Q8NF91-12;UNIPROT_tr_A0A0C4DH48;UNIPROT_tr_A0A5F9ZI52;UNIPROT_sp_Q8NF91-6;UNIPROT_sp_Q8NF91-10	UNIPROT_sp_Q8NF91-7;UNIPROT_tr_E7ENN3;UNIPROT_tr_A0A0C4DG40;UNIPROT_sp_Q8NF91-4;UNIPROT_sp_Q8NF91	3;3;3;3;3;1;1;1;1;1	3;3;3;3;3;1;1;1;1;1	3;3;3;3;3;1;1;1;1;1	SYNE1_HUMAN Isoform 7 of Nesprin-1 OS=Homo sapiens OX=9606 GN=SYNE1;E7ENN3_HUMAN Nesprin-1 OS=Homo sapiens OX=9606 GN=SYNE1 PE=1 SV=2;A0A0C4DG40_HUMAN Nesprin-1 OS=Homo sapiens OX=9606 GN=SYNE1 PE=1 SV=1;SYNE1_HUMAN Isoform 4 of Nesprin-1 OS=Homo sapiens O	10	3	3	3	1	1	0	1	1	1	0	0	1	1	1	1	1	2	1	2	1	0	1	0	1	1	1	1	0	0	1	0	0	1	0	1	1	0	1	0	1	2	1
840	UNIPROT_sp_Q8NHL6-5;UNIPROT_tr_A0A0G2JNK9;UNIPROT_tr_A0A0G2JLS4;UNIPROT_tr_A0A0G2JQ15;UNIPROT_tr_A0A0G2JP64;UNIPROT_tr_A0A0G2JNM2;UNIPROT_tr_A0A0G2JNQ6;UNIPROT_tr_A0A0G2JP80;UNIPROT_sp_Q8NHL6-3;UNIPROT_sp_Q8NHL6-4;UNIPROT_tr_A0A0G2JQ44;UNIPROT_tr_D9IDM6;UNIPROT_sp_Q8NHL6-2;UNIPROT_sp_Q8NHL6;UNIPROT_tr_A0A0G2JQ46;UNIPROT_tr_A0A0G2JNR3;UNIPROT_tr_A0A087WSX8;UNIPROT_tr_D9IDM5;UNIPROT_tr_A0A0B4J1W1;U…	UNIPROT_sp_Q8NHL6-5;UNIPROT_tr_A0A0G2JNK9;UNIPROT_tr_A0A0G2JLS4;UNIPROT_tr_A0A0G2JQ15;UNIPROT_tr_A0A0G2JP64;UNIPROT_tr_A0A0G2JNM2;UNIPROT_tr_A0A0G2JNQ6;UNIPROT_tr_A0A0G2JP80;UNIPROT_sp_Q8NHL6-3;UNIPROT_sp_Q8NHL6-4;UNIPROT_tr_A0A0G2JQ44;UNIPROT_tr_D9IDM6;UNIPROT_sp_Q8NHL6-2;UNIPROT_sp_Q8NHL6;UNIPROT_tr_A0A0G2JQ46;UNIPROT_tr_A0A0G2JNR3;UNIPROT_tr_A0A087WSX8;UNIPROT_tr_D9IDM5;UNIPROT_tr_A0A0B4J1W1;U…	5;5;5;5;5;5;5;5;5;5;5;5;5;5;5;5;4;4;4;4;4;4;4	2;2;2;2;2;2;2;2;2;2;2;2;2;2;2;2;1;1;1;1;1;1;1	2;2;2;2;2;2;2;2;2;2;2;2;2;2;2;2;1;1;1;1;1;1;1	LIRB1_HUMAN Isoform 5 of Leukocyte immunoglobulin-like receptor subfamily B member 1 OS=Homo sapiens OX=9606 GN=LILRB1;A0A0G2JNK9_HUMAN Leukocyte immunoglobulin-like receptor subfamily B member 1 (Fragment) OS=Homo sapiens OX=9606 GN=LILRB1 PE=1 SV=1;A0A0G	23	5	2	2	2	1	1	2	2	2	1	1	2	1	0	1	1	1	1	1	1	1	1	2	0	0	1	2	2	2	2	2	2	2	2	2	2	2	2	2	2	2	2
841	UNIPROT_tr_K7EKX9;UNIPROT_sp_Q8TE68-4;UNIPROT_tr_K7EN83;UNIPROT_sp_Q8TE68-3;UNIPROT_sp_Q8TE68-2;UNIPROT_tr_B4DKV7;UNIPROT_sp_Q8TE68;UNIPROT_tr_K7ELW3	UNIPROT_tr_K7EKX9;UNIPROT_sp_Q8TE68-4;UNIPROT_tr_K7EN83;UNIPROT_sp_Q8TE68-3;UNIPROT_sp_Q8TE68-2;UNIPROT_tr_B4DKV7;UNIPROT_sp_Q8TE68	3;3;3;3;3;3;3;1	3;3;3;3;3;3;3;1	3;3;3;3;3;3;3;1	K7EKX9_HUMAN Epidermal growth factor receptor kinase substrate 8-like protein 1 OS=Homo sapiens OX=9606 GN=EPS8L1 PE=1 SV=1;ES8L1_HUMAN Isoform 4 of Epidermal growth factor receptor kinase substrate 8-like protein 1 OS=Homo sapiens OX=9606 GN=EPS8L1;K7EN83	8	3	3	3	0	0	1	0	0	0	0	0	0	0	0	0	0	0	0	0	0	0	0	0	3	0	0	0	0	0	0	0	0	0	0	0	0	0	0	0	0	0	0
842	UNIPROT_sp_Q8TF66;UNIPROT_sp_Q8TF66-2	UNIPROT_sp_Q8TF66;UNIPROT_sp_Q8TF66-2	4;4	4;4	4;4	LRC15_HUMAN Leucine-rich repeat-containing protein 15 OS=Homo sapiens OX=9606 GN=LRRC15 PE=2 SV=2;LRC15_HUMAN Isoform 2 of Leucine-rich repeat-containing protein 15 OS=Homo sapiens OX=9606 GN=LRRC15	2	4	4	4	0	0	0	0	1	0	0	0	0	0	0	0	0	0	0	0	0	0	0	0	4	0	0	0	0	1	0	1	0	1	0	1	0	1	0	0	0	1	0
843	UNIPROT_sp_Q8WUA8	UNIPROT_sp_Q8WUA8	4	4	4	TSK_HUMAN Tsukushi OS=Homo sapiens OX=9606 GN=TSKU PE=1 SV=3	1	4	4	4	0	0	0	0	0	0	0	0	0	0	0	1	0	0	0	0	0	0	0	0	0	0	0	0	0	0	0	0	0	0	3	4	0	0	0	0	0	1	2
844	UNIPROT_sp_Q8WUM4;UNIPROT_sp_Q8WUM4-2;UNIPROT_tr_F8WEQ7;UNIPROT_tr_F8WBR8;UNIPROT_tr_C9IZF9;UNIPROT_sp_Q8WUM4-3;UNIPROT_tr_A0A3B3IT07	UNIPROT_sp_Q8WUM4;UNIPROT_sp_Q8WUM4-2	3;3;1;1;1;1;1	3;3;1;1;1;1;1	3;3;1;1;1;1;1	PDC6I_HUMAN Programmed cell death 6-interacting protein OS=Homo sapiens OX=9606 GN=PDCD6IP PE=1 SV=1;PDC6I_HUMAN Isoform 2 of Programmed cell death 6-interacting protein OS=Homo sapiens OX=9606 GN=PDCD6IP	7	3	3	3	0	0	0	0	0	0	0	0	0	0	0	0	0	0	0	0	0	0	0	0	3	0	0	0	0	0	0	0	0	0	0	0	0	0	0	0	0	0	0
845	UNIPROT_sp_Q8WVV4-1;UNIPROT_sp_Q8WVV4;UNIPROT_sp_Q8WVV4-3	UNIPROT_sp_Q8WVV4-1;UNIPROT_sp_Q8WVV4;UNIPROT_sp_Q8WVV4-3	8;8;5	8;8;5	8;8;5	POF1B_HUMAN Isoform 1 of Protein POF1B OS=Homo sapiens OX=9606 GN=POF1B;POF1B_HUMAN Protein POF1B OS=Homo sapiens OX=9606 GN=POF1B PE=1 SV=3;POF1B_HUMAN Isoform 3 of Protein POF1B OS=Homo sapiens OX=9606 GN=POF1B	3	8	8	8	0	0	0	0	0	0	0	0	0	0	1	0	0	0	0	0	0	0	0	0	8	0	1	0	0	0	0	0	0	0	0	0	0	0	0	0	0	0	0
846	UNIPROT_sp_Q8WWA0	UNIPROT_sp_Q8WWA0	1	1	1	ITLN1_HUMAN Intelectin-1 OS=Homo sapiens OX=9606 GN=ITLN1 PE=1 SV=1	1	1	1	1	0	0	1	1	0	0	0	0	0	0	1	1	0	0	0	0	0	0	0	0	0	0	0	0	0	0	0	0	1	0	0	0	0	1	0	0	0	0	0
847	UNIPROT_sp_Q8WWZ8;UNIPROT_sp_Q8WWZ8-2	UNIPROT_sp_Q8WWZ8	4;1	4;1	4;1	OIT3_HUMAN Oncoprotein-induced transcript 3 protein OS=Homo sapiens OX=9606 GN=OIT3 PE=1 SV=2	2	4	4	4	0	0	1	2	1	2	3	0	0	2	1	0	4	2	1	1	1	2	2	3	1	2	2	1	1	0	0	1	1	2	3	1	0	1	1	1	0	0	1
848	UNIPROT_tr_A0A0A0MTS7;UNIPROT_sp_Q8WZ42-4;UNIPROT_sp_Q8WZ42-12;UNIPROT_sp_Q8WZ42-13;UNIPROT_sp_Q8WZ42-8;UNIPROT_sp_Q8WZ42;UNIPROT_sp_Q8WZ42-2;UNIPROT_sp_Q8WZ42-7;UNIPROT_sp_Q8WZ42-11;UNIPROT_sp_Q8WZ42-5;UNIPROT_sp_Q8WZ42-9;UNIPROT_tr_A0A0A0MRA3;UNIPROT_sp_Q8WZ42-10;UNIPROT_sp_Q8WZ42-3;UNIPROT_sp_Q8WZ42-6;UNIPROT_tr_A0A1B0GXE3;UNIPROT_tr_H0Y4J7	UNIPROT_tr_A0A0A0MTS7;UNIPROT_sp_Q8WZ42-4;UNIPROT_sp_Q8WZ42-12;UNIPROT_sp_Q8WZ42-13;UNIPROT_sp_Q8WZ42-8;UNIPROT_sp_Q8WZ42;UNIPROT_sp_Q8WZ42-2;UNIPROT_sp_Q8WZ42-7;UNIPROT_sp_Q8WZ42-11;UNIPROT_sp_Q8WZ42-5;UNIPROT_sp_Q8WZ42-9;UNIPROT_tr_A0A0A0MRA3;UNIPROT_sp_Q8WZ42-10;UNIPROT_sp_Q8WZ42-3	18;18;18;18;18;18;18;18;18;15;11;11;11;11;4;1;1	18;18;18;18;18;18;18;18;18;15;11;11;11;11;4;1;1	18;18;18;18;18;18;18;18;18;15;11;11;11;11;4;1;1	A0A0A0MTS7_HUMAN Titin OS=Homo sapiens OX=9606 GN=TTN PE=1 SV=1;TITIN_HUMAN Isoform 4 of Titin OS=Homo sapiens OX=9606 GN=TTN;TITIN_HUMAN Isoform 12 of Titin OS=Homo sapiens OX=9606 GN=TTN;TITIN_HUMAN Isoform 13 of Titin OS=Homo sapiens OX=9606 GN=TTN;TITI	17	18	18	18	4	2	4	2	2	3	3	2	1	3	4	1	2	6	7	3	5	3	3	2	2	5	4	1	3	5	4	2	2	14	3	3	3	3	3	5	4	4	3
849	UNIPROT_sp_Q8WZ75-3;UNIPROT_tr_B4DYV8;UNIPROT_sp_Q8WZ75-2;UNIPROT_sp_Q8WZ75	UNIPROT_sp_Q8WZ75-3;UNIPROT_tr_B4DYV8;UNIPROT_sp_Q8WZ75-2;UNIPROT_sp_Q8WZ75	4;4;4;4	4;4;4;4	4;4;4;4	ROBO4_HUMAN Isoform 3 of Roundabout homolog 4 OS=Homo sapiens OX=9606 GN=ROBO4;B4DYV8_HUMAN Roundabout homolog 4 OS=Homo sapiens OX=9606 GN=ROBO4 PE=1 SV=1;ROBO4_HUMAN Isoform 2 of Roundabout homolog 4 OS=Homo sapiens OX=9606 GN=ROBO4;ROBO4_HUMAN Roundabou	4	4	4	4	2	1	2	2	1	2	3	1	1	2	3	1	1	4	3	2	1	2	2	1	0	2	2	1	1	0	0	0	1	1	0	1	1	0	1	1	1	1	1
850	UNIPROT_sp_Q92484;UNIPROT_sp_Q92484-2	UNIPROT_sp_Q92484;UNIPROT_sp_Q92484-2	5;4	5;4	5;4	ASM3A_HUMAN Acid sphingomyelinase-like phosphodiesterase 3a OS=Homo sapiens OX=9606 GN=SMPDL3A PE=1 SV=2;ASM3A_HUMAN Isoform 2 of Acid sphingomyelinase-like phosphodiesterase 3a OS=Homo sapiens OX=9606 GN=SMPDL3A	2	5	5	5	0	0	0	1	1	0	0	1	0	1	1	1	1	0	1	1	1	1	1	0	0	0	1	1	0	3	0	1	4	1	1	0	1	1	1	2	2	0	2
851	UNIPROT_sp_Q92743;UNIPROT_tr_A0A3B3IU24;UNIPROT_tr_H0Y7G9	UNIPROT_sp_Q92743;UNIPROT_tr_A0A3B3IU24	3;2;1	3;2;1	3;2;1	HTRA1_HUMAN Serine protease HTRA1 OS=Homo sapiens OX=9606 GN=HTRA1 PE=1 SV=1;A0A3B3IU24_HUMAN Serine protease HTRA1 OS=Homo sapiens OX=9606 GN=HTRA1 PE=1 SV=1	3	3	3	3	0	1	1	1	0	1	0	1	0	0	1	1	3	0	0	0	0	0	2	2	0	1	1	1	1	0	0	0	0	3	0	0	1	1	2	2	1	1	2
852	UNIPROT_tr_K7EKI0;UNIPROT_sp_Q92817;UNIPROT_sp_A8MZ36	UNIPROT_tr_K7EKI0;UNIPROT_sp_Q92817	10;10;1	10;10;1	10;10;1	K7EKI0_HUMAN Envoplakin OS=Homo sapiens OX=9606 GN=EVPL PE=1 SV=1;EVPL_HUMAN Envoplakin OS=Homo sapiens OX=9606 GN=EVPL PE=1 SV=3	3	10	10	10	1	0	1	0	0	1	0	0	0	0	0	1	2	0	0	0	0	1	0	0	9	1	0	0	0	0	0	0	0	0	0	0	0	0	0	0	0	0	1
853	UNIPROT_sp_Q92820;UNIPROT_tr_A0A7I2YQQ3;UNIPROT_tr_A0A7I2V5P2;UNIPROT_tr_A0A7I2V5X9;UNIPROT_tr_A0A7I2V5M0	UNIPROT_sp_Q92820;UNIPROT_tr_A0A7I2YQQ3;UNIPROT_tr_A0A7I2V5P2;UNIPROT_tr_A0A7I2V5X9	11;10;6;6;1	11;10;6;6;1	11;10;6;6;1	GGH_HUMAN Gamma-glutamyl hydrolase OS=Homo sapiens OX=9606 GN=GGH PE=1 SV=2;A0A7I2YQQ3_HUMAN Gamma-glutamyl hydrolase OS=Homo sapiens OX=9606 GN=GGH PE=4 SV=1;A0A7I2V5P2_HUMAN Gamma-glutamyl hydrolase OS=Homo sapiens OX=9606 GN=GGH PE=4 SV=1;A0A7I2V5X9_HUM	5	11	11	11	7	6	7	9	9	7	8	9	9	8	7	9	10	9	9	9	8	8	9	10	8	8	9	9	8	8	9	10	10	11	10	11	10	9	9	10	9	9	10
854	UNIPROT_sp_Q92823-3;UNIPROT_sp_Q92823-4;UNIPROT_sp_Q92823-6;UNIPROT_tr_C9JYY6;UNIPROT_sp_Q92823-2;UNIPROT_sp_Q92823;UNIPROT_sp_Q92823-5;UNIPROT_tr_A0A087X2B3;UNIPROT_tr_F8W775;UNIPROT_tr_C9JH43	UNIPROT_sp_Q92823-3;UNIPROT_sp_Q92823-4;UNIPROT_sp_Q92823-6;UNIPROT_tr_C9JYY6;UNIPROT_sp_Q92823-2;UNIPROT_sp_Q92823;UNIPROT_sp_Q92823-5;UNIPROT_tr_A0A087X2B3;UNIPROT_tr_F8W775	5;5;5;5;5;5;5;4;4;2	5;5;5;5;5;5;5;4;4;2	5;5;5;5;5;5;5;4;4;2	NRCAM_HUMAN Isoform 3 of Neuronal cell adhesion molecule OS=Homo sapiens OX=9606 GN=NRCAM;NRCAM_HUMAN Isoform 4 of Neuronal cell adhesion molecule OS=Homo sapiens OX=9606 GN=NRCAM;NRCAM_HUMAN Isoform 6 of Neuronal cell adhesion molecule OS=Homo sapiens OX=	10	5	5	5	0	1	1	2	1	1	0	1	0	1	0	2	2	1	1	1	0	1	1	0	1	1	1	2	3	1	1	1	1	2	1	1	2	2	1	1	2	1	1
855	UNIPROT_sp_Q92859-3;UNIPROT_sp_Q92859-2;UNIPROT_sp_Q92859-4;UNIPROT_sp_Q92859;UNIPROT_tr_Q59FP8	UNIPROT_sp_Q92859-3;UNIPROT_sp_Q92859-2;UNIPROT_sp_Q92859-4;UNIPROT_sp_Q92859	10;9;9;9;4	10;9;9;9;4	10;9;9;9;4	NEO1_HUMAN Isoform 3 of Neogenin OS=Homo sapiens OX=9606 GN=NEO1;NEO1_HUMAN Isoform 2 of Neogenin OS=Homo sapiens OX=9606 GN=NEO1;NEO1_HUMAN Isoform 4 of Neogenin OS=Homo sapiens OX=9606 GN=NEO1;NEO1_HUMAN Neogenin OS=Homo sapiens OX=9606 GN=NEO1 PE=1 SV=2	5	10	10	10	3	3	6	6	3	4	3	3	6	4	4	8	3	6	5	2	3	5	2	4	3	5	3	9	4	4	1	4	6	7	4	4	6	4	5	4	3	5	5
856	UNIPROT_sp_Q92954-5;UNIPROT_sp_Q92954-2;UNIPROT_sp_Q92954;UNIPROT_sp_Q92954-4;UNIPROT_sp_Q92954-3;UNIPROT_sp_Q92954-6;UNIPROT_tr_J3KP74	UNIPROT_sp_Q92954-5;UNIPROT_sp_Q92954-2;UNIPROT_sp_Q92954;UNIPROT_sp_Q92954-4;UNIPROT_sp_Q92954-3;UNIPROT_sp_Q92954-6	24;24;24;23;23;23;1	24;24;24;23;23;23;1	24;24;24;23;23;23;1	PRG4_HUMAN Isoform E of Proteoglycan 4 OS=Homo sapiens OX=9606 GN=PRG4;PRG4_HUMAN Isoform B of Proteoglycan 4 OS=Homo sapiens OX=9606 GN=PRG4;PRG4_HUMAN Proteoglycan 4 OS=Homo sapiens OX=9606 GN=PRG4 PE=1 SV=3;PRG4_HUMAN Isoform D of Proteoglycan 4 OS=Homo	7	24	24	24	18	18	20	13	17	18	18	14	13	16	21	16	13	13	13	13	16	15	17	15	16	16	13	15	9	16	15	16	20	16	19	17	16	14	17	18	17	19	14
857	UNIPROT_sp_Q93063;UNIPROT_sp_Q93063-3;UNIPROT_sp_Q93063-2	UNIPROT_sp_Q93063;UNIPROT_sp_Q93063-3;UNIPROT_sp_Q93063-2	4;4;3	4;4;3	4;4;3	EXT2_HUMAN Exostosin-2 OS=Homo sapiens OX=9606 GN=EXT2 PE=1 SV=1;EXT2_HUMAN Isoform 3 of Exostosin-2 OS=Homo sapiens OX=9606 GN=EXT2;EXT2_HUMAN Isoform 2 of Exostosin-2 OS=Homo sapiens OX=9606 GN=EXT2	3	4	4	4	0	0	0	1	0	0	1	0	0	0	0	1	0	0	0	0	0	1	0	0	1	0	0	0	1	1	0	2	3	4	0	1	0	1	3	1	0	0	1
858	UNIPROT_sp_Q93088;UNIPROT_tr_E5RJH0	UNIPROT_sp_Q93088;UNIPROT_tr_E5RJH0	8;6	8;6	7;5	BHMT1_HUMAN Betaine--homocysteine S-methyltransferase 1 OS=Homo sapiens OX=9606 GN=BHMT PE=1 SV=2;E5RJH0_HUMAN Betaine--homocysteine S-methyltransferase 1 OS=Homo sapiens OX=9606 GN=BHMT PE=1 SV=1	2	8	8	7	0	0	0	0	0	0	0	0	0	1	0	1	0	0	0	0	0	0	0	0	0	0	0	0	0	0	0	0	3	6	0	1	0	0	0	0	0	1	0
859	UNIPROT_tr_H3BML9;UNIPROT_tr_H3BN54;UNIPROT_sp_Q96A32;UNIPROT_tr_H3BPK4	UNIPROT_tr_H3BML9;UNIPROT_tr_H3BN54;UNIPROT_sp_Q96A32;UNIPROT_tr_H3BPK4	2;2;2;2	2;2;2;2	2;2;2;2	H3BML9_HUMAN Myosin regulatory light chain 2, skeletal muscle isoform (Fragment) OS=Homo sapiens OX=9606 GN=MYLPF PE=1 SV=1;H3BN54_HUMAN Myosin regulatory light chain 2, skeletal muscle isoform (Fragment) OS=Homo sapiens OX=9606 GN=MYLPF PE=1 SV=1;MLRS_HUM	4	2	2	2	0	0	0	1	0	0	0	0	0	0	0	0	0	0	0	0	0	0	0	0	0	0	0	0	0	0	0	0	0	2	0	0	0	0	0	0	0	0	0
860	UNIPROT_sp_Q96C23;UNIPROT_tr_H7C320;UNIPROT_tr_B8ZZ75;UNIPROT_tr_H7C1B5	UNIPROT_sp_Q96C23;UNIPROT_tr_H7C320	3;2;1;1	3;2;1;1	3;2;1;1	GALM_HUMAN Galactose mutarotase OS=Homo sapiens OX=9606 GN=GALM PE=1 SV=1;H7C320_HUMAN Galactose mutarotase (Fragment) OS=Homo sapiens OX=9606 GN=GALM PE=1 SV=1	4	3	3	3	0	0	0	0	0	0	0	0	0	0	0	0	0	0	0	0	0	0	0	0	0	0	0	0	0	0	0	0	0	0	0	0	0	0	0	0	0	0	0
861	UNIPROT_tr_A0A0C4DGN4;UNIPROT_sp_Q96DA0;UNIPROT_tr_I3L1H9;UNIPROT_tr_I3L3X0	UNIPROT_tr_A0A0C4DGN4;UNIPROT_sp_Q96DA0;UNIPROT_tr_I3L1H9;UNIPROT_tr_I3L3X0	3;3;2;2	3;3;2;2	3;3;2;2	A0A0C4DGN4_HUMAN Zymogen granule protein 16 homolog B OS=Homo sapiens OX=9606 GN=ZG16B PE=1 SV=1;ZG16B_HUMAN Zymogen granule protein 16 homolog B OS=Homo sapiens OX=9606 GN=ZG16B PE=1 SV=3;I3L1H9_HUMAN Zymogen granule protein 16 homolog B (Fragment) OS=Hom	4	3	3	3	0	0	0	0	0	0	0	0	0	0	2	0	1	0	0	0	0	0	0	0	2	0	0	0	0	0	0	0	0	0	0	0	0	0	0	0	0	0	0
862	UNIPROT_tr_B5MCU6;UNIPROT_tr_B5MCQ6;UNIPROT_sp_Q96DB2;UNIPROT_sp_Q96DB2-2;UNIPROT_tr_E7ETT9;UNIPROT_tr_B5MCS3;UNIPROT_tr_C9J528;UNIPROT_tr_B5MC52;UNIPROT_tr_C9JBI4;UNIPROT_tr_B5MCV5;UNIPROT_tr_C9JMH0;UNIPROT_tr_B5MD06;UNIPROT_tr_C9JEC8;UNIPROT_tr_Q658J9;UNIPROT_tr_F8WF94	UNIPROT_tr_B5MCU6;UNIPROT_tr_B5MCQ6;UNIPROT_sp_Q96DB2;UNIPROT_sp_Q96DB2-2;UNIPROT_tr_E7ETT9;UNIPROT_tr_B5MCS3	9;9;9;8;8;6;3;3;3;3;2;2;2;2;1	9;9;9;8;8;6;3;3;3;3;2;2;2;2;1	9;9;9;8;8;6;3;3;3;3;2;2;2;2;1	B5MCU6_HUMAN Histone deacetylase 11 OS=Homo sapiens OX=9606 GN=HDAC11 PE=1 SV=1;B5MCQ6_HUMAN Histone deacetylase 11 OS=Homo sapiens OX=9606 GN=HDAC11 PE=1 SV=1;HDA11_HUMAN Histone deacetylase 11 OS=Homo sapiens OX=9606 GN=HDAC11 PE=1 SV=1;HDA11_HUMAN Isofo	15	9	9	9	4	6	3	1	3	4	2	2	3	2	7	7	5	2	3	3	2	0	3	5	5	7	4	3	2	1	5	7	1	1	1	0	3	1	0	0	1	9	9
863	UNIPROT_tr_C9J0J0;UNIPROT_sp_Q96EE4	UNIPROT_tr_C9J0J0;UNIPROT_sp_Q96EE4	1;1	1;1	1;1	C9J0J0_HUMAN Coiled-coil domain-containing protein 126 (Fragment) OS=Homo sapiens OX=9606 GN=CCDC126 PE=1 SV=8;CC126_HUMAN Coiled-coil domain-containing protein 126 OS=Homo sapiens OX=9606 GN=CCDC126 PE=2 SV=2	2	1	1	1	1	1	1	1	0	1	1	1	1	1	1	1	1	1	0	1	1	1	0	1	0	1	1	1	0	1	0	1	1	0	1	1	0	1	1	1	0	1	0
864	UNIPROT_sp_Q96FQ6	UNIPROT_sp_Q96FQ6	2	2	2	S10AG_HUMAN Protein S100-A16 OS=Homo sapiens OX=9606 GN=S100A16 PE=1 SV=1	1	2	2	2	0	0	0	0	0	0	0	0	0	0	0	0	0	0	0	0	0	0	0	0	2	1	0	0	1	0	0	0	0	0	0	0	0	0	1	1	0	0	0
865	UNIPROT_sp_Q96FX8	UNIPROT_sp_Q96FX8	1	1	1	PERP_HUMAN p53 apoptosis effector related to PMP-22 OS=Homo sapiens OX=9606 GN=PERP PE=1 SV=1	1	1	1	1	0	0	0	1	0	0	0	0	0	0	0	0	0	0	0	0	0	0	0	0	1	0	0	0	0	0	0	0	0	0	0	0	0	0	1	0	0	0	0
866	UNIPROT_sp_Q96G03	UNIPROT_sp_Q96G03	2	2	2	PGM2_HUMAN Phosphoglucomutase-2 OS=Homo sapiens OX=9606 GN=PGM2 PE=1 SV=4	1	2	2	2	0	0	0	0	0	0	0	0	0	0	0	0	0	0	0	0	0	0	0	0	0	0	0	0	0	0	0	1	0	0	0	1	0	0	0	0	0	0	0
867	UNIPROT_sp_Q96HC4-3;UNIPROT_sp_Q96HC4-2;UNIPROT_sp_Q96HC4-7;UNIPROT_sp_Q96HC4-4;UNIPROT_sp_Q96HC4;UNIPROT_sp_Q96HC4-6;UNIPROT_tr_H0Y929;UNIPROT_tr_A0A0D9SFR4;UNIPROT_tr_H0YBI4	UNIPROT_sp_Q96HC4-3;UNIPROT_sp_Q96HC4-2;UNIPROT_sp_Q96HC4-7;UNIPROT_sp_Q96HC4-4;UNIPROT_sp_Q96HC4;UNIPROT_sp_Q96HC4-6;UNIPROT_tr_H0Y929;UNIPROT_tr_A0A0D9SFR4;UNIPROT_tr_H0YBI4	2;2;2;2;2;2;1;1;1	2;2;2;2;2;2;1;1;1	2;2;2;2;2;2;1;1;1	PDLI5_HUMAN Isoform 3 of PDZ and LIM domain protein 5 OS=Homo sapiens OX=9606 GN=PDLIM5;PDLI5_HUMAN Isoform 2 of PDZ and LIM domain protein 5 OS=Homo sapiens OX=9606 GN=PDLIM5;PDLI5_HUMAN Isoform 7 of PDZ and LIM domain protein 5 OS=Homo sapiens OX=9606 GN	9	2	2	2	0	0	0	0	0	0	0	0	0	0	0	0	0	0	0	0	0	0	0	0	0	0	0	0	0	0	0	0	0	2	0	0	0	0	0	0	0	0	0
868	UNIPROT_tr_B4DQI4;UNIPROT_sp_Q96IU4;UNIPROT_tr_F8W9U3	UNIPROT_tr_B4DQI4;UNIPROT_sp_Q96IU4;UNIPROT_tr_F8W9U3	2;2;1	2;2;1	2;2;1	B4DQI4_HUMAN Protein ABHD14B OS=Homo sapiens OX=9606 GN=ABHD14B PE=1 SV=1;ABHEB_HUMAN Protein ABHD14B OS=Homo sapiens OX=9606 GN=ABHD14B PE=1 SV=1;F8W9U3_HUMAN Protein ABHD14B OS=Homo sapiens OX=9606 GN=ABHD14B PE=1 SV=1	3	2	2	2	0	0	0	0	0	0	0	0	0	0	0	0	0	0	0	0	0	0	0	0	0	0	0	0	0	0	0	0	0	0	0	0	0	0	0	0	0	0	0
869	UNIPROT_sp_Q96IY4;UNIPROT_tr_A0A087WSY5;UNIPROT_sp_Q96IY4-2;UNIPROT_tr_A0A6Q8PHS9;UNIPROT_tr_A0A6Q8PG06;CON__Q2KIG3	UNIPROT_sp_Q96IY4;UNIPROT_tr_A0A087WSY5;UNIPROT_sp_Q96IY4-2	19;17;14;5;5;1	19;17;14;5;5;1	19;17;14;5;5;1	CBPB2_HUMAN Carboxypeptidase B2 OS=Homo sapiens OX=9606 GN=CPB2 PE=1 SV=2;A0A087WSY5_HUMAN Carboxypeptidase B2 OS=Homo sapiens OX=9606 GN=CPB2 PE=1 SV=1;CBPB2_HUMAN Isoform 2 of Carboxypeptidase B2 OS=Homo sapiens OX=9606 GN=CPB2	6	19	19	19	17	13	15	14	16	17	15	14	16	15	14	13	14	14	15	15	15	15	14	15	13	16	14	14	15	14	13	16	15	11	14	14	14	14	15	15	11	14	12
870	UNIPROT_sp_Q96KN2	UNIPROT_sp_Q96KN2	26	26	2	CNDP1_HUMAN Beta-Ala-His dipeptidase OS=Homo sapiens OX=9606 GN=CNDP1 PE=1 SV=4	1	26	26	2	19	16	22	22	21	23	22	18	19	22	22	20	20	22	22	20	21	24	23	24	23	25	21	20	23	21	19	22	24	21	20	21	21	21	20	21	19	20	21
871	UNIPROT_sp_Q96KP4;UNIPROT_sp_Q96KP4-2;UNIPROT_tr_J3QKT2;UNIPROT_tr_J3KSS4;UNIPROT_tr_J3QQN6;UNIPROT_tr_J3QR27;UNIPROT_tr_J3QLU1;UNIPROT_tr_J3QKQ0;UNIPROT_tr_J3QRD0;UNIPROT_tr_J3QRA8;UNIPROT_tr_J3QL02;UNIPROT_tr_J3KSV5;UNIPROT_tr_A0A087WYZ1;UNIPROT_tr_J3QRP4;UNIPROT_tr_J3QRH4	UNIPROT_sp_Q96KP4;UNIPROT_sp_Q96KP4-2;UNIPROT_tr_J3QKT2	6;5;3;2;2;2;2;2;2;2;2;2;2;1;1	6;5;3;2;2;2;2;2;2;2;2;2;2;1;1	6;5;3;2;2;2;2;2;2;2;2;2;2;1;1	CNDP2_HUMAN Cytosolic non-specific dipeptidase OS=Homo sapiens OX=9606 GN=CNDP2 PE=1 SV=2;CNDP2_HUMAN Isoform 2 of Cytosolic non-specific dipeptidase OS=Homo sapiens OX=9606 GN=CNDP2;J3QKT2_HUMAN Cytosolic non-specific dipeptidase (Fragment) OS=Homo sapien	15	6	6	6	0	0	0	0	0	0	0	0	0	0	0	0	0	0	0	1	0	0	0	0	0	0	0	0	0	0	0	0	0	0	0	0	0	0	0	0	0	0	0
872	UNIPROT_sp_Q96M86;UNIPROT_tr_E9PM64	UNIPROT_sp_Q96M86	3;1	3;1	3;1	DNHD1_HUMAN Dynein heavy chain domain-containing protein 1 OS=Homo sapiens OX=9606 GN=DNHD1 PE=2 SV=2	2	3	3	3	0	1	1	0	1	1	1	1	1	1	1	2	1	1	1	2	0	2	1	1	1	1	1	1	1	1	1	0	0	1	1	2	1	1	1	2	1	1	0
873	UNIPROT_sp_Q96NZ9-4;UNIPROT_sp_Q96NZ9;UNIPROT_sp_Q96NZ9-3;UNIPROT_tr_H7BY64;UNIPROT_sp_Q96NZ9-2	UNIPROT_sp_Q96NZ9-4;UNIPROT_sp_Q96NZ9;UNIPROT_sp_Q96NZ9-3;UNIPROT_tr_H7BY64;UNIPROT_sp_Q96NZ9-2	2;2;2;2;1	2;2;2;2;1	2;2;2;2;1	PRAP1_HUMAN Isoform 4 of Proline-rich acidic protein 1 OS=Homo sapiens OX=9606 GN=PRAP1;PRAP1_HUMAN Proline-rich acidic protein 1 OS=Homo sapiens OX=9606 GN=PRAP1 PE=1 SV=2;PRAP1_HUMAN Isoform 3 of Proline-rich acidic protein 1 OS=Homo sapiens OX=9606 GN=P	5	2	2	2	0	0	1	1	0	1	0	1	0	2	0	0	2	1	1	1	1	0	0	1	0	0	1	0	0	0	0	0	2	1	2	2	0	0	2	0	0	0	1
874	UNIPROT_sp_Q96P63;UNIPROT_sp_Q96P63-2	UNIPROT_sp_Q96P63;UNIPROT_sp_Q96P63-2	3;3	3;3	3;3	SPB12_HUMAN Serpin B12 OS=Homo sapiens OX=9606 GN=SERPINB12 PE=1 SV=1;SPB12_HUMAN Isoform 2 of Serpin B12 OS=Homo sapiens OX=9606 GN=SERPINB12	2	3	3	3	0	0	0	0	0	0	0	0	0	0	0	0	0	0	0	0	0	0	0	0	3	0	0	1	0	0	0	0	0	0	0	0	0	0	0	0	0	0	0
875	UNIPROT_sp_Q96PD5;UNIPROT_sp_Q96PD5-2;UNIPROT_tr_M0QYW3	UNIPROT_sp_Q96PD5;UNIPROT_sp_Q96PD5-2	25;23;2	25;23;2	17;15;0	PGRP2_HUMAN N-acetylmuramoyl-L-alanine amidase OS=Homo sapiens OX=9606 GN=PGLYRP2 PE=1 SV=1;PGRP2_HUMAN Isoform 2 of N-acetylmuramoyl-L-alanine amidase OS=Homo sapiens OX=9606 GN=PGLYRP2	3	25	25	17	16	18	18	18	16	19	18	18	17	18	18	17	14	17	19	20	19	19	18	17	18	19	19	17	18	18	17	16	18	18	15	17	17	16	16	18	15	17	15
876	UNIPROT_sp_Q96QA5	UNIPROT_sp_Q96QA5	1	1	1	GSDMA_HUMAN Gasdermin-A OS=Homo sapiens OX=9606 GN=GSDMA PE=1 SV=4	1	1	1	1	0	0	0	0	0	0	0	0	0	0	0	0	0	0	0	0	0	0	0	0	1	0	0	0	0	0	0	0	0	0	0	0	0	0	0	0	0	0	0
877	UNIPROT_sp_Q96QR1	UNIPROT_sp_Q96QR1	1	1	1	SG3A1_HUMAN Secretoglobin family 3A member 1 OS=Homo sapiens OX=9606 GN=SCGB3A1 PE=1 SV=2	1	1	1	1	0	0	0	0	0	0	0	0	0	0	0	0	0	0	0	0	0	0	0	0	0	0	0	0	0	0	0	0	0	1	0	0	0	0	0	0	0	0	0
878	UNIPROT_sp_Q96S96	UNIPROT_sp_Q96S96	7	7	7	PEBP4_HUMAN Phosphatidylethanolamine-binding protein 4 OS=Homo sapiens OX=9606 GN=PEBP4 PE=1 SV=3	1	7	7	7	1	4	3	4	5	4	3	5	1	1	2	4	6	7	6	3	3	6	3	1	1	5	5	3	3	3	0	2	4	0	2	3	1	2	4	1	1	2	0
879	UNIPROT_tr_K7ES69;UNIPROT_tr_A0A087X271;UNIPROT_tr_H3BVI6;UNIPROT_sp_Q99439-2;UNIPROT_tr_B4DDF4;UNIPROT_sp_Q99439;UNIPROT_tr_B4DUT8;UNIPROT_tr_A0A087WV51;UNIPROT_tr_H3BQH0;UNIPROT_tr_A0A087X1X5	UNIPROT_tr_K7ES69;UNIPROT_tr_A0A087X271;UNIPROT_tr_H3BVI6;UNIPROT_sp_Q99439-2;UNIPROT_tr_B4DDF4;UNIPROT_sp_Q99439;UNIPROT_tr_B4DUT8;UNIPROT_tr_A0A087WV51;UNIPROT_tr_H3BQH0;UNIPROT_tr_A0A087X1X5	2;2;2;2;2;2;2;1;1;1	2;2;2;2;2;2;2;1;1;1	2;2;2;2;2;2;2;1;1;1	K7ES69_HUMAN Calponin-2 OS=Homo sapiens OX=9606 GN=CNN2 PE=1 SV=1;A0A087X271_HUMAN Calponin (Fragment) OS=Homo sapiens OX=9606 GN=CNN2 PE=1 SV=1;H3BVI6_HUMAN Calponin OS=Homo sapiens OX=9606 GN=CNN2 PE=1 SV=2;CNN2_HUMAN Isoform 2 of Calponin-2 OS=Homo sapi	10	2	2	2	0	0	0	0	0	0	0	1	0	0	1	0	0	0	1	0	0	0	1	0	0	0	0	0	0	0	0	0	0	0	1	0	0	0	0	0	0	0	0
880	UNIPROT_sp_Q99497;UNIPROT_tr_K7ELW0;UNIPROT_tr_K7EN27	UNIPROT_sp_Q99497;UNIPROT_tr_K7ELW0;UNIPROT_tr_K7EN27	4;3;2	4;3;2	4;3;2	PARK7_HUMAN Parkinson disease protein 7 OS=Homo sapiens OX=9606 GN=PARK7 PE=1 SV=2;K7ELW0_HUMAN Parkinson disease protein 7 OS=Homo sapiens OX=9606 GN=PARK7 PE=1 SV=1;K7EN27_HUMAN Maillard deglycase (Fragment) OS=Homo sapiens OX=9606 GN=PARK7 PE=1 SV=1	3	4	4	4	0	0	0	1	0	1	0	0	0	0	0	1	0	0	1	0	0	0	1	0	1	1	1	0	0	1	2	1	0	3	2	2	1	1	0	0	0	2	1
881	UNIPROT_sp_Q99536;UNIPROT_tr_K7ESA3;UNIPROT_tr_K7ERT7;UNIPROT_sp_Q99536-2;UNIPROT_sp_Q99536-3	UNIPROT_sp_Q99536;UNIPROT_tr_K7ESA3;UNIPROT_tr_K7ERT7;UNIPROT_sp_Q99536-2;UNIPROT_sp_Q99536-3	2;1;1;1;1	2;1;1;1;1	2;1;1;1;1	VAT1_HUMAN Synaptic vesicle membrane protein VAT-1 homolog OS=Homo sapiens OX=9606 GN=VAT1 PE=1 SV=2;K7ESA3_HUMAN Synaptic vesicle membrane protein VAT-1 homolog (Fragment) OS=Homo sapiens OX=9606 GN=VAT1 PE=1 SV=1;K7ERT7_HUMAN Synaptic vesicle membrane pr	5	2	2	2	0	0	0	0	0	0	0	0	0	0	0	0	0	0	0	0	0	0	0	0	2	0	0	0	0	0	0	0	0	0	0	0	0	0	0	0	0	0	0
882	UNIPROT_sp_Q99784-5;UNIPROT_sp_Q99784-3;UNIPROT_sp_Q99784;UNIPROT_tr_F5H810;UNIPROT_tr_H0YFB9;UNIPROT_tr_F5GZQ2;UNIPROT_tr_F8W870	UNIPROT_sp_Q99784-5;UNIPROT_sp_Q99784-3;UNIPROT_sp_Q99784;UNIPROT_tr_F5H810	6;6;6;5;2;2;1	6;6;6;5;2;2;1	6;6;6;5;2;2;1	NOE1_HUMAN Isoform 5 of Noelin OS=Homo sapiens OX=9606 GN=OLFM1;NOE1_HUMAN Isoform 3 of Noelin OS=Homo sapiens OX=9606 GN=OLFM1;NOE1_HUMAN Noelin OS=Homo sapiens OX=9606 GN=OLFM1 PE=1 SV=4;F5H810_HUMAN Noelin (Fragment) OS=Homo sapiens OX=9606 GN=OLFM1 PE=	7	6	6	6	3	3	4	5	5	4	5	4	3	5	3	4	3	6	5	5	4	6	5	3	4	5	5	5	5	5	5	5	5	5	5	5	5	5	4	4	4	5	3
883	UNIPROT_tr_A0A7I2V5A1;UNIPROT_tr_A0A7I2V614;UNIPROT_tr_A0A7I2V5T4;UNIPROT_sp_Q99798;UNIPROT_tr_A2A274;UNIPROT_tr_A0A7I2V538;UNIPROT_tr_A0A7I2V3F1;UNIPROT_tr_A0A7I2V4I8;UNIPROT_tr_A0A7I2V5W7;UNIPROT_tr_A0A7I2V3C8;UNIPROT_tr_A0A7I2V6A6;UNIPROT_tr_A0A7I2V3U0;UNIPROT_tr_A0A7I2V586;UNIPROT_tr_A0A7I2V5U4;UNIPROT_tr_A0A7I2V2Y4;UNIPROT_tr_A0A7I2V3U7	UNIPROT_tr_A0A7I2V5A1;UNIPROT_tr_A0A7I2V614;UNIPROT_tr_A0A7I2V5T4;UNIPROT_sp_Q99798;UNIPROT_tr_A2A274;UNIPROT_tr_A0A7I2V538;UNIPROT_tr_A0A7I2V3F1;UNIPROT_tr_A0A7I2V4I8;UNIPROT_tr_A0A7I2V5W7;UNIPROT_tr_A0A7I2V3C8;UNIPROT_tr_A0A7I2V6A6;UNIPROT_tr_A0A7I2V3U0;UNIPROT_tr_A0A7I2V586	5;5;5;5;5;4;4;3;3;3;3;3;3;2;2;2	5;5;5;5;5;4;4;3;3;3;3;3;3;2;2;2	5;5;5;5;5;4;4;3;3;3;3;3;3;2;2;2	A0A7I2V5A1_HUMAN Aconitate hydratase, mitochondrial OS=Homo sapiens OX=9606 GN=ACO2 PE=4 SV=1;A0A7I2V614_HUMAN Aconitate hydratase, mitochondrial OS=Homo sapiens OX=9606 GN=ACO2 PE=4 SV=1;A0A7I2V5T4_HUMAN Aconitate hydratase, mitochondrial OS=Homo sapiens	16	5	5	5	0	0	0	0	1	1	0	0	0	0	0	0	1	0	0	0	0	0	0	0	0	0	0	0	0	0	0	0	0	1	0	1	1	1	0	0	0	0	0
884	UNIPROT_sp_Q99941-2;UNIPROT_sp_Q99941;UNIPROT_tr_A0A0G2JIM1;UNIPROT_tr_H0Y7D7	UNIPROT_sp_Q99941-2;UNIPROT_sp_Q99941;UNIPROT_tr_A0A0G2JIM1;UNIPROT_tr_H0Y7D7	2;2;1;1	2;2;1;1	2;2;1;1	ATF6B_HUMAN Isoform 1 of Cyclic AMP-dependent transcription factor ATF-6 beta OS=Homo sapiens OX=9606 GN=ATF6B;ATF6B_HUMAN Cyclic AMP-dependent transcription factor ATF-6 beta OS=Homo sapiens OX=9606 GN=ATF6B PE=1 SV=2;A0A0G2JIM1_HUMAN Cyclic AMP-dependent	4	2	2	2	0	0	1	0	0	0	0	0	0	1	0	1	0	0	0	0	0	1	1	0	0	0	1	0	1	0	0	1	1	1	0	1	0	0	1	1	1	1	1
885	UNIPROT_tr_C9J8S2;UNIPROT_sp_Q99969	UNIPROT_tr_C9J8S2;UNIPROT_sp_Q99969	3;3	3;3	3;3	C9J8S2_HUMAN Chemerin (Fragment) OS=Homo sapiens OX=9606 GN=RARRES2 PE=1 SV=1;RARR2_HUMAN Retinoic acid receptor responder protein 2 OS=Homo sapiens OX=9606 GN=RARRES2 PE=1 SV=1	2	3	3	3	3	2	1	3	3	2	3	3	3	3	3	1	2	3	2	2	3	2	3	3	2	2	2	3	3	3	2	3	3	3	3	3	3	3	3	3	3	3	3
886	UNIPROT_sp_Q99983	UNIPROT_sp_Q99983	2	2	2	OMD_HUMAN Osteomodulin OS=Homo sapiens OX=9606 GN=OMD PE=1 SV=1	1	2	2	2	2	0	2	0	1	0	0	0	1	1	0	2	2	1	1	1	1	0	0	1	0	1	0	0	0	1	0	0	0	1	0	0	0	0	0	0	0	0	0
887	UNIPROT_tr_H0Y5G3;UNIPROT_sp_Q99990	UNIPROT_tr_H0Y5G3;UNIPROT_sp_Q99990	2;2	2;2	2;2	H0Y5G3_HUMAN Transcription cofactor vestigial-like protein 1 (Fragment) OS=Homo sapiens OX=9606 GN=VGLL1 PE=1 SV=8;VGLL1_HUMAN Transcription cofactor vestigial-like protein 1 OS=Homo sapiens OX=9606 GN=VGLL1 PE=1 SV=1	2	2	2	2	0	1	2	2	1	2	1	0	1	2	2	1	0	1	0	1	1	0	2	1	1	1	1	1	1	0	0	0	0	0	0	1	0	1	1	1	0	1	1
888	UNIPROT_sp_Q99996-5;UNIPROT_sp_Q99996-3;UNIPROT_sp_Q99996;UNIPROT_sp_Q99996-1;UNIPROT_sp_Q99996-6;UNIPROT_tr_A0A0A0MRF6;UNIPROT_sp_Q99996-4;UNIPROT_tr_A0A6I8PUD8;UNIPROT_tr_H7BYL6	UNIPROT_sp_Q99996-5;UNIPROT_sp_Q99996-3;UNIPROT_sp_Q99996;UNIPROT_sp_Q99996-1;UNIPROT_sp_Q99996-6;UNIPROT_tr_A0A0A0MRF6;UNIPROT_sp_Q99996-4	4;4;4;4;4;4;2;1;1	4;4;4;4;4;4;2;1;1	4;4;4;4;4;4;2;1;1	AKAP9_HUMAN Isoform 5 of A-kinase anchor protein 9 OS=Homo sapiens OX=9606 GN=AKAP9;AKAP9_HUMAN Isoform 3 of A-kinase anchor protein 9 OS=Homo sapiens OX=9606 GN=AKAP9;AKAP9_HUMAN A-kinase anchor protein 9 OS=Homo sapiens OX=9606 GN=AKAP9 PE=1 SV=4;AKAP9_H	9	4	4	4	1	3	3	2	1	3	3	1	1	3	2	2	1	3	3	3	2	3	3	3	1	2	3	3	2	1	3	1	2	1	1	2	1	1	1	2	1	1	2
889	UNIPROT_sp_Q9BSE5	UNIPROT_sp_Q9BSE5	1	1	1	SPEB_HUMAN Agmatinase, mitochondrial OS=Homo sapiens OX=9606 GN=AGMAT PE=1 SV=2	1	1	1	1	0	0	0	0	0	0	0	0	0	0	0	0	0	0	0	0	0	0	0	0	0	0	0	0	0	0	0	0	0	1	0	0	0	0	0	0	0	0	0
890	UNIPROT_sp_Q9BTY2;UNIPROT_sp_Q9BTY2-2	UNIPROT_sp_Q9BTY2;UNIPROT_sp_Q9BTY2-2	4;3	4;3	4;3	FUCO2_HUMAN Plasma alpha-L-fucosidase OS=Homo sapiens OX=9606 GN=FUCA2 PE=1 SV=2;FUCO2_HUMAN Isoform 2 of Plasma alpha-L-fucosidase OS=Homo sapiens OX=9606 GN=FUCA2	2	4	4	4	0	1	1	1	0	1	0	0	1	0	2	0	0	3	1	0	0	0	1	0	0	0	1	1	2	1	0	1	2	2	1	0	3	0	3	1	2	0	3
891	UNIPROT_sp_Q9BUN1-2;UNIPROT_sp_Q9BUN1	UNIPROT_sp_Q9BUN1-2;UNIPROT_sp_Q9BUN1	1;1	1;1	1;1	MENT_HUMAN Isoform 2 of Protein MENT OS=Homo sapiens OX=9606 GN=MENT;MENT_HUMAN Protein MENT OS=Homo sapiens OX=9606 GN=MENT PE=1 SV=1	2	1	1	1	0	0	0	0	1	0	0	0	0	0	0	0	0	0	0	0	0	0	1	0	0	0	0	0	0	0	0	0	1	1	0	1	0	0	0	0	0	0	0
892	UNIPROT_sp_Q9BWP8-8;UNIPROT_sp_Q9BWP8-7;UNIPROT_sp_Q9BWP8-6;UNIPROT_sp_Q9BWP8-5;UNIPROT_sp_Q9BWP8-4;UNIPROT_sp_Q9BWP8-3;UNIPROT_sp_Q9BWP8-2;UNIPROT_sp_Q9BWP8-9;UNIPROT_sp_Q9BWP8;UNIPROT_sp_Q9BWP8-10	UNIPROT_sp_Q9BWP8-8;UNIPROT_sp_Q9BWP8-7;UNIPROT_sp_Q9BWP8-6;UNIPROT_sp_Q9BWP8-5;UNIPROT_sp_Q9BWP8-4;UNIPROT_sp_Q9BWP8-3;UNIPROT_sp_Q9BWP8-2;UNIPROT_sp_Q9BWP8-9;UNIPROT_sp_Q9BWP8;UNIPROT_sp_Q9BWP8-10	4;4;4;4;4;4;4;4;4;4	4;4;4;4;4;4;4;4;4;4	4;4;4;4;4;4;4;4;4;4	COL11_HUMAN Isoform 8 of Collectin-11 OS=Homo sapiens OX=9606 GN=COLEC11;COL11_HUMAN Isoform 7 of Collectin-11 OS=Homo sapiens OX=9606 GN=COLEC11;COL11_HUMAN Isoform 6 of Collectin-11 OS=Homo sapiens OX=9606 GN=COLEC11;COL11_HUMAN Isoform 5 of Collectin-11	10	4	4	4	3	4	3	4	3	4	1	3	1	2	3	4	2	4	3	3	3	3	3	4	3	4	4	2	4	4	4	4	4	4	3	4	3	3	4	4	3	4	4
893	UNIPROT_sp_Q9BXR6	UNIPROT_sp_Q9BXR6	4	4	3	FHR5_HUMAN Complement factor H-related protein 5 OS=Homo sapiens OX=9606 GN=CFHR5 PE=1 SV=1	1	4	4	3	2	1	2	1	2	1	1	1	2	2	2	1	2	1	1	1	1	2	1	1	2	2	1	2	3	3	2	3	3	2	3	2	2	3	3	3	3	2	2
894	UNIPROT_sp_Q9BY67-2;UNIPROT_tr_A0A087X0T8;UNIPROT_tr_A0A087X1W8;UNIPROT_tr_A0A0A0MTJ8;UNIPROT_sp_Q9BY67-5;UNIPROT_sp_Q9BY67;UNIPROT_tr_X5DQS5;UNIPROT_sp_Q9BY67-4;UNIPROT_sp_Q9BY67-3;UNIPROT_tr_F5H125;UNIPROT_tr_H0YG94	UNIPROT_sp_Q9BY67-2;UNIPROT_tr_A0A087X0T8;UNIPROT_tr_A0A087X1W8;UNIPROT_tr_A0A0A0MTJ8;UNIPROT_sp_Q9BY67-5;UNIPROT_sp_Q9BY67;UNIPROT_tr_X5DQS5;UNIPROT_sp_Q9BY67-4;UNIPROT_sp_Q9BY67-3;UNIPROT_tr_F5H125;UNIPROT_tr_H0YG94	3;3;3;3;3;3;3;3;3;2;2	3;3;3;3;3;3;3;3;3;2;2	3;3;3;3;3;3;3;3;3;2;2	CADM1_HUMAN Isoform 2 of Cell adhesion molecule 1 OS=Homo sapiens OX=9606 GN=CADM1;A0A087X0T8_HUMAN Cell adhesion molecule 1 OS=Homo sapiens OX=9606 GN=CADM1 PE=1 SV=1;A0A087X1W8_HUMAN Cell adhesion molecule 1 OS=Homo sapiens OX=9606 GN=CADM1 PE=1 SV=1;A0A	11	3	3	3	2	0	0	2	0	1	1	0	1	1	1	2	2	1	2	2	2	2	0	0	0	1	1	2	1	1	0	2	2	1	1	0	1	1	1	2	1	0	1
895	UNIPROT_sp_Q9BYE9	UNIPROT_sp_Q9BYE9	12	12	12	CDHR2_HUMAN Cadherin-related family member 2 OS=Homo sapiens OX=9606 GN=CDHR2 PE=1 SV=2	1	12	12	12	0	0	0	5	0	1	0	0	0	1	0	7	1	0	0	0	0	0	0	1	0	0	6	0	3	2	0	1	4	3	4	3	4	0	7	3	2	6	3
896	UNIPROT_sp_Q9GZT8-2;UNIPROT_sp_Q9GZT8;UNIPROT_tr_E7EXA3;UNIPROT_tr_Q6X734;UNIPROT_sp_Q9GZT8-3;UNIPROT_tr_C9JN42;UNIPROT_tr_B8ZZI0	UNIPROT_sp_Q9GZT8-2;UNIPROT_sp_Q9GZT8;UNIPROT_tr_E7EXA3;UNIPROT_tr_Q6X734;UNIPROT_sp_Q9GZT8-3	4;4;2;2;2;1;1	4;4;2;2;2;1;1	4;4;2;2;2;1;1	NIF3L_HUMAN Isoform 2 of NIF3-like protein 1 OS=Homo sapiens OX=9606 GN=NIF3L1;NIF3L_HUMAN NIF3-like protein 1 OS=Homo sapiens OX=9606 GN=NIF3L1 PE=1 SV=2;E7EXA3_HUMAN NIF3-like protein 1 (Fragment) OS=Homo sapiens OX=9606 GN=NIF3L1 PE=1 SV=1;Q6X734_HUMAN	7	4	4	4	1	1	0	2	0	2	0	1	1	0	1	0	0	1	0	0	0	0	1	0	1	0	0	0	0	0	0	0	1	3	0	1	0	1	1	0	0	0	1
[truncated: 104 more rows]
[truncated: 830 more columns]
