# Supplementary material for: Acute and chronic blood serum proteome changes in patients with methanol poisoning
Source: Sci Rep. 2022 Dec 9;12:21379. doi: 10.1038/s41598-022-25492-9 (PMC9734099; doi:10.1038/s41598-022-25492-9)
Supplement: Supplementary file 6 — Supplementary Information 6. [file 41598_2022_25492_MOESM6_ESM.xlsx]

## Sheet: M vs. S
MaxQuant.search.id	t.test.p.value	t.test.q.value	foldChange.M.vs.S	Protein.IDs	Start.of.Fasta.headers
762	2.37605e-24	4.20561e-21	-2.18906	UNIPROT_sp_Q14624	ITIH4_HUMAN Inter-alpha-trypsin inhibitor heavy chain H4 OS=Homo sapiens OX=9606 GN=ITIH4 PE=1 SV=4
1000	9.41555e-19	8.33276e-16	-2.25966	UNIPROT_tr_B7ZKJ8	B7ZKJ8_HUMAN ITIH4 protein OS=Homo sapiens OX=9606 GN=ITIH4 PE=1 SV=1
181	1.08489e-17	6.40087e-15	-2.11287	UNIPROT_sp_P01042;CON__P01045-1;CON__Q2KJ62;CON__P01044-1	KNG1_HUMAN Kininogen-1 OS=Homo sapiens OX=9606 GN=KNG1 PE=1 SV=2
287	1.54409e-16	6.83258e-14	-3.72411	UNIPROT_sp_P05154;UNIPROT_tr_G3V2M1;UNIPROT_tr_G3V264;UNIPROT_tr_G3V482;UNIPROT_tr_G3V265;UNIPROT_tr_G3V4B4;UNIPROT_tr_G3V3F5	IPSP_HUMAN Plasma serine protease inhibitor OS=Homo sapiens OX=9606 GN=SERPINA5 PE=1 SV=3;G3V2M1_HUMAN Plasma serine protease inhibitor (Fragment) OS=Homo sapiens OX=9606 GN=SERPINA5 PE=1 SV=1
175	3.29244e-13	1.16553e-10	3.70167	UNIPROT_sp_P01024;UNIPROT_tr_M0R0Q9;UNIPROT_tr_M0QYC8;UNIPROT_tr_M0QXZ3	CO3_HUMAN Complement C3 OS=Homo sapiens OX=9606 GN=C3 PE=1 SV=2
969	1.0591e-10	3.12433e-08	-2.2202	UNIPROT_sp_Q9Y5F1;UNIPROT_tr_A0A096LP27	PCDBC_HUMAN Protocadherin beta-12 OS=Homo sapiens OX=9606 GN=PCDHB12 PE=1 SV=1
958	2.18958e-09	5.53651e-07	-2.34082	UNIPROT_tr_D6RAQ1;UNIPROT_tr_D6RHG4;UNIPROT_sp_Q9Y251-4;UNIPROT_sp_Q9Y251-3;UNIPROT_sp_Q9Y251-2;UNIPROT_sp_Q9Y251	D6RAQ1_HUMAN Heparanase OS=Homo sapiens OX=9606 GN=HPSE PE=1 SV=1;D6RHG4_HUMAN Heparanase OS=Homo sapiens OX=9606 GN=HPSE PE=1 SV=1;HPSE_HUMAN Isoform 4 of Heparanase OS=Homo sapiens OX=9606 GN=HPSE;HPSE_HUMAN Isoform 3 of Heparanase OS=Homo sapiens OX=960
246	5.19905e-09	1.15029e-06	-1.00922	UNIPROT_sp_P03950	ANGI_HUMAN Angiogenin OS=Homo sapiens OX=9606 GN=ANG PE=1 SV=1
165	1.18405e-08	2.32862e-06	-0.496257	UNIPROT_sp_P00747;UNIPROT_tr_Q5TEH5;UNIPROT_tr_A6PVI2;UNIPROT_sp_Q15195;CON__P06868;UNIPROT_sp_Q02325	PLMN_HUMAN Plasminogen OS=Homo sapiens OX=9606 GN=PLG PE=1 SV=2
468	1.37744e-08	2.43807e-06	-1.97189	UNIPROT_sp_P16157-14;UNIPROT_sp_P16157-15;UNIPROT_sp_P16157-12;UNIPROT_sp_P16157-21;UNIPROT_sp_P16157;UNIPROT_sp_P16157-3;UNIPROT_sp_P16157-16;UNIPROT_sp_P16157-5;UNIPROT_sp_P16157-8;UNIPROT_sp_P16157-10;UNIPROT_sp_P16157-13;UNIPROT_sp_P16157-4;UNIPROT_sp_P16157-7;UNIPROT_sp_P16157-6;UNIPROT_sp_P16157-9;UNIPROT_sp_P16157-11;UNIPROT_sp_P16157-2;UNIPROT_tr_H0YBS0;UNIPROT_tr_A0A2R8Y4B0	ANK1_HUMAN Isoform Er13 of Ankyrin-1 OS=Homo sapiens OX=9606 GN=ANK1;ANK1_HUMAN Isoform Er14 of Ankyrin-1 OS=Homo sapiens OX=9606 GN=ANK1;ANK1_HUMAN Isoform Er11 of Ankyrin-1 OS=Homo sapiens OX=9606 GN=ANK1;ANK1_HUMAN Isoform Br21 of Ankyrin-1 OS=Homo sapi
304	9.69408e-08	1.55987e-05	-1.16424	UNIPROT_sp_P06396;UNIPROT_sp_P06396-4;UNIPROT_sp_P06396-3;UNIPROT_tr_A0A0A0MS51;UNIPROT_tr_A0A0A0MT01;REV__UNIPROT_tr_H0YJM7;REV__UNIPROT_tr_A0A6Q8PG26;REV__UNIPROT_sp_Q6TDU7-4;REV__UNIPROT_sp_Q6TDU7-2;REV__UNIPROT_sp_Q6TDU7-3;REV__UNIPROT_sp_Q6TDU7;REV__UNIPROT_tr_F8W8F9	GELS_HUMAN Gelsolin OS=Homo sapiens OX=9606 GN=GSN PE=1 SV=1;GELS_HUMAN Isoform 4 of Gelsolin OS=Homo sapiens OX=9606 GN=GSN;GELS_HUMAN Isoform 3 of Gelsolin OS=Homo sapiens OX=9606 GN=GSN;A0A0A0MS51_HUMAN Actin-depolymerizing factor OS=Homo sapiens OX=960
393	1.98257e-07	2.71526e-05	-1.17783	UNIPROT_sp_P10124	SRGN_HUMAN Serglycin OS=Homo sapiens OX=9606 GN=SRGN PE=1 SV=3
812	1.99426e-07	2.71526e-05	-2.27954	UNIPROT_sp_Q6ZV73-2;UNIPROT_sp_Q6ZV73;UNIPROT_tr_F8VQX5;UNIPROT_tr_F8VY01	FGD6_HUMAN Isoform 2 of FYVE, RhoGEF and PH domain-containing protein 6 OS=Homo sapiens OX=9606 GN=FGD6;FGD6_HUMAN FYVE, RhoGEF and PH domain-containing protein 6 OS=Homo sapiens OX=9606 GN=FGD6 PE=1 SV=2;F8VQX5_HUMAN FYVE, RhoGEF and PH domain-containing
182	3.52404e-07	4.45539e-05	-0.682671	UNIPROT_sp_P01042-2;UNIPROT_sp_P01042-3	KNG1_HUMAN Isoform LMW of Kininogen-1 OS=Homo sapiens OX=9606 GN=KNG1;KNG1_HUMAN Isoform 3 of Kininogen-1 OS=Homo sapiens OX=9606 GN=KNG1
911	4.0297e-07	4.75504e-05	-0.84661	UNIPROT_sp_Q9NPH3-3;UNIPROT_sp_Q9NPH3-2;UNIPROT_sp_Q9NPH3;UNIPROT_sp_Q9NPH3-5;UNIPROT_tr_C9J1D9;UNIPROT_tr_C9JT28;UNIPROT_tr_C9J9W1;UNIPROT_tr_H7C3W4	IL1AP_HUMAN Isoform 3 of Interleukin-1 receptor accessory protein OS=Homo sapiens OX=9606 GN=IL1RAP;IL1AP_HUMAN Isoform 2 of Interleukin-1 receptor accessory protein OS=Homo sapiens OX=9606 GN=IL1RAP;IL1AP_HUMAN Interleukin-1 receptor accessory protein OS=
233	5.97995e-07	6.61532e-05	-0.610813	UNIPROT_sp_P02765;UNIPROT_tr_C9JV77	FETUA_HUMAN Alpha-2-HS-glycoprotein OS=Homo sapiens OX=9606 GN=AHSG PE=1 SV=2;C9JV77_HUMAN Alpha-2-HS-glycoprotein OS=Homo sapiens OX=9606 GN=AHSG PE=1 SV=1
834	1.06616e-06	0.000111006	1.3302	UNIPROT_sp_Q8IZF2;UNIPROT_sp_Q8IZF2-2;UNIPROT_sp_Q8IZF2-3	AGRF5_HUMAN Adhesion G protein-coupled receptor F5 OS=Homo sapiens OX=9606 GN=ADGRF5 PE=1 SV=3;AGRF5_HUMAN Isoform 2 of Adhesion G protein-coupled receptor F5 OS=Homo sapiens OX=9606 GN=ADGRF5;AGRF5_HUMAN Isoform 3 of Adhesion G protein-coupled receptor F5
413	2.73623e-06	0.000262091	-1.08566	UNIPROT_sp_P11362-21;UNIPROT_tr_B5A958;UNIPROT_sp_P11362;UNIPROT_sp_P11362-19;UNIPROT_sp_P11362-7;UNIPROT_sp_P11362-2;UNIPROT_tr_A0A3B3ISD1;UNIPROT_sp_P11362-20;UNIPROT_tr_E7EU09;UNIPROT_sp_P11362-3;UNIPROT_sp_P11362-14;UNIPROT_sp_P11362-4;UNIPROT_sp_P11362-8;UNIPROT_sp_P11362-5;UNIPROT_sp_P11362-6;UNIPROT_sp_P11362-9;UNIPROT_sp_P11362-10;UNIPROT_sp_P11362-11;UNIPROT_sp_P11362-12;UNIPROT_sp_P1136…	FGFR1_HUMAN Isoform 21 of Fibroblast growth factor receptor 1 OS=Homo sapiens OX=9606 GN=FGFR1;B5A958_HUMAN Fibroblast growth factor receptor 1 OS=Homo sapiens OX=9606 GN=FGFR1 PE=1 SV=1;FGFR1_HUMAN Fibroblast growth factor receptor 1 OS=Homo sapiens OX=96
973	2.81341e-06	0.000262091	-2.9713	UNIPROT_sp_Q9Y646;UNIPROT_tr_E5RJA8;UNIPROT_tr_E5RH35;UNIPROT_tr_E5RJZ7;UNIPROT_tr_E5RJP8	CBPQ_HUMAN Carboxypeptidase Q OS=Homo sapiens OX=9606 GN=CPQ PE=1 SV=1;E5RJA8_HUMAN Carboxypeptidase Q (Fragment) OS=Homo sapiens OX=9606 GN=CPQ PE=1 SV=1
576	4.58134e-06	0.000405448	-1.51058	UNIPROT_tr_E7ES19;UNIPROT_sp_P35443	E7ES19_HUMAN Thrombospondin-4 OS=Homo sapiens OX=9606 GN=THBS4 PE=1 SV=1;TSP4_HUMAN Thrombospondin-4 OS=Homo sapiens OX=9606 GN=THBS4 PE=1 SV=2
826	5.94696e-06	0.000501243	-1.94591	UNIPROT_sp_Q86UN3;UNIPROT_sp_Q86UN3-2;UNIPROT_tr_G3V1D7	R4RL2_HUMAN Reticulon-4 receptor-like 2 OS=Homo sapiens OX=9606 GN=RTN4RL2 PE=1 SV=1;R4RL2_HUMAN Isoform 2 of Reticulon-4 receptor-like 2 OS=Homo sapiens OX=9606 GN=RTN4RL2;G3V1D7_HUMAN Reticulon 4 receptor-like 2, isoform CRA_a OS=Homo sapiens OX=9606 GN=
425	7.8899e-06	0.000617148	-1.12881	UNIPROT_tr_H9KV75;UNIPROT_sp_P12814-2;UNIPROT_sp_P12814;UNIPROT_tr_A0A7I2V4Y4;UNIPROT_sp_P12814-3;UNIPROT_sp_P12814-4;UNIPROT_tr_G3V2W4;UNIPROT_tr_H0YJ11;UNIPROT_tr_G3V2N5;UNIPROT_tr_A0A494C060;UNIPROT_tr_A0A494C1A0;UNIPROT_sp_P35609-2;UNIPROT_sp_P35609;UNIPROT_tr_H0YJW3;UNIPROT_tr_G3V2X9	H9KV75_HUMAN Alpha-actinin-1 OS=Homo sapiens OX=9606 GN=ACTN1 PE=1 SV=1;ACTN1_HUMAN Isoform 2 of Alpha-actinin-1 OS=Homo sapiens OX=9606 GN=ACTN1;ACTN1_HUMAN Alpha-actinin-1 OS=Homo sapiens OX=9606 GN=ACTN1 PE=1 SV=2;A0A7I2V4Y4_HUMAN Alpha-actinin-1 OS=Hom
151	8.01943e-06	0.000617148	-0.521035	UNIPROT_sp_P00451;UNIPROT_sp_P00451-2;UNIPROT_tr_A0A2R8Y707	FA8_HUMAN Coagulation factor VIII OS=Homo sapiens OX=9606 GN=F8 PE=1 SV=1
231	1.21362e-05	0.000895045	0.488007	UNIPROT_sp_P02760;UNIPROT_tr_S4R471;UNIPROT_tr_S4R3Y4	AMBP_HUMAN Protein AMBP OS=Homo sapiens OX=9606 GN=AMBP PE=1 SV=1;S4R471_HUMAN Alpha-1-microglobulin (Fragment) OS=Homo sapiens OX=9606 GN=AMBP PE=1 SV=1;S4R3Y4_HUMAN Protein AMBP OS=Homo sapiens OX=9606 GN=AMBP PE=1 SV=1
227	1.59303e-05	0.00112786	-0.421793	UNIPROT_sp_P02749;UNIPROT_tr_J3QRN2;UNIPROT_tr_J3QLI0;UNIPROT_tr_J3KS17;CON__P17690	APOH_HUMAN Beta-2-glycoprotein 1 OS=Homo sapiens OX=9606 GN=APOH PE=1 SV=3;J3QRN2_HUMAN Beta-2-glycoprotein 1 (Fragment) OS=Homo sapiens OX=9606 GN=APOH PE=1 SV=1
520	1.8018e-05	0.00119416	-0.704052	UNIPROT_sp_P24593;UNIPROT_tr_C9JXX4	IBP5_HUMAN Insulin-like growth factor-binding protein 5 OS=Homo sapiens OX=9606 GN=IGFBP5 PE=1 SV=1;C9JXX4_HUMAN Insulin-like growth factor-binding protein 5 (Fragment) OS=Homo sapiens OX=9606 GN=IGFBP5 PE=1 SV=1
567	1.8216e-05	0.00119416	4.83107	UNIPROT_sp_P31947-2;UNIPROT_sp_P31947	1433S_HUMAN Isoform 2 of 14-3-3 protein sigma OS=Homo sapiens OX=9606 GN=SFN;1433S_HUMAN 14-3-3 protein sigma OS=Homo sapiens OX=9606 GN=SFN PE=1 SV=1
359	1.97694e-05	0.00124785	-1.60176	UNIPROT_sp_P08575;UNIPROT_tr_A0A075B788;UNIPROT_sp_P08575-6;UNIPROT_sp_P08575-5;UNIPROT_sp_P08575-7;UNIPROT_sp_P08575-8;UNIPROT_sp_P08575-10;UNIPROT_sp_P08575-9;UNIPROT_sp_P08575-4;UNIPROT_tr_M3ZCP1;UNIPROT_tr_E9PKH0;UNIPROT_tr_A0A0G2JNW2;UNIPROT_tr_A0A140TA68;UNIPROT_tr_A0A140TA77;UNIPROT_tr_M9MML4;UNIPROT_tr_A0A2R8YE81;UNIPROT_tr_A0A2R8Y5B1;UNIPROT_tr_M9MMK9;UNIPROT_tr_M9MML3;UNIPROT_tr_M9MMK8	PTPRC_HUMAN Receptor-type tyrosine-protein phosphatase C OS=Homo sapiens OX=9606 GN=PTPRC PE=1 SV=3;A0A075B788_HUMAN Receptor-type tyrosine-protein phosphatase C OS=Homo sapiens OX=9606 GN=PTPRC PE=1 SV=1;PTPRC_HUMAN Isoform 4 of Receptor-type tyrosine-pro
235	2.04449e-05	0.00124785	-0.265034	UNIPROT_sp_P02774;UNIPROT_tr_D6RF35;UNIPROT_sp_P02774-3;UNIPROT_sp_P02774-2;UNIPROT_tr_D6RBJ7;UNIPROT_tr_D6RF20;CON__Q3MHN5;CON__ENSEMBL:ENSBTAP00000018229	VTDB_HUMAN Vitamin D-binding protein OS=Homo sapiens OX=9606 GN=GC PE=1 SV=2;D6RF35_HUMAN Gc-globulin OS=Homo sapiens OX=9606 GN=GC PE=1 SV=1;VTDB_HUMAN Isoform 3 of Vitamin D-binding protein OS=Homo sapiens OX=9606 GN=GC;VTDB_HUMAN Isoform 2 of Vitamin D-
829	2.196e-05	0.00129564	-1.03381	UNIPROT_sp_Q86YW5-2;UNIPROT_sp_Q86YW5	TRML1_HUMAN Isoform 2 of Trem-like transcript 1 protein OS=Homo sapiens OX=9606 GN=TREML1;TRML1_HUMAN Trem-like transcript 1 protein OS=Homo sapiens OX=9606 GN=TREML1 PE=1 SV=2
808	2.71376e-05	0.00154947	-0.62686	UNIPROT_sp_Q6UXB8-2;UNIPROT_sp_Q6UXB8	PI16_HUMAN Isoform 2 of Peptidase inhibitor 16 OS=Homo sapiens OX=9606 GN=PI16;PI16_HUMAN Peptidase inhibitor 16 OS=Homo sapiens OX=9606 GN=PI16 PE=1 SV=1
892	3.41462e-05	0.00188824	0.736836	UNIPROT_sp_Q9BWP8-8;UNIPROT_sp_Q9BWP8-7;UNIPROT_sp_Q9BWP8-6;UNIPROT_sp_Q9BWP8-5;UNIPROT_sp_Q9BWP8-4;UNIPROT_sp_Q9BWP8-3;UNIPROT_sp_Q9BWP8-2;UNIPROT_sp_Q9BWP8-9;UNIPROT_sp_Q9BWP8;UNIPROT_sp_Q9BWP8-10	COL11_HUMAN Isoform 8 of Collectin-11 OS=Homo sapiens OX=9606 GN=COLEC11;COL11_HUMAN Isoform 7 of Collectin-11 OS=Homo sapiens OX=9606 GN=COLEC11;COL11_HUMAN Isoform 6 of Collectin-11 OS=Homo sapiens OX=9606 GN=COLEC11;COL11_HUMAN Isoform 5 of Collectin-11
225	3.52045e-05	0.00188824	-0.333289	UNIPROT_sp_P02747	C1QC_HUMAN Complement C1q subcomponent subunit C OS=Homo sapiens OX=9606 GN=C1QC PE=1 SV=3
878	4.28168e-05	0.00222899	-0.985326	UNIPROT_sp_Q96S96	PEBP4_HUMAN Phosphatidylethanolamine-binding protein 4 OS=Homo sapiens OX=9606 GN=PEBP4 PE=1 SV=3
1013	4.51676e-05	0.00228419	2.2063	UNIPROT_tr_H7BZJ3	H7BZJ3_HUMAN Protein disulfide-isomerase A3 (Fragment) OS=Homo sapiens OX=9606 GN=PDIA3 PE=1 SV=1
176	6.29646e-05	0.00309576	0.400247	UNIPROT_sp_P01031	CO5_HUMAN Complement C5 OS=Homo sapiens OX=9606 GN=C5 PE=1 SV=4
282	0.000107045	0.00512081	0.832835	UNIPROT_sp_P05090;UNIPROT_tr_C9JF17	APOD_HUMAN Apolipoprotein D OS=Homo sapiens OX=9606 GN=APOD PE=1 SV=1;C9JF17_HUMAN Apolipoprotein D (Fragment) OS=Homo sapiens OX=9606 GN=APOD PE=1 SV=1
234	0.000113768	0.00529919	1.12058	UNIPROT_tr_A0A087WT59;UNIPROT_sp_P02766	A0A087WT59_HUMAN Transthyretin OS=Homo sapiens OX=9606 GN=TTR PE=1 SV=2;TTHY_HUMAN Transthyretin OS=Homo sapiens OX=9606 GN=TTR PE=1 SV=1
753	0.00011722	0.00531998	0.542485	UNIPROT_sp_Q14118;UNIPROT_tr_C9JEN1;UNIPROT_tr_C9J196;UNIPROT_tr_C9JQL4;UNIPROT_tr_C9JYS1	DAG1_HUMAN Dystroglycan OS=Homo sapiens OX=9606 GN=DAG1 PE=1 SV=2
306	0.000145009	0.00641663	-0.863083	UNIPROT_sp_P06576;UNIPROT_tr_H0YH81;UNIPROT_tr_F8W0P7;UNIPROT_tr_F8W079;UNIPROT_tr_H0YI37	ATPB_HUMAN ATP synthase subunit beta, mitochondrial OS=Homo sapiens OX=9606 GN=ATP5F1B PE=1 SV=3;H0YH81_HUMAN ATP synthase subunit beta (Fragment) OS=Homo sapiens OX=9606 GN=ATP5F1B PE=1 SV=1
574	0.000152501	0.00658356	-1.65989	UNIPROT_sp_P34913-3;UNIPROT_sp_P34913-2;UNIPROT_tr_E5RFU2;UNIPROT_sp_P34913;UNIPROT_tr_H0YAW7	HYES_HUMAN Isoform 3 of Bifunctional epoxide hydrolase 2 OS=Homo sapiens OX=9606 GN=EPHX2;HYES_HUMAN Isoform 2 of Bifunctional epoxide hydrolase 2 OS=Homo sapiens OX=9606 GN=EPHX2;E5RFU2_HUMAN Bifunctional epoxide hydrolase 2 OS=Homo sapiens OX=9606 GN=EPH
173	0.000160403	0.00675986	0.638432	UNIPROT_sp_P01019	ANGT_HUMAN Angiotensinogen OS=Homo sapiens OX=9606 GN=AGT PE=1 SV=1
503	0.000165725	0.00681151	0.658601	UNIPROT_sp_P22792	CPN2_HUMAN Carboxypeptidase N subunit 2 OS=Homo sapiens OX=9606 GN=CPN2 PE=1 SV=3
651	0.000169326	0.00681151	1.21255	UNIPROT_sp_P55058;UNIPROT_sp_P55058-3;UNIPROT_sp_P55058-4;UNIPROT_sp_P55058-2	PLTP_HUMAN Phospholipid transfer protein OS=Homo sapiens OX=9606 GN=PLTP PE=1 SV=1;PLTP_HUMAN Isoform 3 of Phospholipid transfer protein OS=Homo sapiens OX=9606 GN=PLTP;PLTP_HUMAN Isoform 4 of Phospholipid transfer protein OS=Homo sapiens OX=9606 GN=PLTP;P
445	0.000180785	0.00711087	0.722405	UNIPROT_sp_P14543-2;UNIPROT_sp_P14543	NID1_HUMAN Isoform 2 of Nidogen-1 OS=Homo sapiens OX=9606 GN=NID1;NID1_HUMAN Nidogen-1 OS=Homo sapiens OX=9606 GN=NID1 PE=1 SV=3
98	0.000197429	0.00759671	2.26101	UNIPROT_sp_O00602	FCN1_HUMAN Ficolin-1 OS=Homo sapiens OX=9606 GN=FCN1 PE=1 SV=2
30	0.000210524	0.00792826	3.60913	CON__P78385;UNIPROT_sp_P78385;CON__Q6NT21	;KRT83_HUMAN Keratin, type II cuticular Hb3 OS=Homo sapiens OX=9606 GN=KRT83 PE=1 SV=2;
677	0.000261356	0.00954007	2.66805	UNIPROT_sp_P63104;UNIPROT_tr_B0AZS6;UNIPROT_sp_P63104-2;UNIPROT_tr_E7EX29;UNIPROT_tr_B7Z2E6;UNIPROT_tr_H0YB80;UNIPROT_tr_E7ESK7;UNIPROT_tr_E5RGE1;UNIPROT_tr_E5RIR4;UNIPROT_tr_E9PD24;UNIPROT_tr_E7EVZ2	1433Z_HUMAN 14-3-3 protein zeta/delta OS=Homo sapiens OX=9606 GN=YWHAZ PE=1 SV=1;B0AZS6_HUMAN 14-3-3 protein zeta/delta OS=Homo sapiens OX=9606 GN=YWHAZ PE=1 SV=1;1433Z_HUMAN Isoform 2 of 14-3-3 protein zeta/delta OS=Homo sapiens OX=9606 GN=YWHAZ;E7EX29_HU
289	0.000264104	0.00954007	0.307661	UNIPROT_tr_G3XAM2;UNIPROT_sp_P05156;UNIPROT_tr_E7ETH0;UNIPROT_tr_A0A2R8Y3M9;UNIPROT_tr_D6R9Z8;UNIPROT_tr_A0A087X0I2	G3XAM2_HUMAN Complement factor I OS=Homo sapiens OX=9606 GN=CFI PE=1 SV=1;CFAI_HUMAN Complement factor I OS=Homo sapiens OX=9606 GN=CFI PE=1 SV=2;E7ETH0_HUMAN Complement factor I OS=Homo sapiens OX=9606 GN=CFI PE=1 SV=1;A0A2R8Y3M9_HUMAN Uncharacterized pro
828	0.000288478	0.0101464	0.991916	UNIPROT_tr_H0YGZ7;UNIPROT_tr_F5GZZ9;UNIPROT_sp_Q86VB7-3;UNIPROT_tr_C9JHR8;UNIPROT_sp_Q86VB7-4;UNIPROT_sp_Q86VB7;UNIPROT_sp_Q86VB7-2	H0YGZ7_HUMAN Scavenger receptor cysteine-rich type 1 protein M130 (Fragment) OS=Homo sapiens OX=9606 GN=CD163 PE=1 SV=1;F5GZZ9_HUMAN Scavenger receptor cysteine-rich type 1 protein M130 OS=Homo sapiens OX=9606 GN=CD163 PE=1 SV=1;C163A_HUMAN Isoform 3 of Sc
957	0.000292353	0.0101464	-0.545028	UNIPROT_sp_Q9UNW1;UNIPROT_sp_Q9UNW1-4;UNIPROT_sp_Q9UNW1-3;UNIPROT_sp_Q9UNW1-2	MINP1_HUMAN Multiple inositol polyphosphate phosphatase 1 OS=Homo sapiens OX=9606 GN=MINPP1 PE=1 SV=1;MINP1_HUMAN Isoform 4 of Multiple inositol polyphosphate phosphatase 1 OS=Homo sapiens OX=9606 GN=MINPP1
148	0.000303526	0.0103316	-1.33953	UNIPROT_sp_P00390-5;UNIPROT_sp_P00390-4;UNIPROT_sp_P00390-2;UNIPROT_sp_P00390-3;UNIPROT_sp_P00390	GSHR_HUMAN Isoform 4 of Glutathione reductase, mitochondrial OS=Homo sapiens OX=9606 GN=GSR;GSHR_HUMAN Isoform 3 of Glutathione reductase, mitochondrial OS=Homo sapiens OX=9606 GN=GSR;GSHR_HUMAN Isoform Cytoplasmic of Glutathione reductase, mitochondrial O
884	0.000311238	0.0103942	2.85112	UNIPROT_sp_Q99941-2;UNIPROT_sp_Q99941;UNIPROT_tr_A0A0G2JIM1;UNIPROT_tr_H0Y7D7	ATF6B_HUMAN Isoform 1 of Cyclic AMP-dependent transcription factor ATF-6 beta OS=Homo sapiens OX=9606 GN=ATF6B;ATF6B_HUMAN Cyclic AMP-dependent transcription factor ATF-6 beta OS=Homo sapiens OX=9606 GN=ATF6B PE=1 SV=2;A0A0G2JIM1_HUMAN Cyclic AMP-dependent
249	0.000341558	0.0111955	-0.636609	UNIPROT_sp_P04003;UNIPROT_tr_F2Z2V7;UNIPROT_tr_A6PVY5;CON__Q28065	C4BPA_HUMAN C4b-binding protein alpha chain OS=Homo sapiens OX=9606 GN=C4BPA PE=1 SV=2
358	0.000393017	0.012648	0.688979	UNIPROT_sp_P08571;UNIPROT_tr_D6RFL4	CD14_HUMAN Monocyte differentiation antigen CD14 OS=Homo sapiens OX=9606 GN=CD14 PE=1 SV=2;D6RFL4_HUMAN Monocyte differentiation antigen CD14 (Fragment) OS=Homo sapiens OX=9606 GN=CD14 PE=1 SV=1
343	0.000423728	0.0133928	0.659828	UNIPROT_tr_G3XAI2;UNIPROT_tr_A0A7I2V5X5;UNIPROT_tr_A0A7I2V4J9;UNIPROT_sp_P07942;UNIPROT_tr_A0A7I2V3J7;UNIPROT_tr_A0A7I2V3I5;UNIPROT_tr_A0A7I2V682;UNIPROT_tr_A0A7I2V2T9;UNIPROT_tr_E7EPA6;UNIPROT_tr_A0A7I2V2R2;UNIPROT_tr_A0A7I2V407;UNIPROT_tr_A0A7I2V2J0;UNIPROT_tr_A0A7I2V5R0;UNIPROT_tr_C9J296;UNIPROT_tr_A0A7I2V5T9	G3XAI2_HUMAN Laminin subunit beta-1 OS=Homo sapiens OX=9606 GN=LAMB1 PE=1 SV=2;A0A7I2V5X5_HUMAN Laminin subunit beta-1 OS=Homo sapiens OX=9606 GN=LAMB1 PE=4 SV=1;A0A7I2V4J9_HUMAN Laminin subunit beta-1 OS=Homo sapiens OX=9606 GN=LAMB1 PE=4 SV=1;LAMB1_HUMAN
610	0.000446988	0.0138802	-1.19045	UNIPROT_sp_P46940;UNIPROT_tr_A0A0J9YXZ5;UNIPROT_tr_H0YLE8	IQGA1_HUMAN Ras GTPase-activating-like protein IQGAP1 OS=Homo sapiens OX=9606 GN=IQGAP1 PE=1 SV=1;A0A0J9YXZ5_HUMAN Ras GTPase-activating-like protein IQGAP1 OS=Homo sapiens OX=9606 GN=IQGAP1 PE=1 SV=1;H0YLE8_HUMAN Ras GTPase-activating-like protein IQGAP1
809	0.000504866	0.015309	-0.950944	UNIPROT_sp_Q6UY14-2;UNIPROT_tr_A0A669KBE7;UNIPROT_sp_Q6UY14;UNIPROT_sp_Q6UY14-3	ATL4_HUMAN Isoform 2 of ADAMTS-like protein 4 OS=Homo sapiens OX=9606 GN=ADAMTSL4;A0A669KBE7_HUMAN ADAMTS-like protein 4 OS=Homo sapiens OX=9606 GN=ADAMTSL4 PE=1 SV=1;ATL4_HUMAN ADAMTS-like protein 4 OS=Homo sapiens OX=9606 GN=ADAMTSL4 PE=1 SV=2;ATL4_HUMAN
885	0.000510301	0.015309	-0.380399	UNIPROT_tr_C9J8S2;UNIPROT_sp_Q99969	C9J8S2_HUMAN Chemerin (Fragment) OS=Homo sapiens OX=9606 GN=RARRES2 PE=1 SV=1;RARR2_HUMAN Retinoic acid receptor responder protein 2 OS=Homo sapiens OX=9606 GN=RARRES2 PE=1 SV=1
856	0.000575794	0.0169859	0.756212	UNIPROT_sp_Q92954-5;UNIPROT_sp_Q92954-2;UNIPROT_sp_Q92954;UNIPROT_sp_Q92954-4;UNIPROT_sp_Q92954-3;UNIPROT_sp_Q92954-6;UNIPROT_tr_J3KP74	PRG4_HUMAN Isoform E of Proteoglycan 4 OS=Homo sapiens OX=9606 GN=PRG4;PRG4_HUMAN Isoform B of Proteoglycan 4 OS=Homo sapiens OX=9606 GN=PRG4;PRG4_HUMAN Proteoglycan 4 OS=Homo sapiens OX=9606 GN=PRG4 PE=1 SV=3;PRG4_HUMAN Isoform D of Proteoglycan 4 OS=Homo
154	0.000591389	0.01716	2.12334	UNIPROT_tr_G3V5M2;UNIPROT_sp_P00491;UNIPROT_tr_G3V393;UNIPROT_tr_G3V2H3	G3V5M2_HUMAN Inosine-guanosine phosphorylase (Fragment) OS=Homo sapiens OX=9606 GN=PNP PE=1 SV=1;PNPH_HUMAN Purine nucleoside phosphorylase OS=Homo sapiens OX=9606 GN=PNP PE=1 SV=2
614	0.000653408	0.0186537	-1.06375	UNIPROT_sp_P48357-5;UNIPROT_sp_P48357-2;UNIPROT_sp_P48357-4;UNIPROT_sp_P48357-3;UNIPROT_sp_P48357	LEPR_HUMAN Isoform E of Leptin receptor OS=Homo sapiens OX=9606 GN=LEPR;LEPR_HUMAN Isoform A of Leptin receptor OS=Homo sapiens OX=9606 GN=LEPR;LEPR_HUMAN Isoform D of Leptin receptor OS=Homo sapiens OX=9606 GN=LEPR;LEPR_HUMAN Isoform C of Leptin receptor
903	0.00072031	0.0199661	-1.22363	UNIPROT_tr_A0A0G2JP44;UNIPROT_sp_Q9HBB8-2;UNIPROT_sp_Q9HBB8-4;UNIPROT_tr_A0A0G2JMW3;UNIPROT_sp_Q9HBB8	A0A0G2JP44_HUMAN Cadherin-related family member 5 OS=Homo sapiens OX=9606 GN=CDHR5 PE=1 SV=1;CDHR5_HUMAN Isoform 2 of Cadherin-related family member 5 OS=Homo sapiens OX=9606 GN=CDHR5;CDHR5_HUMAN Isoform 3 of Cadherin-related family member 5 OS=Homo sapien
404	0.000721939	0.0199661	0.627078	UNIPROT_sp_P11021	BIP_HUMAN Endoplasmic reticulum chaperone BiP OS=Homo sapiens OX=9606 GN=HSPA5 PE=1 SV=2
237	0.000737744	0.0200893	-0.482937	UNIPROT_sp_P02776;UNIPROT_sp_P10720	PLF4_HUMAN Platelet factor 4 OS=Homo sapiens OX=9606 GN=PF4 PE=1 SV=2;PF4V_HUMAN Platelet factor 4 variant OS=Homo sapiens OX=9606 GN=PF4V1 PE=1 SV=1
912	0.000830276	0.0220391	1.73218	UNIPROT_sp_Q9NPR2-2;UNIPROT_sp_Q9NPR2;UNIPROT_tr_H0YMZ3;UNIPROT_tr_H0YN49;UNIPROT_tr_H0YMR1;UNIPROT_tr_H0YLN3;UNIPROT_tr_H0YMD6	SEM4B_HUMAN Isoform 2 of Semaphorin-4B OS=Homo sapiens OX=9606 GN=SEMA4B;SEM4B_HUMAN Semaphorin-4B OS=Homo sapiens OX=9606 GN=SEMA4B PE=1 SV=4;H0YMZ3_HUMAN Semaphorin-4B (Fragment) OS=Homo sapiens OX=9606 GN=SEMA4B PE=1 SV=1;H0YN49_HUMAN Semaphorin-4B (Fra
546	0.00083425	0.0220391	1.7993	UNIPROT_sp_P29401;UNIPROT_sp_P29401-2;UNIPROT_tr_A0A0B4J1R6;UNIPROT_tr_E9PFF2;UNIPROT_tr_F8W888	TKT_HUMAN Transketolase OS=Homo sapiens OX=9606 GN=TKT PE=1 SV=3;TKT_HUMAN Isoform 2 of Transketolase OS=Homo sapiens OX=9606 GN=TKT;A0A0B4J1R6_HUMAN Transketolase OS=Homo sapiens OX=9606 GN=TKT PE=1 SV=1
167	0.000907597	0.0236242	1.25761	UNIPROT_sp_P00915;UNIPROT_tr_E5RHP7;UNIPROT_tr_E5RH81;UNIPROT_tr_E5RFE7;UNIPROT_tr_E5RIF9;UNIPROT_tr_E5RG43;UNIPROT_tr_E5RFL2;UNIPROT_tr_E5RGU8;UNIPROT_tr_E5RII2;UNIPROT_tr_E5RG81;UNIPROT_tr_H0YBE2;UNIPROT_tr_E5RJI8;UNIPROT_tr_E5RJF6;UNIPROT_tr_E5RHS7	CAH1_HUMAN Carbonic anhydrase 1 OS=Homo sapiens OX=9606 GN=CA1 PE=1 SV=2;E5RHP7_HUMAN Carbonic anhydrase (Fragment) OS=Homo sapiens OX=9606 GN=CA1 PE=1 SV=1;E5RH81_HUMAN Carbonic anhydrase (Fragment) OS=Homo sapiens OX=9606 GN=CA1 PE=1 SV=8;E5RFE7_HUMAN Ca
268	0.00100037	0.0256616	1.69284	UNIPROT_sp_P04275;UNIPROT_sp_P04275-2	VWF_HUMAN von Willebrand factor OS=Homo sapiens OX=9606 GN=VWF PE=1 SV=4
772	0.00103283	0.026116	-0.524629	UNIPROT_sp_Q15113	PCOC1_HUMAN Procollagen C-endopeptidase enhancer 1 OS=Homo sapiens OX=9606 GN=PCOLCE PE=1 SV=2
15	0.00107342	0.0266629	1.12969	UNIPROT_sp_P02768;CON__P02768-1;UNIPROT_tr_A0A0C4DGB6;UNIPROT_tr_H0YA55;UNIPROT_tr_B7WNR0;UNIPROT_tr_D6RHD5;UNIPROT_tr_C9JKR2;UNIPROT_sp_P02768-2;UNIPROT_tr_A0A087WWT3;UNIPROT_sp_P02768-3;UNIPROT_tr_H7C013	ALBU_HUMAN Albumin OS=Homo sapiens OX=9606 GN=ALB PE=1 SV=2;;A0A0C4DGB6_HUMAN Albumin OS=Homo sapiens OX=9606 GN=ALB PE=1 SV=1;H0YA55_HUMAN Albumin (Fragment) OS=Homo sapiens OX=9606 GN=ALB PE=1 SV=1;B7WNR0_HUMAN Albumin OS=Homo sapiens OX=9606 GN=ALB PE=1
96	0.00108459	0.0266629	0.880634	UNIPROT_tr_A0A087X0M8;UNIPROT_sp_O00533;UNIPROT_sp_O00533-2;UNIPROT_tr_C9J905;UNIPROT_tr_H7C0J0;UNIPROT_tr_C9JH37;UNIPROT_tr_C9JW79	A0A087X0M8_HUMAN Neural cell adhesion molecule L1-like protein OS=Homo sapiens OX=9606 GN=CHL1 PE=1 SV=1;NCHL1_HUMAN Neural cell adhesion molecule L1-like protein OS=Homo sapiens OX=9606 GN=CHL1 PE=1 SV=4;NCHL1_HUMAN Isoform 2 of Neural cell adhesion molec
162	0.00122001	0.029581	-0.524988	UNIPROT_sp_P00740-2;UNIPROT_sp_P00740	FA9_HUMAN Isoform 2 of Coagulation factor IX OS=Homo sapiens OX=9606 GN=F9;FA9_HUMAN Coagulation factor IX OS=Homo sapiens OX=9606 GN=F9 PE=1 SV=2
604	0.00135174	0.0323321	0.288583	UNIPROT_sp_P43251-4;UNIPROT_sp_P43251;UNIPROT_sp_P43251-3;UNIPROT_sp_P43251-2;UNIPROT_tr_A0A5F9ZH80;UNIPROT_tr_A0A5F9ZH15;UNIPROT_tr_C9JSN9;UNIPROT_tr_A0A5F9ZH97;UNIPROT_tr_A0A5F9ZHE9;UNIPROT_tr_A0A5F9ZHR1;UNIPROT_tr_A0A2R8Y5J9;UNIPROT_tr_A0A5F9ZHF5;UNIPROT_tr_A0A5F9ZH57	BTD_HUMAN Isoform 4 of Biotinidase OS=Homo sapiens OX=9606 GN=BTD;BTD_HUMAN Biotinidase OS=Homo sapiens OX=9606 GN=BTD PE=1 SV=2;BTD_HUMAN Isoform 3 of Biotinidase OS=Homo sapiens OX=9606 GN=BTD;BTD_HUMAN Isoform 2 of Biotinidase OS=Homo sapiens OX=9606 GN
650	0.00141477	0.0333885	-1.03429	UNIPROT_sp_P55056;UNIPROT_tr_K7EMC3	APOC4_HUMAN Apolipoprotein C-IV OS=Homo sapiens OX=9606 GN=APOC4 PE=1 SV=1
728	0.00143789	0.0334877	0.412587	UNIPROT_sp_Q10588-2;UNIPROT_sp_Q10588;UNIPROT_tr_A6NC48;UNIPROT_tr_H0Y984;UNIPROT_tr_H0Y9Q9;UNIPROT_tr_H0Y8G4	BST1_HUMAN Isoform 2 of ADP-ribosyl cyclase/cyclic ADP-ribose hydrolase 2 OS=Homo sapiens OX=9606 GN=BST1;BST1_HUMAN ADP-ribosyl cyclase/cyclic ADP-ribose hydrolase 2 OS=Homo sapiens OX=9606 GN=BST1 PE=1 SV=2;A6NC48_HUMAN ADP-ribosyl cyclase/cyclic ADP-rib
364	0.0014904	0.0342598	0.356737	UNIPROT_sp_P08697;UNIPROT_sp_P08697-2;UNIPROT_tr_A0A0G2JPA8;UNIPROT_tr_C9JMH6;UNIPROT_tr_A0A0J9YY65;CON__P28800	A2AP_HUMAN Alpha-2-antiplasmin OS=Homo sapiens OX=9606 GN=SERPINF2 PE=1 SV=3;A2AP_HUMAN Isoform 2 of Alpha-2-antiplasmin OS=Homo sapiens OX=9606 GN=SERPINF2;A0A0G2JPA8_HUMAN Alpha-2-antiplasmin OS=Homo sapiens OX=9606 GN=SERPINF2 PE=1 SV=1;C9JMH6_HUMAN Alp
103	0.00153978	0.0347696	1.9555	UNIPROT_sp_O14818-2;UNIPROT_sp_O14818;UNIPROT_tr_H0Y586;UNIPROT_sp_Q8TAA3-2;UNIPROT_tr_A0A087WYS6;UNIPROT_sp_Q8TAA3-5;UNIPROT_sp_Q8TAA3;UNIPROT_sp_O14818-4	PSA7_HUMAN Isoform 2 of Proteasome subunit alpha type-7 OS=Homo sapiens OX=9606 GN=PSMA7;PSA7_HUMAN Proteasome subunit alpha type-7 OS=Homo sapiens OX=9606 GN=PSMA7 PE=1 SV=1;H0Y586_HUMAN Proteasome subunit alpha type-7 (Fragment) OS=Homo sapiens OX=9606 G
737	0.00155186	0.0347696	1.57435	UNIPROT_sp_Q13103	SPP24_HUMAN Secreted phosphoprotein 24 OS=Homo sapiens OX=9606 GN=SPP2 PE=1 SV=1
236	0.00158519	0.0350723	-0.437231	UNIPROT_sp_P02775	CXCL7_HUMAN Platelet basic protein OS=Homo sapiens OX=9606 GN=PPBP PE=1 SV=3
251	0.00163419	0.0357101	1.38667	UNIPROT_sp_P04040	CATA_HUMAN Catalase OS=Homo sapiens OX=9606 GN=CAT PE=1 SV=3
508	0.00166475	0.0359343	-0.505693	UNIPROT_sp_P23142;CON__ENSEMBL:ENSBTAP00000016046;UNIPROT_tr_A0A0U1RRA4	FBLN1_HUMAN Fibulin-1 OS=Homo sapiens OX=9606 GN=FBLN1 PE=1 SV=4;
440	0.00175908	0.0368388	0.863111	UNIPROT_sp_P13796;UNIPROT_sp_P13796-2;UNIPROT_tr_Q5TBN3;UNIPROT_tr_Q5TBN5	PLSL_HUMAN Plastin-2 OS=Homo sapiens OX=9606 GN=LCP1 PE=1 SV=6
733	0.00176464	0.0368388	-0.928328	UNIPROT_tr_B4DLR2;UNIPROT_tr_A0A0D9SEN1;UNIPROT_sp_Q12884;UNIPROT_tr_C9J131	B4DLR2_HUMAN Prolyl endopeptidase FAP OS=Homo sapiens OX=9606 GN=FAP PE=1 SV=1;A0A0D9SEN1_HUMAN Prolyl endopeptidase FAP OS=Homo sapiens OX=9606 GN=FAP PE=1 SV=1;SEPR_HUMAN Prolyl endopeptidase FAP OS=Homo sapiens OX=9606 GN=FAP PE=1 SV=5
900	0.0017691	0.0368388	-1.49638	UNIPROT_sp_Q9H4G4;UNIPROT_tr_Q5VZR0;UNIPROT_tr_A0A087WUM5	GAPR1_HUMAN Golgi-associated plant pathogenesis-related protein 1 OS=Homo sapiens OX=9606 GN=GLIPR2 PE=1 SV=3;Q5VZR0_HUMAN Golgi-associated plant pathogenesis-related protein 1 OS=Homo sapiens OX=9606 GN=GLIPR2 PE=1 SV=1;A0A087WUM5_HUMAN Golgi-associated p
1015	0.00193579	0.0398413	-1.13938	UNIPROT_tr_K7ER74;UNIPROT_sp_P02655;UNIPROT_tr_V9GYJ8;UNIPROT_tr_Q6P163	K7ER74_HUMAN Apolipoprotein C-II OS=Homo sapiens OX=9606 GN=APOC4-APOC2 PE=1 SV=1;APOC2_HUMAN Apolipoprotein C-II OS=Homo sapiens OX=9606 GN=APOC2 PE=1 SV=1;V9GYJ8_HUMAN Apolipoprotein C-II OS=Homo sapiens OX=9606 GN=APOC2 PE=1 SV=1
168	0.00196105	0.0398973	1.08751	UNIPROT_sp_P00918;UNIPROT_tr_E5RID5;UNIPROT_tr_E5RK37	CAH2_HUMAN Carbonic anhydrase 2 OS=Homo sapiens OX=9606 GN=CA2 PE=1 SV=2
852	0.00199694	0.0401657	-4.02116	UNIPROT_tr_K7EKI0;UNIPROT_sp_Q92817;UNIPROT_sp_A8MZ36	K7EKI0_HUMAN Envoplakin OS=Homo sapiens OX=9606 GN=EVPL PE=1 SV=1;EVPL_HUMAN Envoplakin OS=Homo sapiens OX=9606 GN=EVPL PE=1 SV=3
532	0.0020295	0.040362	-0.422297	UNIPROT_sp_P26927;UNIPROT_tr_G3XAK1;UNIPROT_sp_Q2TV78;UNIPROT_sp_Q2TV78-2;UNIPROT_tr_H7C0F8	HGFL_HUMAN Hepatocyte growth factor-like protein OS=Homo sapiens OX=9606 GN=MST1 PE=1 SV=2;G3XAK1_HUMAN Hepatocyte growth factor-like protein OS=Homo sapiens OX=9606 GN=MST1 PE=1 SV=1;MST1L_HUMAN Putative macrophage stimulating 1-like protein OS=Homo sapie
230	0.00223591	0.0439729	0.419287	UNIPROT_tr_Q5VY30;UNIPROT_sp_P02753	Q5VY30_HUMAN Retinol-binding protein OS=Homo sapiens OX=9606 GN=RBP4 PE=1 SV=2;RET4_HUMAN Retinol-binding protein 4 OS=Homo sapiens OX=9606 GN=RBP4 PE=1 SV=3
229	0.00231684	0.0450639	0.380877	UNIPROT_sp_P02751-1;UNIPROT_sp_P02751;UNIPROT_sp_P02751-8;UNIPROT_sp_P02751-3;UNIPROT_sp_P02751-14;UNIPROT_sp_P02751-7;UNIPROT_sp_P02751-11;UNIPROT_sp_P02751-17;UNIPROT_sp_P02751-9;UNIPROT_sp_P02751-5;UNIPROT_sp_P02751-6;UNIPROT_sp_P02751-10;UNIPROT_sp_P02751-4;UNIPROT_sp_P02751-13;UNIPROT_sp_P02751-12;UNIPROT_tr_H0Y7Z1;UNIPROT_tr_H0Y4K8;UNIPROT_sp_P02751-2;UNIPROT_sp_P02751-16	FINC_HUMAN Isoform 1 of Fibronectin OS=Homo sapiens OX=9606 GN=FN1;FINC_HUMAN Fibronectin OS=Homo sapiens OX=9606 GN=FN1 PE=1 SV=5;FINC_HUMAN Isoform 8 of Fibronectin OS=Homo sapiens OX=9606 GN=FN1;FINC_HUMAN Isoform 3 of Fibronectin OS=Homo sapiens OX=960
848	0.00241674	0.0462484	-0.688906	UNIPROT_tr_A0A0A0MTS7;UNIPROT_sp_Q8WZ42-4;UNIPROT_sp_Q8WZ42-12;UNIPROT_sp_Q8WZ42-13;UNIPROT_sp_Q8WZ42-8;UNIPROT_sp_Q8WZ42;UNIPROT_sp_Q8WZ42-2;UNIPROT_sp_Q8WZ42-7;UNIPROT_sp_Q8WZ42-11;UNIPROT_sp_Q8WZ42-5;UNIPROT_sp_Q8WZ42-9;UNIPROT_tr_A0A0A0MRA3;UNIPROT_sp_Q8WZ42-10;UNIPROT_sp_Q8WZ42-3;UNIPROT_sp_Q8WZ42-6;UNIPROT_tr_A0A1B0GXE3;UNIPROT_tr_H0Y4J7	A0A0A0MTS7_HUMAN Titin OS=Homo sapiens OX=9606 GN=TTN PE=1 SV=1;TITIN_HUMAN Isoform 4 of Titin OS=Homo sapiens OX=9606 GN=TTN;TITIN_HUMAN Isoform 12 of Titin OS=Homo sapiens OX=9606 GN=TTN;TITIN_HUMAN Isoform 13 of Titin OS=Homo sapiens OX=9606 GN=TTN;TITI
941	0.00243	0.0462484	-0.496581	UNIPROT_sp_Q9UGM5-2;UNIPROT_sp_Q9UGM5;UNIPROT_tr_E9PG08;UNIPROT_tr_C9JC68	FETUB_HUMAN Isoform 2 of Fetuin-B OS=Homo sapiens OX=9606 GN=FETUB;FETUB_HUMAN Fetuin-B OS=Homo sapiens OX=9606 GN=FETUB PE=1 SV=2;E9PG08_HUMAN Fetuin-B OS=Homo sapiens OX=9606 GN=FETUB PE=1 SV=1
345	0.00253262	0.047346	-0.578241	UNIPROT_sp_P07996;UNIPROT_sp_P07996-2;UNIPROT_tr_A8MZG1;UNIPROT_tr_A0A7I2YQ86;UNIPROT_tr_A0A7I2V585;UNIPROT_tr_A0A7I2YQT6;UNIPROT_sp_P35442;UNIPROT_tr_A0A3B3ITK0	TSP1_HUMAN Thrombospondin-1 OS=Homo sapiens OX=9606 GN=THBS1 PE=1 SV=2;TSP1_HUMAN Isoform 2 of Thrombospondin-1 OS=Homo sapiens OX=9606 GN=THBS1
636	0.00254117	0.047346	2.4095	UNIPROT_sp_P52209-2;UNIPROT_sp_P52209;UNIPROT_tr_K7EMN2;UNIPROT_tr_K7EM49;UNIPROT_tr_K7EPF6;UNIPROT_tr_K7ELN9	6PGD_HUMAN Isoform 2 of 6-phosphogluconate dehydrogenase, decarboxylating OS=Homo sapiens OX=9606 GN=PGD;6PGD_HUMAN 6-phosphogluconate dehydrogenase, decarboxylating OS=Homo sapiens OX=9606 GN=PGD PE=1 SV=3;K7EMN2_HUMAN 6-phosphogluconate dehydrogenase, de
999	0.00257753	0.0475	0.361891	UNIPROT_tr_B4E1Z4;UNIPROT_tr_E7ETN3;UNIPROT_sp_P00751;UNIPROT_tr_A0A0G2JH38;UNIPROT_sp_P00751-2;UNIPROT_tr_H7C5H1;UNIPROT_tr_C9JRT3;UNIPROT_tr_A0A0G2JHM4;UNIPROT_tr_A0A0G2JJ82;UNIPROT_tr_H7C526;UNIPROT_tr_A0A0G2JI59;UNIPROT_tr_C9JYQ5;UNIPROT_tr_A2ABG0;UNIPROT_tr_F2Z3N2;UNIPROT_tr_Q8N6L6	B4E1Z4_HUMAN C3/C5 convertase OS=Homo sapiens OX=9606 PE=1 SV=1;E7ETN3_HUMAN C3/C5 convertase OS=Homo sapiens OX=9606 PE=1 SV=1;CFAB_HUMAN Complement factor B OS=Homo sapiens OX=9606 GN=CFB PE=1 SV=2
814	0.00260311	0.0475	-0.376396	UNIPROT_sp_Q76LX8-2;UNIPROT_sp_Q76LX8;UNIPROT_sp_Q76LX8-3;UNIPROT_tr_E7EV88;UNIPROT_tr_A0A0C4DFV8;UNIPROT_tr_F6V803;UNIPROT_tr_A0A0B4J229;UNIPROT_sp_Q76LX8-4	ATS13_HUMAN Isoform 2 of A disintegrin and metalloproteinase with thrombospondin motifs 13 OS=Homo sapiens OX=9606 GN=ADAMTS13;ATS13_HUMAN A disintegrin and metalloproteinase with thrombospondin motifs 13 OS=Homo sapiens OX=9606 GN=ADAMTS13 PE=1 SV=1;ATS13

## Sheet: M vs. C
MaxQuant.search.id	t.test.p.value	t.test.q.value	foldChange.M.vs.C	Protein.IDs	Start.of.Fasta.headers
1000	5.04146e-16	8.92339e-13	-2.4579	UNIPROT_tr_B7ZKJ8	B7ZKJ8_HUMAN ITIH4 protein OS=Homo sapiens OX=9606 GN=ITIH4 PE=1 SV=1
181	4.3889e-14	3.88418e-11	-2.47598	UNIPROT_sp_P01042;CON__P01045-1;CON__Q2KJ62;CON__P01044-1	KNG1_HUMAN Kininogen-1 OS=Homo sapiens OX=9606 GN=KNG1 PE=1 SV=2
287	8.13999e-14	4.80259e-11	-3.13672	UNIPROT_sp_P05154;UNIPROT_tr_G3V2M1;UNIPROT_tr_G3V264;UNIPROT_tr_G3V482;UNIPROT_tr_G3V265;UNIPROT_tr_G3V4B4;UNIPROT_tr_G3V3F5	IPSP_HUMAN Plasma serine protease inhibitor OS=Homo sapiens OX=9606 GN=SERPINA5 PE=1 SV=3;G3V2M1_HUMAN Plasma serine protease inhibitor (Fragment) OS=Homo sapiens OX=9606 GN=SERPINA5 PE=1 SV=1
175	2.31002e-13	1.01826e-10	4.01766	UNIPROT_sp_P01024;UNIPROT_tr_M0R0Q9;UNIPROT_tr_M0QYC8;UNIPROT_tr_M0QXZ3	CO3_HUMAN Complement C3 OS=Homo sapiens OX=9606 GN=C3 PE=1 SV=2
250	2.87645e-13	1.01826e-10	0.738408	UNIPROT_sp_P04004;UNIPROT_tr_H0YJW9;UNIPROT_tr_F5GX75	VTNC_HUMAN Vitronectin OS=Homo sapiens OX=9606 GN=VTN PE=1 SV=1
892	2.08578e-12	6.15304e-10	1.19554	UNIPROT_sp_Q9BWP8-8;UNIPROT_sp_Q9BWP8-7;UNIPROT_sp_Q9BWP8-6;UNIPROT_sp_Q9BWP8-5;UNIPROT_sp_Q9BWP8-4;UNIPROT_sp_Q9BWP8-3;UNIPROT_sp_Q9BWP8-2;UNIPROT_sp_Q9BWP8-9;UNIPROT_sp_Q9BWP8;UNIPROT_sp_Q9BWP8-10	COL11_HUMAN Isoform 8 of Collectin-11 OS=Homo sapiens OX=9606 GN=COLEC11;COL11_HUMAN Isoform 7 of Collectin-11 OS=Homo sapiens OX=9606 GN=COLEC11;COL11_HUMAN Isoform 6 of Collectin-11 OS=Homo sapiens OX=9606 GN=COLEC11;COL11_HUMAN Isoform 5 of Collectin-11
762	2.61856e-12	6.62122e-10	-2.51531	UNIPROT_sp_Q14624	ITIH4_HUMAN Inter-alpha-trypsin inhibitor heavy chain H4 OS=Homo sapiens OX=9606 GN=ITIH4 PE=1 SV=4
973	7.05808e-10	1.5616e-07	-3.38844	UNIPROT_sp_Q9Y646;UNIPROT_tr_E5RJA8;UNIPROT_tr_E5RH35;UNIPROT_tr_E5RJZ7;UNIPROT_tr_E5RJP8	CBPQ_HUMAN Carboxypeptidase Q OS=Homo sapiens OX=9606 GN=CPQ PE=1 SV=1;E5RJA8_HUMAN Carboxypeptidase Q (Fragment) OS=Homo sapiens OX=9606 GN=CPQ PE=1 SV=1
264	9.32934e-10	1.83477e-07	1.67964	UNIPROT_sp_P04217-2	A1BG_HUMAN Isoform 2 of Alpha-1B-glycoprotein OS=Homo sapiens OX=9606 GN=A1BG
289	1.19407e-09	2.11351e-07	0.725591	UNIPROT_tr_G3XAM2;UNIPROT_sp_P05156;UNIPROT_tr_E7ETH0;UNIPROT_tr_A0A2R8Y3M9;UNIPROT_tr_D6R9Z8;UNIPROT_tr_A0A087X0I2	G3XAM2_HUMAN Complement factor I OS=Homo sapiens OX=9606 GN=CFI PE=1 SV=1;CFAI_HUMAN Complement factor I OS=Homo sapiens OX=9606 GN=CFI PE=1 SV=2;E7ETH0_HUMAN Complement factor I OS=Homo sapiens OX=9606 GN=CFI PE=1 SV=1;A0A2R8Y3M9_HUMAN Uncharacterized pro
230	3.44395e-09	5.54164e-07	1.39754	UNIPROT_tr_Q5VY30;UNIPROT_sp_P02753	Q5VY30_HUMAN Retinol-binding protein OS=Homo sapiens OX=9606 GN=RBP4 PE=1 SV=2;RET4_HUMAN Retinol-binding protein 4 OS=Homo sapiens OX=9606 GN=RBP4 PE=1 SV=3
231	4.65285e-09	6.86296e-07	0.844813	UNIPROT_sp_P02760;UNIPROT_tr_S4R471;UNIPROT_tr_S4R3Y4	AMBP_HUMAN Protein AMBP OS=Homo sapiens OX=9606 GN=AMBP PE=1 SV=1;S4R471_HUMAN Alpha-1-microglobulin (Fragment) OS=Homo sapiens OX=9606 GN=AMBP PE=1 SV=1;S4R3Y4_HUMAN Protein AMBP OS=Homo sapiens OX=9606 GN=AMBP PE=1 SV=1
604	1.99271e-08	2.71315e-06	0.709188	UNIPROT_sp_P43251-4;UNIPROT_sp_P43251;UNIPROT_sp_P43251-3;UNIPROT_sp_P43251-2;UNIPROT_tr_A0A5F9ZH80;UNIPROT_tr_A0A5F9ZH15;UNIPROT_tr_C9JSN9;UNIPROT_tr_A0A5F9ZH97;UNIPROT_tr_A0A5F9ZHE9;UNIPROT_tr_A0A5F9ZHR1;UNIPROT_tr_A0A2R8Y5J9;UNIPROT_tr_A0A5F9ZHF5;UNIPROT_tr_A0A5F9ZH57	BTD_HUMAN Isoform 4 of Biotinidase OS=Homo sapiens OX=9606 GN=BTD;BTD_HUMAN Biotinidase OS=Homo sapiens OX=9606 GN=BTD PE=1 SV=2;BTD_HUMAN Isoform 3 of Biotinidase OS=Homo sapiens OX=9606 GN=BTD;BTD_HUMAN Isoform 2 of Biotinidase OS=Homo sapiens OX=9606 GN
356	2.27429e-08	2.87535e-06	1.7582	UNIPROT_sp_P08519;UNIPROT_tr_A0A087WWY0	APOA_HUMAN Apolipoprotein(a) OS=Homo sapiens OX=9606 GN=LPA PE=1 SV=1
163	2.7981e-08	3.30176e-06	0.935284	UNIPROT_sp_P00742	FA10_HUMAN Coagulation factor X OS=Homo sapiens OX=9606 GN=F10 PE=1 SV=2
179	3.90674e-08	4.32184e-06	-1.15704	UNIPROT_sp_P01037	CYTN_HUMAN Cystatin-SN OS=Homo sapiens OX=9606 GN=CST1 PE=1 SV=3
499	5.18412e-08	5.39758e-06	-1.12976	UNIPROT_tr_A0A087X1J7;UNIPROT_sp_P22352;UNIPROT_tr_H0YBE4;UNIPROT_tr_E5RG32;UNIPROT_tr_H0YC19	A0A087X1J7_HUMAN Glutathione peroxidase OS=Homo sapiens OX=9606 GN=GPX3 PE=1 SV=1;GPX3_HUMAN Glutathione peroxidase 3 OS=Homo sapiens OX=9606 GN=GPX3 PE=1 SV=2
700	6.38939e-08	6.2829e-06	1.57002	UNIPROT_sp_Q01459	DIAC_HUMAN Di-N-acetylchitobiase OS=Homo sapiens OX=9606 GN=CTBS PE=1 SV=1
710	7.76671e-08	7.23531e-06	2.59761	UNIPROT_sp_Q03164-2;UNIPROT_sp_Q03164;UNIPROT_sp_Q03164-3;UNIPROT_tr_E9PR05;UNIPROT_tr_A0A3B3ITT7;UNIPROT_tr_H0YEU4;UNIPROT_tr_H7C5V8;UNIPROT_tr_H7C5W4;UNIPROT_tr_A0A3B3ITZ1	KMT2A_HUMAN Isoform 2 of Histone-lysine N-methyltransferase 2A OS=Homo sapiens OX=9606 GN=KMT2A;KMT2A_HUMAN Histone-lysine N-methyltransferase 2A OS=Homo sapiens OX=9606 GN=KMT2A PE=1 SV=5;KMT2A_HUMAN Isoform 3 of Histone-lysine N-methyltransferase 2A OS=H
301	1.17307e-07	1.03817e-05	0.772627	UNIPROT_sp_P06276;UNIPROT_tr_F8WF14;UNIPROT_tr_F8WEX7;UNIPROT_tr_H0Y885;UNIPROT_tr_H7C4Y0	CHLE_HUMAN Cholinesterase OS=Homo sapiens OX=9606 GN=BCHE PE=1 SV=1;F8WF14_HUMAN Carboxylic ester hydrolase OS=Homo sapiens OX=9606 GN=BCHE PE=1 SV=1;F8WEX7_HUMAN Carboxylic ester hydrolase OS=Homo sapiens OX=9606 GN=BCHE PE=1 SV=1
298	1.36004e-07	1.14632e-05	1.10457	UNIPROT_sp_P05546;CON__ENSEMBL:ENSBTAP00000018574	HEP2_HUMAN Heparin cofactor 2 OS=Homo sapiens OX=9606 GN=SERPIND1 PE=1 SV=3
253	1.93721e-07	1.55857e-05	0.90523	UNIPROT_sp_P04070;UNIPROT_tr_E7END6;UNIPROT_sp_P04070-2;UNIPROT_tr_H7BYX9;UNIPROT_tr_E7EU72;UNIPROT_tr_E7EVH6;UNIPROT_tr_E7ENR9	PROC_HUMAN Vitamin K-dependent protein C OS=Homo sapiens OX=9606 GN=PROC PE=1 SV=1;E7END6_HUMAN Vitamin K-dependent protein C OS=Homo sapiens OX=9606 GN=PROC PE=1 SV=1;PROC_HUMAN Isoform 2 of Vitamin K-dependent protein C OS=Homo sapiens OX=9606 GN=PROC;H7
92	2.55746e-07	1.96814e-05	0.68904	UNIPROT_sp_O00187;UNIPROT_sp_O00187-2	MASP2_HUMAN Mannan-binding lectin serine protease 2 OS=Homo sapiens OX=9606 GN=MASP2 PE=1 SV=4;MASP2_HUMAN Isoform 2 of Mannan-binding lectin serine protease 2 OS=Homo sapiens OX=9606 GN=MASP2
176	2.81894e-07	2.07897e-05	0.620659	UNIPROT_sp_P01031	CO5_HUMAN Complement C5 OS=Homo sapiens OX=9606 GN=C5 PE=1 SV=4
503	2.98038e-07	2.08771e-05	1.13547	UNIPROT_sp_P22792	CPN2_HUMAN Carboxypeptidase N subunit 2 OS=Homo sapiens OX=9606 GN=CPN2 PE=1 SV=3
165	3.0667e-07	2.08771e-05	-0.478161	UNIPROT_sp_P00747;UNIPROT_tr_Q5TEH5;UNIPROT_tr_A6PVI2;UNIPROT_sp_Q15195;CON__P06868;UNIPROT_sp_Q02325	PLMN_HUMAN Plasminogen OS=Homo sapiens OX=9606 GN=PLG PE=1 SV=2
327	3.61738e-07	2.37139e-05	0.589245	UNIPROT_tr_F5GY80;UNIPROT_tr_F5H7G1;UNIPROT_sp_P07358	F5GY80_HUMAN Complement component 8 subunit beta OS=Homo sapiens OX=9606 GN=C8B PE=1 SV=1;F5H7G1_HUMAN Complement component 8 subunit beta OS=Homo sapiens OX=9606 GN=C8B PE=1 SV=1;CO8B_HUMAN Complement component C8 beta chain OS=Homo sapiens OX=9606 GN=C8B
282	5.92409e-07	3.74487e-05	1.41512	UNIPROT_sp_P05090;UNIPROT_tr_C9JF17	APOD_HUMAN Apolipoprotein D OS=Homo sapiens OX=9606 GN=APOD PE=1 SV=1;C9JF17_HUMAN Apolipoprotein D (Fragment) OS=Homo sapiens OX=9606 GN=APOD PE=1 SV=1
753	6.51036e-07	3.92306e-05	0.783117	UNIPROT_sp_Q14118;UNIPROT_tr_C9JEN1;UNIPROT_tr_C9J196;UNIPROT_tr_C9JQL4;UNIPROT_tr_C9JYS1	DAG1_HUMAN Dystroglycan OS=Homo sapiens OX=9606 GN=DAG1 PE=1 SV=2
136	6.64926e-07	3.92306e-05	2.90058	UNIPROT_sp_O95445	APOM_HUMAN Apolipoprotein M OS=Homo sapiens OX=9606 GN=APOM PE=1 SV=2
173	8.19727e-07	4.68038e-05	0.971403	UNIPROT_sp_P01019	ANGT_HUMAN Angiotensinogen OS=Homo sapiens OX=9606 GN=AGT PE=1 SV=1
364	9.06856e-07	5.01605e-05	0.794613	UNIPROT_sp_P08697;UNIPROT_sp_P08697-2;UNIPROT_tr_A0A0G2JPA8;UNIPROT_tr_C9JMH6;UNIPROT_tr_A0A0J9YY65;CON__P28800	A2AP_HUMAN Alpha-2-antiplasmin OS=Homo sapiens OX=9606 GN=SERPINF2 PE=1 SV=3;A2AP_HUMAN Isoform 2 of Alpha-2-antiplasmin OS=Homo sapiens OX=9606 GN=SERPINF2;A0A0G2JPA8_HUMAN Alpha-2-antiplasmin OS=Homo sapiens OX=9606 GN=SERPINF2 PE=1 SV=1;C9JMH6_HUMAN Alp
958	9.63453e-07	5.03579e-05	-2.0978	UNIPROT_tr_D6RAQ1;UNIPROT_tr_D6RHG4;UNIPROT_sp_Q9Y251-4;UNIPROT_sp_Q9Y251-3;UNIPROT_sp_Q9Y251-2;UNIPROT_sp_Q9Y251	D6RAQ1_HUMAN Heparanase OS=Homo sapiens OX=9606 GN=HPSE PE=1 SV=1;D6RHG4_HUMAN Heparanase OS=Homo sapiens OX=9606 GN=HPSE PE=1 SV=1;HPSE_HUMAN Isoform 4 of Heparanase OS=Homo sapiens OX=9606 GN=HPSE;HPSE_HUMAN Isoform 3 of Heparanase OS=Homo sapiens OX=960
825	9.84184e-07	5.03579e-05	0.958517	UNIPROT_sp_Q86UD1;UNIPROT_tr_E9PJ29	OAF_HUMAN Out at first protein homolog OS=Homo sapiens OX=9606 GN=OAF PE=2 SV=1
856	1.0802e-06	5.03579e-05	1.50526	UNIPROT_sp_Q92954-5;UNIPROT_sp_Q92954-2;UNIPROT_sp_Q92954;UNIPROT_sp_Q92954-4;UNIPROT_sp_Q92954-3;UNIPROT_sp_Q92954-6;UNIPROT_tr_J3KP74	PRG4_HUMAN Isoform E of Proteoglycan 4 OS=Homo sapiens OX=9606 GN=PRG4;PRG4_HUMAN Isoform B of Proteoglycan 4 OS=Homo sapiens OX=9606 GN=PRG4;PRG4_HUMAN Proteoglycan 4 OS=Homo sapiens OX=9606 GN=PRG4 PE=1 SV=3;PRG4_HUMAN Isoform D of Proteoglycan 4 OS=Homo
290	1.08411e-06	5.03579e-05	0.650059	UNIPROT_sp_P05160;UNIPROT_tr_A0A3B3IS66	F13B_HUMAN Coagulation factor XIII B chain OS=Homo sapiens OX=9606 GN=F13B PE=1 SV=3
229	1.10227e-06	5.03579e-05	0.767261	UNIPROT_sp_P02751-1;UNIPROT_sp_P02751;UNIPROT_sp_P02751-8;UNIPROT_sp_P02751-3;UNIPROT_sp_P02751-14;UNIPROT_sp_P02751-7;UNIPROT_sp_P02751-11;UNIPROT_sp_P02751-17;UNIPROT_sp_P02751-9;UNIPROT_sp_P02751-5;UNIPROT_sp_P02751-6;UNIPROT_sp_P02751-10;UNIPROT_sp_P02751-4;UNIPROT_sp_P02751-13;UNIPROT_sp_P02751-12;UNIPROT_tr_H0Y7Z1;UNIPROT_tr_H0Y4K8;UNIPROT_sp_P02751-2;UNIPROT_sp_P02751-16	FINC_HUMAN Isoform 1 of Fibronectin OS=Homo sapiens OX=9606 GN=FN1;FINC_HUMAN Fibronectin OS=Homo sapiens OX=9606 GN=FN1 PE=1 SV=5;FINC_HUMAN Isoform 8 of Fibronectin OS=Homo sapiens OX=9606 GN=FN1;FINC_HUMAN Isoform 3 of Fibronectin OS=Homo sapiens OX=960
199	1.11085e-06	5.03579e-05	2.92706	UNIPROT_sp_P01859;UNIPROT_tr_A0A286YEY4	IGHG2_HUMAN Immunoglobulin heavy constant gamma 2 OS=Homo sapiens OX=9606 GN=IGHG2 PE=1 SV=2;A0A286YEY4_HUMAN Immunoglobulin heavy constant gamma 2 (Fragment) OS=Homo sapiens OX=9606 GN=IGHG2 PE=1 SV=1
1014	1.12326e-06	5.03579e-05	1.5929	UNIPROT_tr_J3KRP0	J3KRP0_HUMAN Beta-Ala-His dipeptidase OS=Homo sapiens OX=9606 GN=CNDP1 PE=1 SV=2
358	1.13803e-06	5.03579e-05	1.25316	UNIPROT_sp_P08571;UNIPROT_tr_D6RFL4	CD14_HUMAN Monocyte differentiation antigen CD14 OS=Homo sapiens OX=9606 GN=CD14 PE=1 SV=2;D6RFL4_HUMAN Monocyte differentiation antigen CD14 (Fragment) OS=Homo sapiens OX=9606 GN=CD14 PE=1 SV=1
809	1.30094e-06	5.61627e-05	-1.42768	UNIPROT_sp_Q6UY14-2;UNIPROT_tr_A0A669KBE7;UNIPROT_sp_Q6UY14;UNIPROT_sp_Q6UY14-3	ATL4_HUMAN Isoform 2 of ADAMTS-like protein 4 OS=Homo sapiens OX=9606 GN=ADAMTSL4;A0A669KBE7_HUMAN ADAMTS-like protein 4 OS=Homo sapiens OX=9606 GN=ADAMTSL4 PE=1 SV=1;ATL4_HUMAN ADAMTS-like protein 4 OS=Homo sapiens OX=9606 GN=ADAMTSL4 PE=1 SV=2;ATL4_HUMAN
576	1.6254e-06	6.84992e-05	-1.80119	UNIPROT_tr_E7ES19;UNIPROT_sp_P35443	E7ES19_HUMAN Thrombospondin-4 OS=Homo sapiens OX=9606 GN=THBS4 PE=1 SV=1;TSP4_HUMAN Thrombospondin-4 OS=Homo sapiens OX=9606 GN=THBS4 PE=1 SV=2
233	1.8873e-06	7.69556e-05	-0.925037	UNIPROT_sp_P02765;UNIPROT_tr_C9JV77	FETUA_HUMAN Alpha-2-HS-glycoprotein OS=Homo sapiens OX=9606 GN=AHSG PE=1 SV=2;C9JV77_HUMAN Alpha-2-HS-glycoprotein OS=Homo sapiens OX=9606 GN=AHSG PE=1 SV=1
780	1.94462e-06	7.69556e-05	0.966752	UNIPROT_sp_Q15643;UNIPROT_sp_Q15643-2;UNIPROT_tr_H0YJI2;UNIPROT_tr_H0YJ97	TRIPB_HUMAN Thyroid receptor-interacting protein 11 OS=Homo sapiens OX=9606 GN=TRIP11 PE=1 SV=3;TRIPB_HUMAN Isoform 2 of Thyroid receptor-interacting protein 11 OS=Homo sapiens OX=9606 GN=TRIP11
1013	1.9565e-06	7.69556e-05	4.87389	UNIPROT_tr_H7BZJ3	H7BZJ3_HUMAN Protein disulfide-isomerase A3 (Fragment) OS=Homo sapiens OX=9606 GN=PDIA3 PE=1 SV=1
182	2.23201e-06	8.58837e-05	-1.26946	UNIPROT_sp_P01042-2;UNIPROT_sp_P01042-3	KNG1_HUMAN Isoform LMW of Kininogen-1 OS=Homo sapiens OX=9606 GN=KNG1;KNG1_HUMAN Isoform 3 of Kininogen-1 OS=Homo sapiens OX=9606 GN=KNG1
159	2.97914e-06	0.000112193	0.415362	UNIPROT_sp_P00734;UNIPROT_tr_E9PIT3;UNIPROT_tr_C9JV37;CON__P00735	THRB_HUMAN Prothrombin OS=Homo sapiens OX=9606 GN=F2 PE=1 SV=2;E9PIT3_HUMAN Activation peptide fragment 1 OS=Homo sapiens OX=9606 GN=F2 PE=1 SV=1
875	3.64828e-06	0.00013453	0.630483	UNIPROT_sp_Q96PD5;UNIPROT_sp_Q96PD5-2;UNIPROT_tr_M0QYW3	PGRP2_HUMAN N-acetylmuramoyl-L-alanine amidase OS=Homo sapiens OX=9606 GN=PGLYRP2 PE=1 SV=1;PGRP2_HUMAN Isoform 2 of N-acetylmuramoyl-L-alanine amidase OS=Homo sapiens OX=9606 GN=PGLYRP2
834	3.91014e-06	0.000141244	1.3797	UNIPROT_sp_Q8IZF2;UNIPROT_sp_Q8IZF2-2;UNIPROT_sp_Q8IZF2-3	AGRF5_HUMAN Adhesion G protein-coupled receptor F5 OS=Homo sapiens OX=9606 GN=ADGRF5 PE=1 SV=3;AGRF5_HUMAN Isoform 2 of Adhesion G protein-coupled receptor F5 OS=Homo sapiens OX=9606 GN=ADGRF5;AGRF5_HUMAN Isoform 3 of Adhesion G protein-coupled receptor F5
535	4.88262e-06	0.000172845	1.10859	UNIPROT_tr_A0A7I2V2R5;UNIPROT_tr_A0A7I2V2X8;UNIPROT_sp_P27487;UNIPROT_tr_A0A7I2V2I2;UNIPROT_tr_A0A7I2V5R8;UNIPROT_tr_F8WE17;UNIPROT_tr_A0A7I2V3F5;UNIPROT_tr_F8WBB6	A0A7I2V2R5_HUMAN Dipeptidyl peptidase 4 OS=Homo sapiens OX=9606 GN=DPP4 PE=4 SV=1;A0A7I2V2X8_HUMAN Dipeptidyl peptidase 4 OS=Homo sapiens OX=9606 GN=DPP4 PE=4 SV=1;DPP4_HUMAN Dipeptidyl peptidase 4 OS=Homo sapiens OX=9606 GN=DPP4 PE=1 SV=2;A0A7I2V2I2_HUMAN
225	6.31483e-06	0.000219162	-0.597644	UNIPROT_sp_P02747	C1QC_HUMAN Complement C1q subcomponent subunit C OS=Homo sapiens OX=9606 GN=C1QC PE=1 SV=3
304	6.59509e-06	0.000224487	-1.50178	UNIPROT_sp_P06396;UNIPROT_sp_P06396-4;UNIPROT_sp_P06396-3;UNIPROT_tr_A0A0A0MS51;UNIPROT_tr_A0A0A0MT01;REV__UNIPROT_tr_H0YJM7;REV__UNIPROT_tr_A0A6Q8PG26;REV__UNIPROT_sp_Q6TDU7-4;REV__UNIPROT_sp_Q6TDU7-2;REV__UNIPROT_sp_Q6TDU7-3;REV__UNIPROT_sp_Q6TDU7;REV__UNIPROT_tr_F8W8F9	GELS_HUMAN Gelsolin OS=Homo sapiens OX=9606 GN=GSN PE=1 SV=1;GELS_HUMAN Isoform 4 of Gelsolin OS=Homo sapiens OX=9606 GN=GSN;GELS_HUMAN Isoform 3 of Gelsolin OS=Homo sapiens OX=9606 GN=GSN;A0A0A0MS51_HUMAN Actin-depolymerizing factor OS=Homo sapiens OX=960
812	8.0616e-06	0.000266474	-3.98831	UNIPROT_sp_Q6ZV73-2;UNIPROT_sp_Q6ZV73;UNIPROT_tr_F8VQX5;UNIPROT_tr_F8VY01	FGD6_HUMAN Isoform 2 of FYVE, RhoGEF and PH domain-containing protein 6 OS=Homo sapiens OX=9606 GN=FGD6;FGD6_HUMAN FYVE, RhoGEF and PH domain-containing protein 6 OS=Homo sapiens OX=9606 GN=FGD6 PE=1 SV=2;F8VQX5_HUMAN FYVE, RhoGEF and PH domain-containing
999	8.12971e-06	0.000266474	0.629326	UNIPROT_tr_B4E1Z4;UNIPROT_tr_E7ETN3;UNIPROT_sp_P00751;UNIPROT_tr_A0A0G2JH38;UNIPROT_sp_P00751-2;UNIPROT_tr_H7C5H1;UNIPROT_tr_C9JRT3;UNIPROT_tr_A0A0G2JHM4;UNIPROT_tr_A0A0G2JJ82;UNIPROT_tr_H7C526;UNIPROT_tr_A0A0G2JI59;UNIPROT_tr_C9JYQ5;UNIPROT_tr_A2ABG0;UNIPROT_tr_F2Z3N2;UNIPROT_tr_Q8N6L6	B4E1Z4_HUMAN C3/C5 convertase OS=Homo sapiens OX=9606 PE=1 SV=1;E7ETN3_HUMAN C3/C5 convertase OS=Homo sapiens OX=9606 PE=1 SV=1;CFAB_HUMAN Complement factor B OS=Homo sapiens OX=9606 GN=CFB PE=1 SV=2
822	8.60323e-06	0.000276868	1.32388	UNIPROT_sp_Q86SQ4-2;UNIPROT_sp_Q86SQ4;UNIPROT_sp_Q86SQ4-4;UNIPROT_sp_Q86SQ4-3	AGRG6_HUMAN Isoform 2 of Adhesion G-protein coupled receptor G6 OS=Homo sapiens OX=9606 GN=ADGRG6;AGRG6_HUMAN Adhesion G-protein coupled receptor G6 OS=Homo sapiens OX=9606 GN=ADGRG6 PE=1 SV=3;AGRG6_HUMAN Isoform 4 of Adhesion G-protein coupled receptor G6
487	9.29161e-06	0.000291466	0.567979	UNIPROT_sp_P19827;UNIPROT_sp_P19827-2;UNIPROT_sp_P19827-3;UNIPROT_tr_H7C0N0;UNIPROT_tr_F8WAS2;CON__Q0VCM5;UNIPROT_tr_B5MCP1;UNIPROT_tr_H7C5I0	ITIH1_HUMAN Inter-alpha-trypsin inhibitor heavy chain H1 OS=Homo sapiens OX=9606 GN=ITIH1 PE=1 SV=3;ITIH1_HUMAN Isoform 2 of Inter-alpha-trypsin inhibitor heavy chain H1 OS=Homo sapiens OX=9606 GN=ITIH1;ITIH1_HUMAN Isoform 3 of Inter-alpha-trypsin inhibito
131	9.38621e-06	0.000291466	0.762243	UNIPROT_sp_O75882-3;UNIPROT_sp_O75882-2;UNIPROT_sp_O75882	ATRN_HUMAN Isoform 3 of Attractin OS=Homo sapiens OX=9606 GN=ATRN;ATRN_HUMAN Isoform 2 of Attractin OS=Homo sapiens OX=9606 GN=ATRN;ATRN_HUMAN Attractin OS=Homo sapiens OX=9606 GN=ATRN PE=1 SV=2
651	1.13176e-05	0.000345383	1.75094	UNIPROT_sp_P55058;UNIPROT_sp_P55058-3;UNIPROT_sp_P55058-4;UNIPROT_sp_P55058-2	PLTP_HUMAN Phospholipid transfer protein OS=Homo sapiens OX=9606 GN=PLTP PE=1 SV=1;PLTP_HUMAN Isoform 3 of Phospholipid transfer protein OS=Homo sapiens OX=9606 GN=PLTP;PLTP_HUMAN Isoform 4 of Phospholipid transfer protein OS=Homo sapiens OX=9606 GN=PLTP;P
807	1.1951e-05	0.000358529	2.18849	UNIPROT_sp_Q6UX71;UNIPROT_sp_Q6UX71-2	PXDC2_HUMAN Plexin domain-containing protein 2 OS=Homo sapiens OX=9606 GN=PLXDC2 PE=1 SV=1;PXDC2_HUMAN Isoform 2 of Plexin domain-containing protein 2 OS=Homo sapiens OX=9606 GN=PLXDC2
98	1.25796e-05	0.000371099	4.96283	UNIPROT_sp_O00602	FCN1_HUMAN Ficolin-1 OS=Homo sapiens OX=9606 GN=FCN1 PE=1 SV=2
828	1.32162e-05	0.000381157	1.44039	UNIPROT_tr_H0YGZ7;UNIPROT_tr_F5GZZ9;UNIPROT_sp_Q86VB7-3;UNIPROT_tr_C9JHR8;UNIPROT_sp_Q86VB7-4;UNIPROT_sp_Q86VB7;UNIPROT_sp_Q86VB7-2	H0YGZ7_HUMAN Scavenger receptor cysteine-rich type 1 protein M130 (Fragment) OS=Homo sapiens OX=9606 GN=CD163 PE=1 SV=1;F5GZZ9_HUMAN Scavenger receptor cysteine-rich type 1 protein M130 OS=Homo sapiens OX=9606 GN=CD163 PE=1 SV=1;C163A_HUMAN Isoform 3 of Sc
90	1.33513e-05	0.000381157	2.19378	UNIPROT_sp_B9A064;UNIPROT_tr_A0A0B4J231;UNIPROT_tr_A0A5H1ZRQ4;UNIPROT_sp_P0CG04	IGLL5_HUMAN Immunoglobulin lambda-like polypeptide 5 OS=Homo sapiens OX=9606 GN=IGLL5 PE=2 SV=2;A0A0B4J231_HUMAN Immunoglobulin lambda-like polypeptide 5 OS=Homo sapiens OX=9606 GN=IGLL5 PE=1 SV=1;A0A5H1ZRQ4_HUMAN Immunoglobulin lambda constant 1 (Fragment
493	1.37923e-05	0.000387498	3.19447	UNIPROT_sp_P20851-2;UNIPROT_sp_P20851	C4BPB_HUMAN Isoform 2 of C4b-binding protein beta chain OS=Homo sapiens OX=9606 GN=C4BPB;C4BPB_HUMAN C4b-binding protein beta chain OS=Homo sapiens OX=9606 GN=C4BPB PE=1 SV=1
829	1.46213e-05	0.00040437	-1.12365	UNIPROT_sp_Q86YW5-2;UNIPROT_sp_Q86YW5	TRML1_HUMAN Isoform 2 of Trem-like transcript 1 protein OS=Homo sapiens OX=9606 GN=TREML1;TRML1_HUMAN Trem-like transcript 1 protein OS=Homo sapiens OX=9606 GN=TREML1 PE=1 SV=2
929	1.73737e-05	0.000470639	2.15993	UNIPROT_sp_Q9P206-2;UNIPROT_sp_Q9P206;UNIPROT_sp_Q9P206-3	K1522_HUMAN Isoform 2 of Uncharacterized protein KIAA1522 OS=Homo sapiens OX=9606 GN=KIAA1522;K1522_HUMAN Uncharacterized protein KIAA1522 OS=Homo sapiens OX=9606 GN=KIAA1522 PE=1 SV=2;K1522_HUMAN Isoform 3 of Uncharacterized protein KIAA1522 OS=Homo sapie
728	1.75492e-05	0.000470639	0.731877	UNIPROT_sp_Q10588-2;UNIPROT_sp_Q10588;UNIPROT_tr_A6NC48;UNIPROT_tr_H0Y984;UNIPROT_tr_H0Y9Q9;UNIPROT_tr_H0Y8G4	BST1_HUMAN Isoform 2 of ADP-ribosyl cyclase/cyclic ADP-ribose hydrolase 2 OS=Homo sapiens OX=9606 GN=BST1;BST1_HUMAN ADP-ribosyl cyclase/cyclic ADP-ribose hydrolase 2 OS=Homo sapiens OX=9606 GN=BST1 PE=1 SV=2;A6NC48_HUMAN ADP-ribosyl cyclase/cyclic ADP-rib
933	1.79384e-05	0.000473895	0.978182	UNIPROT_sp_Q9UBQ6;UNIPROT_tr_C9IYF5;UNIPROT_tr_F5GZK1;UNIPROT_tr_C9JEG3	EXTL2_HUMAN Exostosin-like 2 OS=Homo sapiens OX=9606 GN=EXTL2 PE=1 SV=1;C9IYF5_HUMAN Exostosin-like 2 (Fragment) OS=Homo sapiens OX=9606 GN=EXTL2 PE=1 SV=1;F5GZK1_HUMAN Exostosin-like 2 OS=Homo sapiens OX=9606 GN=EXTL2 PE=1 SV=2;C9JEG3_HUMAN Exostosin-like
478	1.99086e-05	0.000518209	1.54716	UNIPROT_sp_P18428	LBP_HUMAN Lipopolysaccharide-binding protein OS=Homo sapiens OX=9606 GN=LBP PE=1 SV=3
617	2.06939e-05	0.000530843	0.927498	UNIPROT_sp_P48740;UNIPROT_tr_C9JMA2	MASP1_HUMAN Mannan-binding lectin serine protease 1 OS=Homo sapiens OX=9606 GN=MASP1 PE=1 SV=3
246	2.2365e-05	0.000565515	-1.08708	UNIPROT_sp_P03950	ANGI_HUMAN Angiogenin OS=Homo sapiens OX=9606 GN=ANG PE=1 SV=1
213	3.18505e-05	0.00079402	1.14488	UNIPROT_sp_P02649;UNIPROT_tr_H0Y7L5;UNIPROT_tr_E9PEV4;UNIPROT_tr_E7ERP7;CON__Q03247	APOE_HUMAN Apolipoprotein E OS=Homo sapiens OX=9606 GN=APOE PE=1 SV=1;H0Y7L5_HUMAN Apolipoprotein E (Fragment) OS=Homo sapiens OX=9606 GN=APOE PE=1 SV=2;E9PEV4_HUMAN Apolipoprotein E (Fragment) OS=Homo sapiens OX=9606 GN=APOE PE=1 SV=1;E7ERP7_HUMAN Apolipo
781	3.24457e-05	0.000797623	1.39817	UNIPROT_sp_Q15848	ADIPO_HUMAN Adiponectin OS=Homo sapiens OX=9606 GN=ADIPOQ PE=1 SV=1
222	4.75473e-05	0.00115286	0.887792	UNIPROT_sp_P02743	SAMP_HUMAN Serum amyloid P-component OS=Homo sapiens OX=9606 GN=APCS PE=1 SV=2
108	6.45803e-05	0.00154469	2.27993	UNIPROT_sp_O15394;UNIPROT_tr_H9KV31;UNIPROT_sp_O15394-2	NCAM2_HUMAN Neural cell adhesion molecule 2 OS=Homo sapiens OX=9606 GN=NCAM2 PE=1 SV=2;H9KV31_HUMAN Neural cell adhesion molecule 2 OS=Homo sapiens OX=9606 GN=NCAM2 PE=1 SV=2
30	6.78951e-05	0.00160232	18.9682	CON__P78385;UNIPROT_sp_P78385;CON__Q6NT21	;KRT83_HUMAN Keratin, type II cuticular Hb3 OS=Homo sapiens OX=9606 GN=KRT83 PE=1 SV=2;
912	7.05166e-05	0.00164229	2.98023	UNIPROT_sp_Q9NPR2-2;UNIPROT_sp_Q9NPR2;UNIPROT_tr_H0YMZ3;UNIPROT_tr_H0YN49;UNIPROT_tr_H0YMR1;UNIPROT_tr_H0YLN3;UNIPROT_tr_H0YMD6	SEM4B_HUMAN Isoform 2 of Semaphorin-4B OS=Homo sapiens OX=9606 GN=SEMA4B;SEM4B_HUMAN Semaphorin-4B OS=Homo sapiens OX=9606 GN=SEMA4B PE=1 SV=4;H0YMZ3_HUMAN Semaphorin-4B (Fragment) OS=Homo sapiens OX=9606 GN=SEMA4B PE=1 SV=1;H0YN49_HUMAN Semaphorin-4B (Fra
237	7.54588e-05	0.00173457	-0.593882	UNIPROT_sp_P02776;UNIPROT_sp_P10720	PLF4_HUMAN Platelet factor 4 OS=Homo sapiens OX=9606 GN=PF4 PE=1 SV=2;PF4V_HUMAN Platelet factor 4 variant OS=Homo sapiens OX=9606 GN=PF4V1 PE=1 SV=1
573	7.99141e-05	0.00180821	0.86155	UNIPROT_sp_P33908;UNIPROT_sp_P33908-2	MA1A1_HUMAN Mannosyl-oligosaccharide 1,2-alpha-mannosidase IA OS=Homo sapiens OX=9606 GN=MAN1A1 PE=1 SV=3
464	8.07052e-05	0.00180821	-1.06944	UNIPROT_sp_P16035;UNIPROT_tr_B4DFW2	TIMP2_HUMAN Metalloproteinase inhibitor 2 OS=Homo sapiens OX=9606 GN=TIMP2 PE=1 SV=2
497	8.19435e-05	0.001813	1.73268	UNIPROT_tr_A0A3B3ISX9;UNIPROT_tr_A0A140T9C0;UNIPROT_sp_P22105-4;UNIPROT_sp_P22105;UNIPROT_sp_P22105-1;UNIPROT_tr_A0A140TA41;UNIPROT_tr_A0A140TA52;UNIPROT_tr_A0A140T8Y3;UNIPROT_tr_A0A140T8Z8;UNIPROT_tr_A0A140T9L7;UNIPROT_tr_A0A087X0I0;UNIPROT_sp_P22105-2;UNIPROT_tr_A0A140T956;UNIPROT_sp_Q16473;UNIPROT_tr_A0A087WWA5;UNIPROT_tr_C9J7W4;UNIPROT_tr_A0A140T923	A0A3B3ISX9_HUMAN Tenascin-X OS=Homo sapiens OX=9606 GN=TNXB PE=1 SV=1;A0A140T9C0_HUMAN Tenascin-X OS=Homo sapiens OX=9606 GN=TNXB PE=1 SV=1;TENX_HUMAN Isoform 5 of Tenascin-X OS=Homo sapiens OX=9606 GN=TNXB;TENX_HUMAN Tenascin-X OS=Homo sapiens OX=9606 GN=
470	8.53266e-05	0.00186454	1.32835	UNIPROT_sp_P16930;UNIPROT_tr_H0YLC7;UNIPROT_sp_P16930-2	FAAA_HUMAN Fumarylacetoacetase OS=Homo sapiens OX=9606 GN=FAH PE=1 SV=2;H0YLC7_HUMAN Fumarylacetoacetase (Fragment) OS=Homo sapiens OX=9606 GN=FAH PE=1 SV=1;FAAA_HUMAN Isoform 2 of Fumarylacetoacetase OS=Homo sapiens OX=9606 GN=FAH
297	9.79941e-05	0.00211379	0.865881	UNIPROT_sp_P05543;CON__Q9TT36	THBG_HUMAN Thyroxine-binding globulin OS=Homo sapiens OX=9606 GN=SERPINA7 PE=1 SV=2
786	9.91214e-05	0.00211379	0.949567	UNIPROT_sp_Q16706	MA2A1_HUMAN Alpha-mannosidase 2 OS=Homo sapiens OX=9606 GN=MAN2A1 PE=1 SV=2
924	0.000101424	0.00213714	0.84149	UNIPROT_sp_Q9NZP8;UNIPROT_tr_H0YFL7;UNIPROT_tr_F5GWF3;UNIPROT_tr_F5H7C8;UNIPROT_tr_F5H6S5;UNIPROT_tr_F5H2Z5	C1RL_HUMAN Complement C1r subcomponent-like protein OS=Homo sapiens OX=9606 GN=C1RL PE=1 SV=2
737	0.000102787	0.00214039	2.80731	UNIPROT_sp_Q13103	SPP24_HUMAN Secreted phosphoprotein 24 OS=Homo sapiens OX=9606 GN=SPP2 PE=1 SV=1
456	0.000111421	0.0022932	0.539156	UNIPROT_sp_P15151-3;UNIPROT_sp_P15151-2;UNIPROT_tr_A0A0A0MSA9;UNIPROT_sp_P15151-4;UNIPROT_tr_A0A0C4DG49;UNIPROT_sp_P15151	PVR_HUMAN Isoform Gamma of Poliovirus receptor OS=Homo sapiens OX=9606 GN=PVR;PVR_HUMAN Isoform Beta of Poliovirus receptor OS=Homo sapiens OX=9606 GN=PVR;A0A0A0MSA9_HUMAN Poliovirus receptor OS=Homo sapiens OX=9606 GN=PVR PE=1 SV=1;PVR_HUMAN Isoform Delta
326	0.000115767	0.00235526	0.466644	UNIPROT_sp_P07357	CO8A_HUMAN Complement component C8 alpha chain OS=Homo sapiens OX=9606 GN=C8A PE=1 SV=2
506	0.000138606	0.00278786	8.83302	UNIPROT_sp_P22897;UNIPROT_sp_P22897-2	MRC1_HUMAN Macrophage mannose receptor 1 OS=Homo sapiens OX=9606 GN=MRC1 PE=1 SV=1
153	0.000150347	0.002978	1.55545	UNIPROT_sp_P00488;UNIPROT_tr_Q9NQP5;UNIPROT_tr_A6PVK5;UNIPROT_tr_H0Y796	F13A_HUMAN Coagulation factor XIII A chain OS=Homo sapiens OX=9606 GN=F13A1 PE=1 SV=4
391	0.000152662	0.002978	1.78184	UNIPROT_sp_P0DP25;UNIPROT_sp_P0DP24;UNIPROT_sp_P0DP23;UNIPROT_tr_M0QZ52;UNIPROT_tr_E7EMB3;UNIPROT_tr_F8WBR5;UNIPROT_tr_G3V479;UNIPROT_tr_Q96HY3;UNIPROT_tr_G3V361;UNIPROT_tr_A0A590UJI2	CALM3_HUMAN Calmodulin-3 OS=Homo sapiens OX=9606 GN=CALM3 PE=1 SV=1;CALM2_HUMAN Calmodulin-2 OS=Homo sapiens OX=9606 GN=CALM2 PE=1 SV=1;CALM1_HUMAN Calmodulin-1 OS=Homo sapiens OX=9606 GN=CALM1 PE=1 SV=1;M0QZ52_HUMAN Calmodulin 3 (Phosphorylase kinase, del
567	0.000153106	0.002978	2.46321	UNIPROT_sp_P31947-2;UNIPROT_sp_P31947	1433S_HUMAN Isoform 2 of 14-3-3 protein sigma OS=Homo sapiens OX=9606 GN=SFN;1433S_HUMAN 14-3-3 protein sigma OS=Homo sapiens OX=9606 GN=SFN PE=1 SV=1
402	0.000168902	0.00324953	0.696398	UNIPROT_sp_P10909-4;UNIPROT_sp_P10909-6;UNIPROT_sp_P10909;UNIPROT_sp_P10909-5;UNIPROT_sp_P10909-2;UNIPROT_sp_P10909-3;UNIPROT_tr_H0YC35;UNIPROT_tr_H0YLK8;UNIPROT_tr_E7ERK6;UNIPROT_tr_E7ETB4;UNIPROT_tr_H0YAS8;UNIPROT_tr_E5RJZ5;UNIPROT_tr_E5RG36;UNIPROT_tr_E5RGB0;UNIPROT_tr_E5RH61	CLUS_HUMAN Isoform 4 of Clusterin OS=Homo sapiens OX=9606 GN=CLU;CLUS_HUMAN Isoform 6 of Clusterin OS=Homo sapiens OX=9606 GN=CLU;CLUS_HUMAN Clusterin OS=Homo sapiens OX=9606 GN=CLU PE=1 SV=1;CLUS_HUMAN Isoform 5 of Clusterin OS=Homo sapiens OX=9606 GN=CLU
1004	0.000187531	0.00356914	-0.660902	UNIPROT_tr_D6RE86	D6RE86_HUMAN Ceruloplasmin (Fragment) OS=Homo sapiens OX=9606 GN=CP PE=1 SV=8
900	0.000193833	0.00364983	-2.17033	UNIPROT_sp_Q9H4G4;UNIPROT_tr_Q5VZR0;UNIPROT_tr_A0A087WUM5	GAPR1_HUMAN Golgi-associated plant pathogenesis-related protein 1 OS=Homo sapiens OX=9606 GN=GLIPR2 PE=1 SV=3;Q5VZR0_HUMAN Golgi-associated plant pathogenesis-related protein 1 OS=Homo sapiens OX=9606 GN=GLIPR2 PE=1 SV=1;A0A087WUM5_HUMAN Golgi-associated p
96	0.000197608	0.00368174	1.11736	UNIPROT_tr_A0A087X0M8;UNIPROT_sp_O00533;UNIPROT_sp_O00533-2;UNIPROT_tr_C9J905;UNIPROT_tr_H7C0J0;UNIPROT_tr_C9JH37;UNIPROT_tr_C9JW79	A0A087X0M8_HUMAN Neural cell adhesion molecule L1-like protein OS=Homo sapiens OX=9606 GN=CHL1 PE=1 SV=1;NCHL1_HUMAN Neural cell adhesion molecule L1-like protein OS=Homo sapiens OX=9606 GN=CHL1 PE=1 SV=4;NCHL1_HUMAN Isoform 2 of Neural cell adhesion molec
455	0.000199706	0.00368208	0.413939	UNIPROT_sp_P15144;UNIPROT_tr_H0YKT6;UNIPROT_tr_H0YMC1;UNIPROT_tr_H0YLZ8	AMPN_HUMAN Aminopeptidase N OS=Homo sapiens OX=9606 GN=ANPEP PE=1 SV=4
533	0.00021497	0.00392265	0.989451	UNIPROT_sp_P27169;UNIPROT_tr_F8WF42	PON1_HUMAN Serum paraoxonase/arylesterase 1 OS=Homo sapiens OX=9606 GN=PON1 PE=1 SV=3
399	0.000219925	0.00397211	0.841874	UNIPROT_sp_P10643	CO7_HUMAN Complement component C7 OS=Homo sapiens OX=9606 GN=C7 PE=1 SV=2
324	0.000230528	0.00412156	1.47588	UNIPROT_tr_A0A1B0GV23;UNIPROT_tr_A0A1B0GVD5;UNIPROT_tr_A0A1B0GWE8;UNIPROT_sp_P07339;UNIPROT_tr_C9JH19;UNIPROT_tr_F8W787;UNIPROT_tr_A0A1B0GW44;UNIPROT_tr_A0A1B0GVP3;UNIPROT_tr_A0A1B0GU92;UNIPROT_tr_A0A1B0GU03;UNIPROT_tr_H7C469;UNIPROT_tr_F8WD96;UNIPROT_tr_A0A1B0GVF1	A0A1B0GV23_HUMAN Cathepsin D OS=Homo sapiens OX=9606 GN=CTSD PE=1 SV=1;A0A1B0GVD5_HUMAN Cathepsin D OS=Homo sapiens OX=9606 GN=CTSD PE=1 SV=1;A0A1B0GWE8_HUMAN Cathepsin D OS=Homo sapiens OX=9606 GN=CTSD PE=1 SV=1;CATD_HUMAN Cathepsin D OS=Homo sapiens OX=9
808	0.000234824	0.00415639	-0.630488	UNIPROT_sp_Q6UXB8-2;UNIPROT_sp_Q6UXB8	PI16_HUMAN Isoform 2 of Peptidase inhibitor 16 OS=Homo sapiens OX=9606 GN=PI16;PI16_HUMAN Peptidase inhibitor 16 OS=Homo sapiens OX=9606 GN=PI16 PE=1 SV=1
268	0.000256136	0.00448872	2.25449	UNIPROT_sp_P04275;UNIPROT_sp_P04275-2	VWF_HUMAN von Willebrand factor OS=Homo sapiens OX=9606 GN=VWF PE=1 SV=4
546	0.000276545	0.00479888	2.30178	UNIPROT_sp_P29401;UNIPROT_sp_P29401-2;UNIPROT_tr_A0A0B4J1R6;UNIPROT_tr_E9PFF2;UNIPROT_tr_F8W888	TKT_HUMAN Transketolase OS=Homo sapiens OX=9606 GN=TKT PE=1 SV=3;TKT_HUMAN Isoform 2 of Transketolase OS=Homo sapiens OX=9606 GN=TKT;A0A0B4J1R6_HUMAN Transketolase OS=Homo sapiens OX=9606 GN=TKT PE=1 SV=1
261	0.000289028	0.00496679	1.84481	UNIPROT_sp_P04180;UNIPROT_tr_J3QSE5;UNIPROT_tr_J3QKT0;UNIPROT_tr_I3L1Q6	LCAT_HUMAN Phosphatidylcholine-sterol acyltransferase OS=Homo sapiens OX=9606 GN=LCAT PE=1 SV=1;J3QSE5_HUMAN Phosphatidylcholine-sterol acyltransferase (Fragment) OS=Homo sapiens OX=9606 GN=LCAT PE=1 SV=1;J3QKT0_HUMAN Phosphatidylcholine-sterol acyltransfe
307	0.000293375	0.00499303	0.31575	UNIPROT_sp_P06681-3;UNIPROT_tr_A0A0G2JL69;UNIPROT_sp_P06681;UNIPROT_tr_B4DQI1;UNIPROT_tr_A0A0G2JIE7;UNIPROT_tr_H0Y3H6;UNIPROT_sp_P06681-2;UNIPROT_tr_E9PDZ0;UNIPROT_tr_A0A0G2JK28;UNIPROT_tr_H0Y868	CO2_HUMAN Isoform 3 of Complement C2 OS=Homo sapiens OX=9606 GN=C2;A0A0G2JL69_HUMAN C3/C5 convertase OS=Homo sapiens OX=9606 GN=C2 PE=1 SV=1;CO2_HUMAN Complement C2 OS=Homo sapiens OX=9606 GN=C2 PE=1 SV=2;B4DQI1_HUMAN Complement C2 OS=Homo sapiens OX=9606
763	0.000325462	0.00547394	0.738173	UNIPROT_sp_Q14624-2;UNIPROT_sp_Q14624-3;UNIPROT_sp_Q14624-4;UNIPROT_tr_H7C0L5	ITIH4_HUMAN Isoform 2 of Inter-alpha-trypsin inhibitor heavy chain H4 OS=Homo sapiens OX=9606 GN=ITIH4;ITIH4_HUMAN Isoform 3 of Inter-alpha-trypsin inhibitor heavy chain H4 OS=Homo sapiens OX=9606 GN=ITIH4;ITIH4_HUMAN Isoform 4 of Inter-alpha-trypsin inhib
483	0.000327818	0.00547394	0.918442	UNIPROT_tr_C9JMH2;UNIPROT_tr_A0A6Q8PF58;UNIPROT_tr_C9J126;UNIPROT_sp_P19022-2;UNIPROT_sp_P19022;UNIPROT_tr_C9J8J8;UNIPROT_tr_A0A6Q8PHJ8	C9JMH2_HUMAN Cadherin-2 (Fragment) OS=Homo sapiens OX=9606 GN=CDH2 PE=1 SV=2;A0A6Q8PF58_HUMAN Cadherin-2 OS=Homo sapiens OX=9606 GN=CDH2 PE=1 SV=1;C9J126_HUMAN Cadherin-2 OS=Homo sapiens OX=9606 GN=CDH2 PE=1 SV=2;CADH2_HUMAN Isoform 2 of Cadherin-2 OS=Homo
334	0.000338158	0.00559382	3.52263	UNIPROT_tr_A6XMV8;UNIPROT_tr_A0A0J9YYC8;UNIPROT_sp_P07478;UNIPROT_tr_A6XMV9;UNIPROT_sp_Q8NHM4;UNIPROT_tr_H0Y8D1;UNIPROT_sp_P07477;CON__P07477;UNIPROT_tr_E7EQ64	A6XMV8_HUMAN Protease serine 2 preproprotein OS=Homo sapiens OX=9606 GN=PRSS2 PE=1 SV=1;A0A0J9YYC8_HUMAN Trypsin-2 OS=Homo sapiens OX=9606 GN=PRSS2 PE=1 SV=1;TRY2_HUMAN Trypsin-2 OS=Homo sapiens OX=9606 GN=PRSS2 PE=1 SV=1;A6XMV9_HUMAN Protease serine 2 pre
803	0.000359215	0.00583863	-3.11479	UNIPROT_sp_Q6NZI2;UNIPROT_sp_Q6NZI2-3;UNIPROT_sp_Q6NZI2-2	CAVN1_HUMAN Caveolae-associated protein 1 OS=Homo sapiens OX=9606 GN=CAVIN1 PE=1 SV=1;CAVN1_HUMAN Isoform 3 of Caveolae-associated protein 1 OS=Homo sapiens OX=9606 GN=CAVIN1;CAVN1_HUMAN Isoform 2 of Caveolae-associated protein 1 OS=Homo sapiens OX=9606 GN
695	0.000359554	0.00583863	0.926941	UNIPROT_sp_P98160;UNIPROT_tr_A0A3B3IT11;UNIPROT_tr_A0A0U1RQT3	PGBM_HUMAN Basement membrane-specific heparan sulfate proteoglycan core protein OS=Homo sapiens OX=9606 GN=HSPG2 PE=1 SV=4
129	0.000389942	0.00627452	0.429004	UNIPROT_sp_O75636;UNIPROT_sp_O75636-2	FCN3_HUMAN Ficolin-3 OS=Homo sapiens OX=9606 GN=FCN3 PE=1 SV=2;FCN3_HUMAN Isoform 2 of Ficolin-3 OS=Homo sapiens OX=9606 GN=FCN3
445	0.000399735	0.00637415	0.761839	UNIPROT_sp_P14543-2;UNIPROT_sp_P14543	NID1_HUMAN Isoform 2 of Nidogen-1 OS=Homo sapiens OX=9606 GN=NID1;NID1_HUMAN Nidogen-1 OS=Homo sapiens OX=9606 GN=NID1 PE=1 SV=3
302	0.000414111	0.00654444	2.42064	UNIPROT_sp_P06312	KV401_HUMAN Immunoglobulin kappa variable 4-1 OS=Homo sapiens OX=9606 GN=IGKV4-1 PE=1 SV=1
195	0.000429545	0.00672827	5.85379	UNIPROT_sp_P01833	PIGR_HUMAN Polymeric immunoglobulin receptor OS=Homo sapiens OX=9606 GN=PIGR PE=1 SV=4
882	0.000495784	0.00769771	0.66955	UNIPROT_sp_Q99784-5;UNIPROT_sp_Q99784-3;UNIPROT_sp_Q99784;UNIPROT_tr_F5H810;UNIPROT_tr_H0YFB9;UNIPROT_tr_F5GZQ2;UNIPROT_tr_F8W870	NOE1_HUMAN Isoform 5 of Noelin OS=Homo sapiens OX=9606 GN=OLFM1;NOE1_HUMAN Isoform 3 of Noelin OS=Homo sapiens OX=9606 GN=OLFM1;NOE1_HUMAN Noelin OS=Homo sapiens OX=9606 GN=OLFM1 PE=1 SV=4;F5H810_HUMAN Noelin (Fragment) OS=Homo sapiens OX=9606 GN=OLFM1 PE=
566	0.000505814	0.00778514	4.35195	UNIPROT_sp_P31946;UNIPROT_sp_P31946-2;UNIPROT_tr_Q4VY20;UNIPROT_tr_Q4VY19;UNIPROT_tr_A0A0J9YWE8;UNIPROT_sp_P27348;UNIPROT_tr_A0A0J9YWZ2;UNIPROT_tr_K7EIT4;UNIPROT_tr_E9PG15;UNIPROT_tr_A2IDB2	1433B_HUMAN 14-3-3 protein beta/alpha OS=Homo sapiens OX=9606 GN=YWHAB PE=1 SV=3;1433B_HUMAN Isoform Short of 14-3-3 protein beta/alpha OS=Homo sapiens OX=9606 GN=YWHAB
161	0.00054656	0.00833975	1.64108	UNIPROT_sp_P00739-2;UNIPROT_sp_P00739;UNIPROT_tr_A0A0A0MRD9	HPTR_HUMAN Isoform 2 of Haptoglobin-related protein OS=Homo sapiens OX=9606 GN=HPR;HPTR_HUMAN Haptoglobin-related protein OS=Homo sapiens OX=9606 GN=HPR PE=2 SV=2;A0A0A0MRD9_HUMAN Haptoglobin-related protein OS=Homo sapiens OX=9606 GN=HPR PE=1 SV=1
291	0.000620185	0.00938229	1.76148	UNIPROT_sp_P05164-2;UNIPROT_sp_P05164;UNIPROT_sp_P05164-3;UNIPROT_tr_J3QSF7	PERM_HUMAN Isoform H14 of Myeloperoxidase OS=Homo sapiens OX=9606 GN=MPO;PERM_HUMAN Myeloperoxidase OS=Homo sapiens OX=9606 GN=MPO PE=1 SV=1;PERM_HUMAN Isoform H7 of Myeloperoxidase OS=Homo sapiens OX=9606 GN=MPO
857	0.000664577	0.00996866	2.64333	UNIPROT_sp_Q93063;UNIPROT_sp_Q93063-3;UNIPROT_sp_Q93063-2	EXT2_HUMAN Exostosin-2 OS=Homo sapiens OX=9606 GN=EXT2 PE=1 SV=1;EXT2_HUMAN Isoform 3 of Exostosin-2 OS=Homo sapiens OX=9606 GN=EXT2;EXT2_HUMAN Isoform 2 of Exostosin-2 OS=Homo sapiens OX=9606 GN=EXT2
995	0.000698258	0.0103858	-1.73171	UNIPROT_tr_A0A2R8Y4Z1	A0A2R8Y4Z1_HUMAN Protein HEG homolog 1 (Fragment) OS=Homo sapiens OX=9606 GN=HEG1 PE=1 SV=1
673	0.00073634	0.0108306	-1.62612	UNIPROT_sp_P62328	TYB4_HUMAN Thymosin beta-4 OS=Homo sapiens OX=9606 GN=TMSB4X PE=1 SV=2
949	0.000744869	0.0108306	0.52738	UNIPROT_sp_Q9UJJ9;UNIPROT_tr_H0YEA7;UNIPROT_tr_A0A087WWA2;UNIPROT_tr_E9PQQ5	GNPTG_HUMAN N-acetylglucosamine-1-phosphotransferase subunit gamma OS=Homo sapiens OX=9606 GN=GNPTG PE=1 SV=1;H0YEA7_HUMAN N-acetylglucosamine-1-phosphotransferase subunit gamma (Fragment) OS=Homo sapiens OX=9606 GN=GNPTG PE=1 SV=8
902	0.000746519	0.0108306	2.6844	UNIPROT_sp_Q9H8L6	MMRN2_HUMAN Multimerin-2 OS=Homo sapiens OX=9606 GN=MMRN2 PE=1 SV=2
507	0.000789722	0.0113643	3.664	UNIPROT_sp_P23141-3;UNIPROT_sp_P23141;UNIPROT_sp_P23141-2;UNIPROT_tr_H3BQV8;UNIPROT_tr_A0A140TA63;UNIPROT_tr_H3BSU0;UNIPROT_tr_H3BQR4;UNIPROT_sp_Q9UKY3-2;UNIPROT_sp_Q9UKY3	EST1_HUMAN Isoform 3 of Liver carboxylesterase 1 OS=Homo sapiens OX=9606 GN=CES1;EST1_HUMAN Liver carboxylesterase 1 OS=Homo sapiens OX=9606 GN=CES1 PE=1 SV=2;EST1_HUMAN Isoform 2 of Liver carboxylesterase 1 OS=Homo sapiens OX=9606 GN=CES1
895	0.000809048	0.0115485	1.6886	UNIPROT_sp_Q9BYE9	CDHR2_HUMAN Cadherin-related family member 2 OS=Homo sapiens OX=9606 GN=CDHR2 PE=1 SV=2
248	0.000831272	0.0117708	0.487065	UNIPROT_sp_P03952;UNIPROT_tr_H0YAC1;UNIPROT_tr_E9PBC5;UNIPROT_tr_C9JCT1;UNIPROT_tr_C9J075	KLKB1_HUMAN Plasma kallikrein OS=Homo sapiens OX=9606 GN=KLKB1 PE=1 SV=1;H0YAC1_HUMAN Plasma kallikrein (Fragment) OS=Homo sapiens OX=9606 GN=KLKB1 PE=1 SV=1;E9PBC5_HUMAN Plasma kallikrein OS=Homo sapiens OX=9606 GN=KLKB1 PE=1 SV=2
680	0.00087741	0.0123255	1.34041	UNIPROT_sp_P68032;UNIPROT_sp_P68133;UNIPROT_sp_P62736;UNIPROT_sp_P63267;UNIPROT_tr_A6NL76;UNIPROT_sp_P63267-2;UNIPROT_tr_C9JFL5;UNIPROT_tr_F6UVQ4;UNIPROT_tr_F6QUT6;UNIPROT_tr_F8WB63;UNIPROT_tr_B8ZZJ2	ACTC_HUMAN Actin, alpha cardiac muscle 1 OS=Homo sapiens OX=9606 GN=ACTC1 PE=1 SV=1;ACTS_HUMAN Actin, alpha skeletal muscle OS=Homo sapiens OX=9606 GN=ACTA1 PE=1 SV=1;ACTA_HUMAN Actin, aortic smooth muscle OS=Homo sapiens OX=9606 GN=ACTA2 PE=1 SV=1;ACTH_HU
121	0.000903519	0.0125923	1.34232	UNIPROT_tr_A0A087WZR4;UNIPROT_tr_H0Y4U3;UNIPROT_tr_A0A3B3ISU3;UNIPROT_sp_O75015;UNIPROT_tr_E9PNY5;UNIPROT_tr_A0A087WU90	A0A087WZR4_HUMAN Low affinity immunoglobulin gamma Fc region receptor III-B OS=Homo sapiens OX=9606 GN=FCGR3B PE=1 SV=1;H0Y4U3_HUMAN Low affinity immunoglobulin gamma Fc region receptor III-B OS=Homo sapiens OX=9606 GN=FCGR3B PE=1 SV=2;A0A3B3ISU3_HUMAN Low
536	0.000911263	0.0126011	1.14944	UNIPROT_sp_P27797;UNIPROT_tr_K7EJB9;UNIPROT_tr_K7EL50	CALR_HUMAN Calreticulin OS=Homo sapiens OX=9606 GN=CALR PE=1 SV=1;K7EJB9_HUMAN Calreticulin (Fragment) OS=Homo sapiens OX=9606 GN=CALR PE=1 SV=1
359	0.00093269	0.0127974	-1.32298	UNIPROT_sp_P08575;UNIPROT_tr_A0A075B788;UNIPROT_sp_P08575-6;UNIPROT_sp_P08575-5;UNIPROT_sp_P08575-7;UNIPROT_sp_P08575-8;UNIPROT_sp_P08575-10;UNIPROT_sp_P08575-9;UNIPROT_sp_P08575-4;UNIPROT_tr_M3ZCP1;UNIPROT_tr_E9PKH0;UNIPROT_tr_A0A0G2JNW2;UNIPROT_tr_A0A140TA68;UNIPROT_tr_A0A140TA77;UNIPROT_tr_M9MML4;UNIPROT_tr_A0A2R8YE81;UNIPROT_tr_A0A2R8Y5B1;UNIPROT_tr_M9MMK9;UNIPROT_tr_M9MML3;UNIPROT_tr_M9MMK8	PTPRC_HUMAN Receptor-type tyrosine-protein phosphatase C OS=Homo sapiens OX=9606 GN=PTPRC PE=1 SV=3;A0A075B788_HUMAN Receptor-type tyrosine-protein phosphatase C OS=Homo sapiens OX=9606 GN=PTPRC PE=1 SV=1;PTPRC_HUMAN Isoform 4 of Receptor-type tyrosine-pro
415	0.000948219	0.0129104	2.23197	UNIPROT_sp_P11684;UNIPROT_tr_E9PN95	UTER_HUMAN Uteroglobin OS=Homo sapiens OX=9606 GN=SCGB1A1 PE=1 SV=1;E9PN95_HUMAN Secretoglobin family 1A member 1 OS=Homo sapiens OX=9606 GN=SCGB1A1 PE=1 SV=1
884	0.00097255	0.0131406	2.23882	UNIPROT_sp_Q99941-2;UNIPROT_sp_Q99941;UNIPROT_tr_A0A0G2JIM1;UNIPROT_tr_H0Y7D7	ATF6B_HUMAN Isoform 1 of Cyclic AMP-dependent transcription factor ATF-6 beta OS=Homo sapiens OX=9606 GN=ATF6B;ATF6B_HUMAN Cyclic AMP-dependent transcription factor ATF-6 beta OS=Homo sapiens OX=9606 GN=ATF6B PE=1 SV=2;A0A0G2JIM1_HUMAN Cyclic AMP-dependent
760	0.000984156	0.0131966	0.644427	UNIPROT_sp_Q14520-2;UNIPROT_sp_Q14520	HABP2_HUMAN Isoform 2 of Hyaluronan-binding protein 2 OS=Homo sapiens OX=9606 GN=HABP2;HABP2_HUMAN Hyaluronan-binding protein 2 OS=Homo sapiens OX=9606 GN=HABP2 PE=1 SV=1
477	0.0010009	0.0133203	1.79782	UNIPROT_sp_P18206-2;UNIPROT_sp_P18206;UNIPROT_sp_P18206-3;UNIPROT_tr_A0A096LPE1	VINC_HUMAN Isoform 1 of Vinculin OS=Homo sapiens OX=9606 GN=VCL;VINC_HUMAN Vinculin OS=Homo sapiens OX=9606 GN=VCL PE=1 SV=4
836	0.00101751	0.0134402	1.21183	UNIPROT_sp_Q8NBJ4-2;UNIPROT_sp_Q8NBJ4;UNIPROT_tr_F8WAT9;UNIPROT_tr_C9JYM4	GOLM1_HUMAN Isoform 2 of Golgi membrane protein 1 OS=Homo sapiens OX=9606 GN=GOLM1;GOLM1_HUMAN Golgi membrane protein 1 OS=Homo sapiens OX=9606 GN=GOLM1 PE=1 SV=1
139	0.00107414	0.0140832	1.3083	UNIPROT_sp_O95497;UNIPROT_sp_Q9NY84-5;UNIPROT_sp_Q9NY84	VNN1_HUMAN Pantetheinase OS=Homo sapiens OX=9606 GN=VNN1 PE=1 SV=2
909	0.00113424	0.0147618	3.92354	UNIPROT_sp_Q9HDC9;UNIPROT_tr_H0Y512;UNIPROT_sp_Q9HDC9-2	APMAP_HUMAN Adipocyte plasma membrane-associated protein OS=Homo sapiens OX=9606 GN=APMAP PE=1 SV=2;H0Y512_HUMAN Adipocyte plasma membrane-associated protein (Fragment) OS=Homo sapiens OX=9606 GN=APMAP PE=1 SV=1;APMAP_HUMAN Isoform 2 of Adipocyte plasma me
19	0.00115497	0.0149219	2.88054	CON__P08727;UNIPROT_sp_P08727;UNIPROT_tr_C9JM50	;K1C19_HUMAN Keratin, type I cytoskeletal 19 OS=Homo sapiens OX=9606 GN=KRT19 PE=1 SV=4;C9JM50_HUMAN Keratin, type I cytoskeletal 19 (Fragment) OS=Homo sapiens OX=9606 GN=KRT19 PE=1 SV=1
382	0.00118291	0.0151721	1.27222	UNIPROT_sp_P09960-4;UNIPROT_sp_P09960;UNIPROT_sp_P09960-3;UNIPROT_sp_P09960-2	LKHA4_HUMAN Isoform 4 of Leukotriene A-4 hydrolase OS=Homo sapiens OX=9606 GN=LTA4H;LKHA4_HUMAN Leukotriene A-4 hydrolase OS=Homo sapiens OX=9606 GN=LTA4H PE=1 SV=2;LKHA4_HUMAN Isoform 3 of Leukotriene A-4 hydrolase OS=Homo sapiens OX=9606 GN=LTA4H;LKHA4_H
757	0.00123818	0.0157667	-3.77815	UNIPROT_sp_Q14314	FGL2_HUMAN Fibroleukin OS=Homo sapiens OX=9606 GN=FGL2 PE=1 SV=1
779	0.00133598	0.0168906	0.887759	UNIPROT_sp_Q15582;UNIPROT_tr_H0Y8L3;UNIPROT_tr_S4R3C6;UNIPROT_tr_H0Y9D7;UNIPROT_tr_H0YAB8;UNIPROT_tr_D6RBX4;UNIPROT_tr_H0YAH8	BGH3_HUMAN Transforming growth factor-beta-induced protein ig-h3 OS=Homo sapiens OX=9606 GN=TGFBI PE=1 SV=1;H0Y8L3_HUMAN Transforming growth factor-beta-induced protein ig-h3 (Fragment) OS=Homo sapiens OX=9606 GN=TGFBI PE=1 SV=1
583	0.00137582	0.0172709	-6.55655	UNIPROT_sp_P36952;UNIPROT_tr_C9JLM5;UNIPROT_sp_P36952-2	SPB5_HUMAN Serpin B5 OS=Homo sapiens OX=9606 GN=SERPINB5 PE=1 SV=2;C9JLM5_HUMAN Serpin B5 (Fragment) OS=Homo sapiens OX=9606 GN=SERPINB5 PE=1 SV=1;SPB5_HUMAN Isoform 2 of Serpin B5 OS=Homo sapiens OX=9606 GN=SERPINB5
770	0.00142686	0.0177855	-1.45822	UNIPROT_sp_Q15063-3;UNIPROT_sp_Q15063-5;UNIPROT_tr_B1ALD9;UNIPROT_sp_Q15063;CON__Q2KJC7	POSTN_HUMAN Isoform 3 of Periostin OS=Homo sapiens OX=9606 GN=POSTN;POSTN_HUMAN Isoform 5 of Periostin OS=Homo sapiens OX=9606 GN=POSTN;B1ALD9_HUMAN Periostin OS=Homo sapiens OX=9606 GN=POSTN PE=1 SV=1;POSTN_HUMAN Periostin OS=Homo sapiens OX=9606 GN=POSTN
636	0.00157666	0.0193035	2.84046	UNIPROT_sp_P52209-2;UNIPROT_sp_P52209;UNIPROT_tr_K7EMN2;UNIPROT_tr_K7EM49;UNIPROT_tr_K7EPF6;UNIPROT_tr_K7ELN9	6PGD_HUMAN Isoform 2 of 6-phosphogluconate dehydrogenase, decarboxylating OS=Homo sapiens OX=9606 GN=PGD;6PGD_HUMAN 6-phosphogluconate dehydrogenase, decarboxylating OS=Homo sapiens OX=9606 GN=PGD PE=1 SV=3;K7EMN2_HUMAN 6-phosphogluconate dehydrogenase, de
468	0.00157855	0.0193035	-1.51532	UNIPROT_sp_P16157-14;UNIPROT_sp_P16157-15;UNIPROT_sp_P16157-12;UNIPROT_sp_P16157-21;UNIPROT_sp_P16157;UNIPROT_sp_P16157-3;UNIPROT_sp_P16157-16;UNIPROT_sp_P16157-5;UNIPROT_sp_P16157-8;UNIPROT_sp_P16157-10;UNIPROT_sp_P16157-13;UNIPROT_sp_P16157-4;UNIPROT_sp_P16157-7;UNIPROT_sp_P16157-6;UNIPROT_sp_P16157-9;UNIPROT_sp_P16157-11;UNIPROT_sp_P16157-2;UNIPROT_tr_H0YBS0;UNIPROT_tr_A0A2R8Y4B0	ANK1_HUMAN Isoform Er13 of Ankyrin-1 OS=Homo sapiens OX=9606 GN=ANK1;ANK1_HUMAN Isoform Er14 of Ankyrin-1 OS=Homo sapiens OX=9606 GN=ANK1;ANK1_HUMAN Isoform Er11 of Ankyrin-1 OS=Homo sapiens OX=9606 GN=ANK1;ANK1_HUMAN Isoform Br21 of Ankyrin-1 OS=Homo sapi
638	0.00158136	0.0193035	4.58072	UNIPROT_sp_P52566;UNIPROT_tr_F5H2R5;UNIPROT_tr_F5H6Q0;UNIPROT_tr_F5H3P3;UNIPROT_tr_H0YGX7	GDIR2_HUMAN Rho GDP-dissociation inhibitor 2 OS=Homo sapiens OX=9606 GN=ARHGDIB PE=1 SV=3;F5H2R5_HUMAN Rho GDP-dissociation inhibitor 2 (Fragment) OS=Homo sapiens OX=9606 GN=ARHGDIB PE=1 SV=1;F5H6Q0_HUMAN Rho GDP-dissociation inhibitor 2 (Fragment) OS=Homo
522	0.00160498	0.0194576	0.36466	UNIPROT_sp_P25311;UNIPROT_tr_C9JEV0;UNIPROT_tr_H7BZJ8	ZA2G_HUMAN Zinc-alpha-2-glycoprotein OS=Homo sapiens OX=9606 GN=AZGP1 PE=1 SV=2;C9JEV0_HUMAN Zinc-alpha-2-glycoprotein OS=Homo sapiens OX=9606 GN=AZGP1 PE=1 SV=1
440	0.00164193	0.0197702	0.937945	UNIPROT_sp_P13796;UNIPROT_sp_P13796-2;UNIPROT_tr_Q5TBN3;UNIPROT_tr_Q5TBN5	PLSL_HUMAN Plastin-2 OS=Homo sapiens OX=9606 GN=LCP1 PE=1 SV=6
970	0.00174277	0.0207068	0.480988	UNIPROT_sp_Q9Y5Y7	LYVE1_HUMAN Lymphatic vessel endothelial hyaluronic acid receptor 1 OS=Homo sapiens OX=9606 GN=LYVE1 PE=1 SV=2
429	0.00174312	0.0207068	0.483625	UNIPROT_sp_P12955;UNIPROT_sp_P12955-2;UNIPROT_tr_A0A494C165;UNIPROT_tr_K7ES25;UNIPROT_sp_P12955-3;UNIPROT_tr_A0A494C194;UNIPROT_tr_V9GYL0	PEPD_HUMAN Xaa-Pro dipeptidase OS=Homo sapiens OX=9606 GN=PEPD PE=1 SV=3;PEPD_HUMAN Isoform 2 of Xaa-Pro dipeptidase OS=Homo sapiens OX=9606 GN=PEPD;A0A494C165_HUMAN Xaa-Pro dipeptidase (Fragment) OS=Homo sapiens OX=9606 GN=PEPD PE=1 SV=1;K7ES25_HUMAN Xaa-
773	0.00179654	0.0211991	8.94197	UNIPROT_sp_Q15166;UNIPROT_tr_F8WD41;UNIPROT_tr_C9JZ99	PON3_HUMAN Serum paraoxonase/lactonase 3 OS=Homo sapiens OX=9606 GN=PON3 PE=1 SV=3;F8WD41_HUMAN Serum paraoxonase/lactonase 3 OS=Homo sapiens OX=9606 GN=PON3 PE=1 SV=1
584	0.00181121	0.0212044	0.591894	UNIPROT_sp_P36955;UNIPROT_tr_I3L107;UNIPROT_tr_I3L4F9;UNIPROT_tr_I3L4Z0;UNIPROT_tr_I3L4N7;UNIPROT_tr_I3L2R7;UNIPROT_tr_I3L3Z3;UNIPROT_tr_I3L425;UNIPROT_tr_I3L1U4	PEDF_HUMAN Pigment epithelium-derived factor OS=Homo sapiens OX=9606 GN=SERPINF1 PE=1 SV=4
89	0.00182095	0.0212044	1.78545	UNIPROT_sp_A1L4H1;UNIPROT_tr_M0QZ17;UNIPROT_sp_A1L4H1-2	SRCRL_HUMAN Soluble scavenger receptor cysteine-rich domain-containing protein SSC5D OS=Homo sapiens OX=9606 GN=SSC5D PE=1 SV=3
451	0.00188101	0.02174	1.44519	UNIPROT_sp_P14780	MMP9_HUMAN Matrix metalloproteinase-9 OS=Homo sapiens OX=9606 GN=MMP9 PE=1 SV=3
73	0.0018915	0.02174	2.0937	UNIPROT_sp_A0A0C4DH68;UNIPROT_sp_A0A075B6R9	KV224_HUMAN Immunoglobulin kappa variable 2-24 OS=Homo sapiens OX=9606 GN=IGKV2-24 PE=3 SV=1;KVD24_HUMAN Probable non-functional immunoglobulin kappa variable 2D-24 OS=Homo sapiens OX=9606 GN=IGKV2D-24 PE=1 SV=1
212	0.0019381	0.0221301	2.15967	UNIPROT_sp_P02647;UNIPROT_tr_F8W696;CON__P15497	APOA1_HUMAN Apolipoprotein A-I OS=Homo sapiens OX=9606 GN=APOA1 PE=1 SV=1;F8W696_HUMAN Apolipoprotein A-I OS=Homo sapiens OX=9606 GN=APOA1 PE=1 SV=1
979	0.00195045	0.0221301	1.61053	UNIPROT_tr_A0A096LPE2;UNIPROT_sp_P35542	A0A096LPE2_HUMAN SAA2-SAA4 readthrough OS=Homo sapiens OX=9606 GN=SAA2-SAA4 PE=3 SV=1;SAA4_HUMAN Serum amyloid A-4 protein OS=Homo sapiens OX=9606 GN=SAA4 PE=1 SV=2
520	0.00205651	0.0231848	-0.674578	UNIPROT_sp_P24593;UNIPROT_tr_C9JXX4	IBP5_HUMAN Insulin-like growth factor-binding protein 5 OS=Homo sapiens OX=9606 GN=IGFBP5 PE=1 SV=1;C9JXX4_HUMAN Insulin-like growth factor-binding protein 5 (Fragment) OS=Homo sapiens OX=9606 GN=IGFBP5 PE=1 SV=1
172	0.00223625	0.0250517	0.453825	UNIPROT_sp_P01011;UNIPROT_tr_G3V595;UNIPROT_sp_P01011-2;UNIPROT_tr_A0A087WY93;UNIPROT_sp_P01011-3	AACT_HUMAN Alpha-1-antichymotrypsin OS=Homo sapiens OX=9606 GN=SERPINA3 PE=1 SV=2;G3V595_HUMAN Alpha-1-antichymotrypsin (Fragment) OS=Homo sapiens OX=9606 GN=SERPINA3 PE=1 SV=3
587	0.00229122	0.025506	1.59315	UNIPROT_sp_P37837;UNIPROT_tr_F2Z393	TALDO_HUMAN Transaldolase OS=Homo sapiens OX=9606 GN=TALDO1 PE=1 SV=2;F2Z393_HUMAN Transaldolase OS=Homo sapiens OX=9606 GN=TALDO1 PE=1 SV=1
723	0.00244245	0.0270079	0.805827	UNIPROT_sp_Q08380;UNIPROT_tr_K7EP36;UNIPROT_tr_K7EJY8;UNIPROT_tr_K7ESM3;UNIPROT_tr_K7EKQ5	LG3BP_HUMAN Galectin-3-binding protein OS=Homo sapiens OX=9606 GN=LGALS3BP PE=1 SV=1
240	0.00245665	0.0270079	1.88202	UNIPROT_sp_P02788-2;UNIPROT_tr_E7EQB2;UNIPROT_tr_E7ER44;UNIPROT_sp_P02788;UNIPROT_tr_C9JCF5	TRFL_HUMAN Isoform DeltaLf of Lactotransferrin OS=Homo sapiens OX=9606 GN=LTF;E7EQB2_HUMAN Lactotransferrin (Fragment) OS=Homo sapiens OX=9606 GN=LTF PE=1 SV=1;E7ER44_HUMAN Lactotransferrin OS=Homo sapiens OX=9606 GN=LTF PE=1 SV=1;TRFL_HUMAN Lactotransferr
407	0.00248371	0.0271368	3.37674	UNIPROT_sp_P11150;UNIPROT_tr_E7EUJ1;UNIPROT_tr_E7EUK6	LIPC_HUMAN Hepatic triacylglycerol lipase OS=Homo sapiens OX=9606 GN=LIPC PE=1 SV=3;E7EUJ1_HUMAN Hepatic triacylglycerol lipase OS=Homo sapiens OX=9606 GN=LIPC PE=1 SV=1;E7EUK6_HUMAN Hepatic triacylglycerol lipase OS=Homo sapiens OX=9606 GN=LIPC PE=1 SV=1
185	0.00257241	0.0279335	18.047	UNIPROT_sp_P04432;UNIPROT_sp_P01597	KVD39_HUMAN Immunoglobulin kappa variable 1D-39 OS=Homo sapiens OX=9606 GN=IGKV1D-39 PE=3 SV=2;KV139_HUMAN Immunoglobulin kappa variable 1-39 OS=Homo sapiens OX=9606 GN=IGKV1-39 PE=1 SV=2
975	0.00272126	0.0293697	1.22224	UNIPROT_sp_Q9Y6U3-2	ADSV_HUMAN Isoform 2 of Adseverin OS=Homo sapiens OX=9606 GN=SCIN
346	0.00274686	0.0294663	0.406193	UNIPROT_sp_P08185;UNIPROT_tr_G3V350;UNIPROT_tr_G3V4V7	CBG_HUMAN Corticosteroid-binding globulin OS=Homo sapiens OX=9606 GN=SERPINA6 PE=1 SV=1;G3V350_HUMAN Corticosteroid-binding globulin OS=Homo sapiens OX=9606 GN=SERPINA6 PE=1 SV=1
942	0.00293911	0.0313387	1.0776	UNIPROT_sp_Q9UHG3;UNIPROT_sp_Q9UHG3-2;UNIPROT_tr_F8W8W4;UNIPROT_tr_C9JM55;UNIPROT_tr_C9K055;UNIPROT_tr_C9JGT6	PCYOX_HUMAN Prenylcysteine oxidase 1 OS=Homo sapiens OX=9606 GN=PCYOX1 PE=1 SV=3;PCYOX_HUMAN Isoform 2 of Prenylcysteine oxidase 1 OS=Homo sapiens OX=9606 GN=PCYOX1
870	0.00314675	0.0333518	0.918741	UNIPROT_sp_Q96KN2	CNDP1_HUMAN Beta-Ala-His dipeptidase OS=Homo sapiens OX=9606 GN=CNDP1 PE=1 SV=4
508	0.00318805	0.033418	-0.469183	UNIPROT_sp_P23142;CON__ENSEMBL:ENSBTAP00000016046;UNIPROT_tr_A0A0U1RRA4	FBLN1_HUMAN Fibulin-1 OS=Homo sapiens OX=9606 GN=FBLN1 PE=1 SV=4;
890	0.00319076	0.033418	1.53699	UNIPROT_sp_Q9BTY2;UNIPROT_sp_Q9BTY2-2	FUCO2_HUMAN Plasma alpha-L-fucosidase OS=Homo sapiens OX=9606 GN=FUCA2 PE=1 SV=2;FUCO2_HUMAN Isoform 2 of Plasma alpha-L-fucosidase OS=Homo sapiens OX=9606 GN=FUCA2
430	0.00345709	0.0359944	0.319721	UNIPROT_sp_P13473;UNIPROT_sp_P13473-2;UNIPROT_sp_P13473-3	LAMP2_HUMAN Lysosome-associated membrane glycoprotein 2 OS=Homo sapiens OX=9606 GN=LAMP2 PE=1 SV=2;LAMP2_HUMAN Isoform LAMP-2B of Lysosome-associated membrane glycoprotein 2 OS=Homo sapiens OX=9606 GN=LAMP2;LAMP2_HUMAN Isoform LAMP-2C of Lysosome-associate
806	0.0035976	0.0370924	-0.769466	UNIPROT_sp_Q6UWP8;UNIPROT_sp_Q6UWP8-2;UNIPROT_tr_K7ESC4	SBSN_HUMAN Suprabasin OS=Homo sapiens OX=9606 GN=SBSN PE=1 SV=2
228	0.00361884	0.0370924	0.937145	UNIPROT_sp_P02750	A2GL_HUMAN Leucine-rich alpha-2-glycoprotein OS=Homo sapiens OX=9606 GN=LRG1 PE=1 SV=2
702	0.00362541	0.0370924	1.74677	UNIPROT_sp_Q01518;UNIPROT_tr_Q5T0R7;UNIPROT_tr_Q5T0R6;UNIPROT_tr_Q5T0R5;UNIPROT_tr_Q5T0R4;UNIPROT_tr_Q5T0R3;UNIPROT_tr_Q5T0R2;UNIPROT_tr_Q5T0R1;UNIPROT_sp_Q01518-2;UNIPROT_tr_Q5T0R9	CAP1_HUMAN Adenylyl cyclase-associated protein 1 OS=Homo sapiens OX=9606 GN=CAP1 PE=1 SV=5;Q5T0R7_HUMAN Adenylyl cyclase-associated protein 1 (Fragment) OS=Homo sapiens OX=9606 GN=CAP1 PE=1 SV=1;Q5T0R6_HUMAN Adenylyl cyclase-associated protein 1 (Fragment)
819	0.0036974	0.0376115	-0.438007	UNIPROT_sp_Q7Z7G0-2;UNIPROT_sp_Q7Z7G0-3;UNIPROT_sp_Q7Z7G0-4;UNIPROT_sp_Q7Z7G0;UNIPROT_tr_H0Y897;UNIPROT_tr_H7C556;UNIPROT_tr_D3YTG3	TARSH_HUMAN Isoform 2 of Target of Nesh-SH3 OS=Homo sapiens OX=9606 GN=ABI3BP;TARSH_HUMAN Isoform 3 of Target of Nesh-SH3 OS=Homo sapiens OX=9606 GN=ABI3BP;TARSH_HUMAN Isoform 4 of Target of Nesh-SH3 OS=Homo sapiens OX=9606 GN=ABI3BP;TARSH_HUMAN Target of
214	0.00374757	0.037904	2.04139	UNIPROT_sp_P02652;UNIPROT_tr_V9GYM3;UNIPROT_tr_V9GYE3;UNIPROT_tr_V9GYG9;UNIPROT_tr_V9GYC1;UNIPROT_tr_V9GYS1	APOA2_HUMAN Apolipoprotein A-II OS=Homo sapiens OX=9606 GN=APOA2 PE=1 SV=1;V9GYM3_HUMAN Apolipoprotein A-II OS=Homo sapiens OX=9606 GN=APOA2 PE=1 SV=1;V9GYE3_HUMAN Apolipoprotein A-II OS=Homo sapiens OX=9606 GN=APOA2 PE=1 SV=1;V9GYG9_HUMAN Apolipoprotein A
589	0.00378439	0.038059	0.606155	UNIPROT_sp_P39060-2;UNIPROT_sp_P39060-1;UNIPROT_sp_P39060;UNIPROT_tr_H7BXV5;UNIPROT_tr_H7C457	COIA1_HUMAN Isoform 3 of Collagen alpha-1(XVIII) chain OS=Homo sapiens OX=9606 GN=COL18A1;COIA1_HUMAN Isoform 2 of Collagen alpha-1(XVIII) chain OS=Homo sapiens OX=9606 GN=COL18A1;COIA1_HUMAN Collagen alpha-1(XVIII) chain OS=Homo sapiens OX=9606 GN=COL18A1
484	0.00380653	0.0380653	0.632077	UNIPROT_sp_P19320;UNIPROT_sp_P19320-2;UNIPROT_sp_P19320-3;UNIPROT_tr_E9PDD2	VCAM1_HUMAN Vascular cell adhesion protein 1 OS=Homo sapiens OX=9606 GN=VCAM1 PE=1 SV=1;VCAM1_HUMAN Isoform 2 of Vascular cell adhesion protein 1 OS=Homo sapiens OX=9606 GN=VCAM1;VCAM1_HUMAN Isoform 3 of Vascular cell adhesion protein 1 OS=Homo sapiens OX=
329	0.00386408	0.0384237	0.263622	UNIPROT_sp_P07360;UNIPROT_tr_A0A3B3ITK5	CO8G_HUMAN Complement component C8 gamma chain OS=Homo sapiens OX=9606 GN=C8G PE=1 SV=3
236	0.00419466	0.0414779	-0.484887	UNIPROT_sp_P02775	CXCL7_HUMAN Platelet basic protein OS=Homo sapiens OX=9606 GN=PPBP PE=1 SV=3
903	0.00423315	0.0416259	-1.12399	UNIPROT_tr_A0A0G2JP44;UNIPROT_sp_Q9HBB8-2;UNIPROT_sp_Q9HBB8-4;UNIPROT_tr_A0A0G2JMW3;UNIPROT_sp_Q9HBB8	A0A0G2JP44_HUMAN Cadherin-related family member 5 OS=Homo sapiens OX=9606 GN=CDHR5 PE=1 SV=1;CDHR5_HUMAN Isoform 2 of Cadherin-related family member 5 OS=Homo sapiens OX=9606 GN=CDHR5;CDHR5_HUMAN Isoform 3 of Cadherin-related family member 5 OS=Homo sapien
735	0.00431716	0.0422175	0.396913	UNIPROT_sp_Q12913-2;UNIPROT_sp_Q12913;UNIPROT_tr_A0A087WTK0;UNIPROT_tr_A0A087WVC6;UNIPROT_sp_Q12913-3	PTPRJ_HUMAN Isoform 2 of Receptor-type tyrosine-protein phosphatase eta OS=Homo sapiens OX=9606 GN=PTPRJ;PTPRJ_HUMAN Receptor-type tyrosine-protein phosphatase eta OS=Homo sapiens OX=9606 GN=PTPRJ PE=1 SV=3;A0A087WTK0_HUMAN Protein-tyrosine-phosphatase OS=
235	0.00443473	0.0429982	-0.24821	UNIPROT_sp_P02774;UNIPROT_tr_D6RF35;UNIPROT_sp_P02774-3;UNIPROT_sp_P02774-2;UNIPROT_tr_D6RBJ7;UNIPROT_tr_D6RF20;CON__Q3MHN5;CON__ENSEMBL:ENSBTAP00000018229	VTDB_HUMAN Vitamin D-binding protein OS=Homo sapiens OX=9606 GN=GC PE=1 SV=2;D6RF35_HUMAN Gc-globulin OS=Homo sapiens OX=9606 GN=GC PE=1 SV=1;VTDB_HUMAN Isoform 3 of Vitamin D-binding protein OS=Homo sapiens OX=9606 GN=GC;VTDB_HUMAN Isoform 2 of Vitamin D-
480	0.00446654	0.0429982	18.6049	UNIPROT_tr_E9PHH3;UNIPROT_tr_H7C1K4;UNIPROT_sp_P18827	E9PHH3_HUMAN Syndecan-1 OS=Homo sapiens OX=9606 GN=SDC1 PE=1 SV=1;H7C1K4_HUMAN Syndecan-1 (Fragment) OS=Homo sapiens OX=9606 GN=SDC1 PE=1 SV=1;SDC1_HUMAN Syndecan-1 OS=Homo sapiens OX=9606 GN=SDC1 PE=1 SV=3
288	0.00446986	0.0429982	0.420123	UNIPROT_sp_P05155-2;UNIPROT_sp_P05155;UNIPROT_sp_P05155-3;UNIPROT_tr_A0A7I2V2D2;UNIPROT_tr_H9KV48;UNIPROT_tr_E9PGN7;UNIPROT_tr_A0A087WUD9;UNIPROT_tr_A0A7I2V5R3;UNIPROT_tr_A0A7I2V2X2;UNIPROT_tr_A0A7I2V4I9;CON__P50448	IC1_HUMAN Isoform 2 of Plasma protease C1 inhibitor OS=Homo sapiens OX=9606 GN=SERPING1;IC1_HUMAN Plasma protease C1 inhibitor OS=Homo sapiens OX=9606 GN=SERPING1 PE=1 SV=2;IC1_HUMAN Isoform 3 of Plasma protease C1 inhibitor OS=Homo sapiens OX=9606 GN=SERP
215	0.00457853	0.0437797	1.33466	UNIPROT_tr_K7ERI9;UNIPROT_sp_P02654;UNIPROT_tr_K7EKP1;UNIPROT_tr_K7EJI9;UNIPROT_tr_K7ELM9;UNIPROT_tr_K7EPF9	K7ERI9_HUMAN Apolipoprotein C-I (Fragment) OS=Homo sapiens OX=9606 GN=APOC1 PE=1 SV=1;APOC1_HUMAN Apolipoprotein C-I OS=Homo sapiens OX=9606 GN=APOC1 PE=1 SV=1;K7EKP1_HUMAN Apolipoprotein C-I (Fragment) OS=Homo sapiens OX=9606 GN=APOC1 PE=1 SV=8;K7EJI9_HUM
404	0.00460058	0.0437797	0.498724	UNIPROT_sp_P11021	BIP_HUMAN Endoplasmic reticulum chaperone BiP OS=Homo sapiens OX=9606 GN=HSPA5 PE=1 SV=2
338	0.00475714	0.0450275	1.22866	UNIPROT_sp_P07737;UNIPROT_tr_I3L3D5;UNIPROT_tr_K7EJ44;CON__P02584	PROF1_HUMAN Profilin-1 OS=Homo sapiens OX=9606 GN=PFN1 PE=1 SV=2;I3L3D5_HUMAN Profilin (Fragment) OS=Homo sapiens OX=9606 GN=PFN1 PE=1 SV=1;K7EJ44_HUMAN Profilin OS=Homo sapiens OX=9606 GN=PFN1 PE=1 SV=1
941	0.00499341	0.0470124	-0.583107	UNIPROT_sp_Q9UGM5-2;UNIPROT_sp_Q9UGM5;UNIPROT_tr_E9PG08;UNIPROT_tr_C9JC68	FETUB_HUMAN Isoform 2 of Fetuin-B OS=Homo sapiens OX=9606 GN=FETUB;FETUB_HUMAN Fetuin-B OS=Homo sapiens OX=9606 GN=FETUB PE=1 SV=2;E9PG08_HUMAN Fetuin-B OS=Homo sapiens OX=9606 GN=FETUB PE=1 SV=1
782	0.00513526	0.0480106	0.512312	UNIPROT_sp_Q16270-2;UNIPROT_sp_Q16270	IBP7_HUMAN Isoform 2 of Insulin-like growth factor-binding protein 7 OS=Homo sapiens OX=9606 GN=IGFBP7;IBP7_HUMAN Insulin-like growth factor-binding protein 7 OS=Homo sapiens OX=9606 GN=IGFBP7 PE=1 SV=1
848	0.00515368	0.0480106	-0.645609	UNIPROT_tr_A0A0A0MTS7;UNIPROT_sp_Q8WZ42-4;UNIPROT_sp_Q8WZ42-12;UNIPROT_sp_Q8WZ42-13;UNIPROT_sp_Q8WZ42-8;UNIPROT_sp_Q8WZ42;UNIPROT_sp_Q8WZ42-2;UNIPROT_sp_Q8WZ42-7;UNIPROT_sp_Q8WZ42-11;UNIPROT_sp_Q8WZ42-5;UNIPROT_sp_Q8WZ42-9;UNIPROT_tr_A0A0A0MRA3;UNIPROT_sp_Q8WZ42-10;UNIPROT_sp_Q8WZ42-3;UNIPROT_sp_Q8WZ42-6;UNIPROT_tr_A0A1B0GXE3;UNIPROT_tr_H0Y4J7	A0A0A0MTS7_HUMAN Titin OS=Homo sapiens OX=9606 GN=TTN PE=1 SV=1;TITIN_HUMAN Isoform 4 of Titin OS=Homo sapiens OX=9606 GN=TTN;TITIN_HUMAN Isoform 12 of Titin OS=Homo sapiens OX=9606 GN=TTN;TITIN_HUMAN Isoform 13 of Titin OS=Homo sapiens OX=9606 GN=TTN;TITI
345	0.00522644	0.0484335	-0.682939	UNIPROT_sp_P07996;UNIPROT_sp_P07996-2;UNIPROT_tr_A8MZG1;UNIPROT_tr_A0A7I2YQ86;UNIPROT_tr_A0A7I2V585;UNIPROT_tr_A0A7I2YQT6;UNIPROT_sp_P35442;UNIPROT_tr_A0A3B3ITK0	TSP1_HUMAN Thrombospondin-1 OS=Homo sapiens OX=9606 GN=THBS1 PE=1 SV=2;TSP1_HUMAN Isoform 2 of Thrombospondin-1 OS=Homo sapiens OX=9606 GN=THBS1
103	0.00540357	0.0498142	1.70819	UNIPROT_sp_O14818-2;UNIPROT_sp_O14818;UNIPROT_tr_H0Y586;UNIPROT_sp_Q8TAA3-2;UNIPROT_tr_A0A087WYS6;UNIPROT_sp_Q8TAA3-5;UNIPROT_sp_Q8TAA3;UNIPROT_sp_O14818-4	PSA7_HUMAN Isoform 2 of Proteasome subunit alpha type-7 OS=Homo sapiens OX=9606 GN=PSMA7;PSA7_HUMAN Proteasome subunit alpha type-7 OS=Homo sapiens OX=9606 GN=PSMA7 PE=1 SV=1;H0Y586_HUMAN Proteasome subunit alpha type-7 (Fragment) OS=Homo sapiens OX=9606 G

## Sheet: M vs. SC
MaxQuant.search.id	t.test.p.value	t.test.q.value	foldChange.M.vs.SC	Protein.IDs	Start.of.Fasta.headers
762	1.79808e-29	3.1826e-26	-2.30941	UNIPROT_sp_Q14624	ITIH4_HUMAN Inter-alpha-trypsin inhibitor heavy chain H4 OS=Homo sapiens OX=9606 GN=ITIH4 PE=1 SV=4
1000	5.92973e-29	5.24781e-26	-2.33074	UNIPROT_tr_B7ZKJ8	B7ZKJ8_HUMAN ITIH4 protein OS=Homo sapiens OX=9606 GN=ITIH4 PE=1 SV=1
181	9.65899e-28	5.69881e-25	-2.24791	UNIPROT_sp_P01042;CON__P01045-1;CON__Q2KJ62;CON__P01044-1	KNG1_HUMAN Kininogen-1 OS=Homo sapiens OX=9606 GN=KNG1 PE=1 SV=2
287	5.52419e-24	2.44445e-21	-3.5484	UNIPROT_sp_P05154;UNIPROT_tr_G3V2M1;UNIPROT_tr_G3V264;UNIPROT_tr_G3V482;UNIPROT_tr_G3V265;UNIPROT_tr_G3V4B4;UNIPROT_tr_G3V3F5	IPSP_HUMAN Plasma serine protease inhibitor OS=Homo sapiens OX=9606 GN=SERPINA5 PE=1 SV=3;G3V2M1_HUMAN Plasma serine protease inhibitor (Fragment) OS=Homo sapiens OX=9606 GN=SERPINA5 PE=1 SV=1
175	3.09919e-13	1.09711e-10	3.8024	UNIPROT_sp_P01024;UNIPROT_tr_M0R0Q9;UNIPROT_tr_M0QYC8;UNIPROT_tr_M0QXZ3	CO3_HUMAN Complement C3 OS=Homo sapiens OX=9606 GN=C3 PE=1 SV=2
246	3.65272e-12	1.07755e-09	-1.03639	UNIPROT_sp_P03950	ANGI_HUMAN Angiogenin OS=Homo sapiens OX=9606 GN=ANG PE=1 SV=1
973	3.11466e-11	7.87563e-09	-3.12828	UNIPROT_sp_Q9Y646;UNIPROT_tr_E5RJA8;UNIPROT_tr_E5RH35;UNIPROT_tr_E5RJZ7;UNIPROT_tr_E5RJP8	CBPQ_HUMAN Carboxypeptidase Q OS=Homo sapiens OX=9606 GN=CPQ PE=1 SV=1;E5RJA8_HUMAN Carboxypeptidase Q (Fragment) OS=Homo sapiens OX=9606 GN=CPQ PE=1 SV=1
958	1.69793e-10	3.75666e-08	-2.26203	UNIPROT_tr_D6RAQ1;UNIPROT_tr_D6RHG4;UNIPROT_sp_Q9Y251-4;UNIPROT_sp_Q9Y251-3;UNIPROT_sp_Q9Y251-2;UNIPROT_sp_Q9Y251	D6RAQ1_HUMAN Heparanase OS=Homo sapiens OX=9606 GN=HPSE PE=1 SV=1;D6RHG4_HUMAN Heparanase OS=Homo sapiens OX=9606 GN=HPSE PE=1 SV=1;HPSE_HUMAN Isoform 4 of Heparanase OS=Homo sapiens OX=9606 GN=HPSE;HPSE_HUMAN Isoform 3 of Heparanase OS=Homo sapiens OX=960
182	2.47289e-10	4.86336e-08	-0.911742	UNIPROT_sp_P01042-2;UNIPROT_sp_P01042-3	KNG1_HUMAN Isoform LMW of Kininogen-1 OS=Homo sapiens OX=9606 GN=KNG1;KNG1_HUMAN Isoform 3 of Kininogen-1 OS=Homo sapiens OX=9606 GN=KNG1
165	1.509e-09	2.67093e-07	-0.490078	UNIPROT_sp_P00747;UNIPROT_tr_Q5TEH5;UNIPROT_tr_A6PVI2;UNIPROT_sp_Q15195;CON__P06868;UNIPROT_sp_Q02325	PLMN_HUMAN Plasminogen OS=Homo sapiens OX=9606 GN=PLG PE=1 SV=2
892	1.99129e-09	3.20416e-07	0.878267	UNIPROT_sp_Q9BWP8-8;UNIPROT_sp_Q9BWP8-7;UNIPROT_sp_Q9BWP8-6;UNIPROT_sp_Q9BWP8-5;UNIPROT_sp_Q9BWP8-4;UNIPROT_sp_Q9BWP8-3;UNIPROT_sp_Q9BWP8-2;UNIPROT_sp_Q9BWP8-9;UNIPROT_sp_Q9BWP8;UNIPROT_sp_Q9BWP8-10	COL11_HUMAN Isoform 8 of Collectin-11 OS=Homo sapiens OX=9606 GN=COLEC11;COL11_HUMAN Isoform 7 of Collectin-11 OS=Homo sapiens OX=9606 GN=COLEC11;COL11_HUMAN Isoform 6 of Collectin-11 OS=Homo sapiens OX=9606 GN=COLEC11;COL11_HUMAN Isoform 5 of Collectin-11
304	3.03038e-09	4.46982e-07	-1.28907	UNIPROT_sp_P06396;UNIPROT_sp_P06396-4;UNIPROT_sp_P06396-3;UNIPROT_tr_A0A0A0MS51;UNIPROT_tr_A0A0A0MT01;REV__UNIPROT_tr_H0YJM7;REV__UNIPROT_tr_A0A6Q8PG26;REV__UNIPROT_sp_Q6TDU7-4;REV__UNIPROT_sp_Q6TDU7-2;REV__UNIPROT_sp_Q6TDU7-3;REV__UNIPROT_sp_Q6TDU7;REV__UNIPROT_tr_F8W8F9	GELS_HUMAN Gelsolin OS=Homo sapiens OX=9606 GN=GSN PE=1 SV=1;GELS_HUMAN Isoform 4 of Gelsolin OS=Homo sapiens OX=9606 GN=GSN;GELS_HUMAN Isoform 3 of Gelsolin OS=Homo sapiens OX=9606 GN=GSN;A0A0A0MS51_HUMAN Actin-depolymerizing factor OS=Homo sapiens OX=960
576	3.80589e-09	5.18187e-07	-1.61694	UNIPROT_tr_E7ES19;UNIPROT_sp_P35443	E7ES19_HUMAN Thrombospondin-4 OS=Homo sapiens OX=9606 GN=THBS4 PE=1 SV=1;TSP4_HUMAN Thrombospondin-4 OS=Homo sapiens OX=9606 GN=THBS4 PE=1 SV=2
233	4.93253e-09	6.23613e-07	-0.726422	UNIPROT_sp_P02765;UNIPROT_tr_C9JV77	FETUA_HUMAN Alpha-2-HS-glycoprotein OS=Homo sapiens OX=9606 GN=AHSG PE=1 SV=2;C9JV77_HUMAN Alpha-2-HS-glycoprotein OS=Homo sapiens OX=9606 GN=AHSG PE=1 SV=1
812	1.11694e-08	1.31799e-06	-3.1097	UNIPROT_sp_Q6ZV73-2;UNIPROT_sp_Q6ZV73;UNIPROT_tr_F8VQX5;UNIPROT_tr_F8VY01	FGD6_HUMAN Isoform 2 of FYVE, RhoGEF and PH domain-containing protein 6 OS=Homo sapiens OX=9606 GN=FGD6;FGD6_HUMAN FYVE, RhoGEF and PH domain-containing protein 6 OS=Homo sapiens OX=9606 GN=FGD6 PE=1 SV=2;F8VQX5_HUMAN FYVE, RhoGEF and PH domain-containing
468	3.42432e-08	3.78815e-06	-1.83104	UNIPROT_sp_P16157-14;UNIPROT_sp_P16157-15;UNIPROT_sp_P16157-12;UNIPROT_sp_P16157-21;UNIPROT_sp_P16157;UNIPROT_sp_P16157-3;UNIPROT_sp_P16157-16;UNIPROT_sp_P16157-5;UNIPROT_sp_P16157-8;UNIPROT_sp_P16157-10;UNIPROT_sp_P16157-13;UNIPROT_sp_P16157-4;UNIPROT_sp_P16157-7;UNIPROT_sp_P16157-6;UNIPROT_sp_P16157-9;UNIPROT_sp_P16157-11;UNIPROT_sp_P16157-2;UNIPROT_tr_H0YBS0;UNIPROT_tr_A0A2R8Y4B0	ANK1_HUMAN Isoform Er13 of Ankyrin-1 OS=Homo sapiens OX=9606 GN=ANK1;ANK1_HUMAN Isoform Er14 of Ankyrin-1 OS=Homo sapiens OX=9606 GN=ANK1;ANK1_HUMAN Isoform Er11 of Ankyrin-1 OS=Homo sapiens OX=9606 GN=ANK1;ANK1_HUMAN Isoform Br21 of Ankyrin-1 OS=Homo sapi
969	4.30336e-08	4.48056e-06	-1.86798	UNIPROT_sp_Q9Y5F1;UNIPROT_tr_A0A096LP27	PCDBC_HUMAN Protocadherin beta-12 OS=Homo sapiens OX=9606 GN=PCDHB12 PE=1 SV=1
225	1.72782e-07	1.69902e-05	-0.429481	UNIPROT_sp_P02747	C1QC_HUMAN Complement C1q subcomponent subunit C OS=Homo sapiens OX=9606 GN=C1QC PE=1 SV=3
834	5.55925e-07	5.17888e-05	1.34698	UNIPROT_sp_Q8IZF2;UNIPROT_sp_Q8IZF2-2;UNIPROT_sp_Q8IZF2-3	AGRF5_HUMAN Adhesion G protein-coupled receptor F5 OS=Homo sapiens OX=9606 GN=ADGRF5 PE=1 SV=3;AGRF5_HUMAN Isoform 2 of Adhesion G protein-coupled receptor F5 OS=Homo sapiens OX=9606 GN=ADGRF5;AGRF5_HUMAN Isoform 3 of Adhesion G protein-coupled receptor F5
231	6.74563e-07	5.96989e-05	0.600673	UNIPROT_sp_P02760;UNIPROT_tr_S4R471;UNIPROT_tr_S4R3Y4	AMBP_HUMAN Protein AMBP OS=Homo sapiens OX=9606 GN=AMBP PE=1 SV=1;S4R471_HUMAN Alpha-1-microglobulin (Fragment) OS=Homo sapiens OX=9606 GN=AMBP PE=1 SV=1;S4R3Y4_HUMAN Protein AMBP OS=Homo sapiens OX=9606 GN=AMBP PE=1 SV=1
179	1.95043e-06	0.000164393	-0.717829	UNIPROT_sp_P01037	CYTN_HUMAN Cystatin-SN OS=Homo sapiens OX=9606 GN=CST1 PE=1 SV=3
829	2.08319e-06	0.000167602	-1.06525	UNIPROT_sp_Q86YW5-2;UNIPROT_sp_Q86YW5	TRML1_HUMAN Isoform 2 of Trem-like transcript 1 protein OS=Homo sapiens OX=9606 GN=TREML1;TRML1_HUMAN Trem-like transcript 1 protein OS=Homo sapiens OX=9606 GN=TREML1 PE=1 SV=2
289	2.37568e-06	0.000182824	0.437757	UNIPROT_tr_G3XAM2;UNIPROT_sp_P05156;UNIPROT_tr_E7ETH0;UNIPROT_tr_A0A2R8Y3M9;UNIPROT_tr_D6R9Z8;UNIPROT_tr_A0A087X0I2	G3XAM2_HUMAN Complement factor I OS=Homo sapiens OX=9606 GN=CFI PE=1 SV=1;CFAI_HUMAN Complement factor I OS=Homo sapiens OX=9606 GN=CFI PE=1 SV=2;E7ETH0_HUMAN Complement factor I OS=Homo sapiens OX=9606 GN=CFI PE=1 SV=1;A0A2R8Y3M9_HUMAN Uncharacterized pro
808	2.70831e-06	0.000199738	-0.628105	UNIPROT_sp_Q6UXB8-2;UNIPROT_sp_Q6UXB8	PI16_HUMAN Isoform 2 of Peptidase inhibitor 16 OS=Homo sapiens OX=9606 GN=PI16;PI16_HUMAN Peptidase inhibitor 16 OS=Homo sapiens OX=9606 GN=PI16 PE=1 SV=1
235	4.08611e-06	0.000289297	-0.259288	UNIPROT_sp_P02774;UNIPROT_tr_D6RF35;UNIPROT_sp_P02774-3;UNIPROT_sp_P02774-2;UNIPROT_tr_D6RBJ7;UNIPROT_tr_D6RF20;CON__Q3MHN5;CON__ENSEMBL:ENSBTAP00000018229	VTDB_HUMAN Vitamin D-binding protein OS=Homo sapiens OX=9606 GN=GC PE=1 SV=2;D6RF35_HUMAN Gc-globulin OS=Homo sapiens OX=9606 GN=GC PE=1 SV=1;VTDB_HUMAN Isoform 3 of Vitamin D-binding protein OS=Homo sapiens OX=9606 GN=GC;VTDB_HUMAN Isoform 2 of Vitamin D-
911	4.39165e-06	0.00029897	-0.748377	UNIPROT_sp_Q9NPH3-3;UNIPROT_sp_Q9NPH3-2;UNIPROT_sp_Q9NPH3;UNIPROT_sp_Q9NPH3-5;UNIPROT_tr_C9J1D9;UNIPROT_tr_C9JT28;UNIPROT_tr_C9J9W1;UNIPROT_tr_H7C3W4	IL1AP_HUMAN Isoform 3 of Interleukin-1 receptor accessory protein OS=Homo sapiens OX=9606 GN=IL1RAP;IL1AP_HUMAN Isoform 2 of Interleukin-1 receptor accessory protein OS=Homo sapiens OX=9606 GN=IL1RAP;IL1AP_HUMAN Interleukin-1 receptor accessory protein OS=
753	5.78105e-06	0.00037898	0.620549	UNIPROT_sp_Q14118;UNIPROT_tr_C9JEN1;UNIPROT_tr_C9J196;UNIPROT_tr_C9JQL4;UNIPROT_tr_C9JYS1	DAG1_HUMAN Dystroglycan OS=Homo sapiens OX=9606 GN=DAG1 PE=1 SV=2
520	6.144e-06	0.000388388	-0.694014	UNIPROT_sp_P24593;UNIPROT_tr_C9JXX4	IBP5_HUMAN Insulin-like growth factor-binding protein 5 OS=Homo sapiens OX=9606 GN=IGFBP5 PE=1 SV=1;C9JXX4_HUMAN Insulin-like growth factor-binding protein 5 (Fragment) OS=Homo sapiens OX=9606 GN=IGFBP5 PE=1 SV=1
393	6.56782e-06	0.00039264	-1.0194	UNIPROT_sp_P10124	SRGN_HUMAN Serglycin OS=Homo sapiens OX=9606 GN=SRGN PE=1 SV=3
176	6.65491e-06	0.00039264	0.472086	UNIPROT_sp_P01031	CO5_HUMAN Complement C5 OS=Homo sapiens OX=9606 GN=C5 PE=1 SV=4
900	8.36663e-06	0.000477707	-1.76439	UNIPROT_sp_Q9H4G4;UNIPROT_tr_Q5VZR0;UNIPROT_tr_A0A087WUM5	GAPR1_HUMAN Golgi-associated plant pathogenesis-related protein 1 OS=Homo sapiens OX=9606 GN=GLIPR2 PE=1 SV=3;Q5VZR0_HUMAN Golgi-associated plant pathogenesis-related protein 1 OS=Homo sapiens OX=9606 GN=GLIPR2 PE=1 SV=1;A0A087WUM5_HUMAN Golgi-associated p
809	1.19983e-05	0.000663657	-1.1327	UNIPROT_sp_Q6UY14-2;UNIPROT_tr_A0A669KBE7;UNIPROT_sp_Q6UY14;UNIPROT_sp_Q6UY14-3	ATL4_HUMAN Isoform 2 of ADAMTS-like protein 4 OS=Homo sapiens OX=9606 GN=ADAMTSL4;A0A669KBE7_HUMAN ADAMTS-like protein 4 OS=Homo sapiens OX=9606 GN=ADAMTSL4 PE=1 SV=1;ATL4_HUMAN ADAMTS-like protein 4 OS=Homo sapiens OX=9606 GN=ADAMTSL4 PE=1 SV=2;ATL4_HUMAN
250	1.3484e-05	0.000723231	0.319779	UNIPROT_sp_P04004;UNIPROT_tr_H0YJW9;UNIPROT_tr_F5GX75	VTNC_HUMAN Vitronectin OS=Homo sapiens OX=9606 GN=VTN PE=1 SV=1
1013	1.38983e-05	0.000723531	2.69817	UNIPROT_tr_H7BZJ3	H7BZJ3_HUMAN Protein disulfide-isomerase A3 (Fragment) OS=Homo sapiens OX=9606 GN=PDIA3 PE=1 SV=1
503	1.47047e-05	0.000743636	0.805007	UNIPROT_sp_P22792	CPN2_HUMAN Carboxypeptidase N subunit 2 OS=Homo sapiens OX=9606 GN=CPN2 PE=1 SV=3
173	1.59352e-05	0.00076463	0.744158	UNIPROT_sp_P01019	ANGT_HUMAN Angiotensinogen OS=Homo sapiens OX=9606 GN=AGT PE=1 SV=1
264	1.59838e-05	0.00076463	0.761921	UNIPROT_sp_P04217-2	A1BG_HUMAN Isoform 2 of Alpha-1B-glycoprotein OS=Homo sapiens OX=9606 GN=A1BG
282	1.65312e-05	0.000770006	1.00723	UNIPROT_sp_P05090;UNIPROT_tr_C9JF17	APOD_HUMAN Apolipoprotein D OS=Homo sapiens OX=9606 GN=APOD PE=1 SV=1;C9JF17_HUMAN Apolipoprotein D (Fragment) OS=Homo sapiens OX=9606 GN=APOD PE=1 SV=1
230	2.02628e-05	0.000919618	0.686063	UNIPROT_tr_Q5VY30;UNIPROT_sp_P02753	Q5VY30_HUMAN Retinol-binding protein OS=Homo sapiens OX=9606 GN=RBP4 PE=1 SV=2;RET4_HUMAN Retinol-binding protein 4 OS=Homo sapiens OX=9606 GN=RBP4 PE=1 SV=3
826	2.29002e-05	0.00101333	-1.73593	UNIPROT_sp_Q86UN3;UNIPROT_sp_Q86UN3-2;UNIPROT_tr_G3V1D7	R4RL2_HUMAN Reticulon-4 receptor-like 2 OS=Homo sapiens OX=9606 GN=RTN4RL2 PE=1 SV=1;R4RL2_HUMAN Isoform 2 of Reticulon-4 receptor-like 2 OS=Homo sapiens OX=9606 GN=RTN4RL2;G3V1D7_HUMAN Reticulon 4 receptor-like 2, isoform CRA_a OS=Homo sapiens OX=9606 GN=
604	2.36351e-05	0.00102034	0.41943	UNIPROT_sp_P43251-4;UNIPROT_sp_P43251;UNIPROT_sp_P43251-3;UNIPROT_sp_P43251-2;UNIPROT_tr_A0A5F9ZH80;UNIPROT_tr_A0A5F9ZH15;UNIPROT_tr_C9JSN9;UNIPROT_tr_A0A5F9ZH97;UNIPROT_tr_A0A5F9ZHE9;UNIPROT_tr_A0A5F9ZHR1;UNIPROT_tr_A0A2R8Y5J9;UNIPROT_tr_A0A5F9ZHF5;UNIPROT_tr_A0A5F9ZH57	BTD_HUMAN Isoform 4 of Biotinidase OS=Homo sapiens OX=9606 GN=BTD;BTD_HUMAN Biotinidase OS=Homo sapiens OX=9606 GN=BTD PE=1 SV=2;BTD_HUMAN Isoform 3 of Biotinidase OS=Homo sapiens OX=9606 GN=BTD;BTD_HUMAN Isoform 2 of Biotinidase OS=Homo sapiens OX=9606 GN
567	3.6538e-05	0.001526	3.55196	UNIPROT_sp_P31947-2;UNIPROT_sp_P31947	1433S_HUMAN Isoform 2 of 14-3-3 protein sigma OS=Homo sapiens OX=9606 GN=SFN;1433S_HUMAN 14-3-3 protein sigma OS=Homo sapiens OX=9606 GN=SFN PE=1 SV=1
364	3.70724e-05	0.001526	0.492407	UNIPROT_sp_P08697;UNIPROT_sp_P08697-2;UNIPROT_tr_A0A0G2JPA8;UNIPROT_tr_C9JMH6;UNIPROT_tr_A0A0J9YY65;CON__P28800	A2AP_HUMAN Alpha-2-antiplasmin OS=Homo sapiens OX=9606 GN=SERPINF2 PE=1 SV=3;A2AP_HUMAN Isoform 2 of Alpha-2-antiplasmin OS=Homo sapiens OX=9606 GN=SERPINF2;A0A0G2JPA8_HUMAN Alpha-2-antiplasmin OS=Homo sapiens OX=9606 GN=SERPINF2 PE=1 SV=1;C9JMH6_HUMAN Alp
151	3.87162e-05	0.00155745	-0.46246	UNIPROT_sp_P00451;UNIPROT_sp_P00451-2;UNIPROT_tr_A0A2R8Y707	FA8_HUMAN Coagulation factor VIII OS=Homo sapiens OX=9606 GN=F8 PE=1 SV=1
359	4.0168e-05	0.00157994	-1.51212	UNIPROT_sp_P08575;UNIPROT_tr_A0A075B788;UNIPROT_sp_P08575-6;UNIPROT_sp_P08575-5;UNIPROT_sp_P08575-7;UNIPROT_sp_P08575-8;UNIPROT_sp_P08575-10;UNIPROT_sp_P08575-9;UNIPROT_sp_P08575-4;UNIPROT_tr_M3ZCP1;UNIPROT_tr_E9PKH0;UNIPROT_tr_A0A0G2JNW2;UNIPROT_tr_A0A140TA68;UNIPROT_tr_A0A140TA77;UNIPROT_tr_M9MML4;UNIPROT_tr_A0A2R8YE81;UNIPROT_tr_A0A2R8Y5B1;UNIPROT_tr_M9MMK9;UNIPROT_tr_M9MML3;UNIPROT_tr_M9MMK8	PTPRC_HUMAN Receptor-type tyrosine-protein phosphatase C OS=Homo sapiens OX=9606 GN=PTPRC PE=1 SV=3;A0A075B788_HUMAN Receptor-type tyrosine-protein phosphatase C OS=Homo sapiens OX=9606 GN=PTPRC PE=1 SV=1;PTPRC_HUMAN Isoform 4 of Receptor-type tyrosine-pro
499	4.50813e-05	0.00173465	-0.65184	UNIPROT_tr_A0A087X1J7;UNIPROT_sp_P22352;UNIPROT_tr_H0YBE4;UNIPROT_tr_E5RG32;UNIPROT_tr_H0YC19	A0A087X1J7_HUMAN Glutathione peroxidase OS=Homo sapiens OX=9606 GN=GPX3 PE=1 SV=1;GPX3_HUMAN Glutathione peroxidase 3 OS=Homo sapiens OX=9606 GN=GPX3 PE=1 SV=2
358	4.78576e-05	0.0018023	0.858673	UNIPROT_sp_P08571;UNIPROT_tr_D6RFL4	CD14_HUMAN Monocyte differentiation antigen CD14 OS=Homo sapiens OX=9606 GN=CD14 PE=1 SV=2;D6RFL4_HUMAN Monocyte differentiation antigen CD14 (Fragment) OS=Homo sapiens OX=9606 GN=CD14 PE=1 SV=1
199	5.46534e-05	0.00201534	1.84678	UNIPROT_sp_P01859;UNIPROT_tr_A0A286YEY4	IGHG2_HUMAN Immunoglobulin heavy constant gamma 2 OS=Homo sapiens OX=9606 GN=IGHG2 PE=1 SV=2;A0A286YEY4_HUMAN Immunoglobulin heavy constant gamma 2 (Fragment) OS=Homo sapiens OX=9606 GN=IGHG2 PE=1 SV=1
651	6.06698e-05	0.00216335	1.37548	UNIPROT_sp_P55058;UNIPROT_sp_P55058-3;UNIPROT_sp_P55058-4;UNIPROT_sp_P55058-2	PLTP_HUMAN Phospholipid transfer protein OS=Homo sapiens OX=9606 GN=PLTP PE=1 SV=1;PLTP_HUMAN Isoform 3 of Phospholipid transfer protein OS=Homo sapiens OX=9606 GN=PLTP;PLTP_HUMAN Isoform 4 of Phospholipid transfer protein OS=Homo sapiens OX=9606 GN=PLTP;P
856	6.11116e-05	0.00216335	0.971891	UNIPROT_sp_Q92954-5;UNIPROT_sp_Q92954-2;UNIPROT_sp_Q92954;UNIPROT_sp_Q92954-4;UNIPROT_sp_Q92954-3;UNIPROT_sp_Q92954-6;UNIPROT_tr_J3KP74	PRG4_HUMAN Isoform E of Proteoglycan 4 OS=Homo sapiens OX=9606 GN=PRG4;PRG4_HUMAN Isoform B of Proteoglycan 4 OS=Homo sapiens OX=9606 GN=PRG4;PRG4_HUMAN Proteoglycan 4 OS=Homo sapiens OX=9606 GN=PRG4 PE=1 SV=3;PRG4_HUMAN Isoform D of Proteoglycan 4 OS=Homo
98	6.97243e-05	0.00241984	2.75544	UNIPROT_sp_O00602	FCN1_HUMAN Ficolin-1 OS=Homo sapiens OX=9606 GN=FCN1 PE=1 SV=2
413	7.15672e-05	0.00243604	-0.937745	UNIPROT_sp_P11362-21;UNIPROT_tr_B5A958;UNIPROT_sp_P11362;UNIPROT_sp_P11362-19;UNIPROT_sp_P11362-7;UNIPROT_sp_P11362-2;UNIPROT_tr_A0A3B3ISD1;UNIPROT_sp_P11362-20;UNIPROT_tr_E7EU09;UNIPROT_sp_P11362-3;UNIPROT_sp_P11362-14;UNIPROT_sp_P11362-4;UNIPROT_sp_P11362-8;UNIPROT_sp_P11362-5;UNIPROT_sp_P11362-6;UNIPROT_sp_P11362-9;UNIPROT_sp_P11362-10;UNIPROT_sp_P11362-11;UNIPROT_sp_P11362-12;UNIPROT_sp_P1136…	FGFR1_HUMAN Isoform 21 of Fibroblast growth factor receptor 1 OS=Homo sapiens OX=9606 GN=FGFR1;B5A958_HUMAN Fibroblast growth factor receptor 1 OS=Homo sapiens OX=9606 GN=FGFR1 PE=1 SV=1;FGFR1_HUMAN Fibroblast growth factor receptor 1 OS=Homo sapiens OX=96
878	7.72559e-05	0.00258006	-0.940862	UNIPROT_sp_Q96S96	PEBP4_HUMAN Phosphatidylethanolamine-binding protein 4 OS=Homo sapiens OX=9606 GN=PEBP4 PE=1 SV=3
828	8.23519e-05	0.00266491	1.13053	UNIPROT_tr_H0YGZ7;UNIPROT_tr_F5GZZ9;UNIPROT_sp_Q86VB7-3;UNIPROT_tr_C9JHR8;UNIPROT_sp_Q86VB7-4;UNIPROT_sp_Q86VB7;UNIPROT_sp_Q86VB7-2	H0YGZ7_HUMAN Scavenger receptor cysteine-rich type 1 protein M130 (Fragment) OS=Homo sapiens OX=9606 GN=CD163 PE=1 SV=1;F5GZZ9_HUMAN Scavenger receptor cysteine-rich type 1 protein M130 OS=Homo sapiens OX=9606 GN=CD163 PE=1 SV=1;C163A_HUMAN Isoform 3 of Sc
673	8.28081e-05	0.00266491	-1.24364	UNIPROT_sp_P62328	TYB4_HUMAN Thymosin beta-4 OS=Homo sapiens OX=9606 GN=TMSB4X PE=1 SV=2
728	0.00010606	0.00335225	0.514292	UNIPROT_sp_Q10588-2;UNIPROT_sp_Q10588;UNIPROT_tr_A6NC48;UNIPROT_tr_H0Y984;UNIPROT_tr_H0Y9Q9;UNIPROT_tr_H0Y8G4	BST1_HUMAN Isoform 2 of ADP-ribosyl cyclase/cyclic ADP-ribose hydrolase 2 OS=Homo sapiens OX=9606 GN=BST1;BST1_HUMAN ADP-ribosyl cyclase/cyclic ADP-ribose hydrolase 2 OS=Homo sapiens OX=9606 GN=BST1 PE=1 SV=2;A6NC48_HUMAN ADP-ribosyl cyclase/cyclic ADP-rib
710	0.00011973	0.00371794	1.10851	UNIPROT_sp_Q03164-2;UNIPROT_sp_Q03164;UNIPROT_sp_Q03164-3;UNIPROT_tr_E9PR05;UNIPROT_tr_A0A3B3ITT7;UNIPROT_tr_H0YEU4;UNIPROT_tr_H7C5V8;UNIPROT_tr_H7C5W4;UNIPROT_tr_A0A3B3ITZ1	KMT2A_HUMAN Isoform 2 of Histone-lysine N-methyltransferase 2A OS=Homo sapiens OX=9606 GN=KMT2A;KMT2A_HUMAN Histone-lysine N-methyltransferase 2A OS=Homo sapiens OX=9606 GN=KMT2A PE=1 SV=5;KMT2A_HUMAN Isoform 3 of Histone-lysine N-methyltransferase 2A OS=H
237	0.000132031	0.00402922	-0.521944	UNIPROT_sp_P02776;UNIPROT_sp_P10720	PLF4_HUMAN Platelet factor 4 OS=Homo sapiens OX=9606 GN=PF4 PE=1 SV=2;PF4V_HUMAN Platelet factor 4 variant OS=Homo sapiens OX=9606 GN=PF4V1 PE=1 SV=1
30	0.00013673	0.00410189	4.21486	CON__P78385;UNIPROT_sp_P78385;CON__Q6NT21	;KRT83_HUMAN Keratin, type II cuticular Hb3 OS=Homo sapiens OX=9606 GN=KRT83 PE=1 SV=2;
229	0.000142164	0.00419384	0.502043	UNIPROT_sp_P02751-1;UNIPROT_sp_P02751;UNIPROT_sp_P02751-8;UNIPROT_sp_P02751-3;UNIPROT_sp_P02751-14;UNIPROT_sp_P02751-7;UNIPROT_sp_P02751-11;UNIPROT_sp_P02751-17;UNIPROT_sp_P02751-9;UNIPROT_sp_P02751-5;UNIPROT_sp_P02751-6;UNIPROT_sp_P02751-10;UNIPROT_sp_P02751-4;UNIPROT_sp_P02751-13;UNIPROT_sp_P02751-12;UNIPROT_tr_H0Y7Z1;UNIPROT_tr_H0Y4K8;UNIPROT_sp_P02751-2;UNIPROT_sp_P02751-16	FINC_HUMAN Isoform 1 of Fibronectin OS=Homo sapiens OX=9606 GN=FN1;FINC_HUMAN Fibronectin OS=Homo sapiens OX=9606 GN=FN1 PE=1 SV=5;FINC_HUMAN Isoform 8 of Fibronectin OS=Homo sapiens OX=9606 GN=FN1;FINC_HUMAN Isoform 3 of Fibronectin OS=Homo sapiens OX=960
445	0.000151831	0.00440558	0.735804	UNIPROT_sp_P14543-2;UNIPROT_sp_P14543	NID1_HUMAN Isoform 2 of Nidogen-1 OS=Homo sapiens OX=9606 GN=NID1;NID1_HUMAN Nidogen-1 OS=Homo sapiens OX=9606 GN=NID1 PE=1 SV=3
301	0.000181104	0.00517022	0.406517	UNIPROT_sp_P06276;UNIPROT_tr_F8WF14;UNIPROT_tr_F8WEX7;UNIPROT_tr_H0Y885;UNIPROT_tr_H7C4Y0	CHLE_HUMAN Cholinesterase OS=Homo sapiens OX=9606 GN=BCHE PE=1 SV=1;F8WF14_HUMAN Carboxylic ester hydrolase OS=Homo sapiens OX=9606 GN=BCHE PE=1 SV=1;F8WEX7_HUMAN Carboxylic ester hydrolase OS=Homo sapiens OX=9606 GN=BCHE PE=1 SV=1
822	0.000190582	0.00535444	0.772512	UNIPROT_sp_Q86SQ4-2;UNIPROT_sp_Q86SQ4;UNIPROT_sp_Q86SQ4-4;UNIPROT_sp_Q86SQ4-3	AGRG6_HUMAN Isoform 2 of Adhesion G-protein coupled receptor G6 OS=Homo sapiens OX=9606 GN=ADGRG6;AGRG6_HUMAN Adhesion G-protein coupled receptor G6 OS=Homo sapiens OX=9606 GN=ADGRG6 PE=1 SV=3;AGRG6_HUMAN Isoform 4 of Adhesion G-protein coupled receptor G6
999	0.000272926	0.00754812	0.448112	UNIPROT_tr_B4E1Z4;UNIPROT_tr_E7ETN3;UNIPROT_sp_P00751;UNIPROT_tr_A0A0G2JH38;UNIPROT_sp_P00751-2;UNIPROT_tr_H7C5H1;UNIPROT_tr_C9JRT3;UNIPROT_tr_A0A0G2JHM4;UNIPROT_tr_A0A0G2JJ82;UNIPROT_tr_H7C526;UNIPROT_tr_A0A0G2JI59;UNIPROT_tr_C9JYQ5;UNIPROT_tr_A2ABG0;UNIPROT_tr_F2Z3N2;UNIPROT_tr_Q8N6L6	B4E1Z4_HUMAN C3/C5 convertase OS=Homo sapiens OX=9606 PE=1 SV=1;E7ETN3_HUMAN C3/C5 convertase OS=Homo sapiens OX=9606 PE=1 SV=1;CFAB_HUMAN Complement factor B OS=Homo sapiens OX=9606 GN=CFB PE=1 SV=2
912	0.000329251	0.00896575	2.05142	UNIPROT_sp_Q9NPR2-2;UNIPROT_sp_Q9NPR2;UNIPROT_tr_H0YMZ3;UNIPROT_tr_H0YN49;UNIPROT_tr_H0YMR1;UNIPROT_tr_H0YLN3;UNIPROT_tr_H0YMD6	SEM4B_HUMAN Isoform 2 of Semaphorin-4B OS=Homo sapiens OX=9606 GN=SEMA4B;SEM4B_HUMAN Semaphorin-4B OS=Homo sapiens OX=9606 GN=SEMA4B PE=1 SV=4;H0YMZ3_HUMAN Semaphorin-4B (Fragment) OS=Homo sapiens OX=9606 GN=SEMA4B PE=1 SV=1;H0YN49_HUMAN Semaphorin-4B (Fra
803	0.000399117	0.0106601	-2.28438	UNIPROT_sp_Q6NZI2;UNIPROT_sp_Q6NZI2-3;UNIPROT_sp_Q6NZI2-2	CAVN1_HUMAN Caveolae-associated protein 1 OS=Homo sapiens OX=9606 GN=CAVIN1 PE=1 SV=1;CAVN1_HUMAN Isoform 3 of Caveolae-associated protein 1 OS=Homo sapiens OX=9606 GN=CAVIN1;CAVN1_HUMAN Isoform 2 of Caveolae-associated protein 1 OS=Homo sapiens OX=9606 GN
884	0.000403517	0.0106601	2.61079	UNIPROT_sp_Q99941-2;UNIPROT_sp_Q99941;UNIPROT_tr_A0A0G2JIM1;UNIPROT_tr_H0Y7D7	ATF6B_HUMAN Isoform 1 of Cyclic AMP-dependent transcription factor ATF-6 beta OS=Homo sapiens OX=9606 GN=ATF6B;ATF6B_HUMAN Cyclic AMP-dependent transcription factor ATF-6 beta OS=Homo sapiens OX=9606 GN=ATF6B PE=1 SV=2;A0A0G2JIM1_HUMAN Cyclic AMP-dependent
941	0.00043678	0.0112894	-0.526835	UNIPROT_sp_Q9UGM5-2;UNIPROT_sp_Q9UGM5;UNIPROT_tr_E9PG08;UNIPROT_tr_C9JC68	FETUB_HUMAN Isoform 2 of Fetuin-B OS=Homo sapiens OX=9606 GN=FETUB;FETUB_HUMAN Fetuin-B OS=Homo sapiens OX=9606 GN=FETUB PE=1 SV=2;E9PG08_HUMAN Fetuin-B OS=Homo sapiens OX=9606 GN=FETUB PE=1 SV=1
249	0.000440095	0.0112894	-0.557007	UNIPROT_sp_P04003;UNIPROT_tr_F2Z2V7;UNIPROT_tr_A6PVY5;CON__Q28065	C4BPA_HUMAN C4b-binding protein alpha chain OS=Homo sapiens OX=9606 GN=C4BPA PE=1 SV=2
1014	0.00046034	0.01164	0.810549	UNIPROT_tr_J3KRP0	J3KRP0_HUMAN Beta-Ala-His dipeptidase OS=Homo sapiens OX=9606 GN=CNDP1 PE=1 SV=2
234	0.000469626	0.0117076	1.01291	UNIPROT_tr_A0A087WT59;UNIPROT_sp_P02766	A0A087WT59_HUMAN Transthyretin OS=Homo sapiens OX=9606 GN=TTR PE=1 SV=2;TTHY_HUMAN Transthyretin OS=Homo sapiens OX=9606 GN=TTR PE=1 SV=1
464	0.000479721	0.0117931	-0.729559	UNIPROT_sp_P16035;UNIPROT_tr_B4DFW2	TIMP2_HUMAN Metalloproteinase inhibitor 2 OS=Homo sapiens OX=9606 GN=TIMP2 PE=1 SV=2
487	0.000499621	0.0121141	0.382442	UNIPROT_sp_P19827;UNIPROT_sp_P19827-2;UNIPROT_sp_P19827-3;UNIPROT_tr_H7C0N0;UNIPROT_tr_F8WAS2;CON__Q0VCM5;UNIPROT_tr_B5MCP1;UNIPROT_tr_H7C5I0	ITIH1_HUMAN Inter-alpha-trypsin inhibitor heavy chain H1 OS=Homo sapiens OX=9606 GN=ITIH1 PE=1 SV=3;ITIH1_HUMAN Isoform 2 of Inter-alpha-trypsin inhibitor heavy chain H1 OS=Homo sapiens OX=9606 GN=ITIH1;ITIH1_HUMAN Isoform 3 of Inter-alpha-trypsin inhibito
737	0.000511758	0.0122407	1.89086	UNIPROT_sp_Q13103	SPP24_HUMAN Secreted phosphoprotein 24 OS=Homo sapiens OX=9606 GN=SPP2 PE=1 SV=1
96	0.000528387	0.0124699	0.9575	UNIPROT_tr_A0A087X0M8;UNIPROT_sp_O00533;UNIPROT_sp_O00533-2;UNIPROT_tr_C9J905;UNIPROT_tr_H7C0J0;UNIPROT_tr_C9JH37;UNIPROT_tr_C9JW79	A0A087X0M8_HUMAN Neural cell adhesion molecule L1-like protein OS=Homo sapiens OX=9606 GN=CHL1 PE=1 SV=1;NCHL1_HUMAN Neural cell adhesion molecule L1-like protein OS=Homo sapiens OX=9606 GN=CHL1 PE=1 SV=4;NCHL1_HUMAN Isoform 2 of Neural cell adhesion molec
546	0.000559614	0.0128983	1.95265	UNIPROT_sp_P29401;UNIPROT_sp_P29401-2;UNIPROT_tr_A0A0B4J1R6;UNIPROT_tr_E9PFF2;UNIPROT_tr_F8W888	TKT_HUMAN Transketolase OS=Homo sapiens OX=9606 GN=TKT PE=1 SV=3;TKT_HUMAN Isoform 2 of Transketolase OS=Homo sapiens OX=9606 GN=TKT;A0A0B4J1R6_HUMAN Transketolase OS=Homo sapiens OX=9606 GN=TKT PE=1 SV=1
136	0.000561114	0.0128983	1.08368	UNIPROT_sp_O95445	APOM_HUMAN Apolipoprotein M OS=Homo sapiens OX=9606 GN=APOM PE=1 SV=2
903	0.000612658	0.0139026	-1.19024	UNIPROT_tr_A0A0G2JP44;UNIPROT_sp_Q9HBB8-2;UNIPROT_sp_Q9HBB8-4;UNIPROT_tr_A0A0G2JMW3;UNIPROT_sp_Q9HBB8	A0A0G2JP44_HUMAN Cadherin-related family member 5 OS=Homo sapiens OX=9606 GN=CDHR5 PE=1 SV=1;CDHR5_HUMAN Isoform 2 of Cadherin-related family member 5 OS=Homo sapiens OX=9606 GN=CDHR5;CDHR5_HUMAN Isoform 3 of Cadherin-related family member 5 OS=Homo sapien
268	0.000624538	0.0139928	1.86187	UNIPROT_sp_P04275;UNIPROT_sp_P04275-2	VWF_HUMAN von Willebrand factor OS=Homo sapiens OX=9606 GN=VWF PE=1 SV=4
848	0.000637747	0.0140769	-0.674207	UNIPROT_tr_A0A0A0MTS7;UNIPROT_sp_Q8WZ42-4;UNIPROT_sp_Q8WZ42-12;UNIPROT_sp_Q8WZ42-13;UNIPROT_sp_Q8WZ42-8;UNIPROT_sp_Q8WZ42;UNIPROT_sp_Q8WZ42-2;UNIPROT_sp_Q8WZ42-7;UNIPROT_sp_Q8WZ42-11;UNIPROT_sp_Q8WZ42-5;UNIPROT_sp_Q8WZ42-9;UNIPROT_tr_A0A0A0MRA3;UNIPROT_sp_Q8WZ42-10;UNIPROT_sp_Q8WZ42-3;UNIPROT_sp_Q8WZ42-6;UNIPROT_tr_A0A1B0GXE3;UNIPROT_tr_H0Y4J7	A0A0A0MTS7_HUMAN Titin OS=Homo sapiens OX=9606 GN=TTN PE=1 SV=1;TITIN_HUMAN Isoform 4 of Titin OS=Homo sapiens OX=9606 GN=TTN;TITIN_HUMAN Isoform 12 of Titin OS=Homo sapiens OX=9606 GN=TTN;TITIN_HUMAN Isoform 13 of Titin OS=Homo sapiens OX=9606 GN=TTN;TITI
995	0.000644198	0.0140769	-1.29409	UNIPROT_tr_A0A2R8Y4Z1	A0A2R8Y4Z1_HUMAN Protein HEG homolog 1 (Fragment) OS=Homo sapiens OX=9606 GN=HEG1 PE=1 SV=1
733	0.000655513	0.0141495	-1.01349	UNIPROT_tr_B4DLR2;UNIPROT_tr_A0A0D9SEN1;UNIPROT_sp_Q12884;UNIPROT_tr_C9J131	B4DLR2_HUMAN Prolyl endopeptidase FAP OS=Homo sapiens OX=9606 GN=FAP PE=1 SV=1;A0A0D9SEN1_HUMAN Prolyl endopeptidase FAP OS=Homo sapiens OX=9606 GN=FAP PE=1 SV=1;SEPR_HUMAN Prolyl endopeptidase FAP OS=Homo sapiens OX=9606 GN=FAP PE=1 SV=5
508	0.000739036	0.0157602	-0.493279	UNIPROT_sp_P23142;CON__ENSEMBL:ENSBTAP00000016046;UNIPROT_tr_A0A0U1RRA4	FBLN1_HUMAN Fibulin-1 OS=Homo sapiens OX=9606 GN=FBLN1 PE=1 SV=4;
236	0.000762588	0.0160688	-0.453748	UNIPROT_sp_P02775	CXCL7_HUMAN Platelet basic protein OS=Homo sapiens OX=9606 GN=PPBP PE=1 SV=3
819	0.00082214	0.0171199	-0.339981	UNIPROT_sp_Q7Z7G0-2;UNIPROT_sp_Q7Z7G0-3;UNIPROT_sp_Q7Z7G0-4;UNIPROT_sp_Q7Z7G0;UNIPROT_tr_H0Y897;UNIPROT_tr_H7C556;UNIPROT_tr_D3YTG3	TARSH_HUMAN Isoform 2 of Target of Nesh-SH3 OS=Homo sapiens OX=9606 GN=ABI3BP;TARSH_HUMAN Isoform 3 of Target of Nesh-SH3 OS=Homo sapiens OX=9606 GN=ABI3BP;TARSH_HUMAN Isoform 4 of Target of Nesh-SH3 OS=Homo sapiens OX=9606 GN=ABI3BP;TARSH_HUMAN Target of
535	0.000860278	0.0177057	0.614181	UNIPROT_tr_A0A7I2V2R5;UNIPROT_tr_A0A7I2V2X8;UNIPROT_sp_P27487;UNIPROT_tr_A0A7I2V2I2;UNIPROT_tr_A0A7I2V5R8;UNIPROT_tr_F8WE17;UNIPROT_tr_A0A7I2V3F5;UNIPROT_tr_F8WBB6	A0A7I2V2R5_HUMAN Dipeptidyl peptidase 4 OS=Homo sapiens OX=9606 GN=DPP4 PE=4 SV=1;A0A7I2V2X8_HUMAN Dipeptidyl peptidase 4 OS=Homo sapiens OX=9606 GN=DPP4 PE=4 SV=1;DPP4_HUMAN Dipeptidyl peptidase 4 OS=Homo sapiens OX=9606 GN=DPP4 PE=1 SV=2;A0A7I2V2I2_HUMAN
153	0.00101465	0.0206429	1.15926	UNIPROT_sp_P00488;UNIPROT_tr_Q9NQP5;UNIPROT_tr_A6PVK5;UNIPROT_tr_H0Y796	F13A_HUMAN Coagulation factor XIII A chain OS=Homo sapiens OX=9606 GN=F13A1 PE=1 SV=4
478	0.00102833	0.0206834	0.910675	UNIPROT_sp_P18428	LBP_HUMAN Lipopolysaccharide-binding protein OS=Homo sapiens OX=9606 GN=LBP PE=1 SV=3
345	0.00104981	0.0208782	-0.615	UNIPROT_sp_P07996;UNIPROT_sp_P07996-2;UNIPROT_tr_A8MZG1;UNIPROT_tr_A0A7I2YQ86;UNIPROT_tr_A0A7I2V585;UNIPROT_tr_A0A7I2YQT6;UNIPROT_sp_P35442;UNIPROT_tr_A0A3B3ITK0	TSP1_HUMAN Thrombospondin-1 OS=Homo sapiens OX=9606 GN=THBS1 PE=1 SV=2;TSP1_HUMAN Isoform 2 of Thrombospondin-1 OS=Homo sapiens OX=9606 GN=THBS1
583	0.00110063	0.0216456	-5.15808	UNIPROT_sp_P36952;UNIPROT_tr_C9JLM5;UNIPROT_sp_P36952-2	SPB5_HUMAN Serpin B5 OS=Homo sapiens OX=9606 GN=SERPINB5 PE=1 SV=2;C9JLM5_HUMAN Serpin B5 (Fragment) OS=Homo sapiens OX=9606 GN=SERPINB5 PE=1 SV=1;SPB5_HUMAN Isoform 2 of Serpin B5 OS=Homo sapiens OX=9606 GN=SERPINB5
227	0.00120557	0.0231551	-0.289894	UNIPROT_sp_P02749;UNIPROT_tr_J3QRN2;UNIPROT_tr_J3QLI0;UNIPROT_tr_J3KS17;CON__P17690	APOH_HUMAN Beta-2-glycoprotein 1 OS=Homo sapiens OX=9606 GN=APOH PE=1 SV=3;J3QRN2_HUMAN Beta-2-glycoprotein 1 (Fragment) OS=Homo sapiens OX=9606 GN=APOH PE=1 SV=1
261	0.00120559	0.0231551	1.40608	UNIPROT_sp_P04180;UNIPROT_tr_J3QSE5;UNIPROT_tr_J3QKT0;UNIPROT_tr_I3L1Q6	LCAT_HUMAN Phosphatidylcholine-sterol acyltransferase OS=Homo sapiens OX=9606 GN=LCAT PE=1 SV=1;J3QSE5_HUMAN Phosphatidylcholine-sterol acyltransferase (Fragment) OS=Homo sapiens OX=9606 GN=LCAT PE=1 SV=1;J3QKT0_HUMAN Phosphatidylcholine-sterol acyltransfe
343	0.00123344	0.0231551	0.557567	UNIPROT_tr_G3XAI2;UNIPROT_tr_A0A7I2V5X5;UNIPROT_tr_A0A7I2V4J9;UNIPROT_sp_P07942;UNIPROT_tr_A0A7I2V3J7;UNIPROT_tr_A0A7I2V3I5;UNIPROT_tr_A0A7I2V682;UNIPROT_tr_A0A7I2V2T9;UNIPROT_tr_E7EPA6;UNIPROT_tr_A0A7I2V2R2;UNIPROT_tr_A0A7I2V407;UNIPROT_tr_A0A7I2V2J0;UNIPROT_tr_A0A7I2V5R0;UNIPROT_tr_C9J296;UNIPROT_tr_A0A7I2V5T9	G3XAI2_HUMAN Laminin subunit beta-1 OS=Homo sapiens OX=9606 GN=LAMB1 PE=1 SV=2;A0A7I2V5X5_HUMAN Laminin subunit beta-1 OS=Homo sapiens OX=9606 GN=LAMB1 PE=4 SV=1;A0A7I2V4J9_HUMAN Laminin subunit beta-1 OS=Homo sapiens OX=9606 GN=LAMB1 PE=4 SV=1;LAMB1_HUMAN
404	0.00124142	0.0231551	0.581773	UNIPROT_sp_P11021	BIP_HUMAN Endoplasmic reticulum chaperone BiP OS=Homo sapiens OX=9606 GN=HSPA5 PE=1 SV=2
957	0.00124279	0.0231551	-0.451789	UNIPROT_sp_Q9UNW1;UNIPROT_sp_Q9UNW1-4;UNIPROT_sp_Q9UNW1-3;UNIPROT_sp_Q9UNW1-2	MINP1_HUMAN Multiple inositol polyphosphate phosphatase 1 OS=Homo sapiens OX=9606 GN=MINPP1 PE=1 SV=1;MINP1_HUMAN Isoform 4 of Multiple inositol polyphosphate phosphatase 1 OS=Homo sapiens OX=9606 GN=MINPP1
677	0.00135571	0.024996	1.99209	UNIPROT_sp_P63104;UNIPROT_tr_B0AZS6;UNIPROT_sp_P63104-2;UNIPROT_tr_E7EX29;UNIPROT_tr_B7Z2E6;UNIPROT_tr_H0YB80;UNIPROT_tr_E7ESK7;UNIPROT_tr_E5RGE1;UNIPROT_tr_E5RIR4;UNIPROT_tr_E9PD24;UNIPROT_tr_E7EVZ2	1433Z_HUMAN 14-3-3 protein zeta/delta OS=Homo sapiens OX=9606 GN=YWHAZ PE=1 SV=1;B0AZS6_HUMAN 14-3-3 protein zeta/delta OS=Homo sapiens OX=9606 GN=YWHAZ PE=1 SV=1;1433Z_HUMAN Isoform 2 of 14-3-3 protein zeta/delta OS=Homo sapiens OX=9606 GN=YWHAZ;E7EX29_HU
440	0.00149996	0.0272741	0.888333	UNIPROT_sp_P13796;UNIPROT_sp_P13796-2;UNIPROT_tr_Q5TBN3;UNIPROT_tr_Q5TBN5	PLSL_HUMAN Plastin-2 OS=Homo sapiens OX=9606 GN=LCP1 PE=1 SV=6
780	0.00152644	0.0272741	0.490752	UNIPROT_sp_Q15643;UNIPROT_sp_Q15643-2;UNIPROT_tr_H0YJI2;UNIPROT_tr_H0YJ97	TRIPB_HUMAN Thyroid receptor-interacting protein 11 OS=Homo sapiens OX=9606 GN=TRIP11 PE=1 SV=3;TRIPB_HUMAN Isoform 2 of Thyroid receptor-interacting protein 11 OS=Homo sapiens OX=9606 GN=TRIP11
483	0.00153211	0.0272741	0.715881	UNIPROT_tr_C9JMH2;UNIPROT_tr_A0A6Q8PF58;UNIPROT_tr_C9J126;UNIPROT_sp_P19022-2;UNIPROT_sp_P19022;UNIPROT_tr_C9J8J8;UNIPROT_tr_A0A6Q8PHJ8	C9JMH2_HUMAN Cadherin-2 (Fragment) OS=Homo sapiens OX=9606 GN=CDH2 PE=1 SV=2;A0A6Q8PF58_HUMAN Cadherin-2 OS=Homo sapiens OX=9606 GN=CDH2 PE=1 SV=1;C9J126_HUMAN Cadherin-2 OS=Homo sapiens OX=9606 GN=CDH2 PE=1 SV=2;CADH2_HUMAN Isoform 2 of Cadherin-2 OS=Homo
456	0.00154091	0.0272741	0.397168	UNIPROT_sp_P15151-3;UNIPROT_sp_P15151-2;UNIPROT_tr_A0A0A0MSA9;UNIPROT_sp_P15151-4;UNIPROT_tr_A0A0C4DG49;UNIPROT_sp_P15151	PVR_HUMAN Isoform Gamma of Poliovirus receptor OS=Homo sapiens OX=9606 GN=PVR;PVR_HUMAN Isoform Beta of Poliovirus receptor OS=Homo sapiens OX=9606 GN=PVR;A0A0A0MSA9_HUMAN Poliovirus receptor OS=Homo sapiens OX=9606 GN=PVR PE=1 SV=1;PVR_HUMAN Isoform Delta
167	0.00156839	0.0274856	1.14719	UNIPROT_sp_P00915;UNIPROT_tr_E5RHP7;UNIPROT_tr_E5RH81;UNIPROT_tr_E5RFE7;UNIPROT_tr_E5RIF9;UNIPROT_tr_E5RG43;UNIPROT_tr_E5RFL2;UNIPROT_tr_E5RGU8;UNIPROT_tr_E5RII2;UNIPROT_tr_E5RG81;UNIPROT_tr_H0YBE2;UNIPROT_tr_E5RJI8;UNIPROT_tr_E5RJF6;UNIPROT_tr_E5RHS7	CAH1_HUMAN Carbonic anhydrase 1 OS=Homo sapiens OX=9606 GN=CA1 PE=1 SV=2;E5RHP7_HUMAN Carbonic anhydrase (Fragment) OS=Homo sapiens OX=9606 GN=CA1 PE=1 SV=1;E5RH81_HUMAN Carbonic anhydrase (Fragment) OS=Homo sapiens OX=9606 GN=CA1 PE=1 SV=8;E5RFE7_HUMAN Ca
154	0.00165802	0.0285822	1.70043	UNIPROT_tr_G3V5M2;UNIPROT_sp_P00491;UNIPROT_tr_G3V393;UNIPROT_tr_G3V2H3	G3V5M2_HUMAN Inosine-guanosine phosphorylase (Fragment) OS=Homo sapiens OX=9606 GN=PNP PE=1 SV=1;PNPH_HUMAN Purine nucleoside phosphorylase OS=Homo sapiens OX=9606 GN=PNP PE=1 SV=2
497	0.00166326	0.0285822	0.905141	UNIPROT_tr_A0A3B3ISX9;UNIPROT_tr_A0A140T9C0;UNIPROT_sp_P22105-4;UNIPROT_sp_P22105;UNIPROT_sp_P22105-1;UNIPROT_tr_A0A140TA41;UNIPROT_tr_A0A140TA52;UNIPROT_tr_A0A140T8Y3;UNIPROT_tr_A0A140T8Z8;UNIPROT_tr_A0A140T9L7;UNIPROT_tr_A0A087X0I0;UNIPROT_sp_P22105-2;UNIPROT_tr_A0A140T956;UNIPROT_sp_Q16473;UNIPROT_tr_A0A087WWA5;UNIPROT_tr_C9J7W4;UNIPROT_tr_A0A140T923	A0A3B3ISX9_HUMAN Tenascin-X OS=Homo sapiens OX=9606 GN=TNXB PE=1 SV=1;A0A140T9C0_HUMAN Tenascin-X OS=Homo sapiens OX=9606 GN=TNXB PE=1 SV=1;TENX_HUMAN Isoform 5 of Tenascin-X OS=Homo sapiens OX=9606 GN=TNXB;TENX_HUMAN Tenascin-X OS=Homo sapiens OX=9606 GN=
92	0.00177145	0.0300178	0.328172	UNIPROT_sp_O00187;UNIPROT_sp_O00187-2	MASP2_HUMAN Mannan-binding lectin serine protease 2 OS=Homo sapiens OX=9606 GN=MASP2 PE=1 SV=4;MASP2_HUMAN Isoform 2 of Mannan-binding lectin serine protease 2 OS=Homo sapiens OX=9606 GN=MASP2
334	0.0017855	0.0300178	2.13126	UNIPROT_tr_A6XMV8;UNIPROT_tr_A0A0J9YYC8;UNIPROT_sp_P07478;UNIPROT_tr_A6XMV9;UNIPROT_sp_Q8NHM4;UNIPROT_tr_H0Y8D1;UNIPROT_sp_P07477;CON__P07477;UNIPROT_tr_E7EQ64	A6XMV8_HUMAN Protease serine 2 preproprotein OS=Homo sapiens OX=9606 GN=PRSS2 PE=1 SV=1;A0A0J9YYC8_HUMAN Trypsin-2 OS=Homo sapiens OX=9606 GN=PRSS2 PE=1 SV=1;TRY2_HUMAN Trypsin-2 OS=Homo sapiens OX=9606 GN=PRSS2 PE=1 SV=1;A6XMV9_HUMAN Protease serine 2 pre
781	0.00179767	0.0300178	0.825528	UNIPROT_sp_Q15848	ADIPO_HUMAN Adiponectin OS=Homo sapiens OX=9606 GN=ADIPOQ PE=1 SV=1
103	0.00189321	0.0313176	1.86585	UNIPROT_sp_O14818-2;UNIPROT_sp_O14818;UNIPROT_tr_H0Y586;UNIPROT_sp_Q8TAA3-2;UNIPROT_tr_A0A087WYS6;UNIPROT_sp_Q8TAA3-5;UNIPROT_sp_Q8TAA3;UNIPROT_sp_O14818-4	PSA7_HUMAN Isoform 2 of Proteasome subunit alpha type-7 OS=Homo sapiens OX=9606 GN=PSMA7;PSA7_HUMAN Proteasome subunit alpha type-7 OS=Homo sapiens OX=9606 GN=PSMA7 PE=1 SV=1;H0Y586_HUMAN Proteasome subunit alpha type-7 (Fragment) OS=Homo sapiens OX=9606 G
825	0.00198627	0.0325527	0.442782	UNIPROT_sp_Q86UD1;UNIPROT_tr_E9PJ29	OAF_HUMAN Out at first protein homolog OS=Homo sapiens OX=9606 GN=OAF PE=2 SV=1
415	0.0020337	0.0330243	1.85913	UNIPROT_sp_P11684;UNIPROT_tr_E9PN95	UTER_HUMAN Uteroglobin OS=Homo sapiens OX=9606 GN=SCGB1A1 PE=1 SV=1;E9PN95_HUMAN Secretoglobin family 1A member 1 OS=Homo sapiens OX=9606 GN=SCGB1A1 PE=1 SV=1
19	0.00206842	0.0332828	2.04512	CON__P08727;UNIPROT_sp_P08727;UNIPROT_tr_C9JM50	;K1C19_HUMAN Keratin, type I cytoskeletal 19 OS=Homo sapiens OX=9606 GN=KRT19 PE=1 SV=4;C9JM50_HUMAN Keratin, type I cytoskeletal 19 (Fragment) OS=Homo sapiens OX=9606 GN=KRT19 PE=1 SV=1
636	0.00210849	0.0336218	2.54324	UNIPROT_sp_P52209-2;UNIPROT_sp_P52209;UNIPROT_tr_K7EMN2;UNIPROT_tr_K7EM49;UNIPROT_tr_K7EPF6;UNIPROT_tr_K7ELN9	6PGD_HUMAN Isoform 2 of 6-phosphogluconate dehydrogenase, decarboxylating OS=Homo sapiens OX=9606 GN=PGD;6PGD_HUMAN 6-phosphogluconate dehydrogenase, decarboxylating OS=Homo sapiens OX=9606 GN=PGD PE=1 SV=3;K7EMN2_HUMAN 6-phosphogluconate dehydrogenase, de
327	0.0021553	0.0340614	0.272421	UNIPROT_tr_F5GY80;UNIPROT_tr_F5H7G1;UNIPROT_sp_P07358	F5GY80_HUMAN Complement component 8 subunit beta OS=Homo sapiens OX=9606 GN=C8B PE=1 SV=1;F5H7G1_HUMAN Complement component 8 subunit beta OS=Homo sapiens OX=9606 GN=C8B PE=1 SV=1;CO8B_HUMAN Complement component C8 beta chain OS=Homo sapiens OX=9606 GN=C8B
507	0.00220392	0.0345216	2.50081	UNIPROT_sp_P23141-3;UNIPROT_sp_P23141;UNIPROT_sp_P23141-2;UNIPROT_tr_H3BQV8;UNIPROT_tr_A0A140TA63;UNIPROT_tr_H3BSU0;UNIPROT_tr_H3BQR4;UNIPROT_sp_Q9UKY3-2;UNIPROT_sp_Q9UKY3	EST1_HUMAN Isoform 3 of Liver carboxylesterase 1 OS=Homo sapiens OX=9606 GN=CES1;EST1_HUMAN Liver carboxylesterase 1 OS=Homo sapiens OX=9606 GN=CES1 PE=1 SV=2;EST1_HUMAN Isoform 2 of Liver carboxylesterase 1 OS=Homo sapiens OX=9606 GN=CES1
522	0.00222582	0.0345588	0.311804	UNIPROT_sp_P25311;UNIPROT_tr_C9JEV0;UNIPROT_tr_H7BZJ8	ZA2G_HUMAN Zinc-alpha-2-glycoprotein OS=Homo sapiens OX=9606 GN=AZGP1 PE=1 SV=2;C9JEV0_HUMAN Zinc-alpha-2-glycoprotein OS=Homo sapiens OX=9606 GN=AZGP1 PE=1 SV=1
852	0.00240828	0.0370559	-3.47328	UNIPROT_tr_K7EKI0;UNIPROT_sp_Q92817;UNIPROT_sp_A8MZ36	K7EKI0_HUMAN Envoplakin OS=Homo sapiens OX=9606 GN=EVPL PE=1 SV=1;EVPL_HUMAN Envoplakin OS=Homo sapiens OX=9606 GN=EVPL PE=1 SV=3
326	0.00244351	0.0370559	0.305999	UNIPROT_sp_P07357	CO8A_HUMAN Complement component C8 alpha chain OS=Homo sapiens OX=9606 GN=C8A PE=1 SV=2
875	0.00244946	0.0370559	0.331453	UNIPROT_sp_Q96PD5;UNIPROT_sp_Q96PD5-2;UNIPROT_tr_M0QYW3	PGRP2_HUMAN N-acetylmuramoyl-L-alanine amidase OS=Homo sapiens OX=9606 GN=PGLYRP2 PE=1 SV=1;PGRP2_HUMAN Isoform 2 of N-acetylmuramoyl-L-alanine amidase OS=Homo sapiens OX=9606 GN=PGLYRP2
477	0.00248505	0.0372757	1.47998	UNIPROT_sp_P18206-2;UNIPROT_sp_P18206;UNIPROT_sp_P18206-3;UNIPROT_tr_A0A096LPE1	VINC_HUMAN Isoform 1 of Vinculin OS=Homo sapiens OX=9606 GN=VCL;VINC_HUMAN Vinculin OS=Homo sapiens OX=9606 GN=VCL PE=1 SV=4
163	0.00253493	0.0376327	0.357868	UNIPROT_sp_P00742	FA10_HUMAN Coagulation factor X OS=Homo sapiens OX=9606 GN=F10 PE=1 SV=2
909	0.00255137	0.0376327	2.74061	UNIPROT_sp_Q9HDC9;UNIPROT_tr_H0Y512;UNIPROT_sp_Q9HDC9-2	APMAP_HUMAN Adipocyte plasma membrane-associated protein OS=Homo sapiens OX=9606 GN=APMAP PE=1 SV=2;H0Y512_HUMAN Adipocyte plasma membrane-associated protein (Fragment) OS=Homo sapiens OX=9606 GN=APMAP PE=1 SV=1;APMAP_HUMAN Isoform 2 of Adipocyte plasma me
573	0.00277571	0.0403686	0.54529	UNIPROT_sp_P33908;UNIPROT_sp_P33908-2	MA1A1_HUMAN Mannosyl-oligosaccharide 1,2-alpha-mannosidase IA OS=Homo sapiens OX=9606 GN=MAN1A1 PE=1 SV=3
587	0.00278601	0.0403686	1.42755	UNIPROT_sp_P37837;UNIPROT_tr_F2Z393	TALDO_HUMAN Transaldolase OS=Homo sapiens OX=9606 GN=TALDO1 PE=1 SV=2;F2Z393_HUMAN Transaldolase OS=Homo sapiens OX=9606 GN=TALDO1 PE=1 SV=1
484	0.00280527	0.0403686	0.561078	UNIPROT_sp_P19320;UNIPROT_sp_P19320-2;UNIPROT_sp_P19320-3;UNIPROT_tr_E9PDD2	VCAM1_HUMAN Vascular cell adhesion protein 1 OS=Homo sapiens OX=9606 GN=VCAM1 PE=1 SV=1;VCAM1_HUMAN Isoform 2 of Vascular cell adhesion protein 1 OS=Homo sapiens OX=9606 GN=VCAM1;VCAM1_HUMAN Isoform 3 of Vascular cell adhesion protein 1 OS=Homo sapiens OX=
451	0.00296137	0.0422712	1.29891	UNIPROT_sp_P14780	MMP9_HUMAN Matrix metalloproteinase-9 OS=Homo sapiens OX=9606 GN=MMP9 PE=1 SV=3
814	0.00304903	0.0431742	-0.353243	UNIPROT_sp_Q76LX8-2;UNIPROT_sp_Q76LX8;UNIPROT_sp_Q76LX8-3;UNIPROT_tr_E7EV88;UNIPROT_tr_A0A0C4DFV8;UNIPROT_tr_F6V803;UNIPROT_tr_A0A0B4J229;UNIPROT_sp_Q76LX8-4	ATS13_HUMAN Isoform 2 of A disintegrin and metalloproteinase with thrombospondin motifs 13 OS=Homo sapiens OX=9606 GN=ADAMTS13;ATS13_HUMAN A disintegrin and metalloproteinase with thrombospondin motifs 13 OS=Homo sapiens OX=9606 GN=ADAMTS13 PE=1 SV=1;ATS13
399	0.00307652	0.0432178	0.507119	UNIPROT_sp_P10643	CO7_HUMAN Complement component C7 OS=Homo sapiens OX=9606 GN=C7 PE=1 SV=2
680	0.00314683	0.0438574	1.043	UNIPROT_sp_P68032;UNIPROT_sp_P68133;UNIPROT_sp_P62736;UNIPROT_sp_P63267;UNIPROT_tr_A6NL76;UNIPROT_sp_P63267-2;UNIPROT_tr_C9JFL5;UNIPROT_tr_F6UVQ4;UNIPROT_tr_F6QUT6;UNIPROT_tr_F8WB63;UNIPROT_tr_B8ZZJ2	ACTC_HUMAN Actin, alpha cardiac muscle 1 OS=Homo sapiens OX=9606 GN=ACTC1 PE=1 SV=1;ACTS_HUMAN Actin, alpha skeletal muscle OS=Homo sapiens OX=9606 GN=ACTA1 PE=1 SV=1;ACTA_HUMAN Actin, aortic smooth muscle OS=Homo sapiens OX=9606 GN=ACTA2 PE=1 SV=1;ACTH_HU
356	0.00329191	0.0455209	0.534277	UNIPROT_sp_P08519;UNIPROT_tr_A0A087WWY0	APOA_HUMAN Apolipoprotein(a) OS=Homo sapiens OX=9606 GN=LPA PE=1 SV=1
1004	0.00336264	0.0461385	-0.437396	UNIPROT_tr_D6RE86	D6RE86_HUMAN Ceruloplasmin (Fragment) OS=Homo sapiens OX=9606 GN=CP PE=1 SV=8
297	0.00349708	0.0476141	0.530537	UNIPROT_sp_P05543;CON__Q9TT36	THBG_HUMAN Thyroxine-binding globulin OS=Homo sapiens OX=9606 GN=SERPINA7 PE=1 SV=2

## Sheet: S vs. C
MaxQuant.search.id	t.test.p.value	t.test.q.value	foldChange.S.vs.C	Protein.IDs	Start.of.Fasta.headers
902	3.51161e-17	6.21554e-14	3.17434	UNIPROT_sp_Q9H8L6	MMRN2_HUMAN Multimerin-2 OS=Homo sapiens OX=9606 GN=MMRN2 PE=1 SV=2
222	5.69914e-15	5.04374e-12	1.19952	UNIPROT_sp_P02743	SAMP_HUMAN Serum amyloid P-component OS=Homo sapiens OX=9606 GN=APCS PE=1 SV=2
230	1.30105e-14	7.67618e-12	0.978256	UNIPROT_tr_Q5VY30;UNIPROT_sp_P02753	Q5VY30_HUMAN Retinol-binding protein OS=Homo sapiens OX=9606 GN=RBP4 PE=1 SV=2;RET4_HUMAN Retinol-binding protein 4 OS=Homo sapiens OX=9606 GN=RBP4 PE=1 SV=3
253	8.66101e-14	3.616e-11	0.902349	UNIPROT_sp_P04070;UNIPROT_tr_E7END6;UNIPROT_sp_P04070-2;UNIPROT_tr_H7BYX9;UNIPROT_tr_E7EU72;UNIPROT_tr_E7EVH6;UNIPROT_tr_E7ENR9	PROC_HUMAN Vitamin K-dependent protein C OS=Homo sapiens OX=9606 GN=PROC PE=1 SV=1;E7END6_HUMAN Vitamin K-dependent protein C OS=Homo sapiens OX=9606 GN=PROC PE=1 SV=1;PROC_HUMAN Isoform 2 of Vitamin K-dependent protein C OS=Homo sapiens OX=9606 GN=PROC;H7
163	1.02147e-13	3.616e-11	0.806498	UNIPROT_sp_P00742	FA10_HUMAN Coagulation factor X OS=Homo sapiens OX=9606 GN=F10 PE=1 SV=2
136	1.81421e-13	5.35192e-11	2.27491	UNIPROT_sp_O95445	APOM_HUMAN Apolipoprotein M OS=Homo sapiens OX=9606 GN=APOM PE=1 SV=2
700	2.3629e-13	5.97477e-11	1.4901	UNIPROT_sp_Q01459	DIAC_HUMAN Di-N-acetylchitobiase OS=Homo sapiens OX=9606 GN=CTBS PE=1 SV=1
356	1.94862e-12	4.31132e-10	1.60063	UNIPROT_sp_P08519;UNIPROT_tr_A0A087WWY0	APOA_HUMAN Apolipoprotein(a) OS=Homo sapiens OX=9606 GN=LPA PE=1 SV=1
250	6.19201e-12	1.21776e-09	0.596747	UNIPROT_sp_P04004;UNIPROT_tr_H0YJW9;UNIPROT_tr_F5GX75	VTNC_HUMAN Vitronectin OS=Homo sapiens OX=9606 GN=VTN PE=1 SV=1
298	7.75356e-12	1.37238e-09	0.994596	UNIPROT_sp_P05546;CON__ENSEMBL:ENSBTAP00000018574	HEP2_HUMAN Heparin cofactor 2 OS=Homo sapiens OX=9606 GN=SERPIND1 PE=1 SV=3
162	1.48545e-11	2.39023e-09	0.970888	UNIPROT_sp_P00740-2;UNIPROT_sp_P00740	FA9_HUMAN Isoform 2 of Coagulation factor IX OS=Homo sapiens OX=9606 GN=F9;FA9_HUMAN Coagulation factor IX OS=Homo sapiens OX=9606 GN=F9 PE=1 SV=2
929	2.40651e-11	3.54961e-09	1.97992	UNIPROT_sp_Q9P206-2;UNIPROT_sp_Q9P206;UNIPROT_sp_Q9P206-3	K1522_HUMAN Isoform 2 of Uncharacterized protein KIAA1522 OS=Homo sapiens OX=9606 GN=KIAA1522;K1522_HUMAN Uncharacterized protein KIAA1522 OS=Homo sapiens OX=9606 GN=KIAA1522 PE=1 SV=2;K1522_HUMAN Isoform 3 of Uncharacterized protein KIAA1522 OS=Homo sapie
1001	1.4777e-10	2.01195e-08	2.10117	UNIPROT_tr_C9IZP8	C9IZP8_HUMAN Complement C1s subcomponent (Fragment) OS=Homo sapiens OX=9606 GN=C1S PE=1 SV=1
617	1.11654e-09	1.41162e-07	1.16368	UNIPROT_sp_P48740;UNIPROT_tr_C9JMA2	MASP1_HUMAN Mannan-binding lectin serine protease 1 OS=Homo sapiens OX=9606 GN=MASP1 PE=1 SV=3
288	2.07616e-09	2.44987e-07	0.605838	UNIPROT_sp_P05155-2;UNIPROT_sp_P05155;UNIPROT_sp_P05155-3;UNIPROT_tr_A0A7I2V2D2;UNIPROT_tr_H9KV48;UNIPROT_tr_E9PGN7;UNIPROT_tr_A0A087WUD9;UNIPROT_tr_A0A7I2V5R3;UNIPROT_tr_A0A7I2V2X2;UNIPROT_tr_A0A7I2V4I9;CON__P50448	IC1_HUMAN Isoform 2 of Plasma protease C1 inhibitor OS=Homo sapiens OX=9606 GN=SERPING1;IC1_HUMAN Plasma protease C1 inhibitor OS=Homo sapiens OX=9606 GN=SERPING1 PE=1 SV=2;IC1_HUMAN Isoform 3 of Plasma protease C1 inhibitor OS=Homo sapiens OX=9606 GN=SERP
131	2.55915e-09	2.83106e-07	0.655351	UNIPROT_sp_O75882-3;UNIPROT_sp_O75882-2;UNIPROT_sp_O75882	ATRN_HUMAN Isoform 3 of Attractin OS=Homo sapiens OX=9606 GN=ATRN;ATRN_HUMAN Isoform 2 of Attractin OS=Homo sapiens OX=9606 GN=ATRN;ATRN_HUMAN Attractin OS=Homo sapiens OX=9606 GN=ATRN PE=1 SV=2
1014	3.25812e-09	3.39228e-07	1.06733	UNIPROT_tr_J3KRP0	J3KRP0_HUMAN Beta-Ala-His dipeptidase OS=Homo sapiens OX=9606 GN=CNDP1 PE=1 SV=2
506	4.79181e-09	4.71194e-07	8.97764	UNIPROT_sp_P22897;UNIPROT_sp_P22897-2	MRC1_HUMAN Macrophage mannose receptor 1 OS=Homo sapiens OX=9606 GN=MRC1 PE=1 SV=1
327	6.15266e-09	5.73169e-07	0.458085	UNIPROT_tr_F5GY80;UNIPROT_tr_F5H7G1;UNIPROT_sp_P07358	F5GY80_HUMAN Complement component 8 subunit beta OS=Homo sapiens OX=9606 GN=C8B PE=1 SV=1;F5H7G1_HUMAN Complement component 8 subunit beta OS=Homo sapiens OX=9606 GN=C8B PE=1 SV=1;CO8B_HUMAN Complement component C8 beta chain OS=Homo sapiens OX=9606 GN=C8B
159	7.07618e-09	6.26242e-07	0.509028	UNIPROT_sp_P00734;UNIPROT_tr_E9PIT3;UNIPROT_tr_C9JV37;CON__P00735	THRB_HUMAN Prothrombin OS=Homo sapiens OX=9606 GN=F2 PE=1 SV=2;E9PIT3_HUMAN Activation peptide fragment 1 OS=Homo sapiens OX=9606 GN=F2 PE=1 SV=1
264	8.58118e-09	7.23271e-07	1.23451	UNIPROT_sp_P04217-2	A1BG_HUMAN Isoform 2 of Alpha-1B-glycoprotein OS=Homo sapiens OX=9606 GN=A1BG
108	1.25675e-08	1.01111e-06	2.10592	UNIPROT_sp_O15394;UNIPROT_tr_H9KV31;UNIPROT_sp_O15394-2	NCAM2_HUMAN Neural cell adhesion molecule 2 OS=Homo sapiens OX=9606 GN=NCAM2 PE=1 SV=2;H9KV31_HUMAN Neural cell adhesion molecule 2 OS=Homo sapiens OX=9606 GN=NCAM2 PE=1 SV=2
760	2.36635e-08	1.82106e-06	0.918279	UNIPROT_sp_Q14520-2;UNIPROT_sp_Q14520	HABP2_HUMAN Isoform 2 of Hyaluronan-binding protein 2 OS=Homo sapiens OX=9606 GN=HABP2;HABP2_HUMAN Hyaluronan-binding protein 2 OS=Homo sapiens OX=9606 GN=HABP2 PE=1 SV=1
924	2.55621e-08	1.88521e-06	0.947406	UNIPROT_sp_Q9NZP8;UNIPROT_tr_H0YFL7;UNIPROT_tr_F5GWF3;UNIPROT_tr_F5H7C8;UNIPROT_tr_F5H6S5;UNIPROT_tr_F5H2Z5	C1RL_HUMAN Complement C1r subcomponent-like protein OS=Homo sapiens OX=9606 GN=C1RL PE=1 SV=2
92	4.91352e-08	3.47877e-06	0.51851	UNIPROT_sp_O00187;UNIPROT_sp_O00187-2	MASP2_HUMAN Mannan-binding lectin serine protease 2 OS=Homo sapiens OX=9606 GN=MASP2 PE=1 SV=4;MASP2_HUMAN Isoform 2 of Mannan-binding lectin serine protease 2 OS=Homo sapiens OX=9606 GN=MASP2
425	7.13094e-08	4.85453e-06	1.62225	UNIPROT_tr_H9KV75;UNIPROT_sp_P12814-2;UNIPROT_sp_P12814;UNIPROT_tr_A0A7I2V4Y4;UNIPROT_sp_P12814-3;UNIPROT_sp_P12814-4;UNIPROT_tr_G3V2W4;UNIPROT_tr_H0YJ11;UNIPROT_tr_G3V2N5;UNIPROT_tr_A0A494C060;UNIPROT_tr_A0A494C1A0;UNIPROT_sp_P35609-2;UNIPROT_sp_P35609;UNIPROT_tr_H0YJW3;UNIPROT_tr_G3V2X9	H9KV75_HUMAN Alpha-actinin-1 OS=Homo sapiens OX=9606 GN=ACTN1 PE=1 SV=1;ACTN1_HUMAN Isoform 2 of Alpha-actinin-1 OS=Homo sapiens OX=9606 GN=ACTN1;ACTN1_HUMAN Alpha-actinin-1 OS=Homo sapiens OX=9606 GN=ACTN1 PE=1 SV=2;A0A7I2V4Y4_HUMAN Alpha-actinin-1 OS=Hom
807	1.12988e-07	7.40698e-06	1.68241	UNIPROT_sp_Q6UX71;UNIPROT_sp_Q6UX71-2	PXDC2_HUMAN Plexin domain-containing protein 2 OS=Homo sapiens OX=9606 GN=PLXDC2 PE=1 SV=1;PXDC2_HUMAN Isoform 2 of Plexin domain-containing protein 2 OS=Homo sapiens OX=9606 GN=PLXDC2
573	2.07725e-07	1.31312e-05	0.457306	UNIPROT_sp_P33908;UNIPROT_sp_P33908-2	MA1A1_HUMAN Mannosyl-oligosaccharide 1,2-alpha-mannosidase IA OS=Homo sapiens OX=9606 GN=MAN1A1 PE=1 SV=3
777	2.56208e-07	1.56375e-05	0.766159	UNIPROT_sp_Q15485;UNIPROT_sp_Q15485-2	FCN2_HUMAN Ficolin-2 OS=Homo sapiens OX=9606 GN=FCN2 PE=1 SV=2;FCN2_HUMAN Isoform 2 of Ficolin-2 OS=Homo sapiens OX=9606 GN=FCN2
825	8.86339e-07	5.02668e-05	0.725894	UNIPROT_sp_Q86UD1;UNIPROT_tr_E9PJ29	OAF_HUMAN Out at first protein homolog OS=Homo sapiens OX=9606 GN=OAF PE=2 SV=1
391	9.0165e-07	5.02668e-05	1.22821	UNIPROT_sp_P0DP25;UNIPROT_sp_P0DP24;UNIPROT_sp_P0DP23;UNIPROT_tr_M0QZ52;UNIPROT_tr_E7EMB3;UNIPROT_tr_F8WBR5;UNIPROT_tr_G3V479;UNIPROT_tr_Q96HY3;UNIPROT_tr_G3V361;UNIPROT_tr_A0A590UJI2	CALM3_HUMAN Calmodulin-3 OS=Homo sapiens OX=9606 GN=CALM3 PE=1 SV=1;CALM2_HUMAN Calmodulin-2 OS=Homo sapiens OX=9606 GN=CALM2 PE=1 SV=1;CALM1_HUMAN Calmodulin-1 OS=Homo sapiens OX=9606 GN=CALM1 PE=1 SV=1;M0QZ52_HUMAN Calmodulin 3 (Phosphorylase kinase, del
478	9.08778e-07	5.02668e-05	0.882725	UNIPROT_sp_P18428	LBP_HUMAN Lipopolysaccharide-binding protein OS=Homo sapiens OX=9606 GN=LBP PE=1 SV=3
290	9.5694e-07	5.13268e-05	0.561017	UNIPROT_sp_P05160;UNIPROT_tr_A0A3B3IS66	F13B_HUMAN Coagulation factor XIII B chain OS=Homo sapiens OX=9606 GN=F13B PE=1 SV=3
604	1.17413e-06	6.06213e-05	0.420605	UNIPROT_sp_P43251-4;UNIPROT_sp_P43251;UNIPROT_sp_P43251-3;UNIPROT_sp_P43251-2;UNIPROT_tr_A0A5F9ZH80;UNIPROT_tr_A0A5F9ZH15;UNIPROT_tr_C9JSN9;UNIPROT_tr_A0A5F9ZH97;UNIPROT_tr_A0A5F9ZHE9;UNIPROT_tr_A0A5F9ZHR1;UNIPROT_tr_A0A2R8Y5J9;UNIPROT_tr_A0A5F9ZHF5;UNIPROT_tr_A0A5F9ZH57	BTD_HUMAN Isoform 4 of Biotinidase OS=Homo sapiens OX=9606 GN=BTD;BTD_HUMAN Biotinidase OS=Homo sapiens OX=9606 GN=BTD PE=1 SV=2;BTD_HUMAN Isoform 3 of Biotinidase OS=Homo sapiens OX=9606 GN=BTD;BTD_HUMAN Isoform 2 of Biotinidase OS=Homo sapiens OX=9606 GN
856	1.19873e-06	6.06213e-05	0.749052	UNIPROT_sp_Q92954-5;UNIPROT_sp_Q92954-2;UNIPROT_sp_Q92954;UNIPROT_sp_Q92954-4;UNIPROT_sp_Q92954-3;UNIPROT_sp_Q92954-6;UNIPROT_tr_J3KP74	PRG4_HUMAN Isoform E of Proteoglycan 4 OS=Homo sapiens OX=9606 GN=PRG4;PRG4_HUMAN Isoform B of Proteoglycan 4 OS=Homo sapiens OX=9606 GN=PRG4;PRG4_HUMAN Proteoglycan 4 OS=Homo sapiens OX=9606 GN=PRG4 PE=1 SV=3;PRG4_HUMAN Isoform D of Proteoglycan 4 OS=Homo
358	1.43011e-06	7.03137e-05	0.564178	UNIPROT_sp_P08571;UNIPROT_tr_D6RFL4	CD14_HUMAN Monocyte differentiation antigen CD14 OS=Homo sapiens OX=9606 GN=CD14 PE=1 SV=2;D6RFL4_HUMAN Monocyte differentiation antigen CD14 (Fragment) OS=Homo sapiens OX=9606 GN=CD14 PE=1 SV=1
289	1.55878e-06	7.45689e-05	0.417929	UNIPROT_tr_G3XAM2;UNIPROT_sp_P05156;UNIPROT_tr_E7ETH0;UNIPROT_tr_A0A2R8Y3M9;UNIPROT_tr_D6R9Z8;UNIPROT_tr_A0A087X0I2	G3XAM2_HUMAN Complement factor I OS=Homo sapiens OX=9606 GN=CFI PE=1 SV=1;CFAI_HUMAN Complement factor I OS=Homo sapiens OX=9606 GN=CFI PE=1 SV=2;E7ETH0_HUMAN Complement factor I OS=Homo sapiens OX=9606 GN=CFI PE=1 SV=1;A0A2R8Y3M9_HUMAN Uncharacterized pro
933	1.69509e-06	7.89556e-05	0.769934	UNIPROT_sp_Q9UBQ6;UNIPROT_tr_C9IYF5;UNIPROT_tr_F5GZK1;UNIPROT_tr_C9JEG3	EXTL2_HUMAN Exostosin-like 2 OS=Homo sapiens OX=9606 GN=EXTL2 PE=1 SV=1;C9IYF5_HUMAN Exostosin-like 2 (Fragment) OS=Homo sapiens OX=9606 GN=EXTL2 PE=1 SV=1;F5GZK1_HUMAN Exostosin-like 2 OS=Homo sapiens OX=9606 GN=EXTL2 PE=1 SV=2;C9JEG3_HUMAN Exostosin-like
213	1.81204e-06	8.22388e-05	0.800563	UNIPROT_sp_P02649;UNIPROT_tr_H0Y7L5;UNIPROT_tr_E9PEV4;UNIPROT_tr_E7ERP7;CON__Q03247	APOE_HUMAN Apolipoprotein E OS=Homo sapiens OX=9606 GN=APOE PE=1 SV=1;H0Y7L5_HUMAN Apolipoprotein E (Fragment) OS=Homo sapiens OX=9606 GN=APOE PE=1 SV=2;E9PEV4_HUMAN Apolipoprotein E (Fragment) OS=Homo sapiens OX=9606 GN=APOE PE=1 SV=1;E7ERP7_HUMAN Apolipo
102	1.89695e-06	8.394e-05	1.01647	UNIPROT_sp_O14791;UNIPROT_sp_O14791-2;UNIPROT_sp_O14791-3;UNIPROT_tr_B1AH96;UNIPROT_tr_B1AH94	APOL1_HUMAN Apolipoprotein L1 OS=Homo sapiens OX=9606 GN=APOL1 PE=1 SV=5;APOL1_HUMAN Isoform 2 of Apolipoprotein L1 OS=Homo sapiens OX=9606 GN=APOL1;APOL1_HUMAN Isoform 3 of Apolipoprotein L1 OS=Homo sapiens OX=9606 GN=APOL1
161	2.09395e-06	9.03975e-05	1.78519	UNIPROT_sp_P00739-2;UNIPROT_sp_P00739;UNIPROT_tr_A0A0A0MRD9	HPTR_HUMAN Isoform 2 of Haptoglobin-related protein OS=Homo sapiens OX=9606 GN=HPR;HPTR_HUMAN Haptoglobin-related protein OS=Homo sapiens OX=9606 GN=HPR PE=2 SV=2;A0A0A0MRD9_HUMAN Haptoglobin-related protein OS=Homo sapiens OX=9606 GN=HPR PE=1 SV=1
306	2.32684e-06	9.80599e-05	1.03029	UNIPROT_sp_P06576;UNIPROT_tr_H0YH81;UNIPROT_tr_F8W0P7;UNIPROT_tr_F8W079;UNIPROT_tr_H0YI37	ATPB_HUMAN ATP synthase subunit beta, mitochondrial OS=Homo sapiens OX=9606 GN=ATP5F1B PE=1 SV=3;H0YH81_HUMAN ATP synthase subunit beta (Fragment) OS=Homo sapiens OX=9606 GN=ATP5F1B PE=1 SV=1
875	2.52159e-06	0.000103796	0.433476	UNIPROT_sp_Q96PD5;UNIPROT_sp_Q96PD5-2;UNIPROT_tr_M0QYW3	PGRP2_HUMAN N-acetylmuramoyl-L-alanine amidase OS=Homo sapiens OX=9606 GN=PGLYRP2 PE=1 SV=1;PGRP2_HUMAN Isoform 2 of N-acetylmuramoyl-L-alanine amidase OS=Homo sapiens OX=9606 GN=PGLYRP2
216	2.64435e-06	0.000106375	1.36615	UNIPROT_sp_P02656;UNIPROT_tr_B0YIW2	APOC3_HUMAN Apolipoprotein C-III OS=Homo sapiens OX=9606 GN=APOC3 PE=1 SV=1;B0YIW2_HUMAN Apolipoprotein C-III OS=Homo sapiens OX=9606 GN=APOC3 PE=1 SV=1
710	2.75505e-06	0.000108365	1.90688	UNIPROT_sp_Q03164-2;UNIPROT_sp_Q03164;UNIPROT_sp_Q03164-3;UNIPROT_tr_E9PR05;UNIPROT_tr_A0A3B3ITT7;UNIPROT_tr_H0YEU4;UNIPROT_tr_H7C5V8;UNIPROT_tr_H7C5W4;UNIPROT_tr_A0A3B3ITZ1	KMT2A_HUMAN Isoform 2 of Histone-lysine N-methyltransferase 2A OS=Homo sapiens OX=9606 GN=KMT2A;KMT2A_HUMAN Histone-lysine N-methyltransferase 2A OS=Homo sapiens OX=9606 GN=KMT2A PE=1 SV=5;KMT2A_HUMAN Isoform 3 of Histone-lysine N-methyltransferase 2A OS=H
215	3.56453e-06	0.000127799	1.36785	UNIPROT_tr_K7ERI9;UNIPROT_sp_P02654;UNIPROT_tr_K7EKP1;UNIPROT_tr_K7EJI9;UNIPROT_tr_K7ELM9;UNIPROT_tr_K7EPF9	K7ERI9_HUMAN Apolipoprotein C-I (Fragment) OS=Homo sapiens OX=9606 GN=APOC1 PE=1 SV=1;APOC1_HUMAN Apolipoprotein C-I OS=Homo sapiens OX=9606 GN=APOC1 PE=1 SV=1;K7EKP1_HUMAN Apolipoprotein C-I (Fragment) OS=Homo sapiens OX=9606 GN=APOC1 PE=1 SV=8;K7EJI9_HUM
780	3.58251e-06	0.000127799	0.673393	UNIPROT_sp_Q15643;UNIPROT_sp_Q15643-2;UNIPROT_tr_H0YJI2;UNIPROT_tr_H0YJ97	TRIPB_HUMAN Thyroid receptor-interacting protein 11 OS=Homo sapiens OX=9606 GN=TRIP11 PE=1 SV=3;TRIPB_HUMAN Isoform 2 of Thyroid receptor-interacting protein 11 OS=Homo sapiens OX=9606 GN=TRIP11
455	3.61465e-06	0.000127799	0.465589	UNIPROT_sp_P15144;UNIPROT_tr_H0YKT6;UNIPROT_tr_H0YMC1;UNIPROT_tr_H0YLZ8	AMPN_HUMAN Aminopeptidase N OS=Homo sapiens OX=9606 GN=ANPEP PE=1 SV=4
942	3.62291e-06	0.000127799	0.97802	UNIPROT_sp_Q9UHG3;UNIPROT_sp_Q9UHG3-2;UNIPROT_tr_F8W8W4;UNIPROT_tr_C9JM55;UNIPROT_tr_C9K055;UNIPROT_tr_C9JGT6	PCYOX_HUMAN Prenylcysteine oxidase 1 OS=Homo sapiens OX=9606 GN=PCYOX1 PE=1 SV=3;PCYOX_HUMAN Isoform 2 of Prenylcysteine oxidase 1 OS=Homo sapiens OX=9606 GN=PCYOX1
381	3.66434e-06	0.000127799	0.319103	UNIPROT_sp_P09871;UNIPROT_tr_F8WCZ6;UNIPROT_tr_A0A087X232;UNIPROT_tr_H0Y5D1;UNIPROT_tr_F5H7T4;UNIPROT_tr_B5MCV4	C1S_HUMAN Complement C1s subcomponent OS=Homo sapiens OX=9606 GN=C1S PE=1 SV=1;F8WCZ6_HUMAN Complement C1s subcomponent OS=Homo sapiens OX=9606 GN=C1S PE=1 SV=1;A0A087X232_HUMAN Complement C1s subcomponent OS=Homo sapiens OX=9606 GN=C1S PE=1 SV=1
887	3.71264e-06	0.000127799	1.12835	UNIPROT_tr_H0Y5G3;UNIPROT_sp_Q99990	H0Y5G3_HUMAN Transcription cofactor vestigial-like protein 1 (Fragment) OS=Homo sapiens OX=9606 GN=VGLL1 PE=1 SV=8;VGLL1_HUMAN Transcription cofactor vestigial-like protein 1 OS=Homo sapiens OX=9606 GN=VGLL1 PE=1 SV=1
301	3.75456e-06	0.000127799	0.525657	UNIPROT_sp_P06276;UNIPROT_tr_F8WF14;UNIPROT_tr_F8WEX7;UNIPROT_tr_H0Y885;UNIPROT_tr_H7C4Y0	CHLE_HUMAN Cholinesterase OS=Homo sapiens OX=9606 GN=BCHE PE=1 SV=1;F8WF14_HUMAN Carboxylic ester hydrolase OS=Homo sapiens OX=9606 GN=BCHE PE=1 SV=1;F8WEX7_HUMAN Carboxylic ester hydrolase OS=Homo sapiens OX=9606 GN=BCHE PE=1 SV=1
499	5.19049e-06	0.000173343	-0.808718	UNIPROT_tr_A0A087X1J7;UNIPROT_sp_P22352;UNIPROT_tr_H0YBE4;UNIPROT_tr_E5RG32;UNIPROT_tr_H0YC19	A0A087X1J7_HUMAN Glutathione peroxidase OS=Homo sapiens OX=9606 GN=GPX3 PE=1 SV=1;GPX3_HUMAN Glutathione peroxidase 3 OS=Homo sapiens OX=9606 GN=GPX3 PE=1 SV=2
142	6.45642e-06	0.000211627	1.64918	UNIPROT_sp_O95980	RECK_HUMAN Reversion-inducing cysteine-rich protein with Kazal motifs OS=Homo sapiens OX=9606 GN=RECK PE=1 SV=1
790	6.91946e-06	0.000222048	1.69348	UNIPROT_sp_Q2PZI1-2	D19L1_HUMAN Isoform 2 of Probable C-mannosyltransferase DPY19L1 OS=Homo sapiens OX=9606 GN=DPY19L1
574	7.02526e-06	0.000222048	1.90861	UNIPROT_sp_P34913-3;UNIPROT_sp_P34913-2;UNIPROT_tr_E5RFU2;UNIPROT_sp_P34913;UNIPROT_tr_H0YAW7	HYES_HUMAN Isoform 3 of Bifunctional epoxide hydrolase 2 OS=Homo sapiens OX=9606 GN=EPHX2;HYES_HUMAN Isoform 2 of Bifunctional epoxide hydrolase 2 OS=Homo sapiens OX=9606 GN=EPHX2;E5RFU2_HUMAN Bifunctional epoxide hydrolase 2 OS=Homo sapiens OX=9606 GN=EPH
398	7.4542e-06	0.000231473	1.36526	UNIPROT_tr_A0A7I2V4K5;UNIPROT_sp_P10619-2;UNIPROT_sp_P10619;UNIPROT_tr_X6R5C5;UNIPROT_tr_X6R8A1;UNIPROT_tr_A0A7I2V4D1;UNIPROT_tr_A0A7I2YQT8;UNIPROT_tr_A0A7I2V3B2;UNIPROT_tr_U3KQ41;UNIPROT_tr_A0A7I2V3M2;UNIPROT_tr_A0A7I2V4Q9;UNIPROT_tr_U3KQU6;UNIPROT_tr_A0A7I2V2E2;UNIPROT_tr_A0A7I2V4R8;UNIPROT_tr_Q5JZH0	A0A7I2V4K5_HUMAN Lysosomal protective protein OS=Homo sapiens OX=9606 GN=CTSA PE=4 SV=1;PPGB_HUMAN Isoform 2 of Lysosomal protective protein OS=Homo sapiens OX=9606 GN=CTSA;PPGB_HUMAN Lysosomal protective protein OS=Homo sapiens OX=9606 GN=CTSA PE=1 SV=2;X
773	1.16368e-05	0.000355124	8.0947	UNIPROT_sp_Q15166;UNIPROT_tr_F8WD41;UNIPROT_tr_C9JZ99	PON3_HUMAN Serum paraoxonase/lactonase 3 OS=Homo sapiens OX=9606 GN=PON3 PE=1 SV=3;F8WD41_HUMAN Serum paraoxonase/lactonase 3 OS=Homo sapiens OX=9606 GN=PON3 PE=1 SV=1
179	1.24383e-05	0.000373149	-0.735525	UNIPROT_sp_P01037	CYTN_HUMAN Cystatin-SN OS=Homo sapiens OX=9606 GN=CST1 PE=1 SV=3
1015	1.26818e-05	0.000374113	1.51724	UNIPROT_tr_K7ER74;UNIPROT_sp_P02655;UNIPROT_tr_V9GYJ8;UNIPROT_tr_Q6P163	K7ER74_HUMAN Apolipoprotein C-II OS=Homo sapiens OX=9606 GN=APOC4-APOC2 PE=1 SV=1;APOC2_HUMAN Apolipoprotein C-II OS=Homo sapiens OX=9606 GN=APOC2 PE=1 SV=1;V9GYJ8_HUMAN Apolipoprotein C-II OS=Homo sapiens OX=9606 GN=APOC2 PE=1 SV=1
129	2.28975e-05	0.000664402	0.46061	UNIPROT_sp_O75636;UNIPROT_sp_O75636-2	FCN3_HUMAN Ficolin-3 OS=Homo sapiens OX=9606 GN=FCN3 PE=1 SV=2;FCN3_HUMAN Isoform 2 of Ficolin-3 OS=Homo sapiens OX=9606 GN=FCN3
97	2.41006e-05	0.000688033	2.03949	UNIPROT_tr_D6REQ6;UNIPROT_tr_D6RHI9;UNIPROT_sp_O00584;UNIPROT_tr_H0YAE9;UNIPROT_tr_A0A087WZM2	D6REQ6_HUMAN Ribonuclease T2 OS=Homo sapiens OX=9606 GN=RNASET2 PE=1 SV=1;D6RHI9_HUMAN Ribonuclease T2 (Fragment) OS=Homo sapiens OX=9606 GN=RNASET2 PE=1 SV=8;RNT2_HUMAN Ribonuclease T2 OS=Homo sapiens OX=9606 GN=RNASET2 PE=1 SV=2;H0YAE9_HUMAN Uncharacteri
174	2.74407e-05	0.000770952	1.31893	UNIPROT_sp_P01023;CON__ENSEMBL:ENSBTAP00000024146;UNIPROT_tr_H0YFH1;UNIPROT_tr_F8W7L3;UNIPROT_tr_F5H1E8	A2MG_HUMAN Alpha-2-macroglobulin OS=Homo sapiens OX=9606 GN=A2M PE=1 SV=3
231	3.1588e-05	0.000873606	0.356806	UNIPROT_sp_P02760;UNIPROT_tr_S4R471;UNIPROT_tr_S4R3Y4	AMBP_HUMAN Protein AMBP OS=Homo sapiens OX=9606 GN=AMBP PE=1 SV=1;S4R471_HUMAN Alpha-1-microglobulin (Fragment) OS=Homo sapiens OX=9606 GN=AMBP PE=1 SV=1;S4R3Y4_HUMAN Protein AMBP OS=Homo sapiens OX=9606 GN=AMBP PE=1 SV=1
282	3.37179e-05	0.000918165	0.582282	UNIPROT_sp_P05090;UNIPROT_tr_C9JF17	APOD_HUMAN Apolipoprotein D OS=Homo sapiens OX=9606 GN=APOD PE=1 SV=1;C9JF17_HUMAN Apolipoprotein D (Fragment) OS=Homo sapiens OX=9606 GN=APOD PE=1 SV=1
532	3.69224e-05	0.000990191	0.443205	UNIPROT_sp_P26927;UNIPROT_tr_G3XAK1;UNIPROT_sp_Q2TV78;UNIPROT_sp_Q2TV78-2;UNIPROT_tr_H7C0F8	HGFL_HUMAN Hepatocyte growth factor-like protein OS=Homo sapiens OX=9606 GN=MST1 PE=1 SV=2;G3XAK1_HUMAN Hepatocyte growth factor-like protein OS=Homo sapiens OX=9606 GN=MST1 PE=1 SV=1;MST1L_HUMAN Putative macrophage stimulating 1-like protein OS=Homo sapie
695	4.36645e-05	0.00115352	0.693876	UNIPROT_sp_P98160;UNIPROT_tr_A0A3B3IT11;UNIPROT_tr_A0A0U1RQT3	PGBM_HUMAN Basement membrane-specific heparan sulfate proteoglycan core protein OS=Homo sapiens OX=9606 GN=HSPG2 PE=1 SV=4
291	4.5566e-05	0.00117131	0.878835	UNIPROT_sp_P05164-2;UNIPROT_sp_P05164;UNIPROT_sp_P05164-3;UNIPROT_tr_J3QSF7	PERM_HUMAN Isoform H14 of Myeloperoxidase OS=Homo sapiens OX=9606 GN=MPO;PERM_HUMAN Myeloperoxidase OS=Homo sapiens OX=9606 GN=MPO PE=1 SV=1;PERM_HUMAN Isoform H7 of Myeloperoxidase OS=Homo sapiens OX=9606 GN=MPO
857	4.56613e-05	0.00117131	2.10005	UNIPROT_sp_Q93063;UNIPROT_sp_Q93063-3;UNIPROT_sp_Q93063-2	EXT2_HUMAN Exostosin-2 OS=Homo sapiens OX=9606 GN=EXT2 PE=1 SV=1;EXT2_HUMAN Isoform 3 of Exostosin-2 OS=Homo sapiens OX=9606 GN=EXT2;EXT2_HUMAN Isoform 2 of Exostosin-2 OS=Homo sapiens OX=9606 GN=EXT2
126	6.59489e-05	0.00166757	1.30797	UNIPROT_sp_O75153;UNIPROT_tr_K7EIG1;UNIPROT_tr_I3L2B0;UNIPROT_tr_A0A494C0R8;UNIPROT_tr_I3L3A3;UNIPROT_tr_I3L350;UNIPROT_tr_I3L318	CLU_HUMAN Clustered mitochondria protein homolog OS=Homo sapiens OX=9606 GN=CLUH PE=1 SV=2;K7EIG1_HUMAN Clustered mitochondria protein homolog (Fragment) OS=Homo sapiens OX=9606 GN=CLUH PE=1 SV=2;I3L2B0_HUMAN Clustered mitochondria protein homolog OS=Homo
89	7.31418e-05	0.00182339	1.68698	UNIPROT_sp_A1L4H1;UNIPROT_tr_M0QZ17;UNIPROT_sp_A1L4H1-2	SRCRL_HUMAN Soluble scavenger receptor cysteine-rich domain-containing protein SSC5D OS=Homo sapiens OX=9606 GN=SSC5D PE=1 SV=3
229	8.00021e-05	0.00196672	0.386384	UNIPROT_sp_P02751-1;UNIPROT_sp_P02751;UNIPROT_sp_P02751-8;UNIPROT_sp_P02751-3;UNIPROT_sp_P02751-14;UNIPROT_sp_P02751-7;UNIPROT_sp_P02751-11;UNIPROT_sp_P02751-17;UNIPROT_sp_P02751-9;UNIPROT_sp_P02751-5;UNIPROT_sp_P02751-6;UNIPROT_sp_P02751-10;UNIPROT_sp_P02751-4;UNIPROT_sp_P02751-13;UNIPROT_sp_P02751-12;UNIPROT_tr_H0Y7Z1;UNIPROT_tr_H0Y4K8;UNIPROT_sp_P02751-2;UNIPROT_sp_P02751-16	FINC_HUMAN Isoform 1 of Fibronectin OS=Homo sapiens OX=9606 GN=FN1;FINC_HUMAN Fibronectin OS=Homo sapiens OX=9606 GN=FN1 PE=1 SV=5;FINC_HUMAN Isoform 8 of Fibronectin OS=Homo sapiens OX=9606 GN=FN1;FINC_HUMAN Isoform 3 of Fibronectin OS=Homo sapiens OX=960
781	8.22593e-05	0.00199451	0.800302	UNIPROT_sp_Q15848	ADIPO_HUMAN Adiponectin OS=Homo sapiens OX=9606 GN=ADIPOQ PE=1 SV=1
268	9.40495e-05	0.00224956	0.561654	UNIPROT_sp_P04275;UNIPROT_sp_P04275-2	VWF_HUMAN von Willebrand factor OS=Homo sapiens OX=9606 GN=VWF PE=1 SV=4
393	0.000110812	0.00261516	0.52147	UNIPROT_sp_P10124	SRGN_HUMAN Serglycin OS=Homo sapiens OX=9606 GN=SRGN PE=1 SV=3
185	0.000113335	0.00263951	19.0854	UNIPROT_sp_P04432;UNIPROT_sp_P01597	KVD39_HUMAN Immunoglobulin kappa variable 1D-39 OS=Homo sapiens OX=9606 GN=IGKV1D-39 PE=3 SV=2;KV139_HUMAN Immunoglobulin kappa variable 1-39 OS=Homo sapiens OX=9606 GN=IGKV1-39 PE=1 SV=2
862	0.00011571	0.00265984	-1.29672	UNIPROT_tr_B5MCU6;UNIPROT_tr_B5MCQ6;UNIPROT_sp_Q96DB2;UNIPROT_sp_Q96DB2-2;UNIPROT_tr_E7ETT9;UNIPROT_tr_B5MCS3;UNIPROT_tr_C9J528;UNIPROT_tr_B5MC52;UNIPROT_tr_C9JBI4;UNIPROT_tr_B5MCV5;UNIPROT_tr_C9JMH0;UNIPROT_tr_B5MD06;UNIPROT_tr_C9JEC8;UNIPROT_tr_Q658J9;UNIPROT_tr_F8WF94	B5MCU6_HUMAN Histone deacetylase 11 OS=Homo sapiens OX=9606 GN=HDAC11 PE=1 SV=1;B5MCQ6_HUMAN Histone deacetylase 11 OS=Homo sapiens OX=9606 GN=HDAC11 PE=1 SV=1;HDA11_HUMAN Histone deacetylase 11 OS=Homo sapiens OX=9606 GN=HDAC11 PE=1 SV=1;HDA11_HUMAN Isofo
786	0.000130274	0.00295621	0.670394	UNIPROT_sp_Q16706	MA2A1_HUMAN Alpha-mannosidase 2 OS=Homo sapiens OX=9606 GN=MAN2A1 PE=1 SV=2
969	0.00013209	0.00295948	1.44151	UNIPROT_sp_Q9Y5F1;UNIPROT_tr_A0A096LP27	PCDBC_HUMAN Protocadherin beta-12 OS=Homo sapiens OX=9606 GN=PCDHB12 PE=1 SV=1
482	0.000138099	0.00301799	0.757504	UNIPROT_sp_P19021-2;UNIPROT_sp_P19021-4;UNIPROT_sp_P19021-3;UNIPROT_sp_P19021-6;UNIPROT_sp_P19021;UNIPROT_sp_P19021-5;UNIPROT_tr_H7BYD9	AMD_HUMAN Isoform 2 of Peptidyl-glycine alpha-amidating monooxygenase OS=Homo sapiens OX=9606 GN=PAM;AMD_HUMAN Isoform 4 of Peptidyl-glycine alpha-amidating monooxygenase OS=Homo sapiens OX=9606 GN=PAM;AMD_HUMAN Isoform 3 of Peptidyl-glycine alpha-amidatin
970	0.000138111	0.00301799	0.589508	UNIPROT_sp_Q9Y5Y7	LYVE1_HUMAN Lymphatic vessel endothelial hyaluronic acid receptor 1 OS=Homo sapiens OX=9606 GN=LYVE1 PE=1 SV=2
536	0.000148231	0.00319962	0.604688	UNIPROT_sp_P27797;UNIPROT_tr_K7EJB9;UNIPROT_tr_K7EL50	CALR_HUMAN Calreticulin OS=Homo sapiens OX=9606 GN=CALR PE=1 SV=1;K7EJB9_HUMAN Calreticulin (Fragment) OS=Homo sapiens OX=9606 GN=CALR PE=1 SV=1
535	0.000155712	0.0033206	0.697779	UNIPROT_tr_A0A7I2V2R5;UNIPROT_tr_A0A7I2V2X8;UNIPROT_sp_P27487;UNIPROT_tr_A0A7I2V2I2;UNIPROT_tr_A0A7I2V5R8;UNIPROT_tr_F8WE17;UNIPROT_tr_A0A7I2V3F5;UNIPROT_tr_F8WBB6	A0A7I2V2R5_HUMAN Dipeptidyl peptidase 4 OS=Homo sapiens OX=9606 GN=DPP4 PE=4 SV=1;A0A7I2V2X8_HUMAN Dipeptidyl peptidase 4 OS=Homo sapiens OX=9606 GN=DPP4 PE=4 SV=1;DPP4_HUMAN Dipeptidyl peptidase 4 OS=Homo sapiens OX=9606 GN=DPP4 PE=1 SV=2;A0A7I2V2I2_HUMAN
614	0.000160182	0.00337526	1.03702	UNIPROT_sp_P48357-5;UNIPROT_sp_P48357-2;UNIPROT_sp_P48357-4;UNIPROT_sp_P48357-3;UNIPROT_sp_P48357	LEPR_HUMAN Isoform E of Leptin receptor OS=Homo sapiens OX=9606 GN=LEPR;LEPR_HUMAN Isoform A of Leptin receptor OS=Homo sapiens OX=9606 GN=LEPR;LEPR_HUMAN Isoform D of Leptin receptor OS=Homo sapiens OX=9606 GN=LEPR;LEPR_HUMAN Isoform C of Leptin receptor
493	0.00016492	0.00343421	2.65109	UNIPROT_sp_P20851-2;UNIPROT_sp_P20851	C4BPB_HUMAN Isoform 2 of C4b-binding protein beta chain OS=Homo sapiens OX=9606 GN=C4BPB;C4BPB_HUMAN C4b-binding protein beta chain OS=Homo sapiens OX=9606 GN=C4BPB PE=1 SV=1
287	0.000176761	0.00363798	0.587395	UNIPROT_sp_P05154;UNIPROT_tr_G3V2M1;UNIPROT_tr_G3V264;UNIPROT_tr_G3V482;UNIPROT_tr_G3V265;UNIPROT_tr_G3V4B4;UNIPROT_tr_G3V3F5	IPSP_HUMAN Plasma serine protease inhibitor OS=Homo sapiens OX=9606 GN=SERPINA5 PE=1 SV=3;G3V2M1_HUMAN Plasma serine protease inhibitor (Fragment) OS=Homo sapiens OX=9606 GN=SERPINA5 PE=1 SV=1
869	0.000197846	0.00399942	0.301084	UNIPROT_sp_Q96IY4;UNIPROT_tr_A0A087WSY5;UNIPROT_sp_Q96IY4-2;UNIPROT_tr_A0A6Q8PHS9;UNIPROT_tr_A0A6Q8PG06;CON__Q2KIG3	CBPB2_HUMAN Carboxypeptidase B2 OS=Homo sapiens OX=9606 GN=CPB2 PE=1 SV=2;A0A087WSY5_HUMAN Carboxypeptidase B2 OS=Homo sapiens OX=9606 GN=CPB2 PE=1 SV=1;CBPB2_HUMAN Isoform 2 of Carboxypeptidase B2 OS=Homo sapiens OX=9606 GN=CPB2
227	0.000198841	0.00399942	0.42436	UNIPROT_sp_P02749;UNIPROT_tr_J3QRN2;UNIPROT_tr_J3QLI0;UNIPROT_tr_J3KS17;CON__P17690	APOH_HUMAN Beta-2-glycoprotein 1 OS=Homo sapiens OX=9606 GN=APOH PE=1 SV=3;J3QRN2_HUMAN Beta-2-glycoprotein 1 (Fragment) OS=Homo sapiens OX=9606 GN=APOH PE=1 SV=1
240	0.00022788	0.004532	0.873754	UNIPROT_sp_P02788-2;UNIPROT_tr_E7EQB2;UNIPROT_tr_E7ER44;UNIPROT_sp_P02788;UNIPROT_tr_C9JCF5	TRFL_HUMAN Isoform DeltaLf of Lactotransferrin OS=Homo sapiens OX=9606 GN=LTF;E7EQB2_HUMAN Lactotransferrin (Fragment) OS=Homo sapiens OX=9606 GN=LTF PE=1 SV=1;E7ER44_HUMAN Lactotransferrin OS=Homo sapiens OX=9606 GN=LTF PE=1 SV=1;TRFL_HUMAN Lactotransferr
296	0.000234977	0.00462121	0.568656	UNIPROT_tr_E9PHK0;UNIPROT_sp_P05452	E9PHK0_HUMAN Tetranectin OS=Homo sapiens OX=9606 GN=CLEC3B PE=1 SV=1;TETN_HUMAN Tetranectin OS=Homo sapiens OX=9606 GN=CLEC3B PE=1 SV=3
365	0.000245525	0.0047756	0.368793	UNIPROT_tr_F5H8B0;UNIPROT_sp_P08709-2;UNIPROT_sp_P08709	F5H8B0_HUMAN Coagulation factor VII OS=Homo sapiens OX=9606 GN=F7 PE=1 SV=2;FA7_HUMAN Isoform B of Coagulation factor VII OS=Homo sapiens OX=9606 GN=F7;FA7_HUMAN Coagulation factor VII OS=Homo sapiens OX=9606 GN=F7 PE=1 SV=1
812	0.000342698	0.00659321	-1.70877	UNIPROT_sp_Q6ZV73-2;UNIPROT_sp_Q6ZV73;UNIPROT_tr_F8VQX5;UNIPROT_tr_F8VY01	FGD6_HUMAN Isoform 2 of FYVE, RhoGEF and PH domain-containing protein 6 OS=Homo sapiens OX=9606 GN=FGD6;FGD6_HUMAN FYVE, RhoGEF and PH domain-containing protein 6 OS=Homo sapiens OX=9606 GN=FGD6 PE=1 SV=2;F8VQX5_HUMAN FYVE, RhoGEF and PH domain-containing
882	0.00035849	0.00682287	0.540429	UNIPROT_sp_Q99784-5;UNIPROT_sp_Q99784-3;UNIPROT_sp_Q99784;UNIPROT_tr_F5H810;UNIPROT_tr_H0YFB9;UNIPROT_tr_F5GZQ2;UNIPROT_tr_F8W870	NOE1_HUMAN Isoform 5 of Noelin OS=Homo sapiens OX=9606 GN=OLFM1;NOE1_HUMAN Isoform 3 of Noelin OS=Homo sapiens OX=9606 GN=OLFM1;NOE1_HUMAN Noelin OS=Homo sapiens OX=9606 GN=OLFM1 PE=1 SV=4;F5H810_HUMAN Noelin (Fragment) OS=Homo sapiens OX=9606 GN=OLFM1 PE=
442	0.000364578	0.00686493	2.2965	UNIPROT_sp_P13929;UNIPROT_tr_E5RGZ4;UNIPROT_sp_P13929-3;UNIPROT_sp_P13929-2;UNIPROT_tr_K7EPM1;UNIPROT_tr_K7EKN2;UNIPROT_tr_E5RI09;UNIPROT_tr_E5RG95;UNIPROT_tr_K7EP84;UNIPROT_tr_E5RJH5	ENOB_HUMAN Beta-enolase OS=Homo sapiens OX=9606 GN=ENO3 PE=1 SV=5;E5RGZ4_HUMAN 2-phospho-D-glycerate hydro-lyase OS=Homo sapiens OX=9606 GN=ENO3 PE=1 SV=1;ENOB_HUMAN Isoform 3 of Beta-enolase OS=Homo sapiens OX=9606 GN=ENO3;ENOB_HUMAN Isoform 2 of Beta-eno
810	0.000407194	0.00758666	0.794427	UNIPROT_sp_Q6YHK3;UNIPROT_sp_Q6YHK3-4;UNIPROT_sp_Q6YHK3-2;UNIPROT_sp_Q6YHK3-3	CD109_HUMAN CD109 antigen OS=Homo sapiens OX=9606 GN=CD109 PE=1 SV=2;CD109_HUMAN Isoform 4 of CD109 antigen OS=Homo sapiens OX=9606 GN=CD109;CD109_HUMAN Isoform 2 of CD109 antigen OS=Homo sapiens OX=9606 GN=CD109;CD109_HUMAN Isoform 3 of CD109 antigen OS=H
335	0.000463546	0.00854663	2.09795	UNIPROT_sp_P07602;UNIPROT_sp_P07602-2;UNIPROT_tr_C9JIZ6;UNIPROT_sp_P07602-3;UNIPROT_tr_A0A0J9YXB8;UNIPROT_tr_Q5BJH1	SAP_HUMAN Prosaposin OS=Homo sapiens OX=9606 GN=PSAP PE=1 SV=2;SAP_HUMAN Isoform Sap-mu-6 of Prosaposin OS=Homo sapiens OX=9606 GN=PSAP;C9JIZ6_HUMAN Prosaposin OS=Homo sapiens OX=9606 GN=PSAP PE=1 SV=2;SAP_HUMAN Isoform Sap-mu-9 of Prosaposin OS=Homo sapie
610	0.000480543	0.00876868	1.12999	UNIPROT_sp_P46940;UNIPROT_tr_A0A0J9YXZ5;UNIPROT_tr_H0YLE8	IQGA1_HUMAN Ras GTPase-activating-like protein IQGAP1 OS=Homo sapiens OX=9606 GN=IQGAP1 PE=1 SV=1;A0A0J9YXZ5_HUMAN Ras GTPase-activating-like protein IQGAP1 OS=Homo sapiens OX=9606 GN=IQGAP1 PE=1 SV=1;H0YLE8_HUMAN Ras GTPase-activating-like protein IQGAP1
324	0.000518664	0.00936771	0.861487	UNIPROT_tr_A0A1B0GV23;UNIPROT_tr_A0A1B0GVD5;UNIPROT_tr_A0A1B0GWE8;UNIPROT_sp_P07339;UNIPROT_tr_C9JH19;UNIPROT_tr_F8W787;UNIPROT_tr_A0A1B0GW44;UNIPROT_tr_A0A1B0GVP3;UNIPROT_tr_A0A1B0GU92;UNIPROT_tr_A0A1B0GU03;UNIPROT_tr_H7C469;UNIPROT_tr_F8WD96;UNIPROT_tr_A0A1B0GVF1	A0A1B0GV23_HUMAN Cathepsin D OS=Homo sapiens OX=9606 GN=CTSD PE=1 SV=1;A0A1B0GVD5_HUMAN Cathepsin D OS=Homo sapiens OX=9606 GN=CTSD PE=1 SV=1;A0A1B0GWE8_HUMAN Cathepsin D OS=Homo sapiens OX=9606 GN=CTSD PE=1 SV=1;CATD_HUMAN Cathepsin D OS=Homo sapiens OX=9
850	0.000556343	0.00994675	1.85775	UNIPROT_sp_Q92484;UNIPROT_sp_Q92484-2	ASM3A_HUMAN Acid sphingomyelinase-like phosphodiesterase 3a OS=Homo sapiens OX=9606 GN=SMPDL3A PE=1 SV=2;ASM3A_HUMAN Isoform 2 of Acid sphingomyelinase-like phosphodiesterase 3a OS=Homo sapiens OX=9606 GN=SMPDL3A
997	0.000562362	0.0099538	1.73164	UNIPROT_tr_A0A590UK19;UNIPROT_tr_A0A2U3TZI4;UNIPROT_tr_A0A590UJ92;UNIPROT_sp_Q5VVM6;UNIPROT_tr_A0A590UJA8;UNIPROT_tr_A0A590UJC1;UNIPROT_tr_A0A590UK35;UNIPROT_tr_A0A590UJC6;UNIPROT_sp_Q5VVM6-2;UNIPROT_tr_A0A590UJ28;UNIPROT_tr_A0A590UJL9;UNIPROT_tr_A0A590UJ83;UNIPROT_tr_A0A590UJI4;UNIPROT_tr_A0A590UK05;UNIPROT_tr_A0A590UJ77;UNIPROT_tr_A0A590UJQ0;UNIPROT_tr_A0A590UJW7;UNIPROT_tr_A0A590UJ69;UNIPROT_t…	A0A590UK19_HUMAN Coiled-coil domain-containing protein 30 OS=Homo sapiens OX=9606 GN=CCDC30 PE=4 SV=1;A0A2U3TZI4_HUMAN Coiled-coil domain-containing protein 30 OS=Homo sapiens OX=9606 GN=CCDC30 PE=4 SV=2;A0A590UJ92_HUMAN Coiled-coil domain-containing prote
336	0.000575005	0.0100768	1.57417	UNIPROT_tr_Q5URX0;UNIPROT_sp_P07686;UNIPROT_tr_H0YA83;UNIPROT_tr_H0Y9B6	Q5URX0_HUMAN Beta-N-acetylhexosaminidase OS=Homo sapiens OX=9606 GN=HEXB PE=1 SV=1;HEXB_HUMAN Beta-hexosaminidase subunit beta OS=Homo sapiens OX=9606 GN=HEXB PE=1 SV=3;H0YA83_HUMAN Beta-N-acetylhexosaminidase (Fragment) OS=Homo sapiens OX=9606 GN=HEXB PE=
503	0.000594645	0.0103188	0.476866	UNIPROT_sp_P22792	CPN2_HUMAN Carboxypeptidase N subunit 2 OS=Homo sapiens OX=9606 GN=CPN2 PE=1 SV=3
763	0.000680548	0.0116948	0.496982	UNIPROT_sp_Q14624-2;UNIPROT_sp_Q14624-3;UNIPROT_sp_Q14624-4;UNIPROT_tr_H7C0L5	ITIH4_HUMAN Isoform 2 of Inter-alpha-trypsin inhibitor heavy chain H4 OS=Homo sapiens OX=9606 GN=ITIH4;ITIH4_HUMAN Isoform 3 of Inter-alpha-trypsin inhibitor heavy chain H4 OS=Homo sapiens OX=9606 GN=ITIH4;ITIH4_HUMAN Isoform 4 of Inter-alpha-trypsin inhib
647	0.000703859	0.0119791	0.623618	UNIPROT_sp_P54802;UNIPROT_tr_K7ENX5	ANAG_HUMAN Alpha-N-acetylglucosaminidase OS=Homo sapiens OX=9606 GN=NAGLU PE=1 SV=2
723	0.000765389	0.0129023	1.04713	UNIPROT_sp_Q08380;UNIPROT_tr_K7EP36;UNIPROT_tr_K7EJY8;UNIPROT_tr_K7ESM3;UNIPROT_tr_K7EKQ5	LG3BP_HUMAN Galectin-3-binding protein OS=Homo sapiens OX=9606 GN=LGALS3BP PE=1 SV=1
577	0.000799929	0.0133573	-1.55855	UNIPROT_sp_P35573-2;UNIPROT_sp_P35573-3;UNIPROT_sp_P35573	GDE_HUMAN Isoform 5 of Glycogen debranching enzyme OS=Homo sapiens OX=9606 GN=AGL;GDE_HUMAN Isoform 6 of Glycogen debranching enzyme OS=Homo sapiens OX=9606 GN=AGL;GDE_HUMAN Glycogen debranching enzyme OS=Homo sapiens OX=9606 GN=AGL PE=1 SV=3
890	0.000849367	0.0140503	1.25063	UNIPROT_sp_Q9BTY2;UNIPROT_sp_Q9BTY2-2	FUCO2_HUMAN Plasma alpha-L-fucosidase OS=Homo sapiens OX=9606 GN=FUCA2 PE=1 SV=2;FUCO2_HUMAN Isoform 2 of Plasma alpha-L-fucosidase OS=Homo sapiens OX=9606 GN=FUCA2
754	0.000863807	0.0141568	0.365656	UNIPROT_sp_Q14126;UNIPROT_tr_J3KSI6	DSG2_HUMAN Desmoglein-2 OS=Homo sapiens OX=9606 GN=DSG2 PE=1 SV=2
713	0.000900198	0.0146179	0.440933	UNIPROT_tr_D6RAR4;UNIPROT_sp_Q04756;CON__ENSEMBL:ENSBTAP00000023055	D6RAR4_HUMAN Hepatocyte growth factor activator OS=Homo sapiens OX=9606 GN=HGFAC PE=1 SV=1;HGFA_HUMAN Hepatocyte growth factor activator OS=Homo sapiens OX=9606 GN=HGFAC PE=1 SV=1
465	0.000950587	0.0152958	0.291252	UNIPROT_sp_P16070;UNIPROT_sp_P16070-13;UNIPROT_sp_P16070-5;UNIPROT_sp_P16070-7;UNIPROT_sp_P16070-3;UNIPROT_sp_P16070-4;UNIPROT_sp_P16070-6;UNIPROT_sp_P16070-17;UNIPROT_sp_P16070-9;UNIPROT_sp_P16070-8;UNIPROT_sp_P16070-16;UNIPROT_sp_P16070-10;UNIPROT_sp_P16070-11;UNIPROT_sp_P16070-14;UNIPROT_sp_P16070-12;UNIPROT_sp_P16070-18;UNIPROT_tr_H0Y5E4;UNIPROT_sp_P16070-15;UNIPROT_tr_H0YCV9;UNIPROT_tr_H0YDW…	CD44_HUMAN CD44 antigen OS=Homo sapiens OX=9606 GN=CD44 PE=1 SV=3;CD44_HUMAN Isoform 13 of CD44 antigen OS=Homo sapiens OX=9606 GN=CD44;CD44_HUMAN Isoform 5 of CD44 antigen OS=Homo sapiens OX=9606 GN=CD44;CD44_HUMAN Isoform 7 of CD44 antigen OS=Homo sapien
402	0.000993475	0.0158419	0.425595	UNIPROT_sp_P10909-4;UNIPROT_sp_P10909-6;UNIPROT_sp_P10909;UNIPROT_sp_P10909-5;UNIPROT_sp_P10909-2;UNIPROT_sp_P10909-3;UNIPROT_tr_H0YC35;UNIPROT_tr_H0YLK8;UNIPROT_tr_E7ERK6;UNIPROT_tr_E7ETB4;UNIPROT_tr_H0YAS8;UNIPROT_tr_E5RJZ5;UNIPROT_tr_E5RG36;UNIPROT_tr_E5RGB0;UNIPROT_tr_E5RH61	CLUS_HUMAN Isoform 4 of Clusterin OS=Homo sapiens OX=9606 GN=CLU;CLUS_HUMAN Isoform 6 of Clusterin OS=Homo sapiens OX=9606 GN=CLU;CLUS_HUMAN Clusterin OS=Homo sapiens OX=9606 GN=CLU PE=1 SV=1;CLUS_HUMAN Isoform 5 of Clusterin OS=Homo sapiens OX=9606 GN=CLU
487	0.00101375	0.0159868	0.273628	UNIPROT_sp_P19827;UNIPROT_sp_P19827-2;UNIPROT_sp_P19827-3;UNIPROT_tr_H7C0N0;UNIPROT_tr_F8WAS2;CON__Q0VCM5;UNIPROT_tr_B5MCP1;UNIPROT_tr_H7C5I0	ITIH1_HUMAN Inter-alpha-trypsin inhibitor heavy chain H1 OS=Homo sapiens OX=9606 GN=ITIH1 PE=1 SV=3;ITIH1_HUMAN Isoform 2 of Inter-alpha-trypsin inhibitor heavy chain H1 OS=Homo sapiens OX=9606 GN=ITIH1;ITIH1_HUMAN Isoform 3 of Inter-alpha-trypsin inhibito
998	0.00102063	0.0159868	0.321705	UNIPROT_tr_F5H2D0;UNIPROT_tr_A0A3B3ISR2;UNIPROT_tr_B4DPQ0;UNIPROT_sp_P00736;UNIPROT_tr_A0A3B3ITU4;UNIPROT_tr_F5H1V0;UNIPROT_tr_F5H6Y3;UNIPROT_tr_F5H3N3;UNIPROT_tr_F5H3A3	F5H2D0_HUMAN Complement subcomponent C1r OS=Homo sapiens OX=9606 GN=C1R PE=1 SV=3;A0A3B3ISR2_HUMAN Complement subcomponent C1r OS=Homo sapiens OX=9606 GN=C1R PE=1 SV=1;B4DPQ0_HUMAN Complement subcomponent C1r OS=Homo sapiens OX=9606 GN=C1R PE=1 SV=1;C1R_HU
201	0.00127401	0.0197807	1.62358	UNIPROT_sp_P01871;UNIPROT_sp_P01871-2	IGHM_HUMAN Immunoglobulin heavy constant mu OS=Homo sapiens OX=9606 GN=IGHM PE=1 SV=4;IGHM_HUMAN Isoform 2 of Immunoglobulin heavy constant mu OS=Homo sapiens OX=9606 GN=IGHM
757	0.00132151	0.0203397	-3.6954	UNIPROT_sp_Q14314	FGL2_HUMAN Fibroleukin OS=Homo sapiens OX=9606 GN=FGL2 PE=1 SV=1
975	0.00135763	0.0207156	1.16357	UNIPROT_sp_Q9Y6U3-2	ADSV_HUMAN Isoform 2 of Adseverin OS=Homo sapiens OX=9606 GN=SCIN
886	0.00143347	0.0216858	-2.63339	UNIPROT_sp_Q99983	OMD_HUMAN Osteomodulin OS=Homo sapiens OX=9606 GN=OMD PE=1 SV=1
591	0.00149529	0.0224294	0.751254	UNIPROT_tr_A0A494BZU0;UNIPROT_sp_P40189-3;UNIPROT_sp_P40189;UNIPROT_sp_P40189-2;UNIPROT_tr_D6RH03;UNIPROT_tr_Q5FC05	A0A494BZU0_HUMAN Interleukin-6 receptor subunit beta OS=Homo sapiens OX=9606 GN=IL6ST PE=1 SV=1;IL6RB_HUMAN Isoform 3 of Interleukin-6 receptor subunit beta OS=Homo sapiens OX=9606 GN=IL6ST;IL6RB_HUMAN Interleukin-6 receptor subunit beta OS=Homo sapiens OX
839	0.00151932	0.0225983	0.747631	UNIPROT_sp_Q8NF91-7;UNIPROT_tr_E7ENN3;UNIPROT_tr_A0A0C4DG40;UNIPROT_sp_Q8NF91-4;UNIPROT_sp_Q8NF91;UNIPROT_sp_Q8NF91-12;UNIPROT_tr_A0A0C4DH48;UNIPROT_tr_A0A5F9ZI52;UNIPROT_sp_Q8NF91-6;UNIPROT_sp_Q8NF91-10	SYNE1_HUMAN Isoform 7 of Nesprin-1 OS=Homo sapiens OX=9606 GN=SYNE1;E7ENN3_HUMAN Nesprin-1 OS=Homo sapiens OX=9606 GN=SYNE1 PE=1 SV=2;A0A0C4DG40_HUMAN Nesprin-1 OS=Homo sapiens OX=9606 GN=SYNE1 PE=1 SV=1;SYNE1_HUMAN Isoform 4 of Nesprin-1 OS=Homo sapiens O
548	0.00156351	0.0230617	0.348073	UNIPROT_sp_P29622	KAIN_HUMAN Kallistatin OS=Homo sapiens OX=9606 GN=SERPINA4 PE=1 SV=3
429	0.00160523	0.0234815	0.40101	UNIPROT_sp_P12955;UNIPROT_sp_P12955-2;UNIPROT_tr_A0A494C165;UNIPROT_tr_K7ES25;UNIPROT_sp_P12955-3;UNIPROT_tr_A0A494C194;UNIPROT_tr_V9GYL0	PEPD_HUMAN Xaa-Pro dipeptidase OS=Homo sapiens OX=9606 GN=PEPD PE=1 SV=3;PEPD_HUMAN Isoform 2 of Xaa-Pro dipeptidase OS=Homo sapiens OX=9606 GN=PEPD;A0A494C165_HUMAN Xaa-Pro dipeptidase (Fragment) OS=Homo sapiens OX=9606 GN=PEPD PE=1 SV=1;K7ES25_HUMAN Xaa-
212	0.00172791	0.0250688	1.96972	UNIPROT_sp_P02647;UNIPROT_tr_F8W696;CON__P15497	APOA1_HUMAN Apolipoprotein A-I OS=Homo sapiens OX=9606 GN=APOA1 PE=1 SV=1;F8W696_HUMAN Apolipoprotein A-I OS=Homo sapiens OX=9606 GN=APOA1 PE=1 SV=1
638	0.00198573	0.028519	3.10872	UNIPROT_sp_P52566;UNIPROT_tr_F5H2R5;UNIPROT_tr_F5H6Q0;UNIPROT_tr_F5H3P3;UNIPROT_tr_H0YGX7	GDIR2_HUMAN Rho GDP-dissociation inhibitor 2 OS=Homo sapiens OX=9606 GN=ARHGDIB PE=1 SV=3;F5H2R5_HUMAN Rho GDP-dissociation inhibitor 2 (Fragment) OS=Homo sapiens OX=9606 GN=ARHGDIB PE=1 SV=1;F5H6Q0_HUMAN Rho GDP-dissociation inhibitor 2 (Fragment) OS=Homo
979	0.00199794	0.028519	1.09814	UNIPROT_tr_A0A096LPE2;UNIPROT_sp_P35542	A0A096LPE2_HUMAN SAA2-SAA4 readthrough OS=Homo sapiens OX=9606 GN=SAA2-SAA4 PE=3 SV=1;SAA4_HUMAN Serum amyloid A-4 protein OS=Homo sapiens OX=9606 GN=SAA4 PE=1 SV=2
583	0.00209879	0.0297188	-4.17119	UNIPROT_sp_P36952;UNIPROT_tr_C9JLM5;UNIPROT_sp_P36952-2	SPB5_HUMAN Serpin B5 OS=Homo sapiens OX=9606 GN=SERPINB5 PE=1 SV=2;C9JLM5_HUMAN Serpin B5 (Fragment) OS=Homo sapiens OX=9606 GN=SERPINB5 PE=1 SV=1;SPB5_HUMAN Isoform 2 of Serpin B5 OS=Homo sapiens OX=9606 GN=SERPINB5
148	0.0021385	0.0300408	1.18749	UNIPROT_sp_P00390-5;UNIPROT_sp_P00390-4;UNIPROT_sp_P00390-2;UNIPROT_sp_P00390-3;UNIPROT_sp_P00390	GSHR_HUMAN Isoform 4 of Glutathione reductase, mitochondrial OS=Homo sapiens OX=9606 GN=GSR;GSHR_HUMAN Isoform 3 of Glutathione reductase, mitochondrial OS=Homo sapiens OX=9606 GN=GSR;GSHR_HUMAN Isoform Cytoplasmic of Glutathione reductase, mitochondrial O
302	0.00217714	0.0303428	2.48868	UNIPROT_sp_P06312	KV401_HUMAN Immunoglobulin kappa variable 4-1 OS=Homo sapiens OX=9606 GN=IGKV4-1 PE=1 SV=1
411	0.00220824	0.0305358	-15.3152	UNIPROT_sp_P11277-3;UNIPROT_sp_P11277;UNIPROT_sp_P11277-2;UNIPROT_tr_H0YJE6	SPTB1_HUMAN Isoform 3 of Spectrin beta chain, erythrocytic OS=Homo sapiens OX=9606 GN=SPTB;SPTB1_HUMAN Spectrin beta chain, erythrocytic OS=Homo sapiens OX=9606 GN=SPTB PE=1 SV=5;SPTB1_HUMAN Isoform 2 of Spectrin beta chain, erythrocytic OS=Homo sapiens OX
364	0.0022335	0.0306457	0.437876	UNIPROT_sp_P08697;UNIPROT_sp_P08697-2;UNIPROT_tr_A0A0G2JPA8;UNIPROT_tr_C9JMH6;UNIPROT_tr_A0A0J9YY65;CON__P28800	A2AP_HUMAN Alpha-2-antiplasmin OS=Homo sapiens OX=9606 GN=SERPINF2 PE=1 SV=3;A2AP_HUMAN Isoform 2 of Alpha-2-antiplasmin OS=Homo sapiens OX=9606 GN=SERPINF2;A0A0G2JPA8_HUMAN Alpha-2-antiplasmin OS=Homo sapiens OX=9606 GN=SERPINF2 PE=1 SV=1;C9JMH6_HUMAN Alp
182	0.00230564	0.0312194	-0.586788	UNIPROT_sp_P01042-2;UNIPROT_sp_P01042-3	KNG1_HUMAN Isoform LMW of Kininogen-1 OS=Homo sapiens OX=9606 GN=KNG1;KNG1_HUMAN Isoform 3 of Kininogen-1 OS=Homo sapiens OX=9606 GN=KNG1
347	0.00231059	0.0312194	0.484662	UNIPROT_sp_P08195-2;UNIPROT_sp_P08195-3;UNIPROT_tr_F5GZS6;UNIPROT_sp_P08195;UNIPROT_tr_J3KPF3;UNIPROT_sp_P08195-4;UNIPROT_tr_F5GZI0;UNIPROT_tr_H0YFS2;UNIPROT_tr_H0YFX4;UNIPROT_tr_F5H867;UNIPROT_tr_F5H0E2	4F2_HUMAN Isoform 2 of 4F2 cell-surface antigen heavy chain OS=Homo sapiens OX=9606 GN=SLC3A2;4F2_HUMAN Isoform 3 of 4F2 cell-surface antigen heavy chain OS=Homo sapiens OX=9606 GN=SLC3A2;F5GZS6_HUMAN 4F2 cell-surface antigen heavy chain OS=Homo sapiens OX
852	0.00236169	0.0315987	3.67271	UNIPROT_tr_K7EKI0;UNIPROT_sp_Q92817;UNIPROT_sp_A8MZ36	K7EKI0_HUMAN Envoplakin OS=Homo sapiens OX=9606 GN=EVPL PE=1 SV=1;EVPL_HUMAN Envoplakin OS=Homo sapiens OX=9606 GN=EVPL PE=1 SV=3
622	0.00237437	0.0315987	1.06893	UNIPROT_tr_A0A0U1RQF0;UNIPROT_sp_P49327	A0A0U1RQF0_HUMAN 3-hydroxyacyl-[acyl-carrier-protein] dehydratase OS=Homo sapiens OX=9606 GN=FASN PE=1 SV=1;FAS_HUMAN Fatty acid synthase OS=Homo sapiens OX=9606 GN=FASN PE=1 SV=3
346	0.00239238	0.0316008	0.317218	UNIPROT_sp_P08185;UNIPROT_tr_G3V350;UNIPROT_tr_G3V4V7	CBG_HUMAN Corticosteroid-binding globulin OS=Homo sapiens OX=9606 GN=SERPINA6 PE=1 SV=1;G3V350_HUMAN Corticosteroid-binding globulin OS=Homo sapiens OX=9606 GN=SERPINA6 PE=1 SV=1
138	0.00250041	0.0327831	0.592859	UNIPROT_sp_O95479;UNIPROT_sp_O95479-2	G6PE_HUMAN GDH/6PGL endoplasmic bifunctional protein OS=Homo sapiens OX=9606 GN=H6PD PE=1 SV=2;G6PE_HUMAN Isoform 2 of GDH/6PGL endoplasmic bifunctional protein OS=Homo sapiens OX=9606 GN=H6PD
952	0.0025378	0.0330288	0.464065	UNIPROT_sp_Q9UK55;UNIPROT_tr_G3V2W1;CON__ENSEMBL:ENSBTAP00000013050	ZPI_HUMAN Protein Z-dependent protease inhibitor OS=Homo sapiens OX=9606 GN=SERPINA10 PE=1 SV=1;G3V2W1_HUMAN Protein Z-dependent protease inhibitor OS=Homo sapiens OX=9606 GN=SERPINA10 PE=1 SV=1
70	0.00274919	0.0355187	2.60324	UNIPROT_sp_A0A075B6K4;UNIPROT_sp_A0A075B6K0	LV310_HUMAN Immunoglobulin lambda variable 3-10 OS=Homo sapiens OX=9606 GN=IGLV3-10 PE=3 SV=2;LV316_HUMAN Immunoglobulin lambda variable 3-16 OS=Homo sapiens OX=9606 GN=IGLV3-16 PE=3 SV=2
732	0.00279767	0.0358832	0.855312	UNIPROT_sp_Q12866	MERTK_HUMAN Tyrosine-protein kinase Mer OS=Homo sapiens OX=9606 GN=MERTK PE=1 SV=2
44	0.0031327	0.0398912	-1.1351	UNIPROT_sp_Q5D862;CON__Q5D862	FILA2_HUMAN Filaggrin-2 OS=Homo sapiens OX=9606 GN=FLG2 PE=1 SV=1;
181	0.00350999	0.0443763	-0.363112	UNIPROT_sp_P01042;CON__P01045-1;CON__Q2KJ62;CON__P01044-1	KNG1_HUMAN Kininogen-1 OS=Homo sapiens OX=9606 GN=KNG1 PE=1 SV=2
735	0.00355865	0.0446724	0.24388	UNIPROT_sp_Q12913-2;UNIPROT_sp_Q12913;UNIPROT_tr_A0A087WTK0;UNIPROT_tr_A0A087WVC6;UNIPROT_sp_Q12913-3	PTPRJ_HUMAN Isoform 2 of Receptor-type tyrosine-protein phosphatase eta OS=Homo sapiens OX=9606 GN=PTPRJ;PTPRJ_HUMAN Receptor-type tyrosine-protein phosphatase eta OS=Homo sapiens OX=9606 GN=PTPRJ PE=1 SV=3;A0A087WTK0_HUMAN Protein-tyrosine-phosphatase OS=
507	0.00366862	0.0457286	1.52918	UNIPROT_sp_P23141-3;UNIPROT_sp_P23141;UNIPROT_sp_P23141-2;UNIPROT_tr_H3BQV8;UNIPROT_tr_A0A140TA63;UNIPROT_tr_H3BSU0;UNIPROT_tr_H3BQR4;UNIPROT_sp_Q9UKY3-2;UNIPROT_sp_Q9UKY3	EST1_HUMAN Isoform 3 of Liver carboxylesterase 1 OS=Homo sapiens OX=9606 GN=CES1;EST1_HUMAN Liver carboxylesterase 1 OS=Homo sapiens OX=9606 GN=CES1 PE=1 SV=2;EST1_HUMAN Isoform 2 of Liver carboxylesterase 1 OS=Homo sapiens OX=9606 GN=CES1
115	0.00387539	0.0479682	2.19746	UNIPROT_sp_O43895;UNIPROT_tr_Q5JZ40	XPP2_HUMAN Xaa-Pro aminopeptidase 2 OS=Homo sapiens OX=9606 GN=XPNPEP2 PE=1 SV=3
581	0.00395998	0.048417	2.52543	UNIPROT_sp_P36222;UNIPROT_tr_H0Y3U8	CH3L1_HUMAN Chitinase-3-like protein 1 OS=Homo sapiens OX=9606 GN=CHI3L1 PE=1 SV=2
783	0.00396637	0.048417	1.87098	UNIPROT_sp_Q16394	EXT1_HUMAN Exostosin-1 OS=Homo sapiens OX=9606 GN=EXT1 PE=1 SV=2

## Sheet: M vs. S ∩ M vs. C ∩ M vs. SC 
MaxQuant.search.id	Protein.IDs	Start.of.Fasta.headers	GeoMean (t.test.p.value)	GeoMean (t.test.q.value)	M.vs.S.t.test.p.value	M.vs.S.t.test.q.value	M.vs.S.foldChange	M.vs.C.t.test.p.value	M.vs.C.t.test.q.value	M.vs.C.foldChange	M.vs.SC.t.test.p.value	M.vs.SC.t.test.q.value	M.vs.SC.foldChange
762	UNIPROT_sp_Q14624	ITIH4_HUMAN Inter-alpha-trypsin inhibitor heavy chain H4 OS=Homo sapiens OX=9606 GN=ITIH4 PE=1 SV=4	4.81847e-22	4.45844e-19	2.37605e-24	4.20561e-21	-2.18906	2.61856e-12	6.62122e-10	-2.51531	1.79808e-29	3.1826e-26	-2.30941
1000	UNIPROT_tr_B7ZKJ8	B7ZKJ8_HUMAN ITIH4 protein OS=Homo sapiens OX=9606 GN=ITIH4 PE=1 SV=1	3.04191e-21	3.39182e-18	9.41555e-19	8.33276e-16	-2.25966	5.04146e-16	8.92339e-13	-2.4579	5.92973e-29	5.24781e-26	-2.33074
181	UNIPROT_sp_P01042;CON__P01045-1;CON__Q2KJ62;CON__P01044-1	KNG1_HUMAN Kininogen-1 OS=Homo sapiens OX=9606 GN=KNG1 PE=1 SV=2	7.71895e-20	5.21324e-17	1.08489e-17	6.40087e-15	-2.11287	4.3889e-14	3.88418e-11	-2.47598	9.65899e-28	5.69881e-25	-2.24791
287	UNIPROT_sp_P05154;UNIPROT_tr_G3V2M1;UNIPROT_tr_G3V264;UNIPROT_tr_G3V482;UNIPROT_tr_G3V265;UNIPROT_tr_G3V4B4;UNIPROT_tr_G3V3F5	IPSP_HUMAN Plasma serine protease inhibitor OS=Homo sapiens OX=9606 GN=SERPINA5 PE=1 SV=3;G3V2M1_HUMAN Plasma serine protease inhibitor (Fragment) OS=Homo sapiens OX=9606 GN=SERPINA5 PE=1 SV=1	4.11012e-18	2.00177e-15	1.54409e-16	6.83258e-14	-3.72411	8.13999e-14	4.80259e-11	-3.13672	5.52419e-24	2.44445e-21	-3.5484
175	UNIPROT_sp_P01024;UNIPROT_tr_M0R0Q9;UNIPROT_tr_M0QYC8;UNIPROT_tr_M0QXZ3	CO3_HUMAN Complement C3 OS=Homo sapiens OX=9606 GN=C3 PE=1 SV=2	2.86722e-13	1.09197e-10	3.29244e-13	1.16553e-10	3.70167	2.31002e-13	1.01826e-10	4.01766	3.09919e-13	1.09711e-10	3.8024
973	UNIPROT_sp_Q9Y646;UNIPROT_tr_E5RJA8;UNIPROT_tr_E5RH35;UNIPROT_tr_E5RJZ7;UNIPROT_tr_E5RJP8	CBPQ_HUMAN Carboxypeptidase Q OS=Homo sapiens OX=9606 GN=CPQ PE=1 SV=1;E5RJA8_HUMAN Carboxypeptidase Q (Fragment) OS=Homo sapiens OX=9606 GN=CPQ PE=1 SV=1	3.95466e-09	6.8565e-07	2.81341e-06	0.000262091	-2.9713	7.05808e-10	1.5616e-07	-3.38844	3.11466e-11	7.87563e-09	-3.12828
892	UNIPROT_sp_Q9BWP8-8;UNIPROT_sp_Q9BWP8-7;UNIPROT_sp_Q9BWP8-6;UNIPROT_sp_Q9BWP8-5;UNIPROT_sp_Q9BWP8-4;UNIPROT_sp_Q9BWP8-3;UNIPROT_sp_Q9BWP8-2;UNIPROT_sp_Q9BWP8-9;UNIPROT_sp_Q9BWP8;UNIPROT_sp_Q9BWP8-10	COL11_HUMAN Isoform 8 of Collectin-11 OS=Homo sapiens OX=9606 GN=COLEC11;COL11_HUMAN Isoform 7 of Collectin-11 OS=Homo sapiens OX=9606 GN=COLEC11;COL11_HUMAN Isoform 6 of Collectin-11 OS=Homo sapiens OX=9606 GN=COLEC11;COL11_HUMAN Isoform 5 of Collectin-11	5.21493e-09	7.19373e-07	3.41462e-05	0.00188824	0.736836	2.08578e-12	6.15304e-10	1.19554	1.99129e-09	3.20416e-07	0.878267
246	UNIPROT_sp_P03950	ANGI_HUMAN Angiogenin OS=Homo sapiens OX=9606 GN=ANG PE=1 SV=1	7.51686e-09	8.88307e-07	5.19905e-09	1.15029e-06	-1.00922	2.2365e-05	0.000565515	-1.08708	3.65272e-12	1.07755e-09	-1.03639
958	UNIPROT_tr_D6RAQ1;UNIPROT_tr_D6RHG4;UNIPROT_sp_Q9Y251-4;UNIPROT_sp_Q9Y251-3;UNIPROT_sp_Q9Y251-2;UNIPROT_sp_Q9Y251	D6RAQ1_HUMAN Heparanase OS=Homo sapiens OX=9606 GN=HPSE PE=1 SV=1;D6RHG4_HUMAN Heparanase OS=Homo sapiens OX=9606 GN=HPSE PE=1 SV=1;HPSE_HUMAN Isoform 4 of Heparanase OS=Homo sapiens OX=9606 GN=HPSE;HPSE_HUMAN Isoform 3 of Heparanase OS=Homo sapiens OX=960	7.10183e-09	1.01555e-06	2.18958e-09	5.53651e-07	-2.34082	9.63453e-07	5.03579e-05	-2.0978	1.69793e-10	3.75666e-08	-2.26203
165	UNIPROT_sp_P00747;UNIPROT_tr_Q5TEH5;UNIPROT_tr_A6PVI2;UNIPROT_sp_Q15195;CON__P06868;UNIPROT_sp_Q02325	PLMN_HUMAN Plasminogen OS=Homo sapiens OX=9606 GN=PLG PE=1 SV=2	1.76296e-08	2.35041e-06	1.18405e-08	2.32862e-06	-0.496257	3.0667e-07	2.08771e-05	-0.478161	1.509e-09	2.67093e-07	-0.490078
182	UNIPROT_sp_P01042-2;UNIPROT_sp_P01042-3	KNG1_HUMAN Isoform LMW of Kininogen-1 OS=Homo sapiens OX=9606 GN=KNG1;KNG1_HUMAN Isoform 3 of Kininogen-1 OS=Homo sapiens OX=9606 GN=KNG1	5.79403e-08	5.70923e-06	3.52404e-07	4.45539e-05	-0.682671	2.23201e-06	8.58837e-05	-1.26946	2.47289e-10	4.86336e-08	-0.911742
304	UNIPROT_sp_P06396;UNIPROT_sp_P06396-4;UNIPROT_sp_P06396-3;UNIPROT_tr_A0A0A0MS51;UNIPROT_tr_A0A0A0MT01;REV__UNIPROT_tr_H0YJM7;REV__UNIPROT_tr_A0A6Q8PG26;REV__UNIPROT_sp_Q6TDU7-4;REV__UNIPROT_sp_Q6TDU7-2;REV__UNIPROT_sp_Q6TDU7-3;REV__UNIPROT_sp_Q6TDU7;REV__UNIPROT_tr_F8W8F9	GELS_HUMAN Gelsolin OS=Homo sapiens OX=9606 GN=GSN PE=1 SV=1;GELS_HUMAN Isoform 4 of Gelsolin OS=Homo sapiens OX=9606 GN=GSN;GELS_HUMAN Isoform 3 of Gelsolin OS=Homo sapiens OX=9606 GN=GSN;A0A0A0MS51_HUMAN Actin-depolymerizing factor OS=Homo sapiens OX=960	1.24664e-07	1.16106e-05	9.69408e-08	1.55987e-05	-1.16424	6.59509e-06	0.000224487	-1.50178	3.03038e-09	4.46982e-07	-1.28907
233	UNIPROT_sp_P02765;UNIPROT_tr_C9JV77	FETUA_HUMAN Alpha-2-HS-glycoprotein OS=Homo sapiens OX=9606 GN=AHSG PE=1 SV=2;C9JV77_HUMAN Alpha-2-HS-glycoprotein OS=Homo sapiens OX=9606 GN=AHSG PE=1 SV=1	1.7723e-07	1.46972e-05	5.97995e-07	6.61532e-05	-0.610813	1.8873e-06	7.69556e-05	-0.925037	4.93253e-09	6.23613e-07	-0.726422
812	UNIPROT_sp_Q6ZV73-2;UNIPROT_sp_Q6ZV73;UNIPROT_tr_F8VQX5;UNIPROT_tr_F8VY01	FGD6_HUMAN Isoform 2 of FYVE, RhoGEF and PH domain-containing protein 6 OS=Homo sapiens OX=9606 GN=FGD6;FGD6_HUMAN FYVE, RhoGEF and PH domain-containing protein 6 OS=Homo sapiens OX=9606 GN=FGD6 PE=1 SV=2;F8VQX5_HUMAN FYVE, RhoGEF and PH domain-containing	2.61866e-07	2.12061e-05	1.99426e-07	2.71526e-05	-2.27954	8.0616e-06	0.000266474	-3.98831	1.11694e-08	1.31799e-06	-3.1097
576	UNIPROT_tr_E7ES19;UNIPROT_sp_P35443	E7ES19_HUMAN Thrombospondin-4 OS=Homo sapiens OX=9606 GN=THBS4 PE=1 SV=1;TSP4_HUMAN Thrombospondin-4 OS=Homo sapiens OX=9606 GN=THBS4 PE=1 SV=2	3.04885e-07	2.4324e-05	4.58134e-06	0.000405448	-1.51058	1.6254e-06	6.84992e-05	-1.80119	3.80589e-09	5.18187e-07	-1.61694
231	UNIPROT_sp_P02760;UNIPROT_tr_S4R471;UNIPROT_tr_S4R3Y4	AMBP_HUMAN Protein AMBP OS=Homo sapiens OX=9606 GN=AMBP PE=1 SV=1;S4R471_HUMAN Alpha-1-microglobulin (Fragment) OS=Homo sapiens OX=9606 GN=AMBP PE=1 SV=1;S4R3Y4_HUMAN Protein AMBP OS=Homo sapiens OX=9606 GN=AMBP PE=1 SV=1	3.36466e-07	3.32231e-05	1.21362e-05	0.000895045	0.488007	4.65285e-09	6.86296e-07	0.844813	6.74563e-07	5.96989e-05	0.600673
468	UNIPROT_sp_P16157-14;UNIPROT_sp_P16157-15;UNIPROT_sp_P16157-12;UNIPROT_sp_P16157-21;UNIPROT_sp_P16157;UNIPROT_sp_P16157-3;UNIPROT_sp_P16157-16;UNIPROT_sp_P16157-5;UNIPROT_sp_P16157-8;UNIPROT_sp_P16157-10;UNIPROT_sp_P16157-13;UNIPROT_sp_P16157-4;UNIPROT_sp_P16157-7;UNIPROT_sp_P16157-6;UNIPROT_sp_P16157-9;UNIPROT_sp_P16157-11;UNIPROT_sp_P16157-2;UNIPROT_tr_H0YBS0;UNIPROT_tr_A0A2R8Y4B0	ANK1_HUMAN Isoform Er13 of Ankyrin-1 OS=Homo sapiens OX=9606 GN=ANK1;ANK1_HUMAN Isoform Er14 of Ankyrin-1 OS=Homo sapiens OX=9606 GN=ANK1;ANK1_HUMAN Isoform Er11 of Ankyrin-1 OS=Homo sapiens OX=9606 GN=ANK1;ANK1_HUMAN Isoform Br21 of Ankyrin-1 OS=Homo sapi	9.06362e-07	5.6282e-05	1.37744e-08	2.43807e-06	-1.97189	0.00157855	0.0193035	-1.51532	3.42432e-08	3.78815e-06	-1.83104
289	UNIPROT_tr_G3XAM2;UNIPROT_sp_P05156;UNIPROT_tr_E7ETH0;UNIPROT_tr_A0A2R8Y3M9;UNIPROT_tr_D6R9Z8;UNIPROT_tr_A0A087X0I2	G3XAM2_HUMAN Complement factor I OS=Homo sapiens OX=9606 GN=CFI PE=1 SV=1;CFAI_HUMAN Complement factor I OS=Homo sapiens OX=9606 GN=CFI PE=1 SV=2;E7ETH0_HUMAN Complement factor I OS=Homo sapiens OX=9606 GN=CFI PE=1 SV=1;A0A2R8Y3M9_HUMAN Uncharacterized pro	9.08234e-07	7.17018e-05	0.000264104	0.00954007	0.307661	1.19407e-09	2.11351e-07	0.725591	2.37568e-06	0.000182824	0.437757
834	UNIPROT_sp_Q8IZF2;UNIPROT_sp_Q8IZF2-2;UNIPROT_sp_Q8IZF2-3	AGRF5_HUMAN Adhesion G protein-coupled receptor F5 OS=Homo sapiens OX=9606 GN=ADGRF5 PE=1 SV=3;AGRF5_HUMAN Isoform 2 of Adhesion G protein-coupled receptor F5 OS=Homo sapiens OX=9606 GN=ADGRF5;AGRF5_HUMAN Isoform 3 of Adhesion G protein-coupled receptor F5	1.32336e-06	9.32933e-05	1.06616e-06	0.000111006	1.3302	3.91014e-06	0.000141244	1.3797	5.55925e-07	5.17888e-05	1.34698
225	UNIPROT_sp_P02747	C1QC_HUMAN Complement C1q subcomponent subunit C OS=Homo sapiens OX=9606 GN=C1QC PE=1 SV=3	3.37406e-06	0.000191576	3.52045e-05	0.00188824	-0.333289	6.31483e-06	0.000219162	-0.597644	1.72782e-07	1.69902e-05	-0.429481
230	UNIPROT_tr_Q5VY30;UNIPROT_sp_P02753	Q5VY30_HUMAN Retinol-binding protein OS=Homo sapiens OX=9606 GN=RBP4 PE=1 SV=2;RET4_HUMAN Retinol-binding protein 4 OS=Homo sapiens OX=9606 GN=RBP4 PE=1 SV=3	5.38357e-06	0.000281931	0.00223591	0.0439729	0.419287	3.44395e-09	5.54164e-07	1.39754	2.02628e-05	0.000919618	0.686063
176	UNIPROT_sp_P01031	CO5_HUMAN Complement C5 OS=Homo sapiens OX=9606 GN=C5 PE=1 SV=4	4.90653e-06	0.000293452	6.29646e-05	0.00309576	0.400247	2.81894e-07	2.07897e-05	0.620659	6.65491e-06	0.00039264	0.472086
753	UNIPROT_sp_Q14118;UNIPROT_tr_C9JEN1;UNIPROT_tr_C9J196;UNIPROT_tr_C9JQL4;UNIPROT_tr_C9JYS1	DAG1_HUMAN Dystroglycan OS=Homo sapiens OX=9606 GN=DAG1 PE=1 SV=2	7.61268e-06	0.000429257	0.00011722	0.00531998	0.542485	6.51036e-07	3.92306e-05	0.783117	5.78105e-06	0.00037898	0.620549
829	UNIPROT_sp_Q86YW5-2;UNIPROT_sp_Q86YW5	TRML1_HUMAN Isoform 2 of Trem-like transcript 1 protein OS=Homo sapiens OX=9606 GN=TREML1;TRML1_HUMAN Trem-like transcript 1 protein OS=Homo sapiens OX=9606 GN=TREML1 PE=1 SV=2	8.74546e-06	0.000444475	2.196e-05	0.00129564	-1.03381	1.46213e-05	0.00040437	-1.12365	2.08319e-06	0.000167602	-1.06525
604	UNIPROT_sp_P43251-4;UNIPROT_sp_P43251;UNIPROT_sp_P43251-3;UNIPROT_sp_P43251-2;UNIPROT_tr_A0A5F9ZH80;UNIPROT_tr_A0A5F9ZH15;UNIPROT_tr_C9JSN9;UNIPROT_tr_A0A5F9ZH97;UNIPROT_tr_A0A5F9ZHE9;UNIPROT_tr_A0A5F9ZHR1;UNIPROT_tr_A0A2R8Y5J9;UNIPROT_tr_A0A5F9ZHF5;UNIPROT_tr_A0A5F9ZH57	BTD_HUMAN Isoform 4 of Biotinidase OS=Homo sapiens OX=9606 GN=BTD;BTD_HUMAN Biotinidase OS=Homo sapiens OX=9606 GN=BTD PE=1 SV=2;BTD_HUMAN Isoform 3 of Biotinidase OS=Homo sapiens OX=9606 GN=BTD;BTD_HUMAN Isoform 2 of Biotinidase OS=Homo sapiens OX=9606 GN	8.60263e-06	0.00044732	0.00135174	0.0323321	0.288583	1.99271e-08	2.71315e-06	0.709188	2.36351e-05	0.00102034	0.41943
503	UNIPROT_sp_P22792	CPN2_HUMAN Carboxypeptidase N subunit 2 OS=Homo sapiens OX=9606 GN=CPN2 PE=1 SV=3	8.98887e-06	0.000472888	0.000165725	0.00681151	0.658601	2.98038e-07	2.08771e-05	1.13547	1.47047e-05	0.000743636	0.805007
1013	UNIPROT_tr_H7BZJ3	H7BZJ3_HUMAN Protein disulfide-isomerase A3 (Fragment) OS=Homo sapiens OX=9606 GN=PDIA3 PE=1 SV=1	1.07092e-05	0.000502894	4.51676e-05	0.00228419	2.2063	1.9565e-06	7.69556e-05	4.87389	1.38983e-05	0.000723531	2.69817
282	UNIPROT_sp_P05090;UNIPROT_tr_C9JF17	APOD_HUMAN Apolipoprotein D OS=Homo sapiens OX=9606 GN=APOD PE=1 SV=1;C9JF17_HUMAN Apolipoprotein D (Fragment) OS=Homo sapiens OX=9606 GN=APOD PE=1 SV=1	1.01585e-05	0.000528555	0.000107045	0.00512081	0.832835	5.92409e-07	3.74487e-05	1.41512	1.65312e-05	0.000770006	1.00723
173	UNIPROT_sp_P01019	ANGT_HUMAN Angiotensinogen OS=Homo sapiens OX=9606 GN=AGT PE=1 SV=1	1.27962e-05	0.000623098	0.000160403	0.00675986	0.638432	8.19727e-07	4.68038e-05	0.971403	1.59352e-05	0.00076463	0.744158
809	UNIPROT_sp_Q6UY14-2;UNIPROT_tr_A0A669KBE7;UNIPROT_sp_Q6UY14;UNIPROT_sp_Q6UY14-3	ATL4_HUMAN Isoform 2 of ADAMTS-like protein 4 OS=Homo sapiens OX=9606 GN=ADAMTSL4;A0A669KBE7_HUMAN ADAMTS-like protein 4 OS=Homo sapiens OX=9606 GN=ADAMTSL4 PE=1 SV=1;ATL4_HUMAN ADAMTS-like protein 4 OS=Homo sapiens OX=9606 GN=ADAMTSL4 PE=1 SV=2;ATL4_HUMAN	1.98999e-05	0.00082943	0.000504866	0.015309	-0.950944	1.30094e-06	5.61627e-05	-1.42768	1.19983e-05	0.000663657	-1.1327
358	UNIPROT_sp_P08571;UNIPROT_tr_D6RFL4	CD14_HUMAN Monocyte differentiation antigen CD14 OS=Homo sapiens OX=9606 GN=CD14 PE=1 SV=2;D6RFL4_HUMAN Monocyte differentiation antigen CD14 (Fragment) OS=Homo sapiens OX=9606 GN=CD14 PE=1 SV=1	2.77655e-05	0.00104706	0.000393017	0.012648	0.688979	1.13803e-06	5.03579e-05	1.25316	4.78576e-05	0.0018023	0.858673
808	UNIPROT_sp_Q6UXB8-2;UNIPROT_sp_Q6UXB8	PI16_HUMAN Isoform 2 of Peptidase inhibitor 16 OS=Homo sapiens OX=9606 GN=PI16;PI16_HUMAN Peptidase inhibitor 16 OS=Homo sapiens OX=9606 GN=PI16 PE=1 SV=1	2.58427e-05	0.00108756	2.71376e-05	0.00154947	-0.62686	0.000234824	0.00415639	-0.630488	2.70831e-06	0.000199738	-0.628105
856	UNIPROT_sp_Q92954-5;UNIPROT_sp_Q92954-2;UNIPROT_sp_Q92954;UNIPROT_sp_Q92954-4;UNIPROT_sp_Q92954-3;UNIPROT_sp_Q92954-6;UNIPROT_tr_J3KP74	PRG4_HUMAN Isoform E of Proteoglycan 4 OS=Homo sapiens OX=9606 GN=PRG4;PRG4_HUMAN Isoform B of Proteoglycan 4 OS=Homo sapiens OX=9606 GN=PRG4;PRG4_HUMAN Proteoglycan 4 OS=Homo sapiens OX=9606 GN=PRG4 PE=1 SV=3;PRG4_HUMAN Isoform D of Proteoglycan 4 OS=Homo	3.36226e-05	0.00122771	0.000575794	0.0169859	0.756212	1.0802e-06	5.03579e-05	1.50526	6.11116e-05	0.00216335	0.971891
364	UNIPROT_sp_P08697;UNIPROT_sp_P08697-2;UNIPROT_tr_A0A0G2JPA8;UNIPROT_tr_C9JMH6;UNIPROT_tr_A0A0J9YY65;CON__P28800	A2AP_HUMAN Alpha-2-antiplasmin OS=Homo sapiens OX=9606 GN=SERPINF2 PE=1 SV=3;A2AP_HUMAN Isoform 2 of Alpha-2-antiplasmin OS=Homo sapiens OX=9606 GN=SERPINF2;A0A0G2JPA8_HUMAN Alpha-2-antiplasmin OS=Homo sapiens OX=9606 GN=SERPINF2 PE=1 SV=1;C9JMH6_HUMAN Alp	3.68663e-05	0.00137901	0.0014904	0.0342598	0.356737	9.06856e-07	5.01605e-05	0.794613	3.70724e-05	0.001526	0.492407
651	UNIPROT_sp_P55058;UNIPROT_sp_P55058-3;UNIPROT_sp_P55058-4;UNIPROT_sp_P55058-2	PLTP_HUMAN Phospholipid transfer protein OS=Homo sapiens OX=9606 GN=PLTP PE=1 SV=1;PLTP_HUMAN Isoform 3 of Phospholipid transfer protein OS=Homo sapiens OX=9606 GN=PLTP;PLTP_HUMAN Isoform 4 of Phospholipid transfer protein OS=Homo sapiens OX=9606 GN=PLTP;P	4.88072e-05	0.00172011	0.000169326	0.00681151	1.21255	1.13176e-05	0.000345383	1.75094	6.06698e-05	0.00216335	1.37548
567	UNIPROT_sp_P31947-2;UNIPROT_sp_P31947	1433S_HUMAN Isoform 2 of 14-3-3 protein sigma OS=Homo sapiens OX=9606 GN=SFN;1433S_HUMAN 14-3-3 protein sigma OS=Homo sapiens OX=9606 GN=SFN PE=1 SV=1	4.67086e-05	0.0017573	1.8216e-05	0.00119416	4.83107	0.000153106	0.002978	2.46321	3.6538e-05	0.001526	3.55196
98	UNIPROT_sp_O00602	FCN1_HUMAN Ficolin-1 OS=Homo sapiens OX=9606 GN=FCN1 PE=1 SV=2	5.57383e-05	0.00189656	0.000197429	0.00759671	2.26101	1.25796e-05	0.000371099	4.96283	6.97243e-05	0.00241984	2.75544
229	UNIPROT_sp_P02751-1;UNIPROT_sp_P02751;UNIPROT_sp_P02751-8;UNIPROT_sp_P02751-3;UNIPROT_sp_P02751-14;UNIPROT_sp_P02751-7;UNIPROT_sp_P02751-11;UNIPROT_sp_P02751-17;UNIPROT_sp_P02751-9;UNIPROT_sp_P02751-5;UNIPROT_sp_P02751-6;UNIPROT_sp_P02751-10;UNIPROT_sp_P02751-4;UNIPROT_sp_P02751-13;UNIPROT_sp_P02751-12;UNIPROT_tr_H0Y7Z1;UNIPROT_tr_H0Y4K8;UNIPROT_sp_P02751-2;UNIPROT_sp_P02751-16	FINC_HUMAN Isoform 1 of Fibronectin OS=Homo sapiens OX=9606 GN=FN1;FINC_HUMAN Fibronectin OS=Homo sapiens OX=9606 GN=FN1 PE=1 SV=5;FINC_HUMAN Isoform 8 of Fibronectin OS=Homo sapiens OX=9606 GN=FN1;FINC_HUMAN Isoform 3 of Fibronectin OS=Homo sapiens OX=960	7.13385e-05	0.00211919	0.00231684	0.0450639	0.380877	1.10227e-06	5.03579e-05	0.767261	0.000142164	0.00419384	0.502043
828	UNIPROT_tr_H0YGZ7;UNIPROT_tr_F5GZZ9;UNIPROT_sp_Q86VB7-3;UNIPROT_tr_C9JHR8;UNIPROT_sp_Q86VB7-4;UNIPROT_sp_Q86VB7;UNIPROT_sp_Q86VB7-2	H0YGZ7_HUMAN Scavenger receptor cysteine-rich type 1 protein M130 (Fragment) OS=Homo sapiens OX=9606 GN=CD163 PE=1 SV=1;F5GZZ9_HUMAN Scavenger receptor cysteine-rich type 1 protein M130 OS=Homo sapiens OX=9606 GN=CD163 PE=1 SV=1;C163A_HUMAN Isoform 3 of Sc	6.7967e-05	0.0021762	0.000288478	0.0101464	0.991916	1.32162e-05	0.000381157	1.44039	8.23519e-05	0.00266491	1.13053
520	UNIPROT_sp_P24593;UNIPROT_tr_C9JXX4	IBP5_HUMAN Insulin-like growth factor-binding protein 5 OS=Homo sapiens OX=9606 GN=IGFBP5 PE=1 SV=1;C9JXX4_HUMAN Insulin-like growth factor-binding protein 5 (Fragment) OS=Homo sapiens OX=9606 GN=IGFBP5 PE=1 SV=1	6.10609e-05	0.00220721	1.8018e-05	0.00119416	-0.704052	0.00205651	0.0231848	-0.674578	6.144e-06	0.000388388	-0.694014
235	UNIPROT_sp_P02774;UNIPROT_tr_D6RF35;UNIPROT_sp_P02774-3;UNIPROT_sp_P02774-2;UNIPROT_tr_D6RBJ7;UNIPROT_tr_D6RF20;CON__Q3MHN5;CON__ENSEMBL:ENSBTAP00000018229	VTDB_HUMAN Vitamin D-binding protein OS=Homo sapiens OX=9606 GN=GC PE=1 SV=2;D6RF35_HUMAN Gc-globulin OS=Homo sapiens OX=9606 GN=GC PE=1 SV=1;VTDB_HUMAN Isoform 3 of Vitamin D-binding protein OS=Homo sapiens OX=9606 GN=GC;VTDB_HUMAN Isoform 2 of Vitamin D-	7.18215e-05	0.00249451	2.04449e-05	0.00124785	-0.265034	0.00443473	0.0429982	-0.24821	4.08611e-06	0.000289297	-0.259288
359	UNIPROT_sp_P08575;UNIPROT_tr_A0A075B788;UNIPROT_sp_P08575-6;UNIPROT_sp_P08575-5;UNIPROT_sp_P08575-7;UNIPROT_sp_P08575-8;UNIPROT_sp_P08575-10;UNIPROT_sp_P08575-9;UNIPROT_sp_P08575-4;UNIPROT_tr_M3ZCP1;UNIPROT_tr_E9PKH0;UNIPROT_tr_A0A0G2JNW2;UNIPROT_tr_A0A140TA68;UNIPROT_tr_A0A140TA77;UNIPROT_tr_M9MML4;UNIPROT_tr_A0A2R8YE81;UNIPROT_tr_A0A2R8Y5B1;UNIPROT_tr_M9MMK9;UNIPROT_tr_M9MML3;UNIPROT_tr_M9MMK8	PTPRC_HUMAN Receptor-type tyrosine-protein phosphatase C OS=Homo sapiens OX=9606 GN=PTPRC PE=1 SV=3;A0A075B788_HUMAN Receptor-type tyrosine-protein phosphatase C OS=Homo sapiens OX=9606 GN=PTPRC PE=1 SV=1;PTPRC_HUMAN Isoform 4 of Receptor-type tyrosine-pro	9.04767e-05	0.00293297	1.97694e-05	0.00124785	-1.60176	0.00093269	0.0127974	-1.32298	4.0168e-05	0.00157994	-1.51212
30	CON__P78385;UNIPROT_sp_P78385;CON__Q6NT21	;KRT83_HUMAN Keratin, type II cuticular Hb3 OS=Homo sapiens OX=9606 GN=KRT83 PE=1 SV=2;	0.000125026	0.00373511	0.000210524	0.00792826	3.60913	6.78951e-05	0.00160232	18.9682	0.00013673	0.00410189	4.21486
728	UNIPROT_sp_Q10588-2;UNIPROT_sp_Q10588;UNIPROT_tr_A6NC48;UNIPROT_tr_H0Y984;UNIPROT_tr_H0Y9Q9;UNIPROT_tr_H0Y8G4	BST1_HUMAN Isoform 2 of ADP-ribosyl cyclase/cyclic ADP-ribose hydrolase 2 OS=Homo sapiens OX=9606 GN=BST1;BST1_HUMAN ADP-ribosyl cyclase/cyclic ADP-ribose hydrolase 2 OS=Homo sapiens OX=9606 GN=BST1 PE=1 SV=2;A6NC48_HUMAN ADP-ribosyl cyclase/cyclic ADP-rib	0.000138839	0.00375235	0.00143789	0.0334877	0.412587	1.75492e-05	0.000470639	0.731877	0.00010606	0.00335225	0.514292
900	UNIPROT_sp_Q9H4G4;UNIPROT_tr_Q5VZR0;UNIPROT_tr_A0A087WUM5	GAPR1_HUMAN Golgi-associated plant pathogenesis-related protein 1 OS=Homo sapiens OX=9606 GN=GLIPR2 PE=1 SV=3;Q5VZR0_HUMAN Golgi-associated plant pathogenesis-related protein 1 OS=Homo sapiens OX=9606 GN=GLIPR2 PE=1 SV=1;A0A087WUM5_HUMAN Golgi-associated p	0.000142094	0.00400479	0.0017691	0.0368388	-1.49638	0.000193833	0.00364983	-2.17033	8.36663e-06	0.000477707	-1.76439
999	UNIPROT_tr_B4E1Z4;UNIPROT_tr_E7ETN3;UNIPROT_sp_P00751;UNIPROT_tr_A0A0G2JH38;UNIPROT_sp_P00751-2;UNIPROT_tr_H7C5H1;UNIPROT_tr_C9JRT3;UNIPROT_tr_A0A0G2JHM4;UNIPROT_tr_A0A0G2JJ82;UNIPROT_tr_H7C526;UNIPROT_tr_A0A0G2JI59;UNIPROT_tr_C9JYQ5;UNIPROT_tr_A2ABG0;UNIPROT_tr_F2Z3N2;UNIPROT_tr_Q8N6L6	B4E1Z4_HUMAN C3/C5 convertase OS=Homo sapiens OX=9606 PE=1 SV=1;E7ETN3_HUMAN C3/C5 convertase OS=Homo sapiens OX=9606 PE=1 SV=1;CFAB_HUMAN Complement factor B OS=Homo sapiens OX=9606 GN=CFB PE=1 SV=2	0.00017883	0.00457154	0.00257753	0.0475	0.361891	8.12971e-06	0.000266474	0.629326	0.000272926	0.00754812	0.448112
237	UNIPROT_sp_P02776;UNIPROT_sp_P10720	PLF4_HUMAN Platelet factor 4 OS=Homo sapiens OX=9606 GN=PF4 PE=1 SV=2;PF4V_HUMAN Platelet factor 4 variant OS=Homo sapiens OX=9606 GN=PF4V1 PE=1 SV=1	0.00019443	0.00519748	0.000737744	0.0200893	-0.482937	7.54588e-05	0.00173457	-0.593882	0.000132031	0.00402922	-0.521944
445	UNIPROT_sp_P14543-2;UNIPROT_sp_P14543	NID1_HUMAN Isoform 2 of Nidogen-1 OS=Homo sapiens OX=9606 GN=NID1;NID1_HUMAN Nidogen-1 OS=Homo sapiens OX=9606 GN=NID1 PE=1 SV=3	0.00022221	0.00584498	0.000180785	0.00711087	0.722405	0.000399735	0.00637415	0.761839	0.000151831	0.00440558	0.735804
912	UNIPROT_sp_Q9NPR2-2;UNIPROT_sp_Q9NPR2;UNIPROT_tr_H0YMZ3;UNIPROT_tr_H0YN49;UNIPROT_tr_H0YMR1;UNIPROT_tr_H0YLN3;UNIPROT_tr_H0YMD6	SEM4B_HUMAN Isoform 2 of Semaphorin-4B OS=Homo sapiens OX=9606 GN=SEMA4B;SEM4B_HUMAN Semaphorin-4B OS=Homo sapiens OX=9606 GN=SEMA4B PE=1 SV=4;H0YMZ3_HUMAN Semaphorin-4B (Fragment) OS=Homo sapiens OX=9606 GN=SEMA4B PE=1 SV=1;H0YN49_HUMAN Semaphorin-4B (Fra	0.000268131	0.00687191	0.000830276	0.0220391	1.73218	7.05166e-05	0.00164229	2.98023	0.000329251	0.00896575	2.05142
737	UNIPROT_sp_Q13103	SPP24_HUMAN Secreted phosphoprotein 24 OS=Homo sapiens OX=9606 GN=SPP2 PE=1 SV=1	0.000433796	0.00969392	0.00155186	0.0347696	1.57435	0.000102787	0.00214039	2.80731	0.000511758	0.0122407	1.89086
96	UNIPROT_tr_A0A087X0M8;UNIPROT_sp_O00533;UNIPROT_sp_O00533-2;UNIPROT_tr_C9J905;UNIPROT_tr_H7C0J0;UNIPROT_tr_C9JH37;UNIPROT_tr_C9JW79	A0A087X0M8_HUMAN Neural cell adhesion molecule L1-like protein OS=Homo sapiens OX=9606 GN=CHL1 PE=1 SV=1;NCHL1_HUMAN Neural cell adhesion molecule L1-like protein OS=Homo sapiens OX=9606 GN=CHL1 PE=1 SV=4;NCHL1_HUMAN Isoform 2 of Neural cell adhesion molec	0.000483809	0.0106973	0.00108459	0.0266629	0.880634	0.000197608	0.00368174	1.11736	0.000528387	0.0124699	0.9575
546	UNIPROT_sp_P29401;UNIPROT_sp_P29401-2;UNIPROT_tr_A0A0B4J1R6;UNIPROT_tr_E9PFF2;UNIPROT_tr_F8W888	TKT_HUMAN Transketolase OS=Homo sapiens OX=9606 GN=TKT PE=1 SV=3;TKT_HUMAN Isoform 2 of Transketolase OS=Homo sapiens OX=9606 GN=TKT;A0A0B4J1R6_HUMAN Transketolase OS=Homo sapiens OX=9606 GN=TKT PE=1 SV=1	0.000505418	0.0110906	0.00083425	0.0220391	1.7993	0.000276545	0.00479888	2.30178	0.000559614	0.0128983	1.95265
884	UNIPROT_sp_Q99941-2;UNIPROT_sp_Q99941;UNIPROT_tr_A0A0G2JIM1;UNIPROT_tr_H0Y7D7	ATF6B_HUMAN Isoform 1 of Cyclic AMP-dependent transcription factor ATF-6 beta OS=Homo sapiens OX=9606 GN=ATF6B;ATF6B_HUMAN Cyclic AMP-dependent transcription factor ATF-6 beta OS=Homo sapiens OX=9606 GN=ATF6B PE=1 SV=2;A0A0G2JIM1_HUMAN Cyclic AMP-dependent	0.00049616	0.0113341	0.000311238	0.0103942	2.85112	0.00097255	0.0131406	2.23882	0.000403517	0.0106601	2.61079
268	UNIPROT_sp_P04275;UNIPROT_sp_P04275-2	VWF_HUMAN von Willebrand factor OS=Homo sapiens OX=9606 GN=VWF PE=1 SV=4	0.000542912	0.0117248	0.00100037	0.0256616	1.69284	0.000256136	0.00448872	2.25449	0.000624538	0.0139928	1.86187
903	UNIPROT_tr_A0A0G2JP44;UNIPROT_sp_Q9HBB8-2;UNIPROT_sp_Q9HBB8-4;UNIPROT_tr_A0A0G2JMW3;UNIPROT_sp_Q9HBB8	A0A0G2JP44_HUMAN Cadherin-related family member 5 OS=Homo sapiens OX=9606 GN=CDHR5 PE=1 SV=1;CDHR5_HUMAN Isoform 2 of Cadherin-related family member 5 OS=Homo sapiens OX=9606 GN=CDHR5;CDHR5_HUMAN Isoform 3 of Cadherin-related family member 5 OS=Homo sapien	0.00123159	0.0226075	0.00072031	0.0199661	-1.22363	0.00423315	0.0416259	-1.12399	0.000612658	0.0139026	-1.19024
508	UNIPROT_sp_P23142;CON__ENSEMBL:ENSBTAP00000016046;UNIPROT_tr_A0A0U1RRA4	FBLN1_HUMAN Fibulin-1 OS=Homo sapiens OX=9606 GN=FBLN1 PE=1 SV=4;	0.00157705	0.0266492	0.00166475	0.0359343	-0.505693	0.00318805	0.033418	-0.469183	0.000739036	0.0157602	-0.493279
440	UNIPROT_sp_P13796;UNIPROT_sp_P13796-2;UNIPROT_tr_Q5TBN3;UNIPROT_tr_Q5TBN5	PLSL_HUMAN Plastin-2 OS=Homo sapiens OX=9606 GN=LCP1 PE=1 SV=6	0.00163019	0.0270825	0.00175908	0.0368388	0.863111	0.00164193	0.0197702	0.937945	0.00149996	0.0272741	0.888333
404	UNIPROT_sp_P11021	BIP_HUMAN Endoplasmic reticulum chaperone BiP OS=Homo sapiens OX=9606 GN=HSPA5 PE=1 SV=2	0.00160353	0.0272524	0.000721939	0.0199661	0.627078	0.00460058	0.0437797	0.498724	0.00124142	0.0231551	0.581773
236	UNIPROT_sp_P02775	CXCL7_HUMAN Platelet basic protein OS=Homo sapiens OX=9606 GN=PPBP PE=1 SV=3	0.001718	0.0285927	0.00158519	0.0350723	-0.437231	0.00419466	0.0414779	-0.484887	0.000762588	0.0160688	-0.453748
941	UNIPROT_sp_Q9UGM5-2;UNIPROT_sp_Q9UGM5;UNIPROT_tr_E9PG08;UNIPROT_tr_C9JC68	FETUB_HUMAN Isoform 2 of Fetuin-B OS=Homo sapiens OX=9606 GN=FETUB;FETUB_HUMAN Fetuin-B OS=Homo sapiens OX=9606 GN=FETUB PE=1 SV=2;E9PG08_HUMAN Fetuin-B OS=Homo sapiens OX=9606 GN=FETUB PE=1 SV=1	0.0017435	0.0290621	0.00243	0.0462484	-0.496581	0.00499341	0.0470124	-0.583107	0.00043678	0.0112894	-0.526835
636	UNIPROT_sp_P52209-2;UNIPROT_sp_P52209;UNIPROT_tr_K7EMN2;UNIPROT_tr_K7EM49;UNIPROT_tr_K7EPF6;UNIPROT_tr_K7ELN9	6PGD_HUMAN Isoform 2 of 6-phosphogluconate dehydrogenase, decarboxylating OS=Homo sapiens OX=9606 GN=PGD;6PGD_HUMAN 6-phosphogluconate dehydrogenase, decarboxylating OS=Homo sapiens OX=9606 GN=PGD PE=1 SV=3;K7EMN2_HUMAN 6-phosphogluconate dehydrogenase, de	0.00203664	0.0313218	0.00254117	0.047346	2.4095	0.00157666	0.0193035	2.84046	0.00210849	0.0336218	2.54324
848	UNIPROT_tr_A0A0A0MTS7;UNIPROT_sp_Q8WZ42-4;UNIPROT_sp_Q8WZ42-12;UNIPROT_sp_Q8WZ42-13;UNIPROT_sp_Q8WZ42-8;UNIPROT_sp_Q8WZ42;UNIPROT_sp_Q8WZ42-2;UNIPROT_sp_Q8WZ42-7;UNIPROT_sp_Q8WZ42-11;UNIPROT_sp_Q8WZ42-5;UNIPROT_sp_Q8WZ42-9;UNIPROT_tr_A0A0A0MRA3;UNIPROT_sp_Q8WZ42-10;UNIPROT_sp_Q8WZ42-3;UNIPROT_sp_Q8WZ42-6;UNIPROT_tr_A0A1B0GXE3;UNIPROT_tr_H0Y4J7	A0A0A0MTS7_HUMAN Titin OS=Homo sapiens OX=9606 GN=TTN PE=1 SV=1;TITIN_HUMAN Isoform 4 of Titin OS=Homo sapiens OX=9606 GN=TTN;TITIN_HUMAN Isoform 12 of Titin OS=Homo sapiens OX=9606 GN=TTN;TITIN_HUMAN Isoform 13 of Titin OS=Homo sapiens OX=9606 GN=TTN;TITI	0.00199526	0.0315002	0.00241674	0.0462484	-0.688906	0.00515368	0.0480106	-0.645609	0.000637747	0.0140769	-0.674207
345	UNIPROT_sp_P07996;UNIPROT_sp_P07996-2;UNIPROT_tr_A8MZG1;UNIPROT_tr_A0A7I2YQ86;UNIPROT_tr_A0A7I2V585;UNIPROT_tr_A0A7I2YQT6;UNIPROT_sp_P35442;UNIPROT_tr_A0A3B3ITK0	TSP1_HUMAN Thrombospondin-1 OS=Homo sapiens OX=9606 GN=THBS1 PE=1 SV=2;TSP1_HUMAN Isoform 2 of Thrombospondin-1 OS=Homo sapiens OX=9606 GN=THBS1	0.00240415	0.0363112	0.00253262	0.047346	-0.578241	0.00522644	0.0484335	-0.682939	0.00104981	0.0208782	-0.615
103	UNIPROT_sp_O14818-2;UNIPROT_sp_O14818;UNIPROT_tr_H0Y586;UNIPROT_sp_Q8TAA3-2;UNIPROT_tr_A0A087WYS6;UNIPROT_sp_Q8TAA3-5;UNIPROT_sp_Q8TAA3;UNIPROT_sp_O14818-4	PSA7_HUMAN Isoform 2 of Proteasome subunit alpha type-7 OS=Homo sapiens OX=9606 GN=PSMA7;PSA7_HUMAN Proteasome subunit alpha type-7 OS=Homo sapiens OX=9606 GN=PSMA7 PE=1 SV=1;H0Y586_HUMAN Proteasome subunit alpha type-7 (Fragment) OS=Homo sapiens OX=9606 G	0.00250676	0.0378542	0.00153978	0.0347696	1.9555	0.00540357	0.0498142	1.70819	0.00189321	0.0313176	1.86585

## Sheet: M vs. S ∩ M vs. C ∩ S vs. C
MaxQuant.search.id	Protein.IDs	Start.of.Fasta.headers	M.vs.S.t.test.p.value	M.vs.S.t.test.q.value	M.vs.S.foldChange	M.vs.C.t.test.p.value	M.vs.C.t.test.q.value	M.vs.C.foldChange	S.vs.C.t.test.p.value	S.vs.C.t.test.q.value	S.vs.C.foldChange
181	UNIPROT_sp_P01042;CON__P01045-1;CON__Q2KJ62;CON__P01044-1	KNG1_HUMAN Kininogen-1 OS=Homo sapiens OX=9606 GN=KNG1 PE=1 SV=2	1.08489e-17	6.40087e-15	-2.11287	4.3889e-14	3.88418e-11	-2.47598	0.00350999	0.0443763	-0.363112
287	UNIPROT_sp_P05154;UNIPROT_tr_G3V2M1;UNIPROT_tr_G3V264;UNIPROT_tr_G3V482;UNIPROT_tr_G3V265;UNIPROT_tr_G3V4B4;UNIPROT_tr_G3V3F5	IPSP_HUMAN Plasma serine protease inhibitor OS=Homo sapiens OX=9606 GN=SERPINA5 PE=1 SV=3;G3V2M1_HUMAN Plasma serine protease inhibitor (Fragment) OS=Homo sapiens OX=9606 GN=SERPINA5 PE=1 SV=1	1.54409e-16	6.83258e-14	-3.72411	8.13999e-14	4.80259e-11	-3.13672	0.000176761	0.00363798	0.587395
812	UNIPROT_sp_Q6ZV73-2;UNIPROT_sp_Q6ZV73;UNIPROT_tr_F8VQX5;UNIPROT_tr_F8VY01	FGD6_HUMAN Isoform 2 of FYVE, RhoGEF and PH domain-containing protein 6 OS=Homo sapiens OX=9606 GN=FGD6;FGD6_HUMAN FYVE, RhoGEF and PH domain-containing protein 6 OS=Homo sapiens OX=9606 GN=FGD6 PE=1 SV=2;F8VQX5_HUMAN FYVE, RhoGEF and PH domain-containing	1.99426e-07	2.71526e-05	-2.27954	8.0616e-06	0.000266474	-3.98831	0.000342698	0.00659321	-1.70877
182	UNIPROT_sp_P01042-2;UNIPROT_sp_P01042-3	KNG1_HUMAN Isoform LMW of Kininogen-1 OS=Homo sapiens OX=9606 GN=KNG1;KNG1_HUMAN Isoform 3 of Kininogen-1 OS=Homo sapiens OX=9606 GN=KNG1	3.52404e-07	4.45539e-05	-0.682671	2.23201e-06	8.58837e-05	-1.26946	0.00230564	0.0312194	-0.586788
231	UNIPROT_sp_P02760;UNIPROT_tr_S4R471;UNIPROT_tr_S4R3Y4	AMBP_HUMAN Protein AMBP OS=Homo sapiens OX=9606 GN=AMBP PE=1 SV=1;S4R471_HUMAN Alpha-1-microglobulin (Fragment) OS=Homo sapiens OX=9606 GN=AMBP PE=1 SV=1;S4R3Y4_HUMAN Protein AMBP OS=Homo sapiens OX=9606 GN=AMBP PE=1 SV=1	1.21362e-05	0.000895045	0.488007	4.65285e-09	6.86296e-07	0.844813	3.1588e-05	0.000873606	0.356806
282	UNIPROT_sp_P05090;UNIPROT_tr_C9JF17	APOD_HUMAN Apolipoprotein D OS=Homo sapiens OX=9606 GN=APOD PE=1 SV=1;C9JF17_HUMAN Apolipoprotein D (Fragment) OS=Homo sapiens OX=9606 GN=APOD PE=1 SV=1	0.000107045	0.00512081	0.832835	5.92409e-07	3.74487e-05	1.41512	3.37179e-05	0.000918165	0.582282
503	UNIPROT_sp_P22792	CPN2_HUMAN Carboxypeptidase N subunit 2 OS=Homo sapiens OX=9606 GN=CPN2 PE=1 SV=3	0.000165725	0.00681151	0.658601	2.98038e-07	2.08771e-05	1.13547	0.000594645	0.0103188	0.476866
289	UNIPROT_tr_G3XAM2;UNIPROT_sp_P05156;UNIPROT_tr_E7ETH0;UNIPROT_tr_A0A2R8Y3M9;UNIPROT_tr_D6R9Z8;UNIPROT_tr_A0A087X0I2	G3XAM2_HUMAN Complement factor I OS=Homo sapiens OX=9606 GN=CFI PE=1 SV=1;CFAI_HUMAN Complement factor I OS=Homo sapiens OX=9606 GN=CFI PE=1 SV=2;E7ETH0_HUMAN Complement factor I OS=Homo sapiens OX=9606 GN=CFI PE=1 SV=1;A0A2R8Y3M9_HUMAN Uncharacterized pro	0.000264104	0.00954007	0.307661	1.19407e-09	2.11351e-07	0.725591	1.55878e-06	7.45689e-05	0.417929
358	UNIPROT_sp_P08571;UNIPROT_tr_D6RFL4	CD14_HUMAN Monocyte differentiation antigen CD14 OS=Homo sapiens OX=9606 GN=CD14 PE=1 SV=2;D6RFL4_HUMAN Monocyte differentiation antigen CD14 (Fragment) OS=Homo sapiens OX=9606 GN=CD14 PE=1 SV=1	0.000393017	0.012648	0.688979	1.13803e-06	5.03579e-05	1.25316	1.43011e-06	7.03137e-05	0.564178
856	UNIPROT_sp_Q92954-5;UNIPROT_sp_Q92954-2;UNIPROT_sp_Q92954;UNIPROT_sp_Q92954-4;UNIPROT_sp_Q92954-3;UNIPROT_sp_Q92954-6;UNIPROT_tr_J3KP74	PRG4_HUMAN Isoform E of Proteoglycan 4 OS=Homo sapiens OX=9606 GN=PRG4;PRG4_HUMAN Isoform B of Proteoglycan 4 OS=Homo sapiens OX=9606 GN=PRG4;PRG4_HUMAN Proteoglycan 4 OS=Homo sapiens OX=9606 GN=PRG4 PE=1 SV=3;PRG4_HUMAN Isoform D of Proteoglycan 4 OS=Homo	0.000575794	0.0169859	0.756212	1.0802e-06	5.03579e-05	1.50526	1.19873e-06	6.06213e-05	0.749052
268	UNIPROT_sp_P04275;UNIPROT_sp_P04275-2	VWF_HUMAN von Willebrand factor OS=Homo sapiens OX=9606 GN=VWF PE=1 SV=4	0.00100037	0.0256616	1.69284	0.000256136	0.00448872	2.25449	9.40495e-05	0.00224956	0.561654
604	UNIPROT_sp_P43251-4;UNIPROT_sp_P43251;UNIPROT_sp_P43251-3;UNIPROT_sp_P43251-2;UNIPROT_tr_A0A5F9ZH80;UNIPROT_tr_A0A5F9ZH15;UNIPROT_tr_C9JSN9;UNIPROT_tr_A0A5F9ZH97;UNIPROT_tr_A0A5F9ZHE9;UNIPROT_tr_A0A5F9ZHR1;UNIPROT_tr_A0A2R8Y5J9;UNIPROT_tr_A0A5F9ZHF5;UNIPROT_tr_A0A5F9ZH57	BTD_HUMAN Isoform 4 of Biotinidase OS=Homo sapiens OX=9606 GN=BTD;BTD_HUMAN Biotinidase OS=Homo sapiens OX=9606 GN=BTD PE=1 SV=2;BTD_HUMAN Isoform 3 of Biotinidase OS=Homo sapiens OX=9606 GN=BTD;BTD_HUMAN Isoform 2 of Biotinidase OS=Homo sapiens OX=9606 GN	0.00135174	0.0323321	0.288583	1.99271e-08	2.71315e-06	0.709188	1.17413e-06	6.06213e-05	0.420605
364	UNIPROT_sp_P08697;UNIPROT_sp_P08697-2;UNIPROT_tr_A0A0G2JPA8;UNIPROT_tr_C9JMH6;UNIPROT_tr_A0A0J9YY65;CON__P28800	A2AP_HUMAN Alpha-2-antiplasmin OS=Homo sapiens OX=9606 GN=SERPINF2 PE=1 SV=3;A2AP_HUMAN Isoform 2 of Alpha-2-antiplasmin OS=Homo sapiens OX=9606 GN=SERPINF2;A0A0G2JPA8_HUMAN Alpha-2-antiplasmin OS=Homo sapiens OX=9606 GN=SERPINF2 PE=1 SV=1;C9JMH6_HUMAN Alp	0.0014904	0.0342598	0.356737	9.06856e-07	5.01605e-05	0.794613	0.0022335	0.0306457	0.437876
230	UNIPROT_tr_Q5VY30;UNIPROT_sp_P02753	Q5VY30_HUMAN Retinol-binding protein OS=Homo sapiens OX=9606 GN=RBP4 PE=1 SV=2;RET4_HUMAN Retinol-binding protein 4 OS=Homo sapiens OX=9606 GN=RBP4 PE=1 SV=3	0.00223591	0.0439729	0.419287	3.44395e-09	5.54164e-07	1.39754	1.30105e-14	7.67618e-12	0.978256
229	UNIPROT_sp_P02751-1;UNIPROT_sp_P02751;UNIPROT_sp_P02751-8;UNIPROT_sp_P02751-3;UNIPROT_sp_P02751-14;UNIPROT_sp_P02751-7;UNIPROT_sp_P02751-11;UNIPROT_sp_P02751-17;UNIPROT_sp_P02751-9;UNIPROT_sp_P02751-5;UNIPROT_sp_P02751-6;UNIPROT_sp_P02751-10;UNIPROT_sp_P02751-4;UNIPROT_sp_P02751-13;UNIPROT_sp_P02751-12;UNIPROT_tr_H0Y7Z1;UNIPROT_tr_H0Y4K8;UNIPROT_sp_P02751-2;UNIPROT_sp_P02751-16	FINC_HUMAN Isoform 1 of Fibronectin OS=Homo sapiens OX=9606 GN=FN1;FINC_HUMAN Fibronectin OS=Homo sapiens OX=9606 GN=FN1 PE=1 SV=5;FINC_HUMAN Isoform 8 of Fibronectin OS=Homo sapiens OX=9606 GN=FN1;FINC_HUMAN Isoform 3 of Fibronectin OS=Homo sapiens OX=960	0.00231684	0.0450639	0.380877	1.10227e-06	5.03579e-05	0.767261	8.00021e-05	0.00196672	0.386384

## Sheet: pairwise Mpair vs. Spair
MaxQuant.search.id	t.test.p.value	t.test.q.value	mean(M-S)	Protein.IDs	Start.of.Fasta.headers
175	2.2307e-07	0.000131388	5.30782e+08	UNIPROT_sp_P01024;UNIPROT_tr_M0R0Q9;UNIPROT_tr_M0QYC8;UNIPROT_tr_M0QXZ3	CO3_HUMAN Complement C3 OS=Homo sapiens OX=9606 GN=C3 PE=1 SV=2
848	5.98419e-05	0.0173936	-3.08858e+06	UNIPROT_tr_A0A0A0MTS7;UNIPROT_sp_Q8WZ42-4;UNIPROT_sp_Q8WZ42-12;UNIPROT_sp_Q8WZ42-13;UNIPROT_sp_Q8WZ42-8;UNIPROT_sp_Q8WZ42;UNIPROT_sp_Q8WZ42-2;UNIPROT_sp_Q8WZ42-7;UNIPROT_sp_Q8WZ42-11;UNIPROT_sp_Q8WZ42-5;UNIPROT_sp_Q8WZ42-9;UNIPROT_tr_A0A0A0MRA3;UNIPROT_sp_Q8WZ42-10;UNIPROT_sp_Q8WZ42-3;UNIPROT_sp_Q8WZ42-6;UNIPROT_tr_A0A1B0GXE3;UNIPROT_tr_H0Y4J7	A0A0A0MTS7_HUMAN Titin OS=Homo sapiens OX=9606 GN=TTN PE=1 SV=1;TITIN_HUMAN Isoform 4 of Titin OS=Homo sapiens OX=9606 GN=TTN;TITIN_HUMAN Isoform 12 of Titin OS=Homo sapiens OX=9606 GN=TTN;TITIN_HUMAN Isoform 13 of Titin OS=Homo sapiens OX=9606 GN=TTN;TITI
233	8.85921e-05	0.0173936	-94491000	UNIPROT_sp_P02765;UNIPROT_tr_C9JV77	FETUA_HUMAN Alpha-2-HS-glycoprotein OS=Homo sapiens OX=9606 GN=AHSG PE=1 SV=2;C9JV77_HUMAN Alpha-2-HS-glycoprotein OS=Homo sapiens OX=9606 GN=AHSG PE=1 SV=1
762	0.000178064	0.020034	-7.53013e+06	UNIPROT_sp_Q14624	ITIH4_HUMAN Inter-alpha-trypsin inhibitor heavy chain H4 OS=Homo sapiens OX=9606 GN=ITIH4 PE=1 SV=4
181	0.000210207	0.020034	-38304330	UNIPROT_sp_P01042;CON__P01045-1;CON__Q2KJ62;CON__P01044-1	KNG1_HUMAN Kininogen-1 OS=Homo sapiens OX=9606 GN=KNG1 PE=1 SV=2
165	0.00023308	0.020034	-6.11109e+07	UNIPROT_sp_P00747;UNIPROT_tr_Q5TEH5;UNIPROT_tr_A6PVI2;UNIPROT_sp_Q15195;CON__P06868;UNIPROT_sp_Q02325	PLMN_HUMAN Plasminogen OS=Homo sapiens OX=9606 GN=PLG PE=1 SV=2
413	0.000238095	0.020034	-360064	UNIPROT_sp_P11362-21;UNIPROT_tr_B5A958;UNIPROT_sp_P11362;UNIPROT_sp_P11362-19;UNIPROT_sp_P11362-7;UNIPROT_sp_P11362-2;UNIPROT_tr_A0A3B3ISD1;UNIPROT_sp_P11362-20;UNIPROT_tr_E7EU09;UNIPROT_sp_P11362-3;UNIPROT_sp_P11362-14;UNIPROT_sp_P11362-4;UNIPROT_sp_P11362-8;UNIPROT_sp_P11362-5;UNIPROT_sp_P11362-6;UNIPROT_sp_P11362-9;UNIPROT_sp_P11362-10;UNIPROT_sp_P11362-11;UNIPROT_sp_P11362-12;UNIPROT_sp_P1136…	FGFR1_HUMAN Isoform 21 of Fibroblast growth factor receptor 1 OS=Homo sapiens OX=9606 GN=FGFR1;B5A958_HUMAN Fibroblast growth factor receptor 1 OS=Homo sapiens OX=9606 GN=FGFR1 PE=1 SV=1;FGFR1_HUMAN Fibroblast growth factor receptor 1 OS=Homo sapiens OX=96
393	0.000373251	0.0257879	-3.67722e+06	UNIPROT_sp_P10124	SRGN_HUMAN Serglycin OS=Homo sapiens OX=9606 GN=SRGN PE=1 SV=3
287	0.000394042	0.0257879	-2.17632e+07	UNIPROT_sp_P05154;UNIPROT_tr_G3V2M1;UNIPROT_tr_G3V264;UNIPROT_tr_G3V482;UNIPROT_tr_G3V265;UNIPROT_tr_G3V4B4;UNIPROT_tr_G3V3F5	IPSP_HUMAN Plasma serine protease inhibitor OS=Homo sapiens OX=9606 GN=SERPINA5 PE=1 SV=3;G3V2M1_HUMAN Plasma serine protease inhibitor (Fragment) OS=Homo sapiens OX=9606 GN=SERPINA5 PE=1 SV=1
958	0.0006042	0.0335272	-553911	UNIPROT_tr_D6RAQ1;UNIPROT_tr_D6RHG4;UNIPROT_sp_Q9Y251-4;UNIPROT_sp_Q9Y251-3;UNIPROT_sp_Q9Y251-2;UNIPROT_sp_Q9Y251	D6RAQ1_HUMAN Heparanase OS=Homo sapiens OX=9606 GN=HPSE PE=1 SV=1;D6RHG4_HUMAN Heparanase OS=Homo sapiens OX=9606 GN=HPSE PE=1 SV=1;HPSE_HUMAN Isoform 4 of Heparanase OS=Homo sapiens OX=9606 GN=HPSE;HPSE_HUMAN Isoform 3 of Heparanase OS=Homo sapiens OX=960
574	0.000626144	0.0335272	-181966	UNIPROT_sp_P34913-3;UNIPROT_sp_P34913-2;UNIPROT_tr_E5RFU2;UNIPROT_sp_P34913;UNIPROT_tr_H0YAW7	HYES_HUMAN Isoform 3 of Bifunctional epoxide hydrolase 2 OS=Homo sapiens OX=9606 GN=EPHX2;HYES_HUMAN Isoform 2 of Bifunctional epoxide hydrolase 2 OS=Homo sapiens OX=9606 GN=EPHX2;E5RFU2_HUMAN Bifunctional epoxide hydrolase 2 OS=Homo sapiens OX=9606 GN=EPH
227	0.000796932	0.0391161	-6.66967e+07	UNIPROT_sp_P02749;UNIPROT_tr_J3QRN2;UNIPROT_tr_J3QLI0;UNIPROT_tr_J3KS17;CON__P17690	APOH_HUMAN Beta-2-glycoprotein 1 OS=Homo sapiens OX=9606 GN=APOH PE=1 SV=3;J3QRN2_HUMAN Beta-2-glycoprotein 1 (Fragment) OS=Homo sapiens OX=9606 GN=APOH PE=1 SV=1
892	0.000997985	0.0431097	569997	UNIPROT_sp_Q9BWP8-8;UNIPROT_sp_Q9BWP8-7;UNIPROT_sp_Q9BWP8-6;UNIPROT_sp_Q9BWP8-5;UNIPROT_sp_Q9BWP8-4;UNIPROT_sp_Q9BWP8-3;UNIPROT_sp_Q9BWP8-2;UNIPROT_sp_Q9BWP8-9;UNIPROT_sp_Q9BWP8;UNIPROT_sp_Q9BWP8-10	COL11_HUMAN Isoform 8 of Collectin-11 OS=Homo sapiens OX=9606 GN=COLEC11;COL11_HUMAN Isoform 7 of Collectin-11 OS=Homo sapiens OX=9606 GN=COLEC11;COL11_HUMAN Isoform 6 of Collectin-11 OS=Homo sapiens OX=9606 GN=COLEC11;COL11_HUMAN Isoform 5 of Collectin-11
912	0.00102468	0.0431097	255341	UNIPROT_sp_Q9NPR2-2;UNIPROT_sp_Q9NPR2;UNIPROT_tr_H0YMZ3;UNIPROT_tr_H0YN49;UNIPROT_tr_H0YMR1;UNIPROT_tr_H0YLN3;UNIPROT_tr_H0YMD6	SEM4B_HUMAN Isoform 2 of Semaphorin-4B OS=Homo sapiens OX=9606 GN=SEMA4B;SEM4B_HUMAN Semaphorin-4B OS=Homo sapiens OX=9606 GN=SEMA4B PE=1 SV=4;H0YMZ3_HUMAN Semaphorin-4B (Fragment) OS=Homo sapiens OX=9606 GN=SEMA4B PE=1 SV=1;H0YN49_HUMAN Semaphorin-4B (Fra
